# Supplementary material for: High expression of PARD3 predicts poor prognosis in hepatocellular carcinoma
Source: Sci Rep. 2021 May 26;11:11078. doi: 10.1038/s41598-021-90507-w (PMC8154901; doi:10.1038/s41598-021-90507-w)
Supplement: Supplementary file 4 — Supplementary Information 4. [file 41598_2021_90507_MOESM4_ESM.csv]

Characteristics	Total(N)	HR(95% CI) Univariate analysis	P value Univariate analysis	HR(95% CI) Multivariate analysis	P value Multivariate analysis
Gender (Female vs. Male)	370	1.225(0.860-1.746)	0.260
Race (White vs. Asian)	341	1.301(0.893-1.896)	0.170
Age (>60 vs. <=60)	370	1.248(0.880-1.768)	0.214
Height (>=170 vs. < 170)	338	1.208(0.833-1.753)	0.319
Weight (<=70 vs. >70)	343	1.091(0.762-1.562)	0.634
BMI (<=25 vs. >25)	334	1.223(0.843-1.775)	0.289
T stage (T2&T3&T4 vs. T1)	367	2.109(1.469-3.028)	<0.001	0.898(0.121-6.662)	0.916
N stage (N1 vs. N0)	256	2.004(0.491-8.181)	0.333
M stage (M1 vs. M0)	270	4.032(1.267-12.831)	0.018	1.381(0.326-5.852)	0.661
Pathologic stage (Stage II&Stage III&Stage IV vs. Stage I)	346	2.074(1.418-3.032)	<0.001	2.353(0.306-18.121)	0.411
Histologic grade (G3&G4 vs. G1&G2)	365	1.120(0.781-1.606)	0.539
Tumor status (With tumor vs. Tumor free)	351	2.361(1.620-3.441)	<0.001	2.417(1.470-3.975)	<0.001
Residual tumor (R1&R2 vs. R0)	341	1.571(0.795-3.104)	0.194
Vascular invasion (Yes vs. No)	314	1.348(0.890-2.042)	0.159
Child-Pugh grade (B&C vs. A)	238	1.616(0.797-3.275)	0.183
Fibrosis ishak score (1/2&3/4&5/6 vs. 0)	211	0.779(0.470-1.293)	0.334
Adjacent hepatic tissue inflammation (Severe&Mild vs. None)	233	1.228(0.755-1.997)	0.409
AFP(ng/ml) (>400 vs. <=400)	277	1.056(0.646-1.727)	0.827
Albumin(g/dl) (<3.5 vs. >=3.5)	296	1.085(0.665-1.771)	0.743
Prothrombin time (>4 vs. <=4)	293	1.330(0.877-2.015)	0.179
TP53 status (Mut vs. WT)	357	1.434(0.972-2.115)	0.069	1.535(0.920-2.564)	0.101
PARD3 (High vs. Low)	370	2.080(1.453-2.978)	<0.001	1.861(1.139-3.038)	0.013
