# Supplementary material for: High expression of PARD3 predicts poor prognosis in hepatocellular carcinoma
Source: Sci Rep. 2021 May 26;11:11078. doi: 10.1038/s41598-021-90507-w (PMC8154901; doi:10.1038/s41598-021-90507-w)
Supplement: Supplementary file 5 — Supplementary Information 5. [file 41598_2021_90507_MOESM5_ESM.csv]

Characteristics	Total(N)	HR(95% CI) Univariate analysis	P value Univariate analysis	HR(95% CI) Multivariate analysis	P value Multivariate analysis
Gender (Female vs. Male)	362	1.190(0.756-1.875)	0.452
Race (White vs. Asian)	333	1.516(0.934-2.460)	0.093	3.261(0.880-12.080)	0.077
Age (>60 vs. <=60)	362	0.880(0.566-1.370)	0.573
Height (>=170 vs. < 170)	331	1.203(0.744-1.944)	0.451
Weight (<=70 vs. >70)	336	1.030(0.648-1.635)	0.902
BMI (<=25 vs. >25)	327	1.179(0.732-1.899)	0.499
T stage (T2&T3&T4 vs. T1)	359	2.807(1.733-4.546)	<0.001	1.547(0.618-3.869)	0.351
N stage (N1 vs. N0)	251	3.562(0.858-14.785)	0.08	1.199(0.117-12.301)	0.879
M stage (M1 vs. M0)	266	5.102(1.230-21.161)	0.025	4.025(0.684-23.671)	0.123
Pathologic stage (Stage II&Stage III&Stage IV vs. Stage I)	338	2.887(1.705-4.888)	<0.001	NA(NA-NA)
Histologic grade (G3&G4 vs. G1&G2)	357	1.119(0.703-1.780)	0.636
Tumor status (With tumor vs. Tumor free)	351	795878668.989(0.000-Inf)	0.994
Residual tumor (R1&R2 vs. R0)	334	1.640(0.711-3.782)	0.246
Vascular invasion (Yes vs. No)	306	1.284(0.710-2.319)	0.408
Child-Pugh grade (B&C vs. A)	233	2.512(1.103-5.724)	0.028	3.775(1.106-12.888)	0.034
Fibrosis ishak score (1/2&3/4&5/6 vs. 0)	207	0.921(0.478-1.774)	0.806
Adjacent hepatic tissue inflammation (Severe&Mild vs. None)	229	1.446(0.791-2.645)	0.231
AFP(ng/ml) (>400 vs. <=400)	273	0.849(0.442-1.634)	0.625
Albumin(g/dl) (<3.5 vs. >=3.5)	291	0.846(0.432-1.656)	0.625
Prothrombin time (>4 vs. <=4)	287	1.772(1.050-2.989)	0.032	0.707(0.194-2.573)	0.599
TP53 status (Mut vs. WT)	349	1.657(1.017-2.699)	0.043	2.120(0.632-7.117)	0.224
PARD3 (High vs. Low)	362	2.005(1.271-3.163)	0.003	1.957(0.791-4.843)	0.146
