# Supplementary material for: High expression of PARD3 predicts poor prognosis in hepatocellular carcinoma
Source: Sci Rep. 2021 May 26;11:11078. doi: 10.1038/s41598-021-90507-w (PMC8154901; doi:10.1038/s41598-021-90507-w)
Supplement: Supplementary file 6 — Supplementary Information 6. [file 41598_2021_90507_MOESM6_ESM.csv]

gene_id	baseMean	log2FoldChange	lfcSE	stat	pvalue	padj	gene_name	gene_biotype	cor_pvalue	correlation
ENSG00000163631	2491759.84298599	-0.957401014382029	0.136086541871159	-7.03523655769325	1.9892322403942e-12	6.5368065926249e-11	ALB	protein_coding	7.12190047696241e-05	-0.205144323525334
ENSG00000197249	983453.021735826	-0.447667815790434	0.113466090688279	-3.94538855683586	7.96706800008013e-05	0.000406349910236164	SERPINA1	protein_coding	0.399730936699584	-0.0438305012255104
ENSG00000198804	800718.808287893	-0.85205060157779	0.0837640567190951	-10.172031238114	2.6433780820482e-24	1.4031864206614e-21	MT-CO1	protein_coding	1.08017182922677e-05	-0.226840674253943
ENSG00000198886	609262.001544758	-0.782113206934549	0.0843708911426242	-9.26994128356936	1.86248424493299e-20	4.11943310174153e-18	MT-ND4	protein_coding	8.10820511534733e-07	-0.253621894218364
ENSG00000158874	568743.479151663	-0.706738678015818	0.161151309758971	-4.38555962761248	1.1568796082304e-05	7.35932411548336e-05	APOA2	protein_coding	0.00185033112156556	-0.161292907549755
ENSG00000087086	546214.641750446	-0.323167309112545	0.117432094911063	-2.75195047280129	0.00592414796635264	0.0170367395758486	FTL	protein_coding	0.690258270749379	-0.0207476670653786
ENSG00000125730	517417.582466611	-0.646639401240827	0.102117936597119	-6.33228032986976	2.41564073139677e-10	4.75195369419123e-09	C3	protein_coding	0.0253236682283717	-0.116146657047448
ENSG00000171560	509105.471087145	-1.08788401086844	0.134078169081531	-8.1138041958711	4.90591689516122e-16	3.79537570741351e-14	FGA	protein_coding	2.75363836341423e-12	-0.354466239128442
ENSG00000198938	440273.405466576	-0.845577857198478	0.0801996232778672	-10.5434143283792	5.44841585578272e-26	4.08678566712884e-23	MT-CO3	protein_coding	1.25074740506191e-07	-0.271268538340967
ENSG00000210082	440267.499258928	-0.961488376995151	0.0988755278450995	-9.72423002890502	2.37696850722805e-22	8.27477139289197e-20	MT-RNR2	Mt_rRNA	9.22785692967833e-05	-0.20198690125653
ENSG00000257017	390337.683769619	-1.69077884068254	0.174723168226807	-9.67690122518694	3.77999432102682e-22	1.25408580819913e-19	HP	protein_coding	0	-0.537413667906669
ENSG00000198712	377277.545465995	-0.88649077554276	0.0799465639135072	-11.0885412974326	1.42593968001772e-28	2.05002594663881e-25	MT-CO2	protein_coding	1.8110623002102e-12	-0.357219231230187
ENSG00000130203	364024.383636354	-0.977820912478223	0.104977633521964	-9.3145642521427	1.22454141613671e-20	2.77970901463033e-18	APOE	protein_coding	2.20031291720251e-07	-0.266065230520495
ENSG00000198727	355911.458478304	-0.823051543127015	0.0884263342533208	-9.30776504620405	1.30550405855251e-20	2.94412496969254e-18	MT-CYB	protein_coding	5.21554596859835e-08	-0.279122849481949
ENSG00000118137	351010.127014162	-1.16790372464641	0.169854897220409	-6.87589079713672	6.16036792159032e-12	1.76396128436973e-10	APOA1	protein_coding	4.43782225205816e-08	-0.280547167461349
ENSG00000091513	344899.622657052	-0.690899551584855	0.135543794347168	-5.09724222279963	3.44637235819148e-07	3.16512195493848e-06	TF	protein_coding	0.222629940654972	-0.0634515917534785
ENSG00000171564	324301.61384847	-1.08327770166746	0.145968684765849	-7.42130206492689	1.15974475652053e-13	5.19012102191757e-12	FGB	protein_coding	2.00243579435409e-11	-0.340944265716025
ENSG00000171557	285261.131643235	-1.01091311130885	0.139985642876443	-7.22154851409384	5.13988779489455e-13	1.9705187608338e-11	FGG	protein_coding	1.90644497762199e-09	-0.306880482778231
ENSG00000106927	283379.745237193	-0.801168620831302	0.11859662904183	-6.75540803565948	1.42433830005837e-11	3.75729118541393e-10	AMBP	protein_coding	6.63039150658087e-06	-0.232127876071881
ENSG00000109072	276958.321038041	-0.634865703848292	0.111404623992878	-5.69873745894855	1.2069793069807e-08	1.59195772202072e-07	VTN	protein_coding	0.0253108719633719	-0.116156761926695
ENSG00000198763	254605.600144585	-0.660006963880377	0.0931147758901562	-7.08810129832629	1.35964438767144e-12	4.66333697338127e-11	MT-ND2	protein_coding	0.000171444273257083	-0.194237398863084
ENSG00000138207	242320.457654006	-1.14769762065515	0.121989039415348	-9.40820278736249	5.0469232899923e-21	1.25197770933339e-18	RBP4	protein_coding	0	-0.445809647574711
ENSG00000198899	234423.513158128	-0.826591079659398	0.0842220416496089	-9.81442700116776	9.75908365642939e-23	3.66008067914608e-20	MT-ATP6	protein_coding	6.0128680969211e-10	-0.315924114706829
ENSG00000198888	227244.765842661	-0.690493692665014	0.0866185870356655	-7.97165731161951	1.56560437783125e-15	1.06929793187484e-13	MT-ND1	protein_coding	0.000186936839035709	-0.19313150207855
ENSG00000130208	221019.805174933	-1.22907237085125	0.125685717466647	-9.77893427849041	1.38662866601718e-22	4.98377453044342e-20	APOC1	protein_coding	0	-0.426490528438185
ENSG00000084674	218016.616145904	-0.281655180712177	0.109640446131076	-2.56889852833557	0.0102022326527742	0.026955956463077	APOB	protein_coding	0.00733160672120813	0.139098362774565
ENSG00000091583	199801.848968025	-0.729729631065679	0.136228013203794	-5.35667821840738	8.47658866718249e-08	8.98820575821957e-07	APOH	protein_coding	0.00012770012802376	-0.197958814392168
ENSG00000120885	196253.082066862	-0.498504351662738	0.103384723122849	-4.82183766232446	1.42241687631757e-06	1.13575494176616e-05	CLU	protein_coding	0.893992501238474	-0.00693829208740955
ENSG00000115414	191255.514443544	0.0606211297332412	0.087198091439964	0.695211658101243	0.486922667377006	0.608195037473798	FN1	protein_coding	6.32880694540782e-10	0.315529084427441
ENSG00000110245	188077.484193728	-1.53130553148279	0.151987087062832	-10.0752344233675	7.10910627667121e-24	3.50418004243234e-21	APOC3	protein_coding	0	-0.472981432871877
ENSG00000136872	180737.100524435	-1.70565483205787	0.170841315596437	-9.98385446812517	1.79360784704495e-23	8.07746878740926e-21	ALDOB	protein_coding	0	-0.462081323128189
ENSG00000135821	161973.256262182	0.751268479148432	0.204873956099408	3.66697892427042	0.000245433015249238	0.0010903078097283	GLUL	protein_coding	1.83285165073106e-10	0.324930617079126
ENSG00000198786	147841.697041942	-0.855874483911188	0.114102864964481	-7.50090266513125	6.33798425347222e-14	3.04576335211428e-12	MT-ND5	protein_coding	0.000253786604319222	-0.189174384366107
ENSG00000145192	146523.923114162	0.015034145095332	0.172196208132425	0.0873082239056631	0.930426517253868	0.955203563073208	AHSG	protein_coding	0.154550030490637	0.0740487901169581
ENSG00000117601	138731.764118987	-0.913957006132286	0.164239948390839	-5.56476676403576	2.62503271902003e-08	3.16360911411341e-07	SERPINC1	protein_coding	2.00922781516598e-07	-0.266909340433382
ENSG00000130649	134904.934259022	0.132472982657219	0.264470354897838	0.500899175290902	0.616442082955976	0.721643401992027	CYP2E1	protein_coding	0.726651333833327	0.0182010024980202
ENSG00000143819	134211.267806648	-0.576849439352383	0.129908226746723	-4.44043809848196	8.9775926416668e-06	5.87228163996344e-05	EPHX1	protein_coding	0.0247889607906935	-0.116572706956152
ENSG00000175899	133079.166882808	-0.378960460332358	0.154119875408884	-2.45886819806314	0.0139375775630136	0.0349645322258412	A2M	protein_coding	0.963834017140496	-0.00236101678584941
ENSG00000135744	132483.56225975	-0.195493569942087	0.0960869260188149	-2.03454911133079	0.0418962622345497	0.0874735950708522	AGT	protein_coding	0.0163664366143333	0.124625825721383
ENSG00000075624	126666.791589593	-0.131621952290455	0.0556004699155588	-2.36728129259251	0.0179193075355491	0.0431313419746486	ACTB	protein_coding	0	0.41465935982065
ENSG00000145321	120845.354692632	-0.328868695618524	0.114162117868645	-2.88071649123504	0.00396772360012407	0.0120576303592285	GC	protein_coding	0.402208730790198	0.043600673971946
ENSG00000229314	120232.214191632	-1.07170680363433	0.147730638868455	-7.25446536915484	4.0325142905842e-13	1.5847138164273e-11	ORM1	protein_coding	2.96260496905626e-10	-0.32132623015155
ENSG00000167244	119560.418220111	1.43570225777443	0.310888770636416	4.61805762503233	3.87348699107417e-06	2.78033690742715e-05	IGF2	protein_coding	0.091362486156097	0.0877749760890357
ENSG00000156508	119363.83351858	0.230296446318451	0.0677064706858887	3.40139493294322	0.000670428945545082	0.00261265872341174	EEF1A1	protein_coding	0	0.582234447298355
ENSG00000113889	116323.52612705	-0.758902879085709	0.140385112352626	-5.40586438524522	6.44965841828723e-08	7.06248854536917e-07	KNG1	protein_coding	5.86710523063484e-05	-0.207476200659402
ENSG00000149131	112985.118676758	-0.803234021957155	0.0998031902959462	-8.04817981845397	8.40344200885168e-16	6.10426027522986e-14	SERPING1	protein_coding	1.99563049345304e-07	-0.26697231968078
ENSG00000110169	111541.511123488	-1.38487248056621	0.144172604046447	-9.60565628765404	7.56742879969957e-22	2.27049185482464e-19	HPX	protein_coding	0	-0.428931679266433
ENSG00000118271	107379.30606195	-1.60572423180673	0.16675973472717	-9.62896849430587	6.03320501853982e-22	1.85865808892588e-19	TTR	protein_coding	0	-0.410464424950122
ENSG00000113905	107076.440128257	-1.11607147444672	0.198204435797939	-5.63091068044766	1.79260550477804e-08	2.24998400643367e-07	HRG	protein_coding	3.84670497644046e-10	-0.319345673819198
ENSG00000166710	105152.390111989	-0.516537572674281	0.0870082800921635	-5.93664846756123	2.9090748291567e-09	4.4531818059105e-08	B2M	protein_coding	0.84294971643531	0.0103156717277229
ENSG00000198848	104734.406710465	-0.346760282025926	0.159763075963052	-2.17046573456135	0.0299715817154536	0.0661341341376229	CES1	protein_coding	0.00261030736664102	-0.156007115714967
ENSG00000185624	104187.00386611	-0.375337401602032	0.0665180859298658	-5.64263683109845	1.67465348245997e-08	2.12491981198354e-07	P4HB	protein_coding	0.00670244106051004	0.140636889389172
ENSG00000151655	103936.431628364	-0.0145111779492156	0.120134057205493	-0.120791541439359	0.903856150000581	0.937296083900461	ITIH2	protein_coding	1.84838452334422e-05	0.220875035543325
ENSG00000132693	103685.698023809	-1.06182330813883	0.267968148945218	-3.96249820106756	7.41695661828337e-05	0.000380918891101514	CRP	protein_coding	0.000440465231222432	-0.181833777086364
ENSG00000133112	102570.860539799	-0.207935072691624	0.0727414970647556	-2.85854816139565	0.00425584499557038	0.012805762250559	TPT1	protein_coding	7.29660947598316e-07	0.25465165191276
ENSG00000111640	96002.6565104719	-0.138620794111361	0.0839540442386233	-1.65115088103866	0.0987077699494882	0.176818163085932	GAPDH	protein_coding	3.71403487161874e-07	0.261145094316123
ENSG00000198840	95247.9701587096	-0.888387615256959	0.0944337929952749	-9.40751808308081	5.07990028132028e-21	1.25197770933339e-18	MT-ND3	protein_coding	5.94613947879508e-10	-0.316010123679022
ENSG00000182326	90920.3140752894	-0.71768126867895	0.104563079075943	-6.86362026655419	6.71369512229004e-12	1.9050109909498e-10	C1S	protein_coding	0.000180706200155916	-0.193565541891774
ENSG00000099194	88583.3215754203	0.160457053580297	0.159291472878188	1.00731728246998	0.313782327213143	0.439020488176451	SCD	protein_coding	0.000569462729023335	0.178317749102898
ENSG00000162267	83877.3267812059	-0.601917984669008	0.136939052775557	-4.39551736680662	1.10509227788087e-05	7.07291855982222e-05	ITIH3	protein_coding	0.00357883510887981	-0.151016010358676
ENSG00000100316	79157.9682632432	-0.0227269596326362	0.0750362048813599	-0.30287991868152	0.76198137555552	0.836586546032636	RPL3	protein_coding	0	0.428115534019368
ENSG00000234745	78652.1734101941	-0.74055351852794	0.122626453337963	-6.03910084952832	1.54975367002682e-09	2.53906460734118e-08	HLA-B	protein_coding	0.452697628954257	-0.0390877879009346
ENSG00000161016	78190.6169956147	-0.237722174709322	0.119081062418687	-1.99630545681139	0.0459006844514338	0.0944061287739791	RPL8	protein_coding	4.83301501792961e-07	0.258632974335957
ENSG00000055957	77150.7743834296	-0.66574588311729	0.132139032956548	-5.03822275841999	4.69874402283301e-07	4.1731136103946e-06	ITIH1	protein_coding	0.000209084824773398	-0.191691204290109
ENSG00000196616	75969.0427091694	-0.457897358827494	0.194157840360064	-2.35837686481436	0.0183550481283157	0.0440480303671864	ADH1B	protein_coding	0.000367200483525944	-0.184286207779817
ENSG00000167658	75035.8074630793	-0.0431281218212677	0.0597150980389084	-0.722231449627142	0.470152190636975	0.592914151525519	EEF2	protein_coding	0	0.473371058215854
ENSG00000021826	72865.3681449786	-0.951184328303879	0.205413296508192	-4.63058791457516	3.64628921639363e-06	2.63369401554209e-05	CPS1	protein_coding	1.51349659585607e-07	-0.269523919189166
ENSG00000211459	72699.6525936391	-1.06123191696615	0.106300084864296	-9.98335907559185	1.80258838578284e-23	8.07746878740926e-21	MT-RNR1	Mt_rRNA	2.54487481524715e-09	-0.304568815402656
ENSG00000117984	71622.6866965551	-0.285552311474144	0.0850374267965754	-3.35796039733465	0.000785198619252031	0.00299563170706237	CTSD	protein_coding	0.0726991053147581	0.0932922401577301
ENSG00000104760	69732.5190890303	-1.04131839600653	0.169141219159364	-6.15650283935462	7.43688421287925e-10	1.30453611022463e-08	FGL1	protein_coding	8.80244724753795e-06	-0.229072912578695
ENSG00000184009	69208.3508408855	0.138827636520075	0.0652249409604765	2.12844403499266	0.0333002854301084	0.0723547259748401	ACTG1	protein_coding	0	0.502142469397491
ENSG00000179218	68809.7115530624	-0.30921475437006	0.0637697490372303	-4.84892537666305	1.24132103690222e-06	1.00164969731698e-05	CALR	protein_coding	2.7303514244372e-05	0.21644063853437
ENSG00000180210	66853.7495728965	-0.614507203682267	0.124121560757599	-4.95084979540626	7.3890118082874e-07	6.27030160927566e-06	F2	protein_coding	0.0354479335414374	-0.109260299339423
ENSG00000158104	66338.2262515302	-1.21225673685155	0.222827003623412	-5.44034931646038	5.31762006781007e-08	5.95131893674079e-07	HPD	protein_coding	8.33232031980046e-13	-0.362219266479766
ENSG00000139644	65264.0506492004	-0.282859660794328	0.0619415096377629	-4.56656065453532	4.95791624945735e-06	3.4741661712282e-05	TMBIM6	protein_coding	0.00100899726857731	0.170247710539859
ENSG00000116133	64435.6502847762	-0.162236990280913	0.0786253757023977	-2.06341767949053	0.0390729616520727	0.082639050437852	DHCR24	protein_coding	1.49585321641309e-06	0.247554971718088
ENSG00000019582	64260.9457504113	-0.525639625619364	0.129955606398142	-4.04476297858959	5.23760864725821e-05	0.000281186321401894	CD74	protein_coding	0.579299487991527	0.0288623550948566
ENSG00000142541	64085.878291662	0.0618932602144483	0.0940384101643977	0.658169997836487	0.510428901081005	0.62975895025742	RPL13A	protein_coding	4.38927155452021e-16	0.398427868786968
ENSG00000198695	63355.2253789538	-1.0793299251719	0.114389409124319	-9.43557566591572	3.8885307191328e-21	9.93850843947837e-19	MT-ND6	protein_coding	2.18043987608498e-12	-0.356004295748666
ENSG00000089220	62447.0533349894	-0.626025998735145	0.0835966151790699	-7.48865246988952	6.95843199573134e-14	3.31621184503749e-12	PEBP1	protein_coding	0.0108844515123717	-0.132142915892155
ENSG00000000971	62317.4171959347	-0.625654249327876	0.116649556699779	-5.36353730805956	8.160778636681e-08	8.69257642670921e-07	CFH	protein_coding	0.0141585928498185	-0.12733839830614
ENSG00000206503	61028.8460185889	-0.567039052019333	0.100691163584465	-5.63146786503934	1.7868227233362e-08	2.24354189395896e-07	HLA-A	protein_coding	0.194936938699334	0.0674275092412646
ENSG00000197746	60881.1300695073	-0.038065751200721	0.0561658539931546	-0.677738314196387	0.497937628840777	0.618308891807816	PSAP	protein_coding	0	0.49209845442347
ENSG00000163586	59610.419030894	-0.714028302641606	0.194265677182652	-3.67552474012311	0.000237361036279567	0.00105703474390684	FABP1	protein_coding	0.00029093185332351	-0.187380885798415
ENSG00000122194	59085.1854192885	-0.625435464475944	0.150523572791473	-4.15506656450673	3.25192855945519e-05	0.000183881584751625	PLG	protein_coding	0.0160444307944201	-0.125000646242277
ENSG00000172482	58808.2218138094	-1.21724587915475	0.152700517028943	-7.97145879292626	1.56812182219067e-15	1.06929793187484e-13	AGXT	protein_coding	1.99319646657279e-11	-0.340976695328491
ENSG00000134240	58061.1463578962	-0.873543229815331	0.139846974289333	-6.24642209282293	4.19961337570256e-10	7.82416090255082e-09	HMGCS2	protein_coding	3.3551032648036e-05	-0.214061996959136
ENSG00000204525	57745.9369925239	-0.42695919451386	0.103502732232151	-4.12510071286054	3.7057256143867e-05	0.000206529408171214	HLA-C	protein_coding	0.179399498892749	0.0698418703896488
ENSG00000160868	57157.4906808799	0.1133412707837	0.311434297537515	0.363933168825271	0.715907915442375	0.801040526459244	CYP3A4	protein_coding	0.020775043254197	-0.120052545372083
ENSG00000166598	56976.422558832	-0.168777597563968	0.0626053382405548	-2.69589786282213	0.00701991879360509	0.019653199990527	HSP90B1	protein_coding	1.21676753790504e-10	0.327967955782928
ENSG00000089157	56775.2883731669	0.17740384463425	0.0822649050610982	2.1564948564943	0.0310450449730641	0.0681584520075467	RPLP0	protein_coding	0	0.496632960236125
ENSG00000165092	56288.4960773156	-0.361867146706889	0.124139041490966	-2.91501482821763	0.00355671643225678	0.0109807573173397	ALDH1A1	protein_coding	0.182643862702593	-0.0693253465621086
ENSG00000123838	55011.8363170374	-0.4022925108908	0.159878943039934	-2.51623198928903	0.0118617076954371	0.0306115454243352	C4BPA	protein_coding	0.246237049457283	-0.0603329440213189
ENSG00000167711	54960.9433641489	-0.628329707835885	0.12719108142461	-4.94004533020908	7.81044113275993e-07	6.59386985184117e-06	SERPINF2	protein_coding	0.00665433149576244	-0.140759792920475
ENSG00000106565	54930.1100986882	-0.659799623157059	0.103096178185265	-6.39984560796607	1.55534142947261e-10	3.22121852836272e-09	TMEM176B	protein_coding	0.00188028412838546	-0.161049685456259
ENSG00000142089	54894.6922110795	-0.493240036053318	0.0893522547021057	-5.5201744790632	3.38663220141982e-08	3.98002876652019e-07	IFITM3	protein_coding	0.534521516147493	0.0323339686090751
ENSG00000137818	54360.4667616647	-0.164523016536505	0.0910475769706965	-1.80700049370294	0.0707622022230452	0.134566745232802	RPLP1	protein_coding	3.79325603457888e-08	0.281924016008009
ENSG00000173432	53745.2366968342	-3.0765910972488	0.260011431201368	-11.8325224511614	2.65054903739862e-32	9.25200026703942e-29	SAA1	protein_coding	0	-0.415009505636408
ENSG00000159403	53287.8053334913	-0.909693427185572	0.108651380971067	-8.37258964456064	5.63656149189316e-17	5.44772878757091e-15	C1R	protein_coding	4.99410089020104e-06	-0.235143360036848
ENSG00000231500	50015.927439074	0.16917999209363	0.0896701980024961	1.88669140765052	0.059201844039947	0.116479467796905	RPS18	protein_coding	0	0.465203730815417
ENSG00000137154	49738.8452377715	0.0221515258032938	0.0862844588862323	0.256726716366166	0.797389745923809	0.862283807031817	RPS6	protein_coding	0	0.403870638745867
ENSG00000096384	49449.8917723959	0.327710826592549	0.0637072752023293	5.14400946440992	2.68935976129212e-07	2.54090003295792e-06	HSP90AB1	protein_coding	0	0.62590750040537
ENSG00000164733	48864.2675134081	-0.219574808888257	0.0872321793985193	-2.51713083866828	0.0118314883699938	0.0305518391496982	CTSB	protein_coding	1.01016561645325e-05	0.227573865492307
ENSG00000174444	47186.3239613449	0.0201459950054549	0.0785298515018762	0.256539323838828	0.797534420061341	0.862352635369121	RPL4	protein_coding	0	0.473037362203522
ENSG00000147403	46991.3641490392	-0.0454496480149561	0.076042093115254	-0.597690649389015	0.550046365776071	0.665595840805834	RPL10	protein_coding	0	0.428327971480741
ENSG00000211896	45053.0298911379	0.596105143553643	0.289062207805909	2.06220366224386	0.0391883501979516	0.0828171026661433	IGHG1	IG_C_gene	0.270649704327334	0.0573205150198455
ENSG00000044574	44150.9713153334	-0.13768113193095	0.0675346738103188	-2.03867323499108	0.041482650715701	0.0867465078966392	HSPA5	protein_coding	2.57361506148299e-12	0.354912968790023
ENSG00000171766	44109.0596897004	-0.194788402780996	0.128503410419038	-1.5158228263811	0.129564158542219	0.219744481239713	GATM	protein_coding	0.0255942827543744	0.115933984588884
ENSG00000108298	43947.2306276341	-0.101555884172251	0.0753614141050645	-1.34758464100298	0.177792013273213	0.282619350685475	RPL19	protein_coding	1.73438521378172e-16	0.399872396524862
ENSG00000198650	43943.1905455244	-1.5515456509825	0.219201005335429	-7.07818674740232	1.4605282513528e-12	4.96004594337372e-11	TAT	protein_coding	4.38056187633932e-16	-0.398431863739228
ENSG00000156096	43346.5219017447	-0.560252400120838	0.14906464070723	-3.7584526918171	0.000170967355089648	0.000796309073975866	UGT2B4	protein_coding	0.160701105298239	-0.0729626330965345
ENSG00000070756	43294.8993110852	0.232866467336378	0.0949067220646218	2.4536351300577	0.0141420393860395	0.035390203653821	PABPC1	protein_coding	0	0.448364537043782
ENSG00000074800	42997.2289605912	0.182217363832544	0.0925419890307267	1.96902363717341	0.0489503768051255	0.0995041711608372	ENO1	protein_coding	1.35287090438973e-09	0.309600340275934
ENSG00000099937	42906.6637650165	-0.305870903770327	0.130606405804548	-2.34192880422773	0.019184374120076	0.0456886833682429	SERPIND1	protein_coding	0.0667315331341247	0.0953002911615206
ENSG00000141753	42836.786366629	-0.904803831217898	0.0879337116962395	-10.2896126384779	7.84914978265793e-25	4.83619757322909e-22	IGFBP4	protein_coding	2.85465057931384e-06	-0.240982570258285
ENSG00000008988	42636.1650874209	-0.229939863512265	0.105403714106449	-2.18151576025153	0.0291452900520721	0.0645959074997878	RPS20	protein_coding	0.000776870636626528	0.173978760953807
ENSG00000106538	42505.1162709324	-0.66353784215993	0.116201942498019	-5.71021299554645	1.12834868959053e-08	1.50029068152723e-07	RARRES2	protein_coding	0.0260315387455886	-0.115594413646757
ENSG00000211445	41899.3227053023	-1.01683881592401	0.141855988955725	-7.16810635496944	7.60422203805657e-13	2.77940759746932e-11	GPX3	protein_coding	0.00134252741971747	-0.166084735287413
ENSG00000142534	41720.5533454246	-0.0551487048700524	0.0893311237197502	-0.6173515184144	0.537002892606147	0.653965025844376	RPS11	protein_coding	2.25146562920069e-12	0.355793738264828
ENSG00000182871	41518.9707496493	-0.416100775119651	0.0845845424596339	-4.91934770845662	8.68330979608172e-07	7.25445329791776e-06	COL18A1	protein_coding	0.154145253888903	0.0741214042492192
ENSG00000130707	40993.1913114424	-1.44134084177046	0.127200244229615	-11.3312741693218	9.18586217618864e-30	2.11299325684809e-26	ASS1	protein_coding	8.86727977988391e-08	-0.274385776089976
ENSG00000132703	40103.8415790909	-0.714254721836809	0.166043431042588	-4.3016138449561	1.69558619017574e-05	0.000103731393450042	APCS	protein_coding	0.00115749876517905	-0.168257989317028
ENSG00000115884	39925.7639499809	-0.644462659086001	0.0846977918475713	-7.60896647985612	2.76296391373426e-14	1.4400801643427e-12	SDC1	protein_coding	0.0655218779015809	-0.0957251660842653
ENSG00000112096	39747.8178594363	-0.584598800454101	0.113256093110703	-5.16174259942624	2.44661554142309e-07	2.33780179012081e-06	SOD2	protein_coding	0.136389344370892	-0.0774600093528882
ENSG00000151224	39724.565279438	-0.562917375352475	0.132135014620712	-4.26016810887187	2.04273203659714e-05	0.000122429088398033	MAT1A	protein_coding	0.00521210323491802	-0.144874358751413
ENSG00000160862	39672.8492284418	-0.940334006521876	0.147694178231728	-6.36676420005209	1.93057621022781e-10	3.92069461787524e-09	AZGP1	protein_coding	1.5212519074276e-06	-0.247386008737196
ENSG00000204628	38795.9631338616	-0.043145697818421	0.0774626805478719	-0.556986893730807	0.577536383889798	0.68955034394732	GNB2L1	protein_coding	0	0.429068917626434
ENSG00000127022	38283.5219569589	-0.0159221126015678	0.0592067221730516	-0.268924068368961	0.787988115135052	0.855449200032087	CANX	protein_coding	0	0.459860599665834
ENSG00000167526	38235.2446417197	-0.422355501846331	0.105298269413179	-4.01103934756093	6.04520332917613e-05	0.000318545656184931	RPL13	protein_coding	0.0107615282065256	0.132347128451815
ENSG00000132386	38080.4021747516	-0.325639342000785	0.107682974493163	-3.02405597109002	0.00249410291144136	0.0081101241029472	SERPINF1	protein_coding	0.166160652156433	0.0720245243069345
ENSG00000105372	37979.2717628487	-0.058926648251013	0.110849719354965	-0.531590414426917	0.595009705172874	0.704440532091849	RPS19	protein_coding	2.36161191257832e-05	0.218100188702745
ENSG00000002933	37666.6051167644	-0.636298914363877	0.109054285111576	-5.83469887233558	5.38877995786418e-09	7.76981881394374e-08	TMEM176A	protein_coding	0.0202662395813528	-0.120534524612431
ENSG00000198034	37610.7573035358	0.192639698022491	0.0834379243280272	2.30877864680752	0.020955867523766	0.0491410393529987	RPS4X	protein_coding	0	0.496965246265307
ENSG00000170421	37512.1421123959	0.00384080604589652	0.0981317553750137	0.0391392779148682	0.968779345699507	0.979739801395621	KRT8	protein_coding	5.47529457949379e-09	0.298339509842857
ENSG00000228278	36124.8132403686	-1.09200057512067	0.142142187771388	-7.68245228416607	1.56071683534823e-14	8.46713422749299e-13	ORM2	protein_coding	2.34977189000360e-11	-0.339820039150532
ENSG00000111275	36096.2906862387	-0.760787014955047	0.104729820527819	-7.26428261903652	3.75023186100465e-13	1.48562571908271e-11	ALDH2	protein_coding	3.21081974212437e-07	-0.262523117848742
ENSG00000161011	35872.5765840732	0.182578950060592	0.116061821758998	1.57311807874011	0.115691479521341	0.200673067795228	SQSTM1	protein_coding	6.73962797073731e-06	0.231952803164002
ENSG00000124253	35597.673553979	-1.41498916280869	0.201839788264955	-7.01045703115402	2.37540888235265e-12	7.62428912341357e-11	PCK1	protein_coding	1.35172202618469e-12	-0.359118948528565
ENSG00000169710	35583.03833777	-0.0530155269492769	0.125434814538214	-0.422654006740094	0.672547716963441	0.767139271446883	FASN	protein_coding	8.48110868855678e-06	0.229476167759795
ENSG00000129988	35566.7510081119	-0.844790752204011	0.157179628296849	-5.37468348384527	7.67173257818615e-08	8.23857643565935e-07	LBP	protein_coding	6.67891434654897e-05	-0.20591981425822
ENSG00000212907	35565.762876406	-0.674733809966548	0.125050652766036	-5.39568402916651	6.82629848373391e-08	7.43715196977439e-07	MT-ND4L	protein_coding	0.263134576809968	-0.0582271341857465
ENSG00000080824	35560.0914423868	0.100941688577907	0.0647672771057976	1.55852913830264	0.119107866224172	0.205371936245006	HSP90AA1	protein_coding	0	0.463757558097181
ENSG00000138326	35339.4009006025	0.0956617315671244	0.100092097963358	0.955737101265918	0.339205073136174	0.465678543915287	RPS24	protein_coding	2.65854265773356e-13	0.369318531643547
ENSG00000106327	35290.7532294787	-0.807825735181698	0.123115043655441	-6.56155179088055	5.32506734354769e-11	1.21840930783667e-09	TFR2	protein_coding	1.39413565432506e-05	-0.224026817879526
ENSG00000047457	35288.6081082388	-0.483446235694506	0.142685851883282	-3.38818620987011	0.000703564815248091	0.00272302864669884	CP	protein_coding	0.283932725600959	-0.0557591936776356
ENSG00000148303	35255.2306015754	0.0510970070401951	0.083786659709263	0.609846570056619	0.541963448821214	0.65826351448237	RPL7A	protein_coding	0	0.437183605655912
ENSG00000156482	34926.1303567943	-0.151025485250586	0.0946641029557582	-1.59538283821449	0.110626651360668	0.193582613781748	RPL30	protein_coding	4.89016736133754e-09	0.299267513753211
ENSG00000118785	34791.2356355309	0.633154994109176	0.263148912838973	2.40607109973742	0.0161251260766287	0.0394400900367191	SPP1	protein_coding	2.32938491991422e-07	0.265534136867064
ENSG00000255974	34715.6361855708	-1.76100512680603	0.267247782846934	-6.58940967833824	4.41578768062789e-11	1.03086832295254e-09	CYP2A6	protein_coding	5.67233727389233e-13	-0.364644907493355
ENSG00000147257	34474.5224203258	0.741859608355282	0.215782411665014	3.43799850335792	0.000586030937550184	0.00232365105369243	GPC3	protein_coding	8.74215466456303e-09	0.294462996167196
ENSG00000138356	34313.9357841797	-0.00495059621153278	0.176642381621945	-0.0280260952443915	0.977641338323126	0.985783825871625	AOX1	protein_coding	0.773036640223443	0.0150160855577776
ENSG00000171759	33921.3673864282	-0.398211001715489	0.134184782940093	-2.96763159719288	0.00300103786143797	0.00951289024998214	PAH	protein_coding	0.475705821277836	-0.037126501338309
ENSG00000111057	33673.9740607495	-0.292992944529663	0.0967088758584344	-3.02963861309437	0.00244846519899559	0.00798354216841275	KRT18	protein_coding	0.00312140361747576	0.153196549301236
ENSG00000109971	33491.7073938455	0.0773367448181939	0.0761634625670008	1.01540479137435	0.309912910030284	0.434974959290509	HSPA8	protein_coding	0	0.446908964437875
ENSG00000142937	33473.0171480939	-0.017333192138743	0.0848422871931144	-0.204298972979004	0.838119872492176	0.8919953140182	RPS8	protein_coding	1.3714162001773e-14	0.385846354136068
ENSG00000146678	33113.3308720244	-0.510957118703072	0.180761524851877	-2.82669179252482	0.00470315704445573	0.0139401881850271	IGFBP1	protein_coding	0.0676268992042879	-0.0949898598711745
ENSG00000105193	32626.6271633715	0.0684675544334134	0.0935368409276529	0.731984892309655	0.464177788982006	0.587419417973047	RPS16	protein_coding	1.02300207538213e-11	0.345609664964504
ENSG00000100345	32584.0822549736	0.14757698065482	0.0600972957873992	2.45563429637316	0.0140636193679998	0.0352371739651053	MYH9	protein_coding	0	0.514979425995859
ENSG00000250722	32338.8868935082	-0.124760402685179	0.119750663948016	-1.04183474706527	0.297488301386941	0.421610792370615	SEPP1	protein_coding	0.0154772410576217	0.125677203157422
ENSG00000144713	32246.7365338497	-0.105425549122452	0.0957453405879407	-1.10110370358566	0.270851525331412	0.392468546532632	RPL32	protein_coding	1.83325606033183e-10	0.324928972098783
ENSG00000169738	31908.0611521778	-1.16741858319786	0.150214606272321	-7.77167155823362	7.74570787553954e-15	4.5763339818085e-13	DCXR	protein_coding	6.70633005110174e-08	-0.27688967116843
ENSG00000108107	31601.5670596115	-0.198906917262304	0.104074321234135	-1.91120071602317	0.0559787919106918	0.111229037494184	RPL28	protein_coding	2.93589680820119e-05	0.215605693511963
ENSG00000130600	31586.8236686711	1.40054745255204	0.291139734233853	4.81056787469302	1.50502083394934e-06	1.1937756058526e-05	H19	processed_transcript	8.97849780621431e-06	0.228857890148213
ENSG00000136881	31567.5551616761	-0.655002530443093	0.13745652698983	-4.76516135528109	1.88702579158603e-06	1.4651201150514e-05	BAAT	protein_coding	0.000200401367369048	-0.192238042755389
ENSG00000170889	31424.7646171395	-0.242010204655839	0.087634340165828	-2.7615909950128	0.00575204854817898	0.0166124284846712	RPS9	protein_coding	4.401591408172e-06	0.236474619128301
ENSG00000145592	31249.8501470272	-0.175106170421844	0.0924665030362386	-1.89372545378101	0.0582614609196712	0.114930732809578	RPL37	protein_coding	3.77800463800534e-08	0.281959265586776
ENSG00000073849	31242.9661072121	-0.239736923420589	0.0945198146843039	-2.53636683716858	0.0112009332719173	0.0291879013378322	ST6GAL1	protein_coding	0.0162932677059011	0.124710424710425
ENSG00000170315	31067.2669283386	-0.339838041656815	0.0642064972474626	-5.29289178238492	1.20397172563794e-07	1.24005493795259e-06	UBB	protein_coding	0.000760673112966596	0.174276267398605
ENSG00000197756	30752.8083173458	0.0111570856533102	0.100306976469304	0.1112294084223	0.911434431772835	0.942580882102278	RPL37A	protein_coding	1.0519827637873e-10	0.329038602988694
ENSG00000204592	30602.696707579	-0.395695137049048	0.0834126371319463	-4.74382720238323	2.09717760276416e-06	1.61196293173924e-05	HLA-E	protein_coding	0.0618067274210085	0.0970716999931851
ENSG00000166441	30313.3178557749	-0.0965970981052177	0.0993428630517241	-0.972360722631109	0.330871124751414	0.457295304963861	RPL27A	protein_coding	1.20113983465466e-09	0.310537274079575
ENSG00000149273	30165.2287386565	0.153826322944929	0.0885701347775719	1.73677417711101	0.0824270387618818	0.152562093414868	RPS3	protein_coding	0	0.455844732655445
ENSG00000248527	30106.5977144518	-0.838000618306309	0.0949849060261331	-8.82246088737248	1.11971312774299e-18	1.58990048393597e-16	MTATP6P1	pseudogene	1.84548228114486e-08	-0.288153791562191
ENSG00000198074	30012.7399608952	-0.132937253383936	0.257652846576003	-0.515954918218695	0.605885896084142	0.713157090758247	AKR1B10	protein_coding	0.369686335260715	0.0467052767506753
ENSG00000198099	29919.9452494944	-0.951415506835829	0.22732573676007	-4.18525205458807	2.84849844357222e-05	0.000163616764270045	ADH4	protein_coding	6.27589483191469e-06	-0.232715604048532
ENSG00000142168	29891.9639266265	-0.805346589163117	0.091289759844782	-8.82187214132702	1.12561736384632e-18	1.59173366894071e-16	SOD1	protein_coding	1.94009814597657e-05	-0.220329372064004
ENSG00000112306	29884.1837874917	0.229212496972631	0.102478543166338	2.23668769959565	0.0253067584917516	0.0575241468872305	RPS12	protein_coding	0	0.4210588033473
ENSG00000164587	29651.0956698901	-0.190966409558695	0.0864102508585253	-2.20999716655555	0.0271053589398212	0.060840704193312	RPS14	protein_coding	7.49930502754239e-10	0.314215920119755
ENSG00000110955	29587.2350689282	-0.207578775927401	0.0607119407837384	-3.41907659758097	0.000628340358615819	0.00246871506874063	ATP5B	protein_coding	1.72129847636072e-11	0.34200292806501
ENSG00000169136	29569.4118043502	-0.359723287434748	0.188643379513028	-1.9068959025403	0.056534068892677	0.112183776919308	ATF5	protein_coding	0.63300172249733	-0.0248598829243991
ENSG00000127948	29460.8930169272	-0.382208887332987	0.0994980042855981	-3.84137239814277	0.00012234833293856	0.000595333081330146	POR	protein_coding	0.974424034268959	0.0016694200504304
ENSG00000177600	29170.6793007937	-0.0487876446960591	0.100845986398096	-0.483783702640052	0.628539382406432	0.731501129330652	RPLP2	protein_coding	3.4178696055038e-09	0.302187823855505
ENSG00000243955	29070.5191603785	-0.974190552938493	0.183380214513878	-5.31240818711535	1.08185936884517e-07	1.12367476407687e-06	GSTA1	protein_coding	1.50715520769115e-05	-0.223160148236229
ENSG00000172831	28767.0704992814	-0.590350295345337	0.141446022099698	-4.17367902314869	2.99719942174065e-05	0.000171330962305731	CES2	protein_coding	7.86016020283417e-05	-0.203947717824772
ENSG00000008394	28658.4093144845	-0.650584144545633	0.115476077296053	-5.63393007261312	1.76148468769941e-08	2.21575893781919e-07	MGST1	protein_coding	0.000164582735349253	-0.194757447648501
ENSG00000182774	28388.1829275463	-0.0975984091223153	0.0875700890359863	-1.11451764177387	0.265057180357542	0.385773524741916	RPS17L	protein_coding	3.11038456867627e-11	0.337836897849071
ENSG00000087460	28329.5973106496	-0.0481705574217062	0.0771648246466145	-0.624255386340978	0.532459878066877	0.64973874907898	GNAS	protein_coding	3.14474903151906e-11	0.337758878781399
ENSG00000122406	28211.7031566253	0.0777407254398442	0.0763323489838838	1.01845058451244	0.308463873260741	0.433444817063271	RPL5	protein_coding	0	0.483880367629607
ENSG00000166278	28186.8355861275	-0.393017743219257	0.103874862380223	-3.78356932768446	0.000154595236736754	0.000729706436164838	C2	protein_coding	0.311339054434716	0.0526866053950655
ENSG00000144908	28182.8026234375	-0.287378100123626	0.189809850871161	-1.51403153632259	0.130017841208374	0.220340647988887	ALDH1L1	protein_coding	0.00235759680927919	-0.157587706826903
ENSG00000133048	28099.4288646939	-0.134822220740946	0.258358173275579	-0.521842289839763	0.601780142245662	0.710089583910131	CHI3L1	protein_coding	0.244936907710717	-0.0604990870359099
ENSG00000188338	28069.874196008	-0.700013288658656	0.132930406014744	-5.26601331963894	1.39418173360368e-07	1.41360113242026e-06	SLC38A3	processed_transcript	0.0297948590073248	-0.112858811337205
ENSG00000143418	28025.8446379489	0.0818719310294694	0.0771683466046316	1.06095225091366	0.288711601630264	0.412015266053876	CERS2	protein_coding	0	0.453935145475012
ENSG00000187134	28009.650270552	0.06621077190887	0.154908938431886	0.427417375518219	0.669075353943395	0.764252524661929	AKR1C1	protein_coding	0.00723893157576881	0.139317380157307
ENSG00000161944	27997.6823277304	-0.623782235522701	0.118950497154141	-5.24404899892413	1.57090452241816e-07	1.57173843701993e-06	ASGR2	protein_coding	0.0345951607585612	-0.109770243245593
ENSG00000167996	27935.022081958	-0.0279538473087298	0.07738530281688	-0.361229410381427	0.717927958058556	0.802442055874714	FTH1	protein_coding	1.88333039814665e-13	0.371394261838571
ENSG00000166825	27841.7801965244	-0.230621841261855	0.106843561090138	-2.15850013710506	0.0308889677630497	0.0678719317134475	ANPEP	protein_coding	0.000301564570718644	0.186906896462587
ENSG00000167004	27830.4031376203	-0.172222501077659	0.0544812329564311	-3.16113442614976	0.00157155952474936	0.00545359447268951	PDIA3	protein_coding	1.4381900609235e-11	0.343254523108449
ENSG00000063177	27742.9069980978	-0.143239272038828	0.0953657398743323	-1.50199927382288	0.133097296370394	0.22464359995911	RPL18	protein_coding	1.88558553823956e-08	0.287970023758216
ENSG00000106211	27571.8095690338	-0.123914792564881	0.112640827190604	-1.10008773599647	0.271293896781719	0.392944530877191	HSPB1	protein_coding	4.53214471447086e-05	0.210543384006561
ENSG00000165828	27415.7706520395	-0.749843134805011	0.165482012030884	-4.53126672562494	5.86310556664908e-06	4.02668380715883e-05	PRAP1	protein_coding	2.25152560902753e-05	-0.218643502210149
ENSG00000135929	27382.9673965237	-0.527567347889034	0.124825229582119	-4.22644804784407	2.37409052236585e-05	0.000139454578453713	CYP27A1	protein_coding	0.147262440268372	-0.075378874222453
ENSG00000125844	27291.0028909282	-0.157256609511411	0.0692298860330201	-2.27151333798824	0.0231159204664481	0.0533256481763939	RRBP1	protein_coding	8.44571325411018e-12	0.346924709249724
ENSG00000135094	27246.7839504277	-2.79401834064738	0.238171868974644	-11.7311013793356	8.83021474567386e-32	2.76979754167937e-28	SDS	protein_coding	0	-0.48127589375307
ENSG00000171236	26996.1291887723	-0.946954511117641	0.140119304615489	-6.7582016176589	1.39715023476832e-11	3.69687666414464e-10	LRG1	protein_coding	3.61679307677534e-07	-0.261396776308523
ENSG00000186480	26959.8228053891	-0.947359856055703	0.148386247323389	-6.38441818661977	1.72050333835967e-10	3.51683928831529e-09	INSIG1	protein_coding	3.31283038062098e-07	-0.26222772637867
ENSG00000147604	26880.4990017675	-0.00476075976764462	0.105316311603434	-0.0452043913726407	0.963944394021146	0.976596217262402	RPL7	protein_coding	6.59483146269761e-13	0.363698573802043
ENSG00000140988	26862.6730222836	-0.173283244042091	0.0910439518957627	-1.90329220594999	0.057002427295411	0.112918346044371	RPS2	protein_coding	5.04965692887754e-09	0.299004316898413
ENSG00000140264	26736.886935711	-0.524151022972349	0.0841551888092631	-6.22838627526976	4.71263984564066e-10	8.68152297031422e-09	SERF2	protein_coding	0.270954668070076	0.0572840904551191
ENSG00000084234	26652.3876980261	0.110438246990236	0.0614287681155657	1.79782617132203	0.0722045586145365	0.136774421654459	APLP2	protein_coding	0	0.524309754498434
ENSG00000117592	26636.5774796683	-0.514928774828232	0.0773822037642263	-6.65435655460464	2.84542112358518e-11	6.98778722051124e-10	PRDX6	protein_coding	0.422571208558155	0.041743021170897
ENSG00000092841	26523.2065842402	-0.273332914429685	0.0643311029953014	-4.24884545271435	2.14875091464243e-05	0.000128071344893458	MYL6	protein_coding	2.71309859414877e-07	0.26410793891013
ENSG00000188257	26498.2853798929	-2.22293389265685	0.309750749366406	-7.17652466444022	7.15057568086205e-13	2.62471769460068e-11	PLA2G2A	protein_coding	3.26514882979024e-08	-0.282032632904257
ENSG00000123384	26353.5529658567	0.00838647866559474	0.080958190973679	0.103590242873897	0.917494531062328	0.94648941010478	LRP1	protein_coding	7.42589493628052e-08	0.275978822053076
ENSG00000125148	26322.9749743881	-1.8339115016508	0.190833608331295	-9.61000275416403	7.25470457379532e-22	2.19575725100205e-19	MT2A	protein_coding	1.16674340458281e-06	-0.25003489708298
ENSG00000115457	26119.5267543633	-0.807388031235005	0.184721981722469	-4.37082811534603	1.23776202825099e-05	7.82479681619131e-05	IGFBP2	protein_coding	0.0205529081014207	-0.12026169287277
ENSG00000125691	25962.6164067706	0.0475353917902183	0.0853416426447859	0.557001134698953	0.57752665392408	0.68955034394732	RPL23	protein_coding	0	0.435067455943901
ENSG00000159335	25887.5904225503	-0.63526881649478	0.0894678560935632	-7.10052575564606	1.242831697896e-12	4.30117000042161e-11	PTMS	protein_coding	0.0317210396233038	-0.111571731717806
ENSG00000135404	25865.1960995072	-0.109481756090779	0.0721775045478351	-1.5168404169227	0.129306979936413	0.219437735379009	CD63	protein_coding	2.33603698080075e-13	0.370101072292186
ENSG00000177954	25758.5267657373	0.0636831739251551	0.0903273462530694	0.705026512643629	0.480793737018501	0.602568272205382	RPS27	protein_coding	0	0.430595694381452
ENSG00000112245	25708.7274758209	-0.212305310807489	0.0798378394174898	-2.65920661626748	0.00783249130120501	0.0215426289244143	PTP4A1	protein_coding	4.09579249033158e-07	0.260214740433852
ENSG00000169903	25702.0242545382	-0.179970739180974	0.127005511877215	-1.41703093449176	0.156473883360259	0.25490910630134	TM4SF4	protein_coding	0.0576042333078225	0.0986779057990257
ENSG00000141505	25591.19939668	-0.355783448113598	0.116677835842813	-3.049280487109	0.00229390202740031	0.00755020466979113	ASGR1	protein_coding	0.958794813219162	0.00269024785153817
ENSG00000127884	25507.0150975686	-0.709912727093043	0.0868626343546634	-8.17282059618918	3.01261803322712e-16	2.44582053219926e-14	ECHS1	protein_coding	2.89699327244354e-05	-0.215759381675389
ENSG00000205542	25493.3010304666	-0.088448149739826	0.100255079256338	-0.88223110884663	0.377651842292129	0.504569183599134	TMSB4X	protein_coding	1.0300692723572e-07	0.273032427262494
ENSG00000131482	25408.7314284974	-0.414755318860698	0.176760773953442	-2.34642171780682	0.0189546474352781	0.0452446319686501	G6PC	protein_coding	0.00697949675537073	-0.139944117667794
ENSG00000142676	25360.6750410804	-0.147706563301219	0.0747690988955877	-1.97550278768887	0.0482111185689348	0.0982606600988196	RPL11	protein_coding	6.71757458127672e-10	0.315068489931545
ENSG00000173812	25357.3781735633	-0.210732776267526	0.0616271497454102	-3.41947951735705	0.000627410557920705	0.00246618522334199	EIF1	protein_coding	5.60538905378156e-15	0.390042463992555
ENSG00000115677	25238.1812796035	0.0429832152462269	0.0460246737749774	0.933916782471491	0.350346821132607	0.47757453841496	HDLBP	protein_coding	0	0.606135306683085
ENSG00000185432	25194.4777203631	-0.468389267778924	0.0941754445184186	-4.97358170353332	6.57270532394122e-07	5.63160229692744e-06	METTL7A	protein_coding	0.389894206553904	-0.0447514552201101
ENSG00000144381	25040.055251469	0.0333777454510975	0.0615385096416763	0.542387939608027	0.587551286182141	0.698245835173542	HSPD1	protein_coding	0	0.472102308377415
ENSG00000105398	24905.373662104	-0.533779860623713	0.18029948515258	-2.96051794142394	0.00307122232768386	0.00969403296196105	SULT2A1	protein_coding	0.00081562799639614	-0.173061107087111
ENSG00000228253	24759.6492905581	-0.675386787561473	0.115182903148771	-5.8636027491783	4.52930351304027e-09	6.68430660453129e-08	MT-ATP8	protein_coding	0.0405025358316745	-0.106435398096993
ENSG00000196230	24703.7530120064	0.39051872395407	0.0699458072111385	5.58316130050869	2.36185502575995e-08	2.87454835304484e-07	TUBB	protein_coding	0	0.627281058991345
ENSG00000151726	24616.6624784499	-0.920906605304471	0.129314274107232	-7.12146135190629	1.06788680953541e-12	3.76367379736565e-11	ACSL1	protein_coding	2.47612847077409e-05	-0.217559930158835
ENSG00000131187	24469.8548525618	-0.819509740824098	0.145397767315519	-5.63632960776991	1.73712748400034e-08	2.19391825431726e-07	F12	protein_coding	0.000983907571279793	-0.170610311206781
ENSG00000083845	24456.5599918745	0.169137386384831	0.095477626897343	1.77148712092192	0.0764797324950386	0.143377163271329	RPS5	protein_coding	0	0.450404782662847
ENSG00000080618	24390.1517863813	-0.523820248251357	0.121040896627604	-4.32763027080798	1.50722201205661e-05	9.33330730509716e-05	CPB2	protein_coding	0.058986869298128	-0.098139057238266
ENSG00000071082	24343.6511978035	-0.0218790538288133	0.0831476152943519	-0.263135073102926	0.792446471771277	0.858803098875436	RPL31	protein_coding	1.65740045171098e-15	0.394824186850967
ENSG00000198734	24331.7723374018	0.113487340975849	0.112893838524223	1.00525717310514	0.314773031416993	0.440070043598538	F5	protein_coding	1.95057351179101e-06	0.244877413714906
ENSG00000179918	24286.8869884338	-0.497493214043136	0.0746702678718519	-6.66253420835355	2.69145644000452e-11	6.63802809191678e-10	SEPHS2	protein_coding	0.354125946169364	-0.0482256537034382
ENSG00000196531	24148.0668717842	-0.0222777084864951	0.0555661367744574	-0.40092239230019	0.688477263107445	0.779600915173748	NACA	protein_coding	0	0.549111828113654
ENSG00000089009	24139.356517645	0.00438221581466536	0.0717791000339182	0.0610514176493521	0.951318260029509	0.968096656758632	RPL6	protein_coding	0	0.430691808232892
ENSG00000172757	24087.6004403523	-0.10905762217634	0.0539843527317108	-2.02017096913859	0.0433656564552789	0.0900890246452491	CFL1	protein_coding	0	0.413440194389677
ENSG00000134333	23938.3350086794	-0.0559231356280656	0.0721254028572447	-0.775359768024483	0.438127101315971	0.563147724027949	LDHA	protein_coding	2.01023437443267e-11	0.340917006041778
ENSG00000034510	23878.7955531385	-0.0714930433290641	0.136444737469813	-0.523970690660615	0.6002989255809	0.708902530229426	TMSB10	protein_coding	0.000264775200926417	0.188619555996306
ENSG00000143878	23858.7815924223	-0.450287164297417	0.108705594259014	-4.14226303040588	3.43895617331177e-05	0.000193285134067355	RHOB	protein_coding	0.653809635721286	-0.0233488509812308
ENSG00000174748	23807.1141958939	0.00944556307264813	0.0613251803348538	0.154024220085005	0.877590638589365	0.919873242417141	RPL15	protein_coding	0	0.540860136721366
ENSG00000106804	23721.5390674623	-0.268565805239869	0.10793871900132	-2.48813222655149	0.0128415978502424	0.0326350808149639	C5	protein_coding	0.126256998083489	0.0795176447641451
ENSG00000110651	23635.2420542659	-0.572310766310308	0.0918829126367545	-6.22869639072995	4.70332242754749e-10	8.66898702137279e-09	CD81	protein_coding	0.605554031077128	-0.0268857937147651
ENSG00000163399	23573.8499512407	0.626451011380583	0.0875481010089094	7.15550656337859	8.33645000273877e-13	3.0182672706663e-11	ATP1A1	protein_coding	0	0.556148819021613
ENSG00000140564	23517.120452262	-0.670237943918857	0.111642966654783	-6.00340499721166	1.9322184397324e-09	3.09657524591393e-08	FURIN	protein_coding	0.606572774060573	-0.026809889621819
ENSG00000166741	23435.4947002295	-1.61420898049239	0.209053641273207	-7.72150616780133	1.14963038749128e-14	6.42898652998364e-13	NNMT	protein_coding	4.12167255653187e-09	-0.300665277049939
ENSG00000131469	23300.7099554177	-0.00703883741688602	0.0877754351086092	-0.0801914272276349	0.93608500828596	0.959271669910863	RPL27	protein_coding	0	0.404965020668003
ENSG00000248144	23300.1464954987	-1.30651529724975	0.210018450206246	-6.22095485404591	4.94138344812042e-10	9.0545668876233e-09	ADH1C	polymorphic_pseudogene	2.00119213809189e-09	-0.306493677400555
ENSG00000188846	23291.8584473318	-0.187419978865488	0.0918946377488292	-2.03950941487743	0.0413992125532001	0.0866087691708978	RPL14	protein_coding	7.87923112845429e-11	0.331152402728787
ENSG00000170099	23259.0286404831	-0.712825983056416	0.122050543124858	-5.84041631283191	5.20705370446799e-09	7.56162378025941e-08	SERPINA6	protein_coding	0.00129346536712286	-0.166632748738653
ENSG00000148672	23204.2994260579	0.340449706765487	0.110912239946341	3.0695413502621	0.00214387725529663	0.00713330191096963	GLUD1	protein_coding	9.90105818289112e-06	0.22779288287505
ENSG00000081051	22971.100171834	1.1833674863964	0.328437132947993	3.60302586913576	0.000314534211566671	0.00135481643353088	AFP	protein_coding	4.09715599065177e-07	0.259294506664198
ENSG00000122566	22800.4517984001	0.15410569905904	0.0320377539784277	4.81012804963811	1.5083363636225e-06	1.19613049621767e-05	HNRNPA2B1	protein_coding	0	0.683896817433032
ENSG00000143761	22785.8911687383	-0.0741950011312987	0.0518709683082504	-1.43037624997445	0.152609060954438	0.250017712320019	ARF1	protein_coding	0	0.451839440518686
ENSG00000072778	22749.8146884498	-0.449471555768068	0.080893497374432	-5.5563372873792	2.75494289343653e-08	3.31017392469349e-07	ACADVL	protein_coding	0.936897226283278	-0.00412232073826718
ENSG00000104805	22740.8140952246	-0.490793653715025	0.0612523537369438	-8.0126496987006	1.12263061363288e-15	7.85704801070767e-14	NUCB1	protein_coding	0.230786253550076	0.0623487499324383
ENSG00000188488	22379.3294208464	-0.178735394892208	0.138400437385444	-1.29143663321259	0.196552314685118	0.305759266116946	SERPINA5	protein_coding	0.0136302264193818	0.128042449892724
ENSG00000150991	22305.7323491716	-0.0738385044623189	0.0520476102054913	-1.4186723304066	0.155994567660457	0.254368457587731	UBC	protein_coding	0	0.467472393704895
ENSG00000172270	22235.6010920301	-0.329705284804636	0.0842270422580453	-3.91448252206842	9.0598299694153e-05	0.000456484189930937	BSG	protein_coding	4.12452422314162e-09	0.300659637117336
ENSG00000178719	22229.5587317055	-0.437064924051491	0.0829885751587022	-5.26656739455612	1.38998233130283e-07	1.41017201879661e-06	GRINA	protein_coding	0.146152053430648	0.0755859067484144
ENSG00000105707	22115.6294801662	-0.679347235024076	0.0978452047575348	-6.94308154096597	3.83637828383734e-12	1.16216326870521e-10	HPN	protein_coding	0.00231056310059479	-0.157898843108825
ENSG00000162244	22088.3640890512	-0.207406799077811	0.0880128788556259	-2.35655056140177	0.0184455563696671	0.0442190979628288	RPL29	protein_coding	7.29375660254013e-10	0.31443141254462
ENSG00000221983	22068.0726747817	-0.233947858508456	0.0828561386350074	-2.82354285829114	0.00474960752992408	0.0140561333058153	UBA52	protein_coding	2.43257380009564e-08	0.285782904894286
ENSG00000103569	21907.9197656132	0.0695644100898942	0.203378994149282	0.342043239917065	0.732318351828307	0.813991122076023	AQP9	protein_coding	0.193647874719794	-0.0676223219132531
ENSG00000008517	21867.7157905097	-1.43561931348371	0.129937588844376	-11.0485297307089	2.22834381358958e-28	2.95718365169596e-25	IL32	protein_coding	3.79896513043155e-08	-0.281910856165269
ENSG00000108518	21729.3499497768	-0.181308606777817	0.0691952168205762	-2.62024768630976	0.00878659236176964	0.0237726482279071	PFN1	protein_coding	8.60023052391151e-12	0.346800630732463
ENSG00000083807	21622.794469567	-1.27430774341186	0.169397077939219	-7.52260758517386	5.36944006730456e-14	2.62790297989045e-12	SLC27A5	protein_coding	5.78080826812482e-14	-0.378232445122281
ENSG00000214274	21491.6511842443	-1.09367096761388	0.145550731227894	-7.51401905292719	5.73392341623084e-14	2.78652526131872e-12	ANG	protein_coding	1.61339080724154e-11	-0.342454592667618
ENSG00000108821	21440.5768791498	-0.0796166266882548	0.183204715509455	-0.434577387742762	0.663869211201624	0.760521373993188	COL1A1	protein_coding	0.00214076462936158	0.159072419084592
ENSG00000168028	21287.2953669591	0.0626788419254221	0.100484369935342	0.623767079056708	0.532780562806375	0.650014516426971	RPSA	protein_coding	3.06378097493063e-15	0.392567038823886
ENSG00000155660	21176.6530607424	-0.0459233253946674	0.0699413750188663	-0.656597405788488	0.511439817401033	0.630555258329352	PDIA4	protein_coding	1.03446106871501e-12	0.360839597966804
ENSG00000114391	21158.4606719405	-0.193019252222856	0.086629967322892	-2.22808871095869	0.0258745999436782	0.0585811808698605	RPL24	protein_coding	4.85847098563056e-08	0.279749351995244
ENSG00000171863	21097.5048161087	-0.0609603698835281	0.082299195756607	-0.740716471444184	0.458865370076856	0.58259827528451	RPS7	protein_coding	0	0.40822302173489
ENSG00000176153	21069.7327627761	-0.354312029294968	0.199458309870772	-1.77637136063433	0.0756717283238862	0.142148155165906	GPX2	protein_coding	0.967899530342852	-0.00209546995913399
ENSG00000115306	20797.5599286373	0.241481106704308	0.0653532285364028	3.69501418846965	0.000219874508752896	0.000990281954054289	SPTBN1	protein_coding	0	0.528647567661567
ENSG00000244414	20713.6980385491	-0.706643253062551	0.171899034800658	-4.11080407683502	3.94283659675562e-05	0.000218403650561015	CFHR1	protein_coding	0.000398532864473394	-0.183186185925078
ENSG00000169439	20700.320745891	-0.0055789123336742	0.0858446187678325	-0.0649884921588668	0.948183162812096	0.966445464069141	SDC2	protein_coding	1.78061721469762e-10	0.325146109503991
ENSG00000243649	20637.9931517798	-0.792888706404845	0.119287462839604	-6.64687375798224	2.99383593737653e-11	7.30030495994627e-10	CFB	protein_coding	6.69168656490091e-05	-0.205896784533425
ENSG00000186468	20590.4260289985	0.0961622049265042	0.0783471240386292	1.22738653277294	0.21967734567434	0.333307556182552	RPS23	protein_coding	0	0.464077859269582
ENSG00000197958	20570.5751663284	-0.175149997041573	0.0915064425297138	-1.91407284776368	0.0556108483233866	0.110599844979545	RPL12	protein_coding	1.21979084356309e-07	0.27149695561138
ENSG00000149925	20462.8442979848	0.176500584696759	0.10797102658365	1.6347032188308	0.102111277412493	0.18173247618717	ALDOA	protein_coding	1.24181705695158e-07	0.271333867560283
ENSG00000152234	20452.8547250835	-0.205444078766656	0.0583250806149507	-3.52239682484029	0.000427663471034921	0.00177104801559496	ATP5A1	protein_coding	2.40021021169843e-12	0.355372858294343
ENSG00000166347	20449.1787347298	-0.58347812090927	0.101996185143212	-5.72058768756904	1.06156223736518e-08	1.42052471948371e-07	CYB5A	protein_coding	0.0296878770341923	-0.112932365458233
ENSG00000108679	20434.7922696975	-0.285741993218294	0.149191999486747	-1.91526351413821	0.0554589061376905	0.110354907576406	LGALS3BP	protein_coding	0.00275871250509759	0.155142796043587
ENSG00000113140	20292.0472953679	-0.131250861839789	0.101898362474511	-1.28805663459627	0.197726249356242	0.30725754403656	SPARC	protein_coding	1.53613222931393e-08	0.289716992881935
ENSG00000182551	20169.5435416749	-0.728025467075249	0.102873110571588	-7.07692674042968	1.47386396314362e-12	5.00041319413051e-11	ADI1	protein_coding	9.03629086170064e-07	-0.252559236917119
ENSG00000185896	20081.1760134231	-0.470189818436894	0.0659721554851735	-7.12709498392188	1.02509356703263e-12	3.62395783164896e-11	LAMP1	protein_coding	0.0161067775690663	0.124927562115633
ENSG00000160789	20034.370980418	-0.0119109451123936	0.0724989253333501	-0.164291333390489	0.869501803946642	0.914134977691593	LMNA	protein_coding	0	0.436439604546726
ENSG00000113013	20032.6104273062	-0.260892013282074	0.0583676405855079	-4.46980571194874	7.82906821197673e-06	5.20088890231123e-05	HSPA9	protein_coding	6.45750459031475e-07	0.255839092722842
ENSG00000025423	20009.8419137901	-1.0012164135657	0.157772432191317	-6.34595283637135	2.21052953983235e-10	4.40015877460843e-09	HSD17B6	protein_coding	1.30454122321592e-08	-0.291101596335924
ENSG00000100889	19772.9197732721	-0.828524530657938	0.125645811352716	-6.59412774479274	4.27763275061135e-11	1.00336805184972e-09	PCK2	protein_coding	2.53938276956437e-05	-0.217271588604516
ENSG00000110321	19733.1896557533	0.363111522567397	0.0474987302414231	7.64465746182687	2.0950229028458e-14	1.11210261907372e-12	EIF4G2	protein_coding	0	0.657667135877726
ENSG00000187758	19658.3883117415	-0.710586551995965	0.1691405507549	-4.20116021157852	2.65550579018506e-05	0.0001538632607633	ADH1A	protein_coding	0.000253093977595795	-0.189210103939258
ENSG00000136156	19641.69462584	-0.230630620620784	0.0654860811886599	-3.52182656886059	0.000428584428660023	0.00177419041709483	ITM2B	protein_coding	5.20214055879529e-07	0.257926337780264
ENSG00000158710	19528.5155499783	-0.0347427430056902	0.0801675771783476	-0.433376487459495	0.664741279197632	0.761205019314338	TAGLN2	protein_coding	1.06111153895068e-10	0.328975153746913
ENSG00000142192	19468.089528426	0.172695919415298	0.105183183003262	1.64185865538925	0.10061929986813	0.179623774971541	APP	protein_coding	1.66801370080505e-09	0.307943140079476
ENSG00000167468	19334.7402506393	-0.446935395940839	0.0758322442740872	-5.89373821412222	3.77555155363129e-09	5.65906302373996e-08	GPX4	protein_coding	0.0782700588910107	0.091535636149148
ENSG00000136942	19322.5044671602	-0.261698991980501	0.103171202541338	-2.53655075771406	0.0111950512481212	0.0291779190789765	RPL35	protein_coding	0.000471713621535418	0.18090177822375
ENSG00000198755	19259.098825617	0.12341749336748	0.0778511389733	1.58530106296592	0.112897947662812	0.196728992786105	RPL10A	protein_coding	0	0.482342781003767
ENSG00000134339	19198.8773509746	-3.3371799086391	0.272469522334195	-12.2479016370349	1.72398997688041e-34	9.86315971006989e-31	SAA2	protein_coding	3.24203694145743e-14	-0.380343044281247
ENSG00000143947	19163.6037913265	0.0976447531047448	0.0871941160287245	1.1198548428724	0.262775624124403	0.383083071437738	RPS27A	protein_coding	0	0.467791754888529
ENSG00000105220	18778.8517161255	-0.280531870446136	0.0780817319903004	-3.5927977427676	0.000327146514031367	0.00140221904597991	GPI	protein_coding	0.00031020636665338	0.18653301593046
ENSG00000114867	18599.4454110444	-0.000434520478313737	0.0457697565708334	-0.00949361567263902	0.992425304411736	0.995043437877353	EIF4G1	protein_coding	0	0.493634161071775
ENSG00000101856	18581.3219305546	-0.482326975525294	0.0968974971015908	-4.97770313942789	6.43432387703813e-07	5.53088966251429e-06	PGRMC1	protein_coding	0.289151911725717	-0.0551592458470121
ENSG00000113924	18574.7179050053	-0.814482288176964	0.133645344348138	-6.09435586514173	1.09878982601251e-09	1.85301291088639e-08	HGD	protein_coding	3.63296319682691e-07	-0.261354476814002
ENSG00000138109	18563.7553131995	-0.520573087304385	0.189940414227304	-2.74071786892814	0.00613051230491083	0.0175163296264196	CYP2C9	protein_coding	0.0109720525333537	-0.1319986276164
ENSG00000105379	18541.60629231	-0.672394284460984	0.109835095615527	-6.12185277112762	9.24934700673872e-10	1.5941032423602e-08	ETFB	protein_coding	0.00330057766353902	-0.152309904896636
ENSG00000058262	18514.3508458499	-0.083822816418791	0.0537482323248061	-1.55954554769804	0.118867312972501	0.205059635358391	SEC61A1	protein_coding	0	0.427951505979504
ENSG00000124145	18471.3402009901	-0.318019960523282	0.0860954917834829	-3.693805028991	0.000220923216816361	0.000994356205717679	SDC4	protein_coding	8.22356532613504e-05	0.203397119404423
ENSG00000116171	18438.3417195314	-0.702744611982528	0.108410070193869	-6.48228168034405	9.03457628911942e-11	1.97047421162943e-09	SCP2	protein_coding	0.125852149856551	-0.0796024787503789
ENSG00000089597	18413.1324705747	0.0526541641011365	0.0434936963147399	1.21061598720208	0.226042614168575	0.340807853612191	GANAB	protein_coding	0	0.575652410953689
ENSG00000111669	18357.5942963533	-0.0867534369942475	0.067815044567283	-1.27926535399051	0.200803628628898	0.310821784675945	TPI1	protein_coding	5.01444510510329e-11	0.334423798635606
ENSG00000169562	18317.7275536035	-0.334257805686843	0.0999563616514959	-3.34403733953677	0.000825686234818896	0.00313368319636314	GJB1	protein_coding	0.126406407304396	0.0794863901376378
ENSG00000196139	18292.141420015	0.133903276511667	0.102379385260516	1.30791248815311	0.19090299328207	0.298916177173922	AKR1C3	protein_coding	4.3700130573733e-09	0.300187762756235
ENSG00000143321	18187.4277861955	0.150979510634014	0.0502877293050822	3.00231314319368	0.00267936405676162	0.00863039370934494	HDGF	protein_coding	0	0.687535278953416
ENSG00000118705	18146.4061830417	0.0767641134092091	0.0488568288296706	1.57120540256167	0.116134945586665	0.201352704010969	RPN2	protein_coding	0	0.59719624850483
ENSG00000130175	18135.6233293969	-0.187236451935897	0.0484000274863552	-3.86851953728089	0.000109498164073791	0.000540117891808734	PRKCSH	protein_coding	0	0.440176059896084
ENSG00000172809	18118.0160344365	-0.182284975553903	0.10254196600538	-1.77766218705362	0.0754593535708246	0.141803253396206	RPL38	protein_coding	3.86366374093463e-08	0.281763042931637
ENSG00000163902	18098.9611836285	-0.124768509415339	0.0455464514873467	-2.73936838855604	0.00615573554651268	0.0175694845973094	RPN1	protein_coding	0	0.504714043667178
ENSG00000164266	17955.0227631108	-0.674494599860701	0.278476516801508	-2.42208789311117	0.0154316176575331	0.0380567890540721	SPINK1	protein_coding	0.557977913177315	0.0305115725569283
ENSG00000073060	17939.430240761	-0.10343022884903	0.0868866984983226	-1.19040348680099	0.233887843262279	0.349504813508951	SCARB1	protein_coding	4.55776365526144e-05	0.210476879801286
ENSG00000124942	17881.9971720464	0.179882878868152	0.0733035709047673	2.45394428467676	0.0141298872101363	0.0353672563147292	AHNAK	protein_coding	0	0.456647953056961
ENSG00000198242	17876.1346658779	0.158521561665232	0.100603847249371	1.57570079076894	0.115094775135884	0.199860599964194	RPL23A	protein_coding	0	0.449895543748252
ENSG00000075415	17868.1447841085	-0.211376439220498	0.0526048508790909	-4.01819291734776	5.8646174403809e-05	0.000310024146105259	SLC25A3	protein_coding	1.67925284458634e-13	0.372077398675086
ENSG00000163581	17838.105156544	-0.198178610840381	0.149088565576038	-1.32926767438315	0.183759675050054	0.290061019622447	SLC2A2	protein_coding	0.387350821148393	0.0449918573473047
ENSG00000104904	17831.9716602326	-0.311566596223169	0.0751965163688913	-4.14336476299936	3.42246928422806e-05	0.000192515292114452	OAZ1	protein_coding	0.000565484331899078	0.178414567945913
ENSG00000205403	17755.143616719	-0.61529023716291	0.106198135351527	-5.79379510879576	6.88134028413981e-09	9.66749858159447e-08	CFI	protein_coding	0.0960330914117454	-0.0865381858686789
ENSG00000128311	17729.6760262601	-0.617806306710862	0.0992735424145618	-6.22327250226381	4.86890627355536e-10	8.93599691823159e-09	TST	protein_coding	0.00435390415035801	-0.14784119829768
ENSG00000163682	17728.8757694995	-0.06345808203597	0.0982466744901434	-0.645905648870959	0.51834046106267	0.636853154288834	RPL9	protein_coding	3.21494086464826e-13	0.368160465482437
ENSG00000170458	17645.9860518694	-0.957594792699602	0.128574945794586	-7.44775575662675	9.49413764752505e-14	4.33888378000271e-12	CD14	protein_coding	6.96488005449801e-08	-0.276551980203837
ENSG00000187514	17513.8308066218	0.12255019386759	0.0486329828717056	2.51989877303803	0.0117388587884814	0.0303535359440768	PTMA	protein_coding	0	0.581866676693214
ENSG00000165949	17512.1160694059	-1.39240576570317	0.219611043255231	-6.34032672066006	2.29278415304697e-10	4.55561309644083e-09	IFI27	protein_coding	0.00112239515449161	-0.168706128961759
ENSG00000130255	17449.819158516	-0.379680476924733	0.107374240578243	-3.53604807708103	0.000406160769585183	0.00169212402725998	RPL36	protein_coding	0.00113192347036151	0.168583225430456
ENSG00000115053	17321.27483411	0.301841343730373	0.0413317590696788	7.30289130016256	2.81648719718129e-13	1.15278854390917e-11	NCL	protein_coding	0	0.747019883112397
ENSG00000149806	17247.2408138525	-0.42230195780044	0.0719560937798238	-5.86888386538364	4.3873860673061e-09	6.48934521138422e-08	FAU	protein_coding	0.0031389472276105	0.153107720362742
ENSG00000163468	17243.6681347622	0.0886364127032187	0.0687357467493568	1.28952425622768	0.197215889165768	0.306588737993947	CCT3	protein_coding	0	0.531099058366253
ENSG00000131143	17237.6569622265	-0.80216742708772	0.0849846340863927	-9.43897018221272	3.76461036748147e-21	9.69359075519257e-19	COX4I1	protein_coding	0.000520444215768915	-0.179557124292365
ENSG00000171747	17127.3279958091	-0.340946723789061	0.199433075209276	-1.70957963432739	0.0873436342823962	0.15993075759477	LGALS4	protein_coding	0.478939517912546	0.036855079581799
ENSG00000169223	17110.9901503285	-0.354036766451715	0.0676293119202918	-5.23496035075714	1.65020283918903e-07	1.6423016660911e-06	LMAN2	protein_coding	1.03539946761146e-06	0.251217872946418
ENSG00000189060	17105.0604968491	0.140336045401142	0.0783755473034199	1.79055904844722	0.073364083604507	0.138507022362109	H1F0	protein_coding	0	0.449230266698313
ENSG00000118520	17072.5924722003	-1.41214949004156	0.164848508549721	-8.56634677780926	1.06819872775168e-17	1.21240555599815e-15	ARG1	protein_coding	8.32524479298001e-14	-0.376169404775613
ENSG00000117450	16780.0332230346	-0.167164375927112	0.0757905897511301	-2.20560859172652	0.0274114169907763	0.0614158137564769	PRDX1	protein_coding	0.000871290343005107	0.172350935406322
ENSG00000151632	16677.3729282	-0.249935602222439	0.171985780881005	-1.45323410425055	0.146158766137362	0.241648885571806	AKR1C2	protein_coding	0.736237440663219	-0.0175376054256152
ENSG00000007933	16570.4503705023	-0.258816462358198	0.16556729948796	-1.56321002491811	0.118003202934873	0.203905374302127	FMO3	protein_coding	0.352588247214526	-0.0483798118612483
ENSG00000165119	16542.6755149738	0.1746227078993	0.0298546606038055	5.84909372163625	4.9425855421247e-09	7.21705338745114e-08	HNRNPK	protein_coding	0	0.722735743307867
ENSG00000121691	16539.3005364688	-0.500907801110994	0.0989059281970017	-5.06448713684058	4.09501285455421e-07	3.68241656329264e-06	CAT	protein_coding	0.771451342760019	0.0151239492688062
ENSG00000135506	16530.3501635611	-0.157898639233452	0.0551993158868917	-2.86051804622001	0.00422949480842904	0.0127398069725042	OS9	protein_coding	0	0.412943175329055
ENSG00000109475	16482.7560229673	-0.341898274363703	0.0936968202649705	-3.64898481503247	0.00026327866398515	0.00115618773350434	RPL34	protein_coding	0.000181408007982927	0.193515957484308
ENSG00000148702	16460.5518758672	-0.373007357743172	0.155579358160353	-2.39753757923798	0.0165056877879128	0.0402453714531936	HABP2	protein_coding	0.31849156695896	0.0519144046228648
ENSG00000030582	16423.1630653325	0.118885930820086	0.0635130709684517	1.87183408087981	0.0612295616478244	0.11977915835676	GRN	protein_coding	0	0.477626622361863
ENSG00000118181	16422.9935081965	0.00661795745656854	0.0709804316316092	0.0932363653537071	0.925715784829131	0.952010295959714	RPS25	protein_coding	0	0.461686997840376
ENSG00000136240	16420.3195612065	-0.190912834646124	0.0507088960102672	-3.76487854532407	0.000166630055668237	0.000778208370435415	KDELR2	protein_coding	1.11597745214339e-11	0.345010422125456
ENSG00000145692	16403.918624859	-1.10601400210312	0.208273930310305	-5.31038138309139	1.0939606563732e-07	1.13521860112785e-06	BHMT	protein_coding	0.000379199006684241	-0.183854987932894
ENSG00000166794	16345.3557028758	-0.325287767815714	0.0620462494416343	-5.24266608768522	1.58272812930321e-07	1.58107849952165e-06	PPIB	protein_coding	1.506900877833e-05	0.223162028213763
ENSG00000261701	16286.2780424044	-1.14352623214992	0.180638792995697	-6.33045766740238	2.44435076359007e-10	4.80295437055307e-09	HPR	protein_coding	7.8236375987964e-13	-0.362618996702989
ENSG00000169567	16267.5770506627	-0.319069141374061	0.068070050152143	-4.68736457018778	2.76745717894955e-06	2.05572319703929e-05	HINT1	protein_coding	2.75028368830292e-06	0.241366320672468
ENSG00000180432	16234.4730606895	-1.04103708570549	0.232955323593308	-4.46882719676726	7.86496350597541e-06	5.21870578481107e-05	CYP8B1	protein_coding	1.20757037726722e-10	-0.328023885114573
ENSG00000214530	16210.3391483763	-0.694432948724284	0.0974263143037417	-7.12777603963629	1.02003566856243e-12	3.60977545723879e-11	STARD10	protein_coding	0.00447725682792376	-0.14738389376247
ENSG00000142949	16040.5319517285	0.239220849088839	0.0754177438291081	3.17194385489572	0.0015142227853533	0.00528021619631661	PTPRF	protein_coding	0	0.491374898069968
ENSG00000185825	16017.3785711591	-0.0477995938457372	0.0809250617278095	-0.590664904359425	0.554744967529224	0.669778163609362	BCAP31	protein_coding	2.43926245631789e-11	0.339556607298543
ENSG00000204444	16016.6103265095	-0.258752696153929	0.153367209263325	-1.68714484273924	0.0915755042524172	0.166327634688659	APOM	protein_coding	0.292783083536896	-0.0547461207838566
ENSG00000130005	16005.8622855815	-0.849727546715163	0.112516256942318	-7.55204243197301	4.28484828694729e-14	2.14890123972136e-12	GAMT	protein_coding	6.33408074566249e-05	-0.206557831633912
ENSG00000132475	15998.4607004349	-0.0652604431684184	0.056310952832427	-1.15892983311122	0.246484787294136	0.364243055411233	H3F3B	protein_coding	0	0.45009552635846
ENSG00000233276	15958.4799782545	-0.54330050129989	0.0867292867261802	-6.26432571750746	3.74442078177451e-10	7.05611658407142e-09	GPX1	protein_coding	0.0906626935064056	-0.0879646188228051
ENSG00000143153	15916.7132457354	0.389845523965218	0.108100079921599	3.60633890602079	0.00031054749845213	0.00133955880567475	ATP1B1	protein_coding	0	0.444383449617777
ENSG00000198959	15880.6726399421	-0.601038203706219	0.124212132167868	-4.8388043359077	1.30622561781897e-06	1.05058295378148e-05	TGM2	protein_coding	0.740106651486472	0.017270648615749
ENSG00000101439	15873.629158371	-0.374350748475596	0.0894213740074856	-4.18636766243671	2.83454073006063e-05	0.000162896391322471	CST3	protein_coding	0.076323630597508	0.0921374639573057
ENSG00000182899	15869.9469568968	0.00878007042853062	0.0853146049025972	0.102914037268938	0.918031196728717	0.94682745081802	RPL35A	protein_coding	0	0.406024858002947
ENSG00000132855	15855.2509456493	-0.434816559950046	0.141125916382614	-3.081053934638	0.00206269281819211	0.00689977246717407	ANGPTL3	protein_coding	0.283256679540576	-0.0558374477424995
ENSG00000182718	15852.8204374436	0.182162557972788	0.0969023347360217	1.87985726524577	0.0601275334428966	0.117997975993272	ANXA2	protein_coding	1.46091497614503e-12	0.35861628953534
ENSG00000128309	15782.8455239773	-0.435374354206323	0.0913585942528715	-4.76555443707081	1.88335038473865e-06	1.46259558125191e-05	MPST	protein_coding	0.155869464846827	0.0738130879335992
ENSG00000148248	15733.5690050994	-0.152563550809771	0.0471220085666174	-3.23762834926888	0.00120527710220545	0.00434265386924109	SURF4	protein_coding	0	0.433532454287171
ENSG00000107223	15623.2242174241	-0.556187123823783	0.083990912499147	-6.62199168070036	3.54391006668297e-11	8.46221958068022e-10	EDF1	protein_coding	0.616055142528738	0.0261060730324273
ENSG00000168542	15599.9434429395	0.0613939553672582	0.181075020880945	0.339052593055472	0.734570110588059	0.815574447203088	COL3A1	protein_coding	0.000271776590453614	0.188277165087877
ENSG00000169242	15565.1350041578	-0.207128743276475	0.0992640467756787	-2.08664415772363	0.0369203125487915	0.0788108428720305	EFNA1	protein_coding	5.45511559570347e-06	0.234208071213549
ENSG00000064601	15563.6544127247	-0.190508290944397	0.0750552312974946	-2.53824134109032	0.0111411125123022	0.0290825348861005	CTSA	protein_coding	2.94822861403363e-09	0.303383724564491
ENSG00000181163	15526.5282626551	0.223345761082176	0.0722722581354752	3.09033876682685	0.00199928319266112	0.00671907389589838	NPM1	protein_coding	0	0.577948568514606
ENSG00000141367	15479.6027921786	0.206748538429759	0.0493032042717938	4.19340976886647	2.74792409140403e-05	0.000158552462959539	CLTC	protein_coding	0	0.603489473300794
ENSG00000147872	15396.8628904721	-0.0438547110017029	0.124429157603718	-0.352447222550292	0.724502892525435	0.807849361269581	PLIN2	protein_coding	0.000918939442929424	0.17159048449371
ENSG00000160282	15396.3828497369	-1.20632587530279	0.152717959501102	-7.8990439581802	2.81050758701405e-15	1.80921182429725e-13	FTCD	protein_coding	1.52091711989633e-10	-0.326318040499416
ENSG00000164924	15371.9132655634	0.15379275932625	0.0777447679126552	1.97817503936771	0.0479089635513474	0.0977789470232869	YWHAZ	protein_coding	0	0.442875002643718
ENSG00000117594	15333.7663337803	-0.295339348501953	0.235230599951125	-1.25553116203129	0.209286003042024	0.321370905605786	HSD11B1	protein_coding	0.000288170900213524	-0.187506609296019
ENSG00000104823	15333.2076325845	-0.33324187215566	0.0841500051034223	-3.96009330892016	7.49204836690771e-05	0.000384166498516546	ECH1	protein_coding	0.00315639333312355	0.153019831413015
ENSG00000069275	15322.3450239325	0.11002452127159	0.055827069057791	1.97080955759464	0.0487456630814466	0.0991639855528704	NUCKS1	protein_coding	0	0.56891175150457
ENSG00000118680	15289.3214886126	-0.149989157663661	0.0621388768004589	-2.41377323483506	0.0157882850932495	0.0387811624444707	MYL12B	protein_coding	7.35123078290433e-14	0.376878391303224
ENSG00000231925	15277.1474573138	-0.255406930415837	0.066415970327567	-3.84556499221734	0.000120274978367988	0.000586647148067267	TAPBP	protein_coding	3.21417878026301e-05	0.214559486014142
ENSG00000204287	15262.7845191565	-0.320093662755561	0.138486642297844	-2.31136850056004	0.0208125092958253	0.0488579956962279	HLA-DRA	protein_coding	0.00681850327753988	0.140343612893826
ENSG00000115718	15253.1383240863	-0.558239865951827	0.114628036490346	-4.87001158742558	1.11591704459991e-06	9.08746795064323e-06	PROC	protein_coding	0.630426151903738	-0.0250483506722095
ENSG00000152558	15246.5386154989	-0.237943346031513	0.0803003115234424	-2.96316840516925	0.00304489932107696	0.00962098957641388	TMEM123	protein_coding	1.10033592915561e-10	0.328708431934238
ENSG00000179761	15232.2350396204	-0.623491795285262	0.127998237682579	-4.87109671643645	1.1098049451032e-06	9.04623430801816e-06	PIPOX	protein_coding	0.00155231283087628	-0.163931691016292
ENSG00000171858	15219.8065043543	0.0362669794218709	0.107280368103589	0.33805793234091	0.73531953125692	0.816038889276278	RPS21	protein_coding	7.87796027516156e-11	0.331153577714746
ENSG00000133835	15211.1411197208	-0.103422821951401	0.0953239484304887	-1.08496158262704	0.277938670803102	0.400150041616883	HSD17B4	protein_coding	0.0351456772674774	0.109439837193946
ENSG00000108654	15196.4475224297	0.0416082292443673	0.0468279649826912	0.888533790860798	0.374253687732235	0.501193450087833	DDX5	protein_coding	0	0.517881641314386
ENSG00000163931	15195.6266834798	0.303594287245418	0.121555647701634	2.49757450999404	0.0125046183225572	0.0319339316558	TKT	protein_coding	1.55489718868303e-08	0.289613829114742
ENSG00000196262	15164.1797948223	-0.127660393452312	0.0609888642300345	-2.09317545201055	0.0363334952382059	0.0777602604949173	PPIA	protein_coding	1.9808182804031e-15	0.394204499256234
ENSG00000082641	15150.0128990176	-0.0854790535541569	0.071844874733073	-1.18977246284776	0.234135835583514	0.349784502553411	NFE2L1	protein_coding	8.32695531428689e-14	0.376168229789654
ENSG00000137106	15146.6799445012	-0.647928155071343	0.101186259943358	-6.40332151256541	1.52032566317325e-10	3.1600793182006e-09	GRHPR	protein_coding	0.0165495910438711	-0.124415503234736
ENSG00000021852	15129.3986550413	-1.05430821851052	0.129617817843261	-8.13397599229318	4.15434856108661e-16	3.28765235669111e-14	C8B	protein_coding	4.14555358504135e-11	-0.335789132319869
ENSG00000164405	15127.8098435258	-0.967945277849293	0.0943155395982752	-10.262839845609	1.03613926439888e-24	6.27209634716123e-22	UQCRQ	protein_coding	1.9270951579881e-10	-0.324556501549806
ENSG00000009307	15051.5380227606	0.178035256258359	0.0495569678632399	3.59253731482674	0.000327473743013855	0.00140309872456849	CSDE1	protein_coding	0	0.584156959324336
ENSG00000102265	15035.6899384182	-0.486703012435422	0.168352989984406	-2.89096743978531	0.00384057908814106	0.0117259836171329	TIMP1	protein_coding	0.349949360815707	-0.0486453586879637
ENSG00000196576	15032.9307700549	0.0756756494875242	0.0747426530439351	1.01248278466969	0.31130727384239	0.436427197166335	PLXNB2	protein_coding	0	0.403648566399632
ENSG00000005893	15021.0335811954	-0.0201348773381807	0.0774041491988864	-0.260126589421519	0.794766128334469	0.860398170558877	LAMP2	protein_coding	1.79619138805738e-08	0.288385028798906
ENSG00000072210	15009.6408319571	0.034561253560442	0.0977887024201297	0.353427877710826	0.723767689243831	0.807321641925101	ALDH3A2	protein_coding	2.86407007242436e-05	0.215890980102788
ENSG00000090382	14971.8484037923	1.04121304726103	0.207161627194971	5.02609031102604	5.00580220218771e-07	4.40940352309732e-06	LYZ	protein_coding	7.8457824155941e-12	0.347428308231717
ENSG00000136810	14944.5795483432	-0.376961938836615	0.0967864929747139	-3.89477836473627	9.82885595175384e-05	0.000490859524908546	TXN	protein_coding	0.289814734242617	0.0550835767512578
ENSG00000187048	14916.3889905259	-0.847198299766931	0.17079328440623	-4.9603724333322	7.03581534608183e-07	5.99861064248103e-06	CYP4A11	protein_coding	3.07416121286635e-06	-0.240217419401838
ENSG00000159377	14880.2174997114	-0.178102607054687	0.0667260744317379	-2.66916057285655	0.0076041087436352	0.0210116255377904	PSMB4	protein_coding	5.43234882859957e-13	0.364915389261098
ENSG00000134419	14846.5078772965	-0.117055544949866	0.0819302411371688	-1.42872208509541	0.153084127509806	0.250617514499827	RPS15A	protein_coding	1.73557430692989e-10	0.32533692722372
ENSG00000009950	14793.6359522327	-0.452250129979634	0.10806643280328	-4.18492697730563	2.85257786317466e-05	0.000163796549494057	MLXIPL	protein_coding	0.953573903498889	-0.0030314637740079
ENSG00000104635	14710.866142093	-0.246154635430005	0.103010588883276	-2.38960516679434	0.016866494204769	0.0410091970996653	SLC39A14	protein_coding	0.0296193499209145	0.112979599893781
ENSG00000113600	14678.6342967148	-1.69375443828641	0.265424164913388	-6.38131211165007	1.75577047856659e-10	3.58256088660328e-09	C9	protein_coding	5.52379456901093e-10	-0.314899711952077
ENSG00000101160	14670.0219716782	-0.509420635760503	0.0738737009906972	-6.89583206105585	5.35504284673891e-12	1.56187995252645e-10	CTSZ	protein_coding	0.0629481678602453	0.0966510550198925
ENSG00000143384	14660.2385474946	-0.022135603210438	0.062614637790246	-0.353521221101534	0.723697722391989	0.807269695248066	MCL1	protein_coding	3.93750515338169e-16	0.39864030624834
ENSG00000146701	14573.8574390482	-0.24456984376369	0.0726131950043201	-3.3681184769399	0.000756830653720867	0.00289872645258097	MDH2	protein_coding	0.000295616460819662	0.187170093317385
ENSG00000138413	14513.3456358258	-0.0711944651355322	0.0743509071988436	-0.95754669065611	0.338291391657144	0.464795372027957	IDH1	protein_coding	1.51574514984632e-07	0.269510289352042
ENSG00000005421	14477.8960073242	-1.01533915613736	0.164175412101439	-6.1844775849261	6.2308465592098e-10	1.11278017432182e-08	PON1	protein_coding	9.56412133701131e-11	-0.329737014642675
ENSG00000135486	14393.8764765379	0.407156898630546	0.0526409120880354	7.73460949820981	1.03720975211954e-14	5.90559163154001e-13	HNRNPA1	protein_coding	0	0.714721869073665
ENSG00000176919	14393.8538287535	-0.956719253478898	0.121621756715876	-7.86634956863773	3.65139326588201e-15	2.28238538489117e-13	C8G	protein_coding	1.86091605521707e-11	-0.341457734580072
ENSG00000005022	14386.6234524854	-0.241099288304516	0.0701851534663888	-3.43518930139516	0.000592140035333495	0.00234571754065981	SLC25A5	protein_coding	1.12783468646139e-09	0.311031943168279
ENSG00000130066	14384.7396127867	-0.717522638511774	0.0826301512443319	-8.6835450220841	3.83620980699427e-18	4.89967545340671e-16	SAT1	protein_coding	0.00169815267210955	-0.162587272082099
ENSG00000148834	14325.3888227143	-0.598657390470749	0.0970802126656149	-6.16662627772332	6.97623727917709e-10	1.23124343263799e-08	GSTO1	protein_coding	0.134794660140691	-0.0777758455786453
ENSG00000123843	14314.1750318709	-0.519389860481384	0.126651538805106	-4.10093604374307	4.11482284654918e-05	0.000226874157074677	C4BPB	protein_coding	0.21857986651503	-0.0640099450811563
ENSG00000120053	14309.2226980546	-0.826557130230828	0.117589003282796	-7.02920432315421	2.07714619735323e-12	6.7804969151822e-11	GOT1	protein_coding	0.00116991932485142	-0.168102421176067
ENSG00000084754	14295.8601426659	-0.153054269226185	0.0553220904633715	-2.76660314070238	0.00566436636858784	0.0163907495120559	HADHA	protein_coding	7.34153205292955e-15	0.38882964348576
ENSG00000101474	14238.1238795164	-0.494651911913171	0.0824841957168976	-5.99692956467584	2.01083224654772e-09	3.20766323785865e-08	APMAP	protein_coding	0.924136743247216	0.00495820574944129
ENSG00000115255	14232.0409054409	-0.938536854489354	0.128878532709762	-7.28233659055514	3.28087235926219e-13	1.32092438604414e-11	REEP6	protein_coding	2.97394203157333e-06	-0.240560045307459
ENSG00000137204	14181.2467816364	-0.751918522528813	0.195600215891443	-3.84415998265627	0.000120966075701761	0.000589521677403045	SLC22A7	protein_coding	0.000405958489115804	-0.182937323898979
ENSG00000068366	14174.6659020184	0.105054861234468	0.188392504137899	0.5576382230026	0.577091450182148	0.689249616361851	ACSL4	protein_coding	0.000490641024770029	0.180364809640525
ENSG00000163347	14115.2519166236	0.18777550850956	0.0968514476627343	1.93879919238224	0.0525257945155404	0.105412087126401	CLDN1	protein_coding	0	0.409217999844902
ENSG00000130402	14087.4699041656	0.312475902587931	0.0532728486162002	5.86557525465061	4.47578207068789e-09	6.60814653688554e-08	ACTN4	protein_coding	0	0.633293462143127
ENSG00000132507	14036.113181217	-0.276372384222708	0.0694849355926511	-3.97744319492379	6.96602568416622e-05	0.000360461533003106	EIF5A	protein_coding	5.13792126899121e-06	0.234843033625748
ENSG00000067560	14034.7428343204	0.0191468707719245	0.0381335561787431	0.502100320310478	0.615596954894725	0.720972042078938	RHOA	protein_coding	0	0.614734088927637
ENSG00000176046	14026.1524647878	-0.63193409264569	0.123048172316848	-5.1356641935198	2.8114929010065e-07	2.63894861415474e-06	NUPR1	protein_coding	0.080413415110139	-0.0908868089026336
ENSG00000010256	13966.3929662344	-0.448248553009501	0.0678825106766421	-6.60329956186698	4.02105845761285e-11	9.49629464596071e-10	UQCRC1	protein_coding	0.583099257152224	0.0285737785433464
ENSG00000106853	13918.6959190113	-0.386857759714067	0.146597799528856	-2.63890563812944	0.00831741285897995	0.0226811043457081	PTGR1	protein_coding	0.0696214973188418	-0.0943102479925365
ENSG00000233927	13906.8227406735	-0.281475567085613	0.103415412056475	-2.72179515111249	0.00649283760910971	0.0183992172195073	RPS28	protein_coding	0.00115970376585246	0.168230259648397
ENSG00000171234	13850.9736256115	-1.12845963887438	0.178053792097592	-6.33774560811304	2.33151363947831e-10	4.61336129343823e-09	UGT2B7	protein_coding	2.51537174028097e-07	-0.264816690440549
ENSG00000101076	13807.1896158319	-0.14965552399505	0.0927759487638005	-1.61308535228305	0.106725965713229	0.188169275471092	HNF4A	protein_coding	3.21187303375573e-06	0.239763639824504
ENSG00000159423	13804.442671506	-0.661921892614472	0.103165415151801	-6.41612202733343	1.39789412176896e-10	2.92853301624263e-09	ALDH4A1	protein_coding	0.000773209544027778	-0.174045500156273
ENSG00000138115	13791.2196358293	-1.17165557218499	0.194114785854081	-6.03589039871356	1.58088530087814e-09	2.58515954604263e-08	CYP2C8	protein_coding	3.73190030479679e-09	-0.301474137384058
ENSG00000167315	13720.3517608186	-0.582239450526758	0.108710130184769	-5.35588955267699	8.51365054419068e-08	9.02195940960551e-07	ACAA2	protein_coding	0.0472155460570289	-0.103112302807981
ENSG00000165280	13696.45205951	-0.0558684119895307	0.0422916540504999	-1.32102688447274	0.186492400194527	0.293520420775669	VCP	protein_coding	0	0.523392325461711
ENSG00000197448	13617.0377845637	-0.541493862831404	0.072527628620817	-7.4660356767267	8.26469473548416e-14	3.85358144801548e-12	GSTK1	protein_coding	0.32629599598977	-0.051084629538677
ENSG00000110700	13535.4239297066	0.0221880509246502	0.073725948901346	0.300953073582552	0.763450278348981	0.837704116968362	RPS13	protein_coding	0	0.463383677565053
ENSG00000132541	13528.5689660701	-1.51523829888571	0.111552765104223	-13.5831532053019	5.04086815143625e-42	8.69650573485782e-38	HRSP12	protein_coding	0	-0.508442509112016
ENSG00000143612	13501.5692373724	-0.000209072062188369	0.0505261878882465	-0.00413789503872315	0.996698446856011	0.997936995712331	C1orf43	protein_coding	0	0.568885196821898
ENSG00000075239	13491.7934018744	-0.661078281779532	0.0934471344037629	-7.07435584833634	1.50144549377636e-12	5.07900738404505e-11	ACAT1	protein_coding	0.00388011732521633	-0.149714125916195
ENSG00000163479	13473.7900675163	0.0316186282543853	0.0788851364181177	0.400818578633064	0.688553699406653	0.77963629587921	SSR2	protein_coding	0	0.438143099189965
ENSG00000148175	13433.8259428969	-0.341242862707409	0.0920234839934594	-3.70821498924843	0.0002087254133845	0.000947600910609983	STOM	protein_coding	0.433821525257108	0.0407391131675976
ENSG00000196620	13403.3069033043	-0.845094010936688	0.181448905571638	-4.65747648504297	3.20108973537329e-06	2.34900893724628e-05	UGT2B15	protein_coding	1.89612485994356e-05	-0.220587868974966
ENSG00000086598	13377.3033937981	-0.0258274123617716	0.0454978256616173	-0.567662563786207	0.570264116138215	0.683397925230376	TMED2	protein_coding	0	0.503916698195457
ENSG00000211592	13342.9030314704	0.285377131817991	0.2667530376347	1.06981773984068	0.284701355630815	0.407488562099543	IGKC	IG_C_gene	0.991834673423787	0.00053297363096511
ENSG00000101444	13273.3330229818	-0.0759658705127893	0.0780622234580675	-0.973145103323834	0.330481190159867	0.456950722042393	AHCY	protein_coding	1.04342108976704e-12	0.360784373626735
ENSG00000106258	13229.3298888115	-1.10685452209196	0.148363193715118	-7.46043876769937	8.62348245829733e-14	4.00463847565398e-12	CYP3A5	protein_coding	0.19719255246972	-0.0670888782879045
ENSG00000107537	13186.4060149681	-0.528328705297029	0.108842291896838	-4.85407552606284	1.2094963749744e-06	9.78716297423001e-06	PHYH	protein_coding	0.444531818526891	-0.0397972444229291
ENSG00000245532	13185.7042560918	-0.289582546687263	0.103913363983211	-2.78676905055302	0.00532364047318276	0.0155337751278392	NEAT1	lincRNA	0.0336017798923255	0.110377945983545
ENSG00000127184	13182.8691920252	-0.48450192178941	0.0699044599649037	-6.93091573889076	4.18125057733035e-12	1.25780183016745e-10	COX7C	protein_coding	0.306819528414574	0.0531805694921946
ENSG00000116285	13173.3639181437	-0.464430058540794	0.124641218318102	-3.72613542139411	0.000194437968164651	0.000890860724825986	ERRFI1	protein_coding	0.355964505313899	0.0480418858994635
ENSG00000169764	13163.0059804997	-0.671051539391509	0.093561491292539	-7.17230486732335	7.3745487320601e-13	2.70405344793838e-11	UGP2	protein_coding	0.129685827449508	-0.0788074832505752
ENSG00000102144	13134.8931210208	0.195005160577124	0.0769781899094619	2.53325209135834	0.0113009646738895	0.0293975034007754	PGK1	protein_coding	0	0.428417270413619
ENSG00000183044	13131.4650534704	-0.668822136559392	0.130492846728226	-5.12535478632272	2.96977983429988e-07	2.76902854099626e-06	ABAT	protein_coding	0.00140389517669625	-0.165424628175693
ENSG00000156467	13129.1378463138	-0.582599146711199	0.089733255514188	-6.49256670086023	8.43861366221924e-11	1.85220054580924e-09	UQCRB	protein_coding	0.815072086321797	-0.0121777894754158
ENSG00000160710	13116.6267729199	0.174972024210361	0.0551181321418097	3.17449117760717	0.0015009945370469	0.00524193476784072	ADAR	protein_coding	0	0.579911030063191
ENSG00000141485	13095.7029768932	-0.637281614270194	0.186556506381186	-3.4160245956153	0.000635425074622342	0.00249172710248543	SLC13A5	protein_coding	6.33953276177947e-05	-0.206547491757474
ENSG00000066813	13085.8173179345	-1.08820097127423	0.152533501746544	-7.13417681239911	9.73681037873771e-13	3.47690867061298e-11	ACSM2B	protein_coding	3.3396812702681e-11	-0.337331418889544
ENSG00000164919	13023.9556384067	-0.831360529645092	0.10047195552866	-8.27455308569109	1.28938316375733e-16	1.15856449693445e-14	COX6C	protein_coding	0.0005643784720959	-0.178441592622968
ENSG00000124172	12968.4474775725	-0.488372672695456	0.0888290152292394	-5.49789583319281	3.84349847546118e-08	4.45918195686995e-07	ATP5E	protein_coding	0.105735463458716	0.0841148948270068
ENSG00000105640	12943.0497746376	-0.140410179375288	0.102960157786463	-1.36373314099319	0.172651569558416	0.275960983742233	RPL18A	protein_coding	5.52639120850741e-08	0.278610320606669
ENSG00000159352	12924.9839156842	-0.0125998068337947	0.0787401886754029	-0.160017483393847	0.872867301925019	0.916481449261179	PSMD4	protein_coding	0	0.417348902680613
ENSG00000023330	12906.3088537619	-0.155446714327894	0.123929279896692	-1.25431790177006	0.209726479648896	0.321846755639811	ALAS1	protein_coding	0.250376939065422	0.0598079602948745
ENSG00000131781	12839.8834772339	-0.0921487620100482	0.127422376976051	-0.723175663465824	0.46957196846878	0.592247366306496	FMO5	protein_coding	0.0041686664464613	0.148550419822483
ENSG00000182054	12790.2648807736	-0.36597001289224	0.0882585163748463	-4.14656882898318	3.37494756816139e-05	0.000190121127986678	IDH2	protein_coding	0.0373821582667961	0.10814124271215
ENSG00000161013	12789.779304149	-0.290951482934687	0.078131507192252	-3.72386881285633	0.000196192901681965	0.000897565616498877	MGAT4B	protein_coding	0.000411452666753083	0.182755906066922
ENSG00000143158	12774.2137118262	-0.151778915141454	0.0696608271114627	-2.17882734723485	0.0293444965804535	0.0649539716456229	MPC2	protein_coding	1.98899230035979e-11	0.340991500151573
ENSG00000104870	12770.7269328291	-0.330504247873953	0.0800646354806237	-4.12796793353213	3.65983135709204e-05	0.000204433901805251	FCGRT	protein_coding	0.0511382628585736	0.101350293863988
ENSG00000139209	12765.7384242215	-0.907051945483534	0.143195140790679	-6.33437657503653	2.38302842143017e-10	4.69851500874437e-09	SLC38A4	protein_coding	0.000113738595577052	-0.199403342130062
ENSG00000116209	12762.7059999084	-0.331763070079923	0.0486863639887671	-6.8142913723536	9.47295360820758e-12	2.6044206477896e-10	TMEM59	protein_coding	1.21843275643e-08	0.291678044447369
ENSG00000152291	12742.3709920731	0.236726935597974	0.0649510563321741	3.64469723767539	0.000267706763401686	0.00117339356763361	TGOLN2	protein_coding	0	0.556833130844086
ENSG00000114771	12732.8796608647	-0.0128314505797841	0.148217078426058	-0.0865720112421825	0.931011714143956	0.955494126233223	AADAC	protein_coding	0.176206727371216	0.0703569842340384
ENSG00000003436	12725.2070420252	-0.32375444469198	0.122861043958926	-2.63512692273895	0.00841058270651087	0.0228899468138075	TFPI	protein_coding	0.745423853231137	0.0169045229909503
ENSG00000145741	12689.6479690447	0.0186409103411918	0.0606259645829816	0.307474041351986	0.75848257867314	0.833926170590718	BTF3	protein_coding	0	0.527742593476008
ENSG00000162496	12676.0353510082	-0.622017860353475	0.0769427887031618	-8.08416059305002	6.25938073432444e-16	4.71558237679324e-14	DHRS3	protein_coding	0.00573156470072697	-0.14328624772934
ENSG00000126267	12668.4859663596	-0.587212682123165	0.101022668988126	-5.81268232174885	6.14796652745099e-09	8.7296064635049e-08	COX6B1	protein_coding	0.928450407159582	0.00467550412772567
ENSG00000143933	12663.229617561	0.158687253103611	0.0451975759455947	3.51096822746923	0.000446477758404278	0.00183505283811569	CALM2	protein_coding	0	0.627391977665867
ENSG00000132840	12659.0337645397	-0.466157892765673	0.124902664002466	-3.73216933752886	0.000189837808499006	0.000872540794518411	BHMT2	protein_coding	0.362823032796785	-0.0473615690292501
ENSG00000067167	12625.5091531703	-0.0118879049563939	0.0716657103657999	-0.165879957035451	0.868251420928121	0.913336487392715	TRAM1	protein_coding	0	0.416358389517245
ENSG00000100243	12588.6453595095	-0.0478767153338464	0.0667760826551014	-0.716974003718213	0.473390137323241	0.596060770652888	CYB5R3	protein_coding	1.38757309001553e-14	0.385788309829698
ENSG00000153187	12576.6955544929	0.313202856309476	0.0312128667297967	10.0344149424277	1.07595351474186e-23	5.01685136116933e-21	HNRNPU	protein_coding	0	0.770172276441296
ENSG00000147684	12568.5736962363	-0.523638087620166	0.0974375660008839	-5.37408834304642	7.69711154022902e-08	8.25555289350519e-07	NDUFB9	protein_coding	0.645608619928367	0.0239419838932925
ENSG00000125166	12547.4682432419	-0.827688212543009	0.0885204268270533	-9.35025103482729	8.74399430928592e-21	2.06645739484659e-18	GOT2	protein_coding	0.000125826779062711	-0.198143757182102
ENSG00000165140	12523.0009455302	-1.6476839658478	0.147837092091345	-11.1452676898551	7.55168657047273e-29	1.24077806394091e-25	FBP1	protein_coding	0	-0.435914855817473
ENSG00000147140	12507.1210820143	0.426270888745318	0.0486839015188611	8.75589004673695	2.02499056912154e-18	2.74001076850861e-16	NONO	protein_coding	0	0.726293600791471
ENSG00000105701	12489.7357699225	-0.271731668820672	0.0627026728736791	-4.33365367642466	1.46654822563837e-05	9.11087143993994e-05	FKBP8	protein_coding	1.89865113300159e-11	0.341317206259385
ENSG00000164692	12469.4711394561	0.011875689498637	0.169114119559708	0.0702229330676561	0.944016221432123	0.963967607359858	COL1A2	protein_coding	0.000755280847967019	0.174376611199496
ENSG00000168528	12460.4449558598	-0.11247220701657	0.102169230712397	-1.10084226172923	0.27096531478087	0.392599495940192	SERINC2	protein_coding	0.000238111168487631	0.190006039427829
ENSG00000128272	12445.9010790908	-0.0784731674328639	0.0657376786619753	-1.19373195144865	0.232582837770385	0.348112533484986	ATF4	protein_coding	7.27891543771675e-15	0.388868888016788
ENSG00000167978	12445.6831062151	0.126034510054448	0.0631173727643905	1.99682756956504	0.0458439175560431	0.0943230053050617	SRRM2	protein_coding	0	0.451054079903745
ENSG00000060566	12431.0815526846	-0.924434308294817	0.13315567604163	-6.942507715599	3.85199905663318e-12	1.16587171447431e-10	CREB3L3	protein_coding	0.000234882145080618	-0.190183697304817
ENSG00000184840	12421.3645723782	-0.198125408852412	0.0602789050653846	-3.28681167379376	0.00101328573917916	0.00374249744643948	TMED9	protein_coding	5.61438697765852e-11	0.333609533366076
ENSG00000109062	12410.7728303312	0.104394781305697	0.0726346218060178	1.43725923960202	0.150644346015885	0.247433356258966	SLC9A3R1	protein_coding	0	0.467884578779284
ENSG00000143162	12350.1750574504	-0.377450994469751	0.0953951897263616	-3.95670888178385	7.59894434064791e-05	0.00038889643359495	CREG1	protein_coding	0.675133477202805	0.0218204292458705
ENSG00000052802	12345.6022991591	-0.381769655587628	0.109846827106926	-3.47547276186692	0.000509953776545227	0.00205491299958681	MSMO1	protein_coding	0.831820921678625	-0.0110573228649918
ENSG00000159228	12345.5601463645	-0.560178369150707	0.115275980360902	-4.85945439281382	1.17709693264317e-06	9.54289298964283e-06	CBR1	protein_coding	0.0749822417634266	-0.092559518913749
ENSG00000065978	12342.9813300603	0.0613895602743986	0.0609614157796409	1.00702320458412	0.313923623265016	0.439185042255043	YBX1	protein_coding	0	0.456132134220996
ENSG00000204463	12300.1852805332	0.133147711866687	0.0491091238681608	2.71126221319154	0.00670275974231324	0.018907252849196	BAG6	protein_coding	0	0.663534310764986
ENSG00000178952	12251.1134271953	-0.387564651422678	0.0574880991069294	-6.74165014052382	1.56597797881986e-11	4.09027283733538e-10	TUFM	protein_coding	0.00259837273125075	0.156078554861269
ENSG00000039537	12228.1829679599	-1.08027587034811	0.162382897590554	-6.65264560724868	2.87870785486174e-11	7.05948371173769e-10	C6	protein_coding	3.61237886928176e-10	-0.319823658107286
ENSG00000100201	12211.5626716759	0.100952431749422	0.0496106444178058	2.03489458631561	0.0418614808471215	0.0874190405361367	DDX17	protein_coding	0	0.614749363745103
ENSG00000176974	12198.9233837107	-0.982886157576136	0.120581912855865	-8.15119062467529	3.60358556114371e-16	2.8882319863675e-14	SHMT1	protein_coding	2.50670588108478e-08	-0.285523937988941
ENSG00000143416	12188.9944442186	-0.516276027358228	0.121485676452154	-4.24968640283746	2.14070003606912e-05	0.000127679713127967	SELENBP1	protein_coding	0.0630819239849425	-0.0966021756040015
ENSG00000002834	12181.4647538088	0.154602146091688	0.059010657715044	2.6199021003671	0.00879550128882659	0.0237892903088244	LASP1	protein_coding	0	0.54281460836543
ENSG00000157637	12171.7176491082	-0.194442455025426	0.0646895096719834	-3.00578031911777	0.00264900302391316	0.00854376522126564	SLC38A10	protein_coding	9.1350551354578e-12	0.346387270672115
ENSG00000265972	12132.0297362936	-0.0277178691676287	0.127368854986279	-0.217618892551202	0.827726063131083	0.885247662335717	TXNIP	protein_coding	0.00125862429258456	0.167033653947835
ENSG00000178209	12118.2922110523	-0.177270754548003	0.0766399351734249	-2.31303372252162	0.0207207851311642	0.0486893993441573	PLEC	protein_coding	1.03201319846456e-08	0.293074632758139
ENSG00000177697	12100.2102377509	-0.141986459315985	0.0889329041664165	-1.59655709713799	0.110364468764862	0.193182611113169	CD151	protein_coding	5.33222397906721e-07	0.25768875561937
ENSG00000099834	12027.3257167171	-0.367199896348814	0.154791386161894	-2.37222435597783	0.0176813506131689	0.0426448568123011	CDHR5	protein_coding	0.338964124134216	-0.0497646503124288
ENSG00000092199	12005.18235007	0.0748317874478871	0.0320857763044268	2.33224176151732	0.0196879763610272	0.0466786185914163	HNRNPC	protein_coding	0	0.653982614907752
ENSG00000104408	11956.6790704566	0.131670982594453	0.0920237440316971	1.43083705167548	0.152476921377791	0.249824953474491	EIF3E	protein_coding	0	0.449970507852431
ENSG00000108953	11951.5972593665	0.00855842916378288	0.0538649817870868	0.158886699295879	0.873758139997211	0.917054018630077	YWHAE	protein_coding	0	0.520893835318668
ENSG00000044115	11941.804485918	0.13967432335029	0.0459189944931103	3.04175483135299	0.002352033807165	0.00771798140584127	CTNNA1	protein_coding	0	0.649089503380435
ENSG00000148346	11892.7316438032	-0.68219465313439	0.268585142250296	-2.53995678025499	0.0110866168180066	0.0289578067137395	LCN2	protein_coding	0.476880327965058	0.0370278025177599
ENSG00000266412	11880.0240074355	0.171138425154343	0.0693860111442238	2.46646870647485	0.0136452651010209	0.0343360725675049	NCOA4	protein_coding	0	0.487465249790265
ENSG00000197157	11816.6699993835	0.0425801518465532	0.0492397164242211	0.86475217443795	0.387174825995897	0.514087593171802	SND1	protein_coding	0	0.585483048477571
ENSG00000068697	11808.0204654753	0.0636393700590401	0.0496114525236626	1.2827556304401	0.199577703241467	0.309368303726294	LAPTM4A	protein_coding	0	0.556898930057786
ENSG00000115310	11762.3544004284	-0.139831264880679	0.0684562575684858	-2.04263671207541	0.0410884140794611	0.0860942879333046	RTN4	protein_coding	2.29305172330354e-12	0.355673419702635
ENSG00000166340	11759.2384865952	0.108020469376511	0.0653521382037282	1.65289877799819	0.0983514658936908	0.176314177752164	TPP1	protein_coding	0	0.442215835520766
ENSG00000134871	11756.4237335887	-0.0993086201141033	0.112469699053831	-0.882981113575946	0.377246475879487	0.504144715277347	COL4A2	protein_coding	7.69787737302387e-07	0.254129488152617
ENSG00000169100	11753.0182695564	0.108436805634894	0.0781758526189228	1.38708823763627	0.165414858253182	0.266363624965241	SLC25A6	protein_coding	0	0.444183702004761
ENSG00000224389	11738.4967392891	-0.187792839632753	0.124415542505405	-1.50940015894393	0.131196552490549	0.222000188668231	C4B	protein_coding	0.0274985634440648	0.114489926845374
ENSG00000172057	11693.9706848045	-0.288405961835187	0.0807046610776974	-3.57359733606374	0.000352110268053439	0.00149186779895914	ORMDL3	protein_coding	0.0143517968683566	0.12708671631374
ENSG00000105373	11692.8794884625	0.013578908923356	0.0827999420384786	0.163996599382228	0.869733820867947	0.914220738925442	GLTSCR2	protein_coding	0	0.417438906605066
ENSG00000126218	11686.0217323523	-0.719548281685477	0.122242217698162	-5.88625022708745	3.95056052614317e-09	5.89831849390064e-08	F10	protein_coding	0.0611094053365543	-0.0973318418844895
ENSG00000114942	11675.1887221117	0.137853618102956	0.081016132340805	1.70155762957255	0.0888383259555365	0.162235503269283	EEF1B2	protein_coding	0	0.491659949663601
ENSG00000197858	11670.6751990598	-0.271605855551734	0.0926138277595641	-2.93267066184602	0.0033606016680322	0.0104548011859871	GPAA1	protein_coding	3.63849771772954e-06	0.238467395314626
ENSG00000026025	11648.4893015528	-0.314887502673389	0.0966536801155658	-3.25789460160117	0.00112242086115988	0.00408890288630265	VIM	protein_coding	0.00016600276163261	0.194648173954321
ENSG00000110958	11633.9645781179	0.116514962665968	0.0419706592647524	2.77610513408873	0.00550144156168272	0.0159836426106686	PTGES3	protein_coding	0	0.634776999414857
ENSG00000123561	11631.5345238078	-0.436414624361302	0.199423281942149	-2.18838352328341	0.0286416774560145	0.0636719566356758	SERPINA7	protein_coding	0.0715924460771576	-0.0936500159211431
ENSG00000083444	11626.9194031795	-0.0326086720543082	0.079762993278341	-0.408819562983512	0.682672082224808	0.775138789162984	PLOD1	protein_coding	3.60232694612735e-06	0.238571499070586
ENSG00000197111	11613.4982065699	0.15269604630024	0.041470348729532	3.68205358715737	0.000231362762678693	0.00103325663518841	PCBP2	protein_coding	0	0.705918404275069
ENSG00000104419	11596.4348309624	0.885965759329761	0.132856413079882	6.66859610907198	2.58261902934347e-11	6.39244526459592e-10	NDRG1	protein_coding	0	0.483264439989942
ENSG00000213585	11585.9953735704	-0.127106559790357	0.0551430584644828	-2.3050328242534	0.0211647351429329	0.0495365636529478	VDAC1	protein_coding	0	0.423799105600688
ENSG00000122786	11527.7381385763	-0.137315853345112	0.065603489573598	-2.09311812889256	0.0363386107676502	0.0777615620148228	CALD1	protein_coding	5.92767741389578e-09	0.297685747655316
ENSG00000173599	11523.5010186055	-0.602604862513775	0.113079410110424	-5.32904144021729	9.87324692148598e-08	1.03232276296652e-06	PC	protein_coding	0.115637207092686	-0.0818168572885554
ENSG00000213741	11520.0650983645	-0.0718627167305897	0.100794743991875	-0.712960952967769	0.475869919711147	0.598330565198537	RPS29	protein_coding	3.70592952721054e-10	0.319629315429681
ENSG00000085063	11497.2972307186	-0.170735518134751	0.0718626429142835	-2.37585915589552	0.0175081443052748	0.042281713507068	CD59	protein_coding	6.21365050026725e-06	0.23282205777641
ENSG00000100665	11466.4229187615	-0.669363903541945	0.153696861261976	-4.35509156170091	1.33011308831644e-05	8.35199672416204e-05	SERPINA4	protein_coding	0.0549156996113532	-0.0997456213998797
ENSG00000140961	11462.7285601125	-0.603293378574844	0.146562924498495	-4.11627552219755	3.85043983365638e-05	0.000213642440858893	OSGIN1	protein_coding	0.000268511747692716	-0.188435788192331
ENSG00000122218	11458.425294598	0.225361649703938	0.0592441940250165	3.80394489979519	0.000142409869791691	0.000678783001421811	COPA	protein_coding	0	0.597546864314971
ENSG00000182704	11425.5691871741	-0.627845477126362	0.148077353881221	-4.23998309444388	2.23536621089205e-05	0.000132410430455999	TSKU	protein_coding	0.00316135395110325	-0.152994921710686
ENSG00000100197	11424.4136375796	-0.79901690109499	0.172446094174121	-4.63342997080706	3.59656458148006e-06	2.60301509562502e-05	CYP2D6	protein_coding	0.00542897495426908	-0.144194746872775
ENSG00000110243	11403.9021531311	-1.15262018989736	0.171578769501464	-6.71773199706698	1.84574759892714e-11	4.72095442204464e-10	APOA5	protein_coding	3.1651570484745e-08	-0.283503197136794
ENSG00000126247	11387.0617923211	-0.160766974643065	0.0662252610189952	-2.4275778180316	0.0152000256013439	0.0376066028501914	CAPNS1	protein_coding	7.23124946211391e-11	0.331776790267356
ENSG00000115268	11367.0303582142	-0.319374170714997	0.0926740565137815	-3.44620903335016	0.000568510418755314	0.00226380651918446	RPS15	protein_coding	4.87697708389702e-06	0.235394102040481
ENSG00000147647	11330.869331735	-0.886293447628933	0.158023603699849	-5.60861432645446	2.03952951133452e-08	2.53592527059771e-07	DPYS	protein_coding	2.428497493786e-07	-0.265145216514663
ENSG00000140093	11306.3686984234	-0.684924304498499	0.114738520564763	-5.96943642925828	2.38074498438014e-09	3.72378606865606e-08	SERPINA10	protein_coding	0.000270243570004088	-0.188351424200481
ENSG00000147155	11292.2816381815	-0.550274346478192	0.103572355103048	-5.31294616146076	1.0786691457745e-07	1.12069859096066e-06	EBP	protein_coding	0.325583649456163	-0.0511598286400478
ENSG00000113719	11274.8371854075	-0.349693691646622	0.0643210688080711	-5.43668969012439	5.42795484720052e-08	6.06104058407141e-07	ERGIC1	protein_coding	2.60940847058916e-05	0.216960217325403
ENSG00000100714	11273.6522410663	-0.446576953816863	0.121236400770426	-3.68352203611277	0.00023003338790905	0.00102825133001864	MTHFD1	protein_coding	0.0631063854828737	-0.0965932457107138
ENSG00000173531	11253.8075335329	-0.706012336265629	0.116315257662149	-6.06981706833612	1.28056031284457e-09	2.12877768855213e-08	MST1	protein_coding	7.81217135862339e-05	-0.204022211934567
ENSG00000110917	11217.5617500412	-0.0882521404436972	0.0642080621896018	-1.37447132702892	0.169295405871447	0.271628397311714	MLEC	protein_coding	3.09692578420704e-11	0.337867682481194
ENSG00000189043	11183.2616625567	-0.456134616120646	0.0711527220356102	-6.41064182888691	1.4490827412096e-10	3.01927239750581e-09	NDUFA4	protein_coding	0.0659940738331915	0.0955585530752908
ENSG00000179010	11140.0511241721	-0.124051199907255	0.0438409774842308	-2.82957194446395	0.00466103191499943	0.0138319639799725	MRFAP1	protein_coding	0	0.498450428517379
ENSG00000163453	11136.448398122	-0.566433792021196	0.108294413123699	-5.23049874580502	1.69053323699606e-07	1.67873792763978e-06	IGFBP7	protein_coding	0.449046568935611	0.0394040941210753
ENSG00000196126	11116.7044300737	-0.466113659098883	0.143803938400058	-3.24131358490453	0.00118980222793774	0.00429603768028083	HLA-DRB1	protein_coding	0.0819763675696297	0.0904224544516693
ENSG00000091483	11111.8200493644	-0.622355945755754	0.0807487565639939	-7.707313056425	1.28494329358176e-14	7.11648208695745e-13	FH	protein_coding	0.0798600968837608	-0.0910529519172246
ENSG00000197694	11107.7850238007	0.244266399627913	0.0444356972126049	5.49707588606538	3.86140561341914e-08	4.47720274167767e-07	SPTAN1	protein_coding	0	0.66399067531143
ENSG00000170348	11085.5333133568	-0.0969978548880452	0.0533552090989935	-1.81796410371251	0.0690696194033193	0.131980846646294	TMED10	protein_coding	0	0.435484810956509
ENSG00000126432	11066.5423511322	-0.465200845564773	0.0706780404902478	-6.58197146296043	4.64250708567693e-11	1.07868730292389e-09	PRDX5	protein_coding	0.0351196693416461	0.109455347008603
ENSG00000135390	11062.4565782167	-0.0355034410272963	0.063847319138163	-0.556067842887315	0.578164477183855	0.690100234160221	ATP5G2	protein_coding	0	0.458926250831303
ENSG00000178772	11058.2488426113	-0.56709646281107	0.141645042488204	-4.00364497654973	6.23739474899109e-05	0.000327024872237029	CPN2	protein_coding	0.0570628336375447	-0.0988814191763244
ENSG00000142484	11040.8570244062	-0.758656375920241	0.162572413839998	-4.6665750849151	3.06261760838866e-06	2.25506952539143e-05	TM4SF5	protein_coding	0.0430230773896137	-0.105136803615197
ENSG00000196821	11016.1712885507	0.0499207537482126	0.063879440536122	0.781483891049169	0.434517947568997	0.559822533248223	C6orf106	protein_coding	0	0.433193588336619
ENSG00000120708	10985.8976637259	0.0652877765728643	0.102683258522167	0.635817147921639	0.524895609341585	0.642849469517696	TGFBI	protein_coding	1.18824083169376e-10	0.328142793693615
ENSG00000161533	10968.1620883218	-0.563884111562388	0.0892580790240944	-6.31745739688362	2.65901709490957e-10	5.17466022801805e-09	ACOX1	protein_coding	0.44158016779313	-0.0400555063366993
ENSG00000197043	10930.3023837814	-0.700671791679679	0.0971812896136311	-7.2099453965406	5.5974317983545e-13	2.11769503037745e-11	ANXA6	protein_coding	0.138448877281771	-0.0770562841774041
ENSG00000154518	10922.6981164752	-0.323799727189753	0.0671619184233371	-4.82118043663923	1.42711196517212e-06	1.13799563776979e-05	ATP5G3	protein_coding	0.00023615003937231	0.190113668141666
ENSG00000130985	10909.5691498114	-0.0365852396617192	0.0441312815845835	-0.829009227651789	0.407099185705318	0.533886366536537	UBA1	protein_coding	0	0.533278422322853
ENSG00000096696	10869.5589548755	0.689572638874374	0.0852938031183751	8.08467454449593	6.23304199985392e-16	4.70601490509759e-14	DSP	protein_coding	0	0.622937840892801
ENSG00000069535	10850.7229274213	-0.333689525466472	0.0932309869044205	-3.57916972184974	0.000344687567863787	0.00146575053507174	MAOB	protein_coding	0.0151552195612176	0.126071058450852
ENSG00000100380	10846.4715066904	0.0464493610050999	0.049204192541137	0.944012260058249	0.345163383257598	0.47196312023144	ST13	protein_coding	0	0.609261709322574
ENSG00000198610	10836.5691335452	-0.457207755668827	0.16639161347549	-2.7477812500218	0.00600000247802585	0.0172118461507985	AKR1C4	protein_coding	0.0256586367393821	-0.115883695189842
ENSG00000107372	10830.1274487288	-0.197315061686615	0.120962739609836	-1.63120529778883	0.102847007832963	0.182759085248419	ZFAND5	protein_coding	0.217494640499053	0.0641608132782813
ENSG00000104964	10805.6681588992	-0.208078567360215	0.0697245400811099	-2.98429458434805	0.00284232977568945	0.00908492325895217	AES	protein_coding	3.54604310269103e-09	0.301889142424748
ENSG00000117362	10783.8616569031	0.112193866578136	0.0493211825666333	2.27476027012454	0.0229203147691734	0.0529733309434957	APH1A	protein_coding	0	0.611813308830959
ENSG00000184640	10774.1958109583	0.175528074420189	0.0548371789426485	3.20089541082638	0.00137001251048696	0.00485078621465797	SEPT9	protein_coding	0	0.567439494098046
ENSG00000182492	10772.9257834615	-0.117332163849521	0.152076724731537	-0.771532685600963	0.44039125629777	0.565131653797169	BGN	protein_coding	0.0568612984328025	0.0989718872859469
ENSG00000132361	10738.9160548631	-0.225355570295294	0.0689600822986452	-3.26791330264583	0.00108343548440556	0.0039726735338926	CLUH	protein_coding	1.7578514293279e-05	0.221439498797989
ENSG00000177156	10735.3276266897	-0.253079110751116	0.0894356725234242	-2.82973341185344	0.00465868043547457	0.0138261749308115	TALDO1	protein_coding	0.14807690927324	0.0752277710281362
ENSG00000101294	10733.0730487661	-0.177162695264595	0.0660537920189569	-2.68209727026346	0.00731621834604797	0.0203415630791329	HM13	protein_coding	6.09424512132753e-16	0.397710657357645
ENSG00000160752	10723.9735324922	0.0687040772041596	0.100863090565411	0.681161729419784	0.495769160955502	0.616362914789802	FDPS	protein_coding	1.89163132224203e-10	0.324695149892959
ENSG00000138760	10720.5125282541	-0.156742690109779	0.056952143450888	-2.75218245727563	0.00591995275300351	0.0170275133202428	SCARB2	protein_coding	4.06647209150081e-12	0.351871870131152
ENSG00000184117	10719.3953751419	-0.126318491032336	0.0735079124601216	-1.71843393186909	0.0857174956126334	0.157503273437975	NIPSNAP1	protein_coding	1.55161166937245e-09	0.30851676822462
ENSG00000169714	10703.3093031178	-0.112800447836633	0.0428963937266392	-2.62960211889752	0.00854848531839532	0.0232194707884682	CNBP	protein_coding	0	0.511723069909315
ENSG00000128641	10636.259929787	-0.336629814087211	0.0894330876680105	-3.76404105980142	0.000167189413549851	0.000780503791790566	MYO1B	protein_coding	0.183981762786054	0.0691143190838869
ENSG00000172955	10625.2589894945	-0.239973901869594	0.147411825529169	-1.62791486373737	0.103542939260172	0.183740257983593	ADH6	protein_coding	0.70221016248097	-0.0199061421216016
ENSG00000157131	10598.9848157782	-1.06003675138066	0.147654970360835	-7.1791470940001	7.01476435950955e-13	2.5831102397067e-11	C8A	protein_coding	4.79657935205995e-11	-0.33474315981924
ENSG00000134824	10581.3019712508	-0.120971022301457	0.169423947280653	-0.714013716733133	0.475218697658484	0.597817775412291	FADS2	protein_coding	0.0306879413481341	0.11225345857117
ENSG00000187045	10578.9883030554	-0.697540420129633	0.144939139656639	-4.81264358117556	1.48946789048952e-06	1.18252646326393e-05	TMPRSS6	protein_coding	0.0157924162001294	-0.125298622681459
ENSG00000063046	10575.3262078337	0.392889349395772	0.0561538157488118	6.99666343518402	2.62129957710711e-12	8.30488755967874e-11	EIF4B	protein_coding	0	0.690093458383172
ENSG00000168509	10550.6183464135	-0.3700558335031	0.167081380629716	-2.21482389065969	0.0267721547343254	0.0602299293833973	HFE2	protein_coding	0.0615546361442375	-0.0971654638727067
ENSG00000137076	10523.3115713549	0.0462236207830211	0.0583073109291265	0.792758576007847	0.427918495289781	0.553697583495035	TLN1	protein_coding	0	0.457703560442453
ENSG00000065361	10514.2813546419	0.214526214637554	0.0822550541933094	2.60806119139367	0.00910566751798327	0.0244880710865545	ERBB3	protein_coding	0	0.544156442330514
ENSG00000174437	10494.2722305252	0.116513873732344	0.0630754627157547	1.84721393574877	0.0647161404407929	0.125292655693475	ATP2A2	protein_coding	0	0.451055254889704
ENSG00000161203	10494.1041285529	0.033635867037747	0.0548838529504063	0.612855425222074	0.539971939005016	0.656513329695516	AP2M1	protein_coding	0	0.608061813661327
ENSG00000140526	10452.4792479449	-0.320672510608326	0.100444498426503	-3.19253434117118	0.0014103017388984	0.0049684552990556	ABHD2	protein_coding	0.0199135846531537	0.120874800546133
ENSG00000187498	10447.2034918629	-0.0849702153481364	0.110242417113994	-0.77075791308417	0.440850437799459	0.565531602254249	COL4A1	protein_coding	1.09598933557053e-07	0.272470078982556
ENSG00000143653	10440.8127730778	-0.442897670709841	0.0911603127867277	-4.85844834413868	1.18309265583403e-06	9.58924806128665e-06	SCCPDH	protein_coding	0.759150750694911	-0.0159631242406653
ENSG00000149428	10419.5159500603	0.0091935225322232	0.0857133982670006	0.107258873386224	0.91458361054804	0.944361769761479	HYOU1	protein_coding	1.01170293288139e-13	0.375048233173614
ENSG00000179091	10414.4292307397	-0.475791626916406	0.0852137813718531	-5.58350561677532	2.35718161752186e-08	2.87291397142262e-07	CYC1	protein_coding	0.186026253966778	0.068794017911486
ENSG00000137563	10396.0790353699	-0.191787672582161	0.146219371417936	-1.31164339391104	0.189640484334077	0.297333548311257	GGH	protein_coding	0.00801091575428992	0.137564536103794
ENSG00000004142	10387.5814695496	-0.281373594123316	0.0518548129529844	-5.42618087116488	5.75726194155969e-08	6.3956396017893e-07	POLDIP2	protein_coding	2.43553675815127e-09	0.304921546187523
ENSG00000089693	10376.0025587991	-0.334748238504371	0.0513136545670723	-6.52357040886301	6.86531616581272e-11	1.53122733668521e-09	MLF2	protein_coding	1.42296411569678e-05	0.223799575595072
ENSG00000049239	10369.4530621412	-0.296116700465594	0.093278778706249	-3.17453449297526	0.00150077052371902	0.00524170742495967	H6PD	protein_coding	0.0829776981773576	0.0901287079619398
ENSG00000104325	10354.4956379013	-0.856991958704167	0.0847946652581604	-10.106673056554	5.16070708549574e-24	2.61860348938154e-21	DECR1	protein_coding	3.00070394641123e-08	-0.283966846596183
ENSG00000172893	10345.237394942	-0.104726446921113	0.10675893565772	-0.980961886477376	0.326611537022688	0.452877530679587	DHCR7	protein_coding	0.00563139860396659	0.143582109193795
ENSG00000165672	10336.7730700993	-0.2701879451817	0.0645962309045984	-4.18271997294607	2.88042093391687e-05	0.000165312780944557	PRDX3	protein_coding	9.53953869295738e-06	0.228198488028068
ENSG00000143774	10333.5584860163	-0.600085894224214	0.0753307106010655	-7.96601929593011	1.63867365860446e-15	1.11082113784849e-13	GUK1	protein_coding	0.431918693924825	-0.0409078411512982
ENSG00000168036	10332.7863508503	0.374861134598241	0.0603716566623793	6.20922391934021	5.32469059660127e-10	9.63414390902623e-09	CTNNB1	protein_coding	0	0.616836608802525
ENSG00000179950	10323.5884433752	-0.196940648081879	0.0831494767210255	-2.36851337913567	0.0178597344176804	0.043002950198719	PUF60	protein_coding	9.29370546433253e-10	0.312546735066516
ENSG00000115415	10323.0486891724	0.327851002460701	0.109792925746167	2.98608494338396	0.00282574139986928	0.00904027642661933	STAT1	protein_coding	0	0.439281660584156
ENSG00000175003	10319.8988315374	-2.1605524960492	0.228885402559104	-9.43945079892674	3.7473836085515e-21	9.69359075519257e-19	SLC22A1	protein_coding	0	-0.421220011420864
ENSG00000120129	10314.3457374997	-0.724675232777287	0.122486163626587	-5.91638444148304	3.29095497397188e-09	4.99125760096376e-08	DUSP1	protein_coding	0.0457665854559669	-0.103794264658537
ENSG00000165629	10287.7849444874	-0.116662966933129	0.0583718638515034	-1.99861644353034	0.0456498698435227	0.09400233403443	ATP5C1	protein_coding	0	0.448320592568919
ENSG00000148730	10287.3247238851	0.247906545572361	0.0705388246169844	3.5144694700891	0.000440633318283591	0.00181557344328362	EIF4EBP2	protein_coding	0	0.500077314076097
ENSG00000138449	10265.359851738	0.143451710595277	0.0895264565549857	1.60233875119553	0.109080720927686	0.191450287140184	SLC40A1	protein_coding	1.59161355574686e-11	0.342549296535906
ENSG00000184232	10239.4917850387	-0.527016642396014	0.0855361743356984	-6.16133053049187	7.21362434846956e-10	1.26859783139446e-08	OAF	protein_coding	0.478678700160755	-0.0368769343206349
ENSG00000143549	10221.3043342013	0.275653234128393	0.0461809061071215	5.96898712833796	2.38730942784399e-09	3.73229381505795e-08	TPM3	protein_coding	0	0.680826344125188
ENSG00000101608	10184.434583732	-0.138896082714929	0.0619594638792865	-2.2417250572977	0.0249791473876058	0.0568710327589542	MYL12A	protein_coding	1.92045229918207e-14	0.384149204417007
ENSG00000143870	10177.6605950107	0.155467963551929	0.071650182967404	2.16981949121688	0.0300205231983985	0.0662251858856558	PDIA6	protein_coding	0	0.525706107812012
ENSG00000073578	10170.8374653357	-0.497555496098582	0.0689542556884324	-7.21573296863315	5.36442342080115e-13	2.04298085774087e-11	SDHA	protein_coding	0.0553103031284811	0.0995960398273241
ENSG00000137491	10163.5524456002	-0.666492288160767	0.121469861856899	-5.48689426308847	4.09061816499961e-08	4.70946577127616e-07	SLCO2B1	protein_coding	0.0139807981704502	-0.127572690506348
ENSG00000185650	10163.4957059519	-0.0861890711801386	0.0692852433402756	-1.24397443127744	0.213508973431731	0.326229457943869	ZFP36L1	protein_coding	5.23432700730222e-12	0.350175190406475
ENSG00000160014	10147.4513797282	0.106774740830354	0.0613995103271407	1.73901616253047	0.0820319200089374	0.151985682649862	CALM3	protein_coding	0	0.538622963455587
ENSG00000196177	10103.6809562122	-0.25837727491593	0.116062597015191	-2.2261889838818	0.0260015255364546	0.0587952445841687	ACADSB	protein_coding	0.127427841976977	0.079273482681882
ENSG00000173726	10092.7480897946	0.285148814255142	0.061057129831937	4.67019683106674	3.00911271496923e-06	2.21709214429422e-05	TOMM20	protein_coding	0	0.647746729426583
ENSG00000100342	10085.8228266148	-0.510721617680154	0.100723799266666	-5.07051582047676	3.96738932708583e-07	3.5816536196172e-06	APOL1	protein_coding	0.25868895905361	-0.0587718576763008
ENSG00000105568	10078.1765899829	-0.00372189055609789	0.0633879609768272	-0.0587160479488922	0.953178276976083	0.969160550133572	PPP2R1A	protein_coding	0	0.513484843856116
ENSG00000196419	10047.4791355376	0.225103624356788	0.0467335989414269	4.81674062036009	1.45922172943685e-06	1.16011489752279e-05	XRCC6	protein_coding	0	0.713263006507072
ENSG00000065054	10011.3671019719	-0.668707612623668	0.0952394198911068	-7.02133227384463	2.19762522626544e-12	7.119893033527e-11	SLC9A3R2	protein_coding	0.0533583683691844	-0.100402550189525
ENSG00000101981	10002.7193671397	-1.36852137279816	0.196690428312584	-6.95774260363741	3.45768196476168e-12	1.05859679247682e-10	F9	protein_coding	3.27769947059345e-14	-0.380277379098346
ENSG00000113790	9983.46265348493	-0.55032893905039	0.135179904276505	-4.07108543237844	4.67945823697046e-05	0.000254347868633316	EHHADH	protein_coding	0.0112311574797069	-0.131577747645916
ENSG00000100075	9983.29895140835	-0.222681149057042	0.0766789137678823	-2.90407281630422	0.00368342481229293	0.0113192812364941	SLC25A1	protein_coding	6.67774254135499e-05	0.205921929232946
ENSG00000156976	9976.9420057683	0.218344022448185	0.0626470776559136	3.48530259699312	0.0004915807869422	0.00199641048406941	EIF4A2	protein_coding	0	0.577358960560421
ENSG00000136068	9973.32676136426	0.227847559475784	0.0585722906977287	3.89002302559116	0.000100234710741521	0.000499277964403848	FLNB	protein_coding	0	0.587927959260887
ENSG00000165678	9968.06601174445	-0.286018444247508	0.0599230526511835	-4.77309535467831	1.81415842808262e-06	1.41235835745855e-05	GHITM	protein_coding	5.9985617046727e-05	0.207210888829878
ENSG00000145425	9959.61282716128	0.128654145689584	0.0845569877932759	1.5215081455375	0.12813236878051	0.217830077473528	RPS3A	protein_coding	0	0.472634577016805
ENSG00000089248	9956.91494732225	-0.308767623954292	0.057885156100236	-5.33414168253462	9.59975478231708e-08	1.00586073188299e-06	ERP29	protein_coding	1.18085199816939e-06	0.249915518509554
ENSG00000117335	9911.43007125633	0.122808785142471	0.0706051237737724	1.73937497136845	0.0819688277672026	0.151900080317278	CD46	protein_coding	0	0.493624996181296
ENSG00000131446	9900.80087723378	-0.31981548644371	0.0514461532872944	-6.21650922388195	5.08336514325173e-10	9.27532685895069e-09	MGAT1	protein_coding	2.25233700540153e-08	0.286445831972308
ENSG00000134294	9896.92193331752	-0.211535657775484	0.0995560672401207	-2.1247892131504	0.0336042053065766	0.0728774041419307	SLC38A2	protein_coding	0.000193378951535821	0.192696757273751
ENSG00000125991	9883.39730238426	-0.0825258657259653	0.0588571391743443	-1.40213858307843	0.16087386744763	0.260466046755808	ERGIC3	protein_coding	0	0.498911493007659
ENSG00000057608	9874.9574872788	0.144339627593478	0.0434191301685654	3.32433254726914	0.000886304414329672	0.00333235779797657	GDI2	protein_coding	0	0.738862895588398
ENSG00000103485	9874.19893111983	-0.34519506014774	0.0958385475600025	-3.60183943659643	0.000315973508938129	0.00136041302126294	QPRT	protein_coding	0.492531179783581	0.0357249780865119
ENSG00000186350	9860.68649615117	-0.337825236638026	0.0757899656861269	-4.45738738076595	8.29645980523413e-06	5.47239627451344e-05	RXRA	protein_coding	0.0182364452364299	0.122568660304509
ENSG00000114353	9855.5827006209	-0.170475988900351	0.0452905439601637	-3.76405258126943	0.000167181706374401	0.000780503791790566	GNAI2	protein_coding	0	0.425931470118932
ENSG00000160867	9852.05014748213	0.378099419053042	0.106287355746337	3.5573320683168	0.000374640448914252	0.00157391867153748	FGFR4	protein_coding	0	0.513048454070974
ENSG00000158864	9800.12088118849	-0.297803227110868	0.0630297948133729	-4.72480083415541	2.3034099387874e-06	1.75136307906391e-05	NDUFS2	protein_coding	6.8684164993717e-09	0.296468462201877
ENSG00000183747	9736.638582737	-1.20188581845308	0.161324589017893	-7.45010928445492	9.32629446893697e-14	4.27918170686438e-12	ACSM2A	protein_coding	1.30702901170898e-13	-0.373556471000172
ENSG00000196924	9734.72265890219	0.421068189589731	0.129181382653803	3.25951140125326	0.0011160429475709	0.00406931690404589	FLNA	protein_coding	5.43619790906073e-11	0.333842180585942
ENSG00000092010	9731.88650592947	-0.330682318286036	0.0649264904993495	-5.09318023726154	3.52106672080794e-07	3.22379715315027e-06	PSME1	protein_coding	9.72754359039263e-05	0.201338309007207
ENSG00000167815	9724.18518662128	-0.502383384410006	0.0687638601793168	-7.30592178943898	2.75372320801121e-13	1.13112459010975e-11	PRDX2	protein_coding	0.0125527384532736	0.129556066805002
ENSG00000119711	9724.03253210529	-0.467238674419404	0.127821619440382	-3.65539629731676	0.000256784995519138	0.00113271663070728	ALDH6A1	protein_coding	0.329146510194795	-0.0507847731219612
ENSG00000244731	9718.57467235173	-0.254382736574787	0.13000843826266	-1.95666327489335	0.0503870703915923	0.10185455954019	C4A	protein_coding	0.0218870956792945	0.119033832545701
ENSG00000105699	9716.05377674949	-0.118866366924548	0.115948804637251	-1.02516250423128	0.305286517175286	0.430146157945202	LSR	protein_coding	1.71731962254148e-06	0.246165903317455
ENSG00000125304	9709.90622749183	-0.111389384376781	0.0601881847156678	-1.8506852283881	0.0642148503759523	0.124447831800262	TM9SF2	protein_coding	0	0.406423413240212
ENSG00000119927	9697.59936728301	0.262298361057223	0.140043214957598	1.87298157312827	0.0610709295872291	0.119523789483522	GPAM	protein_coding	3.660960632097e-06	0.238403241081269
ENSG00000138030	9676.24196600752	-0.474906529515156	0.125303217261934	-3.79005854672041	0.000150611781371916	0.000713147921566705	KHK	protein_coding	0.302356256803238	-0.0536731236061729
ENSG00000187446	9642.41583407145	-0.436495376710932	0.0691628942351012	-6.31112074672844	2.77021945762574e-10	5.37288657481273e-09	CHP1	protein_coding	0.0652878164691733	0.0958081200929649
ENSG00000109181	9610.63515469673	-0.908771212421716	0.185502297332135	-4.89897551400454	9.6337647890667e-07	7.9693939170932e-06	UGT2B10	protein_coding	2.01114704448288e-06	-0.24456698242456
ENSG00000088812	9609.03487846265	0.121255706083834	0.0862437134994328	1.40596573551569	0.159734299673675	0.259046450269811	ATRN	protein_coding	0	0.434683000538144
ENSG00000182199	9586.65738921388	-0.246211967352328	0.0699483560716995	-3.51991070526307	0.000431692107753276	0.0017836140013284	SHMT2	protein_coding	8.84340750556603e-05	0.202508830019481
ENSG00000136238	9580.0014702021	0.0332503608567821	0.0581676941005635	0.57162934462035	0.567573110839885	0.680906179076506	RAC1	protein_coding	0	0.503566082385316
ENSG00000117448	9579.81729908635	-0.481298866218073	0.0748929454439103	-6.42649135195962	1.30582847167676e-10	2.75069020676037e-09	AKR1A1	protein_coding	0.621112218439891	-0.0257326624946832
ENSG00000151790	9577.74182842321	-1.10125549487669	0.189456793630146	-5.81269995008222	6.14731891475763e-09	8.7296064635049e-08	TDO2	protein_coding	2.67511672571091e-05	-0.216675165731769
ENSG00000167792	9567.51762072108	-0.446637021533957	0.0657852854257579	-6.78931494548291	1.12667245239556e-11	3.03471555795912e-10	NDUFV1	protein_coding	0.0081692474395133	0.137223790175707
ENSG00000112514	9535.84030428661	-0.162938216451101	0.0824324245617555	-1.97662773256212	0.0480837250135388	0.0980370411787002	CUTA	protein_coding	1.63017377265116e-08	0.2892117489196
ENSG00000225630	9516.70663937355	-0.479110243410789	0.138652056026708	-3.4554860356236	0.000549301644766586	0.00219542499143128	MTND2P28	pseudogene	0.647667880658156	-0.0237927606765099
ENSG00000185813	9513.67269451002	-0.348037633981791	0.0892341331103325	-3.90027472504791	9.60835952217519e-05	0.000481310738898276	PCYT2	protein_coding	0.0359677281718147	0.108954567992912
ENSG00000106263	9509.67103391378	0.185827997145867	0.0677182871614286	2.7441331571616	0.00606709224968596	0.0173682030185982	EIF3B	protein_coding	0	0.561887920439351
ENSG00000155368	9506.44916688377	-0.152218942287445	0.0736481289067018	-2.06684059116121	0.0387491772392152	0.0820779901091218	DBI	protein_coding	4.899788660612e-08	0.279674622888256
ENSG00000198363	9490.99683231514	0.0369286588248661	0.123592554048625	0.298793556854058	0.765097567384276	0.83868909881752	ASPH	protein_coding	1.94784504405558e-07	0.267196976996125
ENSG00000134352	9487.49340484163	-0.118781810346026	0.0701461621102529	-1.69334724484755	0.0903893902334093	0.164535762078552	IL6ST	protein_coding	9.65476574860857e-11	0.329667925468291
ENSG00000242265	9484.77283818544	2.22731526068269	0.292775829833881	7.60757902025741	2.79277772765893e-14	1.45342387202329e-12	PEG10	protein_coding	1.18954645482428e-14	0.386545470781624
ENSG00000009724	9478.81471245129	-1.13646800018225	0.160900727470043	-7.06316259753291	1.62755087170637e-12	5.46274467678564e-11	MASP2	protein_coding	3.85059018144711e-13	-0.367052218725986
ENSG00000133313	9476.35752767565	-0.280874072688689	0.0652663576271821	-4.30350463700017	1.68117327744603e-05	0.000102904386668437	CNDP2	protein_coding	0.000374251501888663	0.184031235826732
ENSG00000112473	9470.80615211129	0.147343807159002	0.0634381703077796	2.32263645757975	0.0201986904603906	0.0476765368480858	SLC39A7	protein_coding	0	0.523705341721166
ENSG00000166123	9462.49210012935	-0.705999892636737	0.14321975424579	-4.92948683199887	8.2445892163986e-07	6.91639451307117e-06	GPT2	protein_coding	7.75530900870924e-05	-0.204111040873062
ENSG00000138029	9447.04422275447	-0.214500011886832	0.0669955973305758	-3.20170310339091	0.00136617727081572	0.00484068397537744	HADHB	protein_coding	4.66931735779865e-08	0.280099497811001
ENSG00000159674	9439.60111973617	0.297644573562473	0.106686592437219	2.7898967130066	0.00527248587095378	0.0154014436582619	SPON2	protein_coding	8.84892537896556e-13	0.361836691051542
ENSG00000078369	9437.35007823031	0.0508159446108573	0.0462912373846829	1.09774435685471	0.272316134863805	0.394028177360594	GNB1	protein_coding	0	0.521430568904702
ENSG00000198721	9417.31973477214	-0.378948412426287	0.0850624610706708	-4.45494296375286	8.39155006401413e-06	5.52772133273661e-05	ECI2	protein_coding	0.310318256432739	0.0527977590667792
ENSG00000182934	9415.36949989981	-0.241660526603866	0.0558027195716333	-4.33062274489417	1.48688234400897e-05	9.2239101757795e-05	SRPR	protein_coding	1.56493836052163e-10	0.326106308029619
ENSG00000130202	9408.46457228638	-0.101770051808562	0.0857133713431744	-1.18732993713549	0.235097503974498	0.350841411579779	PVRL2	protein_coding	1.17978658095764e-09	0.310678272394645
ENSG00000112972	9389.1948339357	-0.0259434335894113	0.121848158940984	-0.212916090114884	0.831392412029109	0.887272563152695	HMGCS1	protein_coding	9.36150591895444e-06	0.228403640576495
ENSG00000197894	9380.93644362288	-0.0999788754059629	0.0674672828790075	-1.48188679222876	0.138370419962728	0.231527713030113	ADH5	protein_coding	4.50572332720253e-11	0.335192239452739
ENSG00000181019	9372.07863609115	0.0702916909865451	0.258542072034149	0.271877185919902	0.785716453707396	0.853788949665228	NQO1	protein_coding	0.115447554345776	0.0818593917802682
ENSG00000130303	9371.62970580086	-0.964493267527554	0.141133901380314	-6.83388794679835	8.26435871365528e-12	2.30333952387691e-10	BST2	protein_coding	0.0152634966754006	-0.12593781504311
ENSG00000131504	9358.96852858577	-0.146540112567974	0.064240278999849	-2.28112509549216	0.0225410455250923	0.0522510067045875	DIAPH1	protein_coding	3.47661163415564e-10	0.320114584630714
ENSG00000150093	9355.56207599562	0.538134975202548	0.0957727719248252	5.61887229937278	1.92207848719228e-08	2.40287667108995e-07	ITGB1	protein_coding	0	0.560545146485499
ENSG00000161970	9343.81861379551	-0.0549778316248262	0.101457509262497	-0.541880359812345	0.587900927510549	0.698541051786356	RPL26	protein_coding	1.14118099371596e-08	0.292229817853677
ENSG00000147955	9339.34730047018	-0.236259977299008	0.0731754478781874	-3.22867825410924	0.00124363726548319	0.00446333058125981	SIGMAR1	protein_coding	1.79586488295369e-06	0.245714238714847
ENSG00000140263	9337.90629961931	-0.130384686650611	0.129012535839692	-1.01063579443647	0.312190777334899	0.437274134855777	SORD	protein_coding	0.72208204756669	0.018518248706928
ENSG00000188229	9329.18993852848	-0.162211407551827	0.0781664944526201	-2.07520381574935	0.0379676491458231	0.0807069841133243	TUBB4B	protein_coding	3.58871810920374e-08	0.282408580217466
ENSG00000086061	9326.94439453086	-0.0565584778601594	0.0644809374113385	-0.877134857692282	0.38041339343114	0.507217857908186	DNAJA1	protein_coding	3.01577541738385e-13	0.368551265812374
ENSG00000180879	9318.53242851781	-0.356939945096077	0.0898506592427432	-3.97259127650647	7.10949795682225e-05	0.000366950063578452	SSR4	protein_coding	0.00338950422128283	0.151885969962659
ENSG00000187097	9302.1437012669	-0.358015311151708	0.112361186260585	-3.18628988413677	0.00144110123139078	0.00506094217688626	ENTPD5	protein_coding	0.25482910214853	0.0592500769615803
ENSG00000011304	9289.09921513703	0.192056622447133	0.033034316246828	5.81385190515557	6.10514304060902e-09	8.68309379526684e-08	PTBP1	protein_coding	0	0.731970662950578
ENSG00000135535	9259.39097174868	-0.0730297872296037	0.0585982696939404	-1.24627890227884	0.212662020612609	0.325266650082781	CD164	protein_coding	0	0.406182306121442
ENSG00000060971	9231.14745503983	-0.597945144711877	0.0988207660577154	-6.05080458860895	1.44124186097753e-09	2.37481419155533e-08	ACAA1	protein_coding	0.0451730769936454	-0.104078846257787
ENSG00000100911	9229.86551835259	-0.485226228627603	0.0815665916001711	-5.94883541298525	2.70057019164062e-09	4.15798634057866e-08	PSME2	protein_coding	0.169233868159478	0.0715065904962436
ENSG00000149809	9196.28992535966	-0.753435119506156	0.129011085405661	-5.84008046391568	5.21756163380092e-09	7.5736956925817e-08	TM7SF2	protein_coding	0.0345893273546866	-0.10977376820347
ENSG00000063245	9195.71733474476	-0.189281334286056	0.0591345340813657	-3.20085948467296	0.00137018333234489	0.00485089325869361	EPN1	protein_coding	0	0.420018705776466
ENSG00000116016	9184.67566672886	-0.249588823302906	0.0716422733228993	-3.48382053955747	0.00049431081412481	0.00200584503475978	EPAS1	protein_coding	5.56485604282568e-06	0.233996573740944
ENSG00000170540	9183.04585056459	-0.276758007076557	0.0706967437793194	-3.91472071104803	9.05089126776297e-05	0.000456167035207265	ARL6IP1	protein_coding	1.4169544864959e-07	0.270128331966433
ENSG00000119318	9161.28625993394	-0.010904995236526	0.0513284361119981	-0.212455240458357	0.831751893598295	0.887462654979144	RAD23B	protein_coding	0	0.502228478369683
ENSG00000187244	9159.32151194694	0.563672469175197	0.122803512898298	4.59003538149608	4.43170881731612e-06	3.13729341470405e-05	BCAM	protein_coding	1.21806103069181e-13	0.373969126068943
ENSG00000104853	9137.97132228282	-0.149540428824083	0.0535651017888704	-2.79175104368333	0.00524236736649974	0.0153291367184892	CLPTM1	protein_coding	0	0.439406444092993
ENSG00000079246	9104.34340351542	0.149697107292368	0.0398272333625466	3.75866196704345	0.000170824441867328	0.000795857730970889	XRCC5	protein_coding	0	0.662641086439017
ENSG00000185201	9101.29606778306	-0.56467486758501	0.109607593942435	-5.15178599652111	2.58017368740999e-07	2.44846845188103e-06	IFITM2	protein_coding	0.190787578399787	-0.0680580067068199
ENSG00000148218	9099.92356024078	-0.216024400302717	0.0995359650666425	-2.17031502289732	0.0299829893172157	0.0661550750352481	ALAD	protein_coding	0.00304957765472877	0.153565024897952
ENSG00000116288	9070.90103232188	-0.360683911485679	0.0717147199494711	-5.02942647952624	4.91949083473324e-07	4.34234105299656e-06	PARK7	protein_coding	0.0168752164492556	0.124046557643636
ENSG00000152620	9070.533254007	-0.053420043105794	0.099525242639481	-0.536748684947216	0.59144122189293	0.701395013582872	NADK2	protein_coding	0.000241743285327906	0.189808876783922
ENSG00000142864	9065.11766607372	0.0322490044685803	0.0451796595619963	0.713794764750886	0.475354097401231	0.597922707037005	SERBP1	protein_coding	0	0.562008239001544
ENSG00000130522	9040.105489518	-0.413269534818384	0.0967501938812515	-4.27151117987029	1.94152791905959e-05	0.000117157186637342	JUND	protein_coding	0.0407235553998527	0.106318839489868
ENSG00000165507	9029.50004309539	-0.375451140987407	0.128376226353345	-2.92461580817938	0.00344881725409366	0.0106916433544697	C10orf10	protein_coding	0.566878041250369	0.029811978746854
ENSG00000181789	9029.08413964217	-0.0412147223301055	0.0412688573536204	-0.998688235464067	0.317945741458476	0.443390192293912	COPG1	protein_coding	0	0.525910790366055
ENSG00000133872	9024.54055991138	-0.302252079078973	0.0712040381246458	-4.24487272126151	2.18717533269618e-05	0.000129957461131994	TMEM66	protein_coding	1.87218833753615e-05	0.220730982264762
ENSG00000196975	9012.00591451388	0.528109128152569	0.108413374910617	4.87125438708995	1.10891953406532e-06	9.0411530253757e-06	ANXA4	protein_coding	2.09499532960286e-14	0.38370153476666
ENSG00000186529	9006.03255050186	-0.746030232603188	0.125109684603372	-5.96300945820688	2.47634082210729e-09	3.8522842076641e-08	CYP4F3	protein_coding	0.000240148175628428	-0.189895120753307
ENSG00000123349	9004.79285409172	-0.289424418666444	0.0720070990677562	-4.01938728838535	5.83496875502051e-05	0.000308787978409858	PFDN5	protein_coding	3.31095550513219e-08	0.283111221820899
ENSG00000215021	9001.47311315173	-0.218211918711066	0.0564794700024023	-3.86356172785943	0.000111745638520056	0.000550024466689876	PHB2	protein_coding	2.42477283332953e-13	0.369875944982457
ENSG00000260032	8998.65106320427	0.0540661257145009	0.0462900401424089	1.16798614881666	0.242812352073793	0.359987856999706	LINC00657	lincRNA	0	0.585183192060855
ENSG00000145901	8995.86211358502	-0.285245204280238	0.0692095997130175	-4.12146877691862	3.76464500134036e-05	0.000209339743958498	TNIP1	protein_coding	0.000128295867942586	0.197900535088606
ENSG00000135926	8976.1946540067	0.0481391969819558	0.0577224362052331	0.833977221799788	0.404293819723434	0.531075263857211	TMBIM1	protein_coding	0	0.493292945149305
ENSG00000143543	8968.48408614865	-0.185043895681917	0.064887044989546	-2.85178490886324	0.00434745069620462	0.0130449985930815	JTB	protein_coding	1.25063023700346e-11	0.344223416530172
ENSG00000075785	8967.63594401424	0.0160045370838782	0.0356204497378189	0.449307552309928	0.653209810458819	0.752083475330261	RAB7A	protein_coding	0	0.60222542340619
ENSG00000072310	8966.14686220341	-0.155859243335769	0.111770896035437	-1.39445283937201	0.163180901400698	0.263397914573806	SREBF1	protein_coding	9.44619724708447e-08	0.273815437905517
ENSG00000213719	8954.49517754557	0.456558312292963	0.0918254554336709	4.97202339086412	6.62577086249302e-07	5.67425162172895e-06	CLIC1	protein_coding	0	0.542051807480901
ENSG00000173821	8941.2264992432	-0.0024722036164234	0.0739139298078573	-0.0334470596117674	0.973318082493544	0.982845842019995	RNF213	protein_coding	9.81178873892549e-11	0.329549721880824
ENSG00000130726	8908.03841086991	0.351343272737089	0.0669800082675594	5.24549461585027	1.55863611912076e-07	1.56062625229666e-06	TRIM28	protein_coding	0	0.616881728263347
ENSG00000244038	8903.81108850666	0.0594770479515937	0.0536716120136506	1.10816585752011	0.267790193070433	0.38899645609827	DDOST	protein_coding	0	0.494539840248909
ENSG00000115486	8901.93128390233	-0.250790183100745	0.0719886895123772	-3.4837442492633	0.000494451726714556	0.00200597651107885	GGCX	protein_coding	8.87246921997123e-06	0.228986903606502
ENSG00000112977	8890.64868067908	-0.0235295598590314	0.0649403921494809	-0.362325496970678	0.717108806917671	0.801823238887142	DAP	protein_coding	2.7830858410588e-16	0.399238844095813
ENSG00000147065	8888.92769694833	0.0244150848083739	0.0923862012523458	0.264271985181921	0.791570345710848	0.858243596561811	MSN	protein_coding	1.1094348178785e-07	0.272359395305226
ENSG00000140374	8878.52784618842	-0.406304605492816	0.070540742565956	-5.75985722170303	8.41851158556093e-09	1.15404181068015e-07	ETFA	protein_coding	0.194531974867681	0.0674886085111283
ENSG00000148180	8869.84311210855	-0.612144346474628	0.0966127685300221	-6.33606049995768	2.35714262097584e-10	4.65013430498287e-09	GSN	protein_coding	0.594792666459583	0.0276911290910074
ENSG00000123684	8846.43360657007	0.207981571974645	0.0854736342160892	2.43328336137947	0.014962586214926	0.0370829675879764	LPGAT1	protein_coding	0	0.427237819508057
ENSG00000187193	8807.17129582461	-2.16348657275632	0.211388126570233	-10.2346645852766	1.38674870791877e-24	7.97472956967156e-22	MT1X	protein_coding	1.74202248954271e-05	-0.22154101758484
ENSG00000002586	8803.68049820412	-0.15574786192937	0.0679457355686599	-2.29223895548213	0.0218918581913793	0.0509652975531577	CD99	protein_coding	8.89107498352528e-10	0.312892180938438
ENSG00000100024	8776.31587626875	-0.60572389241477	0.160586606141018	-3.77194528840629	0.000161979778084212	0.000760091155041159	UPB1	protein_coding	0.0201423926205852	-0.120653433191473
ENSG00000245848	8775.10791482124	0.0376959089744863	0.111276158871031	0.338759976592793	0.734790554359966	0.815740453270151	CEBPA	protein_coding	5.41789990320697e-07	0.257535302453136
ENSG00000160948	8754.87128458751	-0.458337950777226	0.096378634956041	-4.75559703648301	1.9786079159094e-06	1.53002885545804e-05	VPS28	protein_coding	0.00791530909383498	0.137773213610097
ENSG00000122378	8754.59266215931	-0.178270514166974	0.0863262571665816	-2.06507869121408	0.038915555266444	0.0823465177795526	FAM213A	protein_coding	0.000304147806304639	0.186794097810531
ENSG00000171298	8749.26929550351	-0.230045739363274	0.0753352728530601	-3.05362588666763	0.00226093839509769	0.00745593217857696	GAA	protein_coding	1.50223482136484e-05	0.223196572800955
ENSG00000067225	8747.34476960362	0.870724361310395	0.152290170192853	5.71753488887531	1.08080489312595e-08	1.44263412117671e-07	PKM	protein_coding	0	0.405204717803622
ENSG00000167986	8743.01702919552	0.107707925483126	0.0378796708802453	2.84342294904408	0.00446317994455423	0.0133331221477835	DDB1	protein_coding	0	0.652367714205815
ENSG00000198431	8730.91060113923	0.376374247099058	0.124508558922389	3.02287851017267	0.00250382740366082	0.00813714427200837	TXNRD1	protein_coding	1.89368595816294e-08	0.287933364196298
ENSG00000126522	8718.41599320884	-0.894816613553179	0.112919688366836	-7.9243631159009	2.29318605240569e-15	1.51869657489839e-13	ASL	protein_coding	0.000256252399582831	-0.189047955876927
ENSG00000108946	8709.89378755318	0.184970101737627	0.0658732937210595	2.80796801387955	0.00498551783980229	0.0146749963781384	PRKAR1A	protein_coding	0	0.550619805093329
ENSG00000124783	8695.12302675885	0.139583382909695	0.0529614994177449	2.63556327604515	0.0083997763011357	0.0228655875365054	SSR1	protein_coding	0	0.583068922326378
ENSG00000198668	8677.10343123313	-0.230005203711651	0.049295334972442	-4.66586146214917	3.07326720870742e-06	2.2624282434231e-05	CALM1	protein_coding	5.72711818795182e-10	0.316299170224916
ENSG00000167863	8661.36864686088	-0.467611670450492	0.0657353230445213	-7.11355248279205	1.13093451230317e-12	3.96160044797042e-11	ATP5H	protein_coding	0.014704151120655	0.126635286708324
ENSG00000105438	8643.60165964612	0.118316622863717	0.0554171492695728	2.13501821048524	0.0327595226552217	0.0713730232806573	KDELR1	protein_coding	0	0.575979057050268
ENSG00000108582	8641.50528437556	0.438618765065849	0.0891143053175494	4.92197928831827	8.56732829117744e-07	7.17318843384583e-06	CPD	protein_coding	0	0.482147498337395
ENSG00000113558	8609.07998047406	-0.150393529284191	0.0514108768435095	-2.92532511635576	0.00344096521858455	0.0106711364283697	SKP1	protein_coding	0	0.475514467602112
ENSG00000103876	8599.85172734469	-0.799628637850376	0.0848602468893539	-9.42288842139455	4.38846356853837e-21	1.11337902182976e-18	FAH	protein_coding	5.67960342665555e-09	-0.298038008445799
ENSG00000127838	8579.99166318889	-0.277274239077723	0.0696996596465283	-3.97812902507528	6.94596788708775e-05	0.000359639369711998	PNKD	protein_coding	0.00124921861581042	0.16714363263359
ENSG00000013306	8575.66676395027	-0.244890211872782	0.0603936438173898	-4.0549004231844	5.01556641261101e-05	0.000270359480551055	SLC25A39	protein_coding	9.49789081197944e-10	0.312377067094048
ENSG00000148584	8575.61480773345	-0.0104938760645434	0.0958140548293153	-0.10952334793927	0.912787404182067	0.943294151209853	A1CF	protein_coding	6.42953414907765e-11	0.332629360079147
ENSG00000101323	8575.29606158554	-0.798560483521879	0.144752638104704	-5.51672490379246	3.45375418468497e-08	4.05196648719381e-07	HAO1	protein_coding	6.17723972267102e-06	-0.232884802026616
ENSG00000131507	8554.82701163673	-0.441229713856928	0.0519242104676811	-8.49757193961688	1.93597520391328e-17	2.05535041340996e-15	NDFIP1	protein_coding	0.00605377884549987	0.142365058737548
ENSG00000172037	8550.31336598204	-0.0449686565811097	0.0838209953697295	-0.536484402061268	0.591623813144205	0.701490998238063	LAMB2	protein_coding	4.87133048765762e-12	0.350659519618741
ENSG00000164938	8549.91194771163	-0.460695549639713	0.110221054239215	-4.17974181810903	2.9184023970842e-05	0.000167270027091351	TP53INP1	protein_coding	0.148125149898308	0.0752188411348484
ENSG00000105223	8539.76364195196	-0.116003757173686	0.0583888958209391	-1.98674346453535	0.0469508325610997	0.0961933095830524	PLD3	protein_coding	2.45206621490601e-15	0.393424073582321
ENSG00000003989	8539.10912068204	-0.823520282978174	0.146651757238193	-5.61548186320473	1.96015217442658e-08	2.44604306062983e-07	SLC7A2	protein_coding	0.121570815528275	-0.0805128578713484
ENSG00000039068	8529.90900019668	-0.256329390598343	0.125010681825348	-2.05045990355016	0.0403195727173417	0.0848129328195548	CDH1	protein_coding	0.0525820857207477	0.100730136274872
ENSG00000183255	8509.48944172501	0.00569062468184145	0.0536756096697313	0.106018817799297	0.915567421885138	0.945123061323105	PTTG1IP	protein_coding	0	0.486679419180941
ENSG00000163683	8506.26001263996	-0.610418685464811	0.0871558023329045	-7.00376416860035	2.49175409290965e-12	7.93864111004196e-11	SMIM14	protein_coding	0.0847083457376556	-0.0896276939490573
ENSG00000165795	8503.57059041694	-0.498590637112618	0.0961235141591873	-5.18697887269204	2.13732967322693e-07	2.07385891577677e-06	NDRG2	protein_coding	0.158471054068616	0.0733527284348952
ENSG00000140319	8501.16132395816	-0.198253592393781	0.0453025350848074	-4.37621409094759	1.20758409206052e-05	7.64943666466975e-05	SRP14	protein_coding	0	0.437441397575299
ENSG00000106153	8488.62948134374	-0.193126773007235	0.0582435728107344	-3.31584694563313	0.000913658525567775	0.00342215303584352	CHCHD2	protein_coding	1.91517547766604e-14	0.384163304248514
ENSG00000187109	8476.05781808682	0.508244588478969	0.071800994678445	7.07851737646674	1.45704858001102e-12	4.95310386253205e-11	NAP1L1	protein_coding	0	0.621566632278744
ENSG00000138867	8438.53393750538	-0.0495084236334803	0.0697677035100272	-0.709618077458503	0.477941006312211	0.60019203966358	GUCD1	protein_coding	5.71700383715134e-15	0.389955515031595
ENSG00000147677	8421.00749621547	0.112384641702744	0.0771182402841394	1.45730298420538	0.145032763449566	0.240228751373849	EIF3H	protein_coding	0	0.487454674916635
ENSG00000129596	8418.12611694775	-0.622566001961855	0.146144212370857	-4.25994291434564	2.04479121481186e-05	0.000122531219305086	CDO1	protein_coding	0.00955925988966462	-0.134461633183483
ENSG00000110492	8409.88040897814	0.411707084246678	0.166060962582978	2.47925266626679	0.0131658005254581	0.0333411215655344	MDK	protein_coding	4.47309355949418e-10	0.318194892571034
ENSG00000184500	8406.96894391525	-0.380979353379303	0.0933847139880672	-4.07967575322858	4.5098562051856e-05	0.000246059580176667	PROS1	protein_coding	0.480373992664503	0.0367349960167976
ENSG00000086232	8399.34397509045	0.00316860447719462	0.0435239975048848	0.0728013201645597	0.941964220407075	0.962637605098057	EIF2AK1	protein_coding	0	0.598905618077864
ENSG00000135624	8389.72864269093	0.089246204537248	0.0501322609867602	1.78021503081255	0.0750407764448847	0.14117043511555	CCT7	protein_coding	0	0.63862343344997
ENSG00000124214	8387.68099179082	0.268499468566966	0.0502694382759847	5.34120685997871	9.2329824211531e-08	9.71264711766666e-07	STAU1	protein_coding	0	0.664923614162811
ENSG00000105518	8372.72805918837	-0.698328276277329	0.07839103371726	-8.90826722346911	5.18363348394512e-19	7.94915954355744e-17	TMEM205	protein_coding	0.172285352991074	-0.0709992315591829
ENSG00000141959	8342.50293293158	-0.174435188773281	0.0615117511712484	-2.83580267919302	0.00457106780212336	0.0136106423407374	PFKL	protein_coding	6.37467380285613e-14	0.377683961676658
ENSG00000197102	8330.92340888023	0.23565246663054	0.0485454152535823	4.85426822285036	1.2083209972397e-06	9.77994550522133e-06	DYNC1H1	protein_coding	0	0.621295210522234
ENSG00000132471	8328.17966162787	-0.259364069274294	0.0616486122061422	-4.20713557033573	2.58628001175185e-05	0.000150281248779868	WBP2	protein_coding	7.15767698814025e-10	0.314577345800718
ENSG00000183283	8326.27578666243	0.0523520188041455	0.0431374904664992	1.21360835407897	0.224897315398896	0.339510717996304	DAZAP2	protein_coding	0	0.527784892970529
ENSG00000146674	8318.0446651765	0.131201446294249	0.136371195293746	0.962090608736235	0.33600409113125	0.462444282699666	IGFBP3	protein_coding	4.68009310810962e-06	0.23582884684528
ENSG00000121310	8314.43418425197	-0.908254236617467	0.0941177565409906	-9.65019003849609	4.90647195804713e-22	1.55314594899503e-19	ECHDC2	protein_coding	1.83646637873139e-07	-0.267741935483871
ENSG00000101577	8304.98978895622	-0.387129890592856	0.102997650680886	-3.75862835738152	0.000170847386195843	0.000795857730970889	LPIN2	protein_coding	0.166662525917818	0.0719394553235089
ENSG00000242372	8295.95943401718	-0.213415985201677	0.0738133899117261	-2.89129093592508	0.00383662764102561	0.0117159925768606	EIF6	protein_coding	3.76913428472784e-11	0.336469449190082
ENSG00000173801	8288.82147954519	0.0217885531048991	0.0642056853903924	0.339355509911891	0.734341930011874	0.815436614660089	JUP	protein_coding	0	0.44822189374837
ENSG00000169813	8274.77148096092	0.19514745785162	0.0414944722197707	4.70297481597172	2.56398055614406e-06	1.92613945371641e-05	HNRNPF	protein_coding	0	0.685649426489353
ENSG00000135677	8271.6895354189	0.0644438344563324	0.0597745466673307	1.07811498454331	0.28098244527609	0.403495482673649	GNS	protein_coding	0	0.49268618240012
ENSG00000179222	8256.70788965739	0.294441096841998	0.102691517830681	2.86723872683892	0.00414070541446829	0.0125099146078651	MAGED1	protein_coding	0	0.439567652166557
ENSG00000106400	8249.37091053578	-0.663727306836425	0.0908581650639996	-7.30509257334112	2.77075913187869e-13	1.13541892026535e-11	ZNHIT1	protein_coding	0.000677640328185843	-0.175900097993829
ENSG00000100664	8243.30703163104	-0.155238873763756	0.0586107208948842	-2.64864296827486	0.00808156586285904	0.0221306625819118	EIF5	protein_coding	2.74570808920884e-11	0.338720722287369
ENSG00000164111	8236.30316728197	0.127555419405069	0.0954083530142135	1.33694184392918	0.181241620775245	0.286873750320155	ANXA5	protein_coding	4.76561562513585e-11	0.334789689263213
ENSG00000110090	8225.83396410913	-0.275004763301718	0.105837254980583	-2.59837392184983	0.00936664347797509	0.0250610008191728	CPT1A	protein_coding	0.0002761479308058	0.188067547592806
ENSG00000141522	8221.96508337725	-0.0987804866504021	0.0545597325319595	-1.81050166608752	0.0702180262189423	0.133753051598674	ARHGDIA	protein_coding	0	0.499804717333628
ENSG00000162337	8204.71110620773	-0.130635429950446	0.0838214895939159	-1.55849568628911	0.119115789780668	0.205375335328412	LRP5	protein_coding	2.1519839576814e-13	0.370595271386507
ENSG00000090013	8200.53303332885	-0.714676964484091	0.0900754321727056	-7.93420522383739	2.1184754430632e-15	1.40839839474861e-13	BLVRB	protein_coding	0.0103994255073152	-0.132960941116754
ENSG00000105854	8194.95960880365	0.116506235521077	0.0823695201810932	1.41443382533894	0.15723456436046	0.255954963610743	PON2	protein_coding	0	0.405390365585131
ENSG00000143420	8190.40223035783	-0.164039198129129	0.0624968701910904	-2.62475860995219	0.00867104165423122	0.0235134879941523	ENSA	protein_coding	2.67500183589026e-14	0.382424795023699
ENSG00000168159	8186.36984170017	-0.0409288940430226	0.0707282653065072	-0.5786780414542	0.562806435204388	0.676669915683749	RNF187	protein_coding	0	0.414532461337087
ENSG00000063854	8181.02218466695	-0.893876353707669	0.0957484333351489	-9.33567602697819	1.00348798949147e-20	2.30828997262758e-18	HAGH	protein_coding	5.44292089006879e-10	-0.316690675546427
ENSG00000155366	8178.58845551178	-0.258241029990558	0.0775676205282311	-3.32923748636288	0.000870841146098035	0.00328423903213101	RHOC	protein_coding	0.000622570094732523	0.1770821338685
ENSG00000158769	8174.60920172302	-0.458809594281968	0.092870657651904	-4.94030736814279	7.79995171219237e-07	6.58662589029578e-06	F11R	protein_coding	0.28926093978755	0.0551467909958476
ENSG00000013364	8153.34152659777	-0.269945138246215	0.0893559834078535	-3.0210079722819	0.00251934726634325	0.00818218731908014	MVP	protein_coding	0.0149802124678705	0.12628819585606
ENSG00000120742	8135.94771193604	-0.159089488527812	0.0496594729872152	-3.20360807229609	0.0013571709233333	0.00481074846298461	SERP1	protein_coding	0	0.444641241537164
ENSG00000123562	8123.86334857253	0.024197246017376	0.0526475348703542	0.459608338300402	0.645797372982289	0.745511477713571	MORF4L2	protein_coding	0	0.50637570881028
ENSG00000134389	8123.36754620823	-0.143643082662936	0.217659360528117	-0.659944430206946	0.509289490666957	0.628780355171313	CFHR5	protein_coding	0.0741724037482699	-0.0928173108331355
ENSG00000188157	8114.98929776823	0.444284533355019	0.101304393120559	4.38563935550444	1.1564559139521e-05	7.35835837926466e-05	AGRN	protein_coding	0	0.423297151599038
ENSG00000149150	8114.42209474964	-0.378024343274872	0.0843725140885881	-4.48042051796584	7.44961183052598e-06	4.98045740361303e-05	SLC43A1	protein_coding	0.00645729353698497	0.141271616804179
ENSG00000139547	8103.71983795516	-1.72041848512346	0.186250058714547	-9.23714331687929	2.53165851742224e-20	5.42561152081597e-18	RDH16	protein_coding	0	-0.422578060192181
ENSG00000157557	8102.85997711991	-0.454731231711847	0.0893076825156656	-5.09173700294017	3.5479801587866e-07	3.24290085824564e-06	ETS2	protein_coding	0.412139247120641	0.0426879448790587
ENSG00000115541	8081.54995959471	-0.348151288738499	0.0756130911522272	-4.60437846718351	4.13699522080843e-06	2.95106229271809e-05	HSPE1	protein_coding	0.000862155556624701	0.172501098611872
ENSG00000164054	8074.91177530306	-0.0766745459075439	0.0560012098950591	-1.36915873873483	0.170949660606694	0.273881618454042	SHISA5	protein_coding	0	0.424625825721383
ENSG00000108846	8069.36171944447	0.033188320469717	0.105875379798542	0.313465892947607	0.753926729343908	0.830183092760484	ABCC3	protein_coding	3.99426766910853e-06	0.237493096957491
ENSG00000014641	8063.47857869479	-0.335201503451831	0.0623820090306388	-5.37336819798794	7.72792986933626e-08	8.28345735357497e-07	MDH1	protein_coding	2.90963333761531e-07	0.263451121759095
ENSG00000104518	8060.22164733562	-0.411009097049227	0.0838251313436836	-4.903172717548	9.43009990209647e-07	7.815487938255e-06	GSDMD	protein_coding	0.00100481057265318	0.170307634823764
ENSG00000074695	8053.87130447921	-0.063388935521032	0.07031373098006	-0.901515744328916	0.367314166528084	0.49423018956039	LMAN1	protein_coding	4.41057446476028e-12	0.351327381637789
ENSG00000090861	8032.68859379134	-0.0621826234194904	0.0637232387263301	-0.975823336389789	0.329152018204677	0.455645889204124	AARS	protein_coding	0	0.404313608452379
ENSG00000244067	8031.75287041227	-1.04769836045987	0.246494892395789	-4.25038567848948	2.1340273597681e-05	0.000127347768975162	GSTA2	protein_coding	0.000422439954895053	-0.182124223113546
ENSG00000126709	8016.41532432764	-0.77508850665968	0.170904369874482	-4.53521760285551	5.75441257706873e-06	3.95833834846849e-05	IFI6	protein_coding	0.971278501268833	-0.00187480759604923
ENSG00000168237	8011.2842933024	-0.623381217192355	0.105913646027539	-5.88574976476844	3.96253472080745e-09	5.90852627514004e-08	GLYCTK	protein_coding	0.115989916923943	-0.0817378982321161
ENSG00000168264	8003.42780641314	0.173690721888649	0.0591946390700716	2.93423060968482	0.00334375672044727	0.0104127239965986	IRF2BP2	protein_coding	0	0.575696120431361
ENSG00000099817	7993.31707947649	-0.330332142418167	0.0568668345282098	-5.80887164124284	6.28952849128952e-09	8.90496065094188e-08	POLR2E	protein_coding	7.10478597895556e-07	0.254911088812489
ENSG00000071127	7988.96928426624	0.0960117683935599	0.049782298956911	1.92863267477187	0.0537764796663305	0.107509337412774	WDR1	protein_coding	0	0.559588942912132
ENSG00000075234	7988.91678100787	-0.231707022461528	0.0901277031698116	-2.57087459584945	0.0101442052632161	0.0268293468037718	TTC38	protein_coding	0.150151819228663	0.0748456655942961
ENSG00000198189	7981.31366588303	-0.241393222351191	0.083220164843026	-2.90065782501776	0.00372380261709368	0.0114220006667437	HSD17B11	protein_coding	2.95583492487639e-05	0.21552767444429
ENSG00000116251	7979.49305169674	0.0193651796655085	0.06336737524334	0.305601732613089	0.759907901119143	0.835159443359512	RPL22	protein_coding	0	0.521928762951283
ENSG00000076770	7964.93220391329	1.0722966978516	0.131324084938186	8.16527066117633	3.20715300777203e-16	2.59155989180717e-14	MBNL3	protein_coding	0	0.464793660715754
ENSG00000169905	7956.57605270736	-0.0937294813653534	0.0768290952395551	-1.2199737752098	0.222474816513813	0.33660473882888	TOR1AIP2	protein_coding	2.38379485918786e-11	0.339718755360873
ENSG00000160870	7945.49324602046	-0.495766932005799	0.232766131121652	-2.12989290846053	0.033180455752575	0.0721397886129078	CYP3A7	protein_coding	0.919853965804776	-0.00523902739362265
ENSG00000101182	7938.99433167589	-0.269255387854156	0.0615571811157991	-4.37406949073323	1.2195153049577e-05	7.72076258390098e-05	PSMA7	protein_coding	4.13943208110602e-11	0.335799707193499
ENSG00000178982	7938.40031355028	-0.310737351191228	0.0793726766581548	-3.91491586619314	9.04357373953024e-05	0.000455931426517755	EIF3K	protein_coding	0.000376368215700417	0.183955566730978
ENSG00000166228	7932.09897701569	-0.396124014364909	0.0801967663380096	-4.93940133066394	7.83627830276247e-07	6.6124467243462e-06	PCBD1	protein_coding	0.266883741257354	0.0577726496168371
ENSG00000129250	7926.73773067637	-0.0916743509274187	0.069121751085268	-1.32627356060945	0.184749101162681	0.291356231387044	KIF1C	protein_coding	3.18780215919088e-11	0.337662294935576
ENSG00000143183	7924.37401902872	-0.0893550428856513	0.055037025964749	-1.62354417447779	0.104473128195158	0.185061316445246	TMCO1	protein_coding	0	0.469841635392457
ENSG00000137312	7921.02265466154	0.0391392457310017	0.0646301384558708	0.605588146120495	0.544788275756677	0.660716157002052	FLOT1	protein_coding	0	0.476903301005553
ENSG00000057593	7918.62440399607	-0.536162563892645	0.121881312611005	-4.3990547230473	1.08723410951254e-05	6.97609711818236e-05	F7	protein_coding	0.644652874833558	-0.0240113080648686
ENSG00000162368	7909.97538113514	-0.266387474131847	0.0514334385683928	-5.17926628175214	2.22760306554697e-07	2.15176976969856e-06	CMPK1	protein_coding	2.30018993312297e-06	0.243199063771188
ENSG00000198911	7906.42025545168	0.308606367635001	0.0735598015478057	4.19531267270265	2.72495419182525e-05	0.000157437741853212	SREBF2	protein_coding	0	0.549362570117287
ENSG00000161267	7870.1996776915	-0.665742852410397	0.121672481880961	-5.47159753888913	4.45996761116485e-08	5.08716437869858e-07	BDH1	protein_coding	8.7761285885771e-05	-0.202602358901811
ENSG00000124299	7857.08842957704	-0.418527869687153	0.0865546184761973	-4.83541926537691	1.32865292653498e-06	1.06737696337982e-05	PEPD	protein_coding	0.178063033185639	0.070056657822939
ENSG00000135940	7848.3676261455	-0.640034006633204	0.0787966227236217	-8.1226070929222	4.56274580548558e-16	3.56990887239171e-14	COX5B	protein_coding	0.739476092308916	-0.017314123096229
ENSG00000164904	7844.81594886101	-0.645198257183733	0.0951592703274476	-6.78019340589283	1.2001510941577e-11	3.20263057639731e-10	ALDH7A1	protein_coding	0.563939859149157	-0.0300380460453498
ENSG00000109814	7843.98053810287	0.156602234236261	0.105981159240011	1.47764220885346	0.139503570367144	0.233028233537371	UGDH	protein_coding	1.90362582476794e-07	0.267409649454689
ENSG00000109332	7812.54224428229	-0.18211184309496	0.043343195140448	-4.20162478803997	2.6500610193445e-05	0.000153599370756698	UBE2D3	protein_coding	0	0.438156494029896
ENSG00000100003	7804.7310931003	-0.909280168200279	0.164359079100271	-5.53227830904037	3.16097826989024e-08	3.74412613197024e-07	SEC14L2	protein_coding	1.95091037717318e-07	-0.267182407170234
ENSG00000138823	7796.39013106323	-0.366378214134509	0.146531537327669	-2.500336929621	0.0124075240176955	0.031726873959503	MTTP	protein_coding	0.543388193463973	-0.0316355569550944
ENSG00000062282	7793.07222036522	-0.614312055650619	0.13172324886205	-4.6636570306125	3.10638940579858e-06	2.28583621364202e-05	DGAT2	protein_coding	0.0422256679760016	-0.105540528790681
ENSG00000125868	7785.86503431985	-0.0637580661600762	0.0619701300339343	-1.0288515793845	0.303549424677866	0.428283351015542	DSTN	protein_coding	2.52961910665304e-11	0.339299990365115
ENSG00000149476	7774.9300803271	-0.638964166057366	0.136551827896995	-4.67927947869987	2.87884805676528e-06	2.12793002036481e-05	DAK	protein_coding	0.801326159887622	-0.0131015634363169
ENSG00000079739	7772.09203593528	-0.354335830468554	0.0846320574446666	-4.18678029540075	2.82939464315858e-05	0.000162678110223983	PGM1	protein_coding	0.0404980902387619	0.106437748068911
ENSG00000170144	7761.64727690175	0.235270246358595	0.0393056193315257	5.98566440015086	2.15508318422432e-09	3.40939890822907e-08	HNRNPA3	protein_coding	0	0.685278835917911
ENSG00000168610	7754.69735035984	-0.168399880376789	0.0660412645894248	-2.54991907595534	0.0107747926134547	0.0282481152142422	STAT3	protein_coding	1.1251331322078e-07	0.272231791830088
ENSG00000197081	7753.16281016703	0.147423806057907	0.071634470471717	2.05800091893069	0.0395900451889721	0.0835227709691405	IGF2R	protein_coding	0	0.462345459971753
ENSG00000141905	7751.99940242249	-0.31800679595401	0.0767747076960354	-4.14207758645015	3.44173865753851e-05	0.000193367734531901	NFIC	protein_coding	0.00138527887802594	0.165622025816791
ENSG00000164237	7750.52330274703	-0.63837309399501	0.1304257264691	-4.89453355006808	9.85391659214393e-07	8.12812665778948e-06	CMBL	protein_coding	0.0285725803321721	-0.113713026129338
ENSG00000047849	7746.79482858488	0.193081770901197	0.0479150067439262	4.02967220547606	5.58546855652825e-05	0.00029690495620775	MAP4	protein_coding	0	0.615181288583601
ENSG00000155506	7725.69986127251	0.18626473134326	0.0504663232061138	3.69087184304116	0.000223486723397045	0.00100401220321268	LARP1	protein_coding	0	0.61598615396546
ENSG00000133639	7723.59908527435	0.11055120118895	0.0841493737210837	1.31374954203909	0.188930502915322	0.296527386853634	BTG1	protein_coding	7.00105011271e-11	0.33201178745914
ENSG00000074696	7723.26293604103	0.0727284244005523	0.0687172263568393	1.05837252544047	0.289885640090075	0.413456720734722	PTPLAD1	protein_coding	0	0.433344221536553
ENSG00000163050	7703.05336483835	0.0281214110161424	0.0945399629999675	0.297455278421804	0.766118946237274	0.839393119553248	ADCK3	protein_coding	1.20907548426648e-07	0.27157732465097
ENSG00000152583	7698.487065495	0.878825653841648	0.193375965087142	4.54464779759791	5.50271855386177e-06	3.80950644025776e-05	SPARCL1	protein_coding	0.0312708753762523	0.111866418196303
ENSG00000103811	7688.36484129191	0.0260471834185004	0.0933503740453144	0.279026020890463	0.780224855701881	0.849847015306346	CTSH	protein_coding	2.91276143495247e-07	0.263441016879848
ENSG00000166913	7667.74364338307	0.0408791855103266	0.0383034754681376	1.06724481292387	0.285861301420698	0.408843869190457	YWHAB	protein_coding	0	0.598387919264365
ENSG00000204256	7658.22954710499	0.258880552617374	0.0532058821296628	4.86563782527807	1.14088272634464e-06	9.27108280494476e-06	BRD2	protein_coding	0	0.587501909352183
ENSG00000122026	7657.08977806308	-0.206857487109478	0.0952716490789947	-2.17123865398784	0.0299131368450631	0.0660262841416362	RPL21	protein_coding	3.88122769699042e-08	0.281723328406226
ENSG00000198561	7645.63229357887	0.258274434630513	0.0565343469636636	4.56845172009352	4.91340213859613e-06	3.44998020736917e-05	CTNND1	protein_coding	0	0.587281246989098
ENSG00000115524	7643.69457006619	0.255413614053425	0.0438489621463364	5.82484970114088	5.71640212007002e-09	8.18757736616421e-08	SF3B1	protein_coding	0	0.647171926295481
ENSG00000114850	7631.45746706421	0.0116514307130988	0.0510286667421406	0.228331082447757	0.819388862394339	0.878673337520334	SSR3	protein_coding	0	0.520301407398182
ENSG00000204128	7625.35770004563	0.0642970298296705	0.0863930087055478	0.744238808128713	0.456732013722386	0.580690488999136	C2orf72	protein_coding	6.78413320028114e-12	0.348418821395084
ENSG00000111775	7606.55822729619	-0.574987607520504	0.0674350782193857	-8.52653578379347	1.50795544141476e-17	1.64134052210015e-15	COX6A1	protein_coding	0.644325788014447	-0.0240350427812388
ENSG00000116678	7599.1084211809	-0.34277586318972	0.17942164747649	-1.91044875582605	0.0560754583727134	0.111401866403276	LEPR	protein_coding	0.0149854895252346	-0.12628161593469
ENSG00000115307	7597.89730607492	-0.252650042364268	0.0539393982458455	-4.68396108560088	2.81383452166686e-06	2.08747680790353e-05	AUP1	protein_coding	0	0.405254302211089
ENSG00000172164	7588.71883726439	-0.127379030220071	0.0925358852581071	-1.37653657135042	0.168655572962396	0.270752891150351	SNTB1	protein_coding	4.49342095383791e-06	0.236257481723093
ENSG00000251164	7586.91746175078	-0.0037230558356236	0.175435581900061	-0.0212217829205508	0.983068737936537	0.989464241904356	HULC	lincRNA	0.564938777354153	0.0299740110715409
ENSG00000004799	7578.64611186418	-0.140073653890772	0.17615607321132	-0.795167894794846	0.426515844601986	0.552276154994818	PDK4	protein_coding	0.031953279306277	-0.111421098517873
ENSG00000008018	7576.69013103901	-0.331183462122769	0.0772106524372426	-4.28934935360063	1.79197311939081e-05	0.000108932770457119	PSMB1	protein_coding	0.00134443332579172	0.166063820537345
ENSG00000078808	7575.11416564207	-0.279307072073115	0.0547430965312526	-5.10214236627369	3.35829961919674e-07	3.09081808644343e-06	SDF4	protein_coding	1.64922984263574e-08	0.28911281510186
ENSG00000087365	7571.70658648609	0.0806587975119671	0.0350018762261099	2.30441354031756	0.0211994406406884	0.0495903799517116	SF3B2	protein_coding	0	0.665254020214458
ENSG00000169919	7569.23576850871	-0.246524601016049	0.0697098827358589	-3.53643689159781	0.000405563385088533	0.00168983927534051	GUSB	protein_coding	2.74744628499704e-05	0.216368964390876
ENSG00000103363	7567.85434855565	-0.591340791130637	0.090120491678099	-6.56166849647076	5.32090041161705e-11	1.21826375449525e-09	TCEB2	protein_coding	0.297755826911574	-0.0541858874786446
ENSG00000144028	7565.09470686428	0.362178897940192	0.0466861455802098	7.75773826344146	8.64573482243847e-15	5.02209485376123e-13	SNRNP200	protein_coding	0	0.688446833060345
ENSG00000049860	7557.18079841009	-0.144129734196846	0.0656223513305667	-2.19635126255695	0.0280668112086488	0.0626747426576006	HEXB	protein_coding	2.08615753014481e-11	0.340656864150473
ENSG00000100242	7555.92673417433	-0.118131682990882	0.0876835625184848	-1.34725003863727	0.177899717062377	0.282763421560049	SUN2	protein_coding	9.60872768962024e-15	0.387573113501294
ENSG00000116962	7544.12782714158	0.610060833259337	0.0943853638903465	6.46351095248288	1.0230112740005e-10	2.21581801620297e-09	NID1	protein_coding	0	0.500595247886788
ENSG00000170439	7526.35235844112	-0.496531386179564	0.113181726492143	-4.3870278495357	1.14910081306844e-05	7.3165850625786e-05	METTL7B	protein_coding	0.287700158287533	-0.0553253888616031
ENSG00000187837	7521.31734696366	-0.463519425246853	0.152605599758641	-3.03736839264057	0.00238653592834256	0.00781632991661432	HIST1H1C	protein_coding	0.512285403283815	-0.0341117223649177
ENSG00000113732	7515.08417663454	-0.259090115937036	0.0685635042187928	-3.77883421929915	0.00015756427338621	0.000741489046497242	ATP6V0E1	protein_coding	5.26917710241033e-07	0.257803199251769
ENSG00000137207	7504.64985445511	0.022762547459188	0.0584823387579021	0.389220881767701	0.697112757567226	0.785792775409315	YIPF3	protein_coding	0	0.566951169933519
ENSG00000082781	7491.50721815126	0.213608836947682	0.0676895646853015	3.15571296610903	0.00160106335092475	0.0055437119779536	ITGB5	protein_coding	0	0.533917849681696
ENSG00000128928	7488.89472252935	-0.575781918132814	0.0792643979942998	-7.26406725720948	3.75621090352559e-13	1.48628785567944e-11	IVD	protein_coding	0.133236621524632	-0.0780872168577585
ENSG00000162298	7470.95913948266	-0.271686245677806	0.0616289004644887	-4.40842273073417	1.04126156191285e-05	6.70793295971638e-05	SYVN1	protein_coding	2.00153763068388e-06	0.244615626843259
ENSG00000159069	7465.85052157666	-0.45754780604041	0.0636582704229034	-7.18756263719962	6.5958146103191e-13	2.44186681667865e-11	FBXW5	protein_coding	0.000423891935925486	0.182353355877397
ENSG00000086062	7459.196788891	-0.164821637565248	0.0641402021217731	-2.56970873356973	0.0101784052613847	0.026903301297596	B4GALT1	protein_coding	1.22469601538487e-09	0.310384525904915
ENSG00000162704	7452.98349134588	0.0534723061102894	0.0524482472892377	1.01952512951299	0.307953729220092	0.432921914643499	ARPC5	protein_coding	0	0.491574175688601
ENSG00000107581	7439.34178718684	0.335888672953587	0.0669883921323264	5.01413248268574	5.32732724043424e-07	4.66178288369118e-06	EIF3A	protein_coding	0	0.605397180503693
ENSG00000084623	7412.31407121444	-0.309464192422284	0.0611580385272839	-5.06007386558392	4.19094091529902e-07	3.76475463008272e-06	EIF3I	protein_coding	1.13420053154502e-05	0.226305115653868
ENSG00000186910	7398.90590745867	-0.962031138950667	0.179182297271449	-5.36900772900158	7.91710269190701e-08	8.4573285226489e-07	SERPINA11	protein_coding	0.000122184875720021	-0.198510822795668
ENSG00000149547	7393.97445861982	-0.34249754616805	0.0621744885436101	-5.50865080181266	3.61594397469195e-08	4.22214994594826e-07	EI24	protein_coding	7.1281284197834e-05	0.205133748651704
ENSG00000105835	7393.71102429152	-0.60177521440596	0.122094281103487	-4.92877478754224	8.274689198891e-07	6.9382715946181e-06	NAMPT	protein_coding	0.130228966460797	-0.0786963295788615
ENSG00000131236	7375.16401652959	0.0742346210931846	0.043540868948274	1.70494119401646	0.0882053925090234	0.161258881106944	CAP1	protein_coding	0	0.526673121256201
ENSG00000112308	7373.39969339725	0.187602851644577	0.0573278997735544	3.27245289615719	0.00106618636709835	0.00391650105507946	C6orf62	protein_coding	0	0.549529183126262
ENSG00000122729	7364.14339540576	-0.650696528905716	0.0825882308096353	-7.87880455274024	3.30528029515727e-15	2.09257598723131e-13	ACO1	protein_coding	0.631488596617469	-0.0249705666017291
ENSG00000111897	7358.23211400558	-0.125958613426086	0.0673512885140616	-1.87017377402941	0.0614596903668255	0.120154408545354	SERINC1	protein_coding	2.42204008248929e-13	0.369882759901019
ENSG00000143570	7353.22048490058	0.263416495254801	0.0585343842613773	4.50020101140128	6.78892332647798e-06	4.58674388989223e-05	SLC39A1	protein_coding	0	0.632028707256948
ENSG00000147649	7352.27479354172	-0.0620309276318838	0.0702648672589104	-0.882815695122765	0.377335859030255	0.504216046159363	MTDH	protein_coding	5.33417396718212e-13	0.365029362899113
ENSG00000237973	7342.73482018023	-0.909251001378546	0.137725945936551	-6.60188605128499	4.05959506828713e-11	9.56124697857879e-10	hsa-mir-6723	pseudogene	0.000401721659720232	-0.183078792208433
ENSG00000204389	7338.02962795135	-0.279624001271664	0.118844823027146	-2.35284965848107	0.0186301648091213	0.0445873071078534	HSPA1A	protein_coding	0.000163011259846643	0.194879411191036
ENSG00000042445	7335.26437786472	-0.0787636948703125	0.0876370149742142	-0.898749174575235	0.36878627772861	0.495718638308776	RETSAT	protein_coding	3.8069087674206e-07	0.260910567118723
ENSG00000171105	7325.2094698265	-0.312379202036257	0.0703992271345675	-4.4372532874423	9.11140580532026e-06	5.94853256209594e-05	INSR	protein_coding	8.82374858929931e-05	0.202536089693728
ENSG00000143845	7307.05295106841	-0.802377347544501	0.154568904272675	-5.19106576655955	2.09093747699462e-07	2.03341901652262e-06	ETNK2	protein_coding	7.58999086255373e-05	-0.204372827744708
ENSG00000079557	7305.58877905255	-1.04114875836863	0.170923980966632	-6.0912971514037	1.11999437251196e-09	1.88784982067185e-08	AFM	protein_coding	8.31118732256228e-07	-0.253379847110827
ENSG00000170412	7294.28867755908	-0.431983604145295	0.0758457655918596	-5.69555334795986	1.22972425218168e-08	1.61824582750865e-07	GPRC5C	protein_coding	0.0338056556141522	0.11025198748875
ENSG00000172354	7289.9906838505	-0.0242303716828409	0.0593112598647176	-0.408529033746841	0.68288531950073	0.77532988035713	GNB2	protein_coding	0	0.436219412178024
ENSG00000204469	7288.71023684496	0.453320263834651	0.055131367740847	8.222547025598	1.99226145126511e-16	1.68151478850583e-14	PRRC2A	protein_coding	0	0.68654758575635
ENSG00000175166	7278.68655169887	0.0926692331631036	0.0499937584416771	1.85361605231605	0.0637941093994962	0.123792359862787	PSMD2	protein_coding	0	0.554736485898993
ENSG00000023839	7272.54143524169	0.215295318317179	0.128666045453754	1.67328775480677	0.0942706618867558	0.17036930276213	ABCC2	protein_coding	1.86828540282034e-05	0.22075448198394
ENSG00000189221	7261.76531728815	-0.189505476079814	0.0990607851234259	-1.91302214941762	0.0557452169635396	0.110822364952176	MAOA	protein_coding	0.0116330643241425	0.130941610247758
ENSG00000160691	7260.58139206909	0.230727074322173	0.0666969311081027	3.45933569189578	0.000541509550889885	0.00216679178289512	SHC1	protein_coding	0	0.575433158573755
ENSG00000129625	7258.43115134493	-0.428449327658555	0.0568206629615664	-7.54037889259332	4.68607917536541e-14	2.33544054043276e-12	REEP5	protein_coding	0.0029775274286168	0.153942665385149
ENSG00000134910	7257.40090506203	0.187420603233893	0.0524492446850284	3.57337087234341	0.000352415067615491	0.00149290724284898	STT3A	protein_coding	0	0.612658358732613
ENSG00000177556	7256.65324851229	-0.696724533960911	0.100721563487022	-6.91733239477251	4.602273771289e-12	1.37130271333813e-10	ATOX1	protein_coding	0.162872847262418	-0.0725866375896808
ENSG00000117305	7255.90327113083	-0.618060145794175	0.0917873101369919	-6.73361213954003	1.65501995595576e-11	4.2935946285938e-10	HMGCL	protein_coding	8.53244718216243e-05	-0.202946864784966
ENSG00000108602	7247.91683069907	1.6718688301695	0.325284467053297	5.13971308041454	2.75158302403728e-07	2.59188153593728e-06	ALDH3A1	protein_coding	0.124450060531783	0.0799059019610708
ENSG00000108828	7243.1397497763	0.137775656949817	0.0901667005208457	1.52801040909737	0.126509953568339	0.215592677038316	VAT1	protein_coding	0	0.490799154950098
ENSG00000116791	7242.42204348046	-0.0738190285994497	0.0972541177530799	-0.759032422533203	0.447833161900293	0.57193749928592	CRYZ	protein_coding	5.00610449109095e-06	0.235117980340135
ENSG00000168234	7237.04679298814	-0.62890064874505	0.109866556421271	-5.72422281384336	1.03908305185999e-08	1.3939549619509e-07	TTC39C	protein_coding	0.00795459043381813	-0.137687204637905
ENSG00000089280	7235.24802426365	0.192910707727193	0.054391077142959	3.54673446198087	0.000390037504376694	0.00163283839493005	FUS	protein_coding	0	0.549905178633115
ENSG00000182944	7211.10831329174	0.147239402928723	0.0329935226666074	4.46267603543113	8.09423829127963e-06	5.35128564863599e-05	EWSR1	protein_coding	0	0.702873545661129
ENSG00000125818	7208.31519668647	-0.0504732656435999	0.0534276301609474	-0.944703433252651	0.344810303769821	0.471611159522492	PSMF1	protein_coding	0	0.574961284212654
ENSG00000143641	7204.11510886732	0.0384768088758231	0.0744269010695927	0.516974485338916	0.605173969961452	0.7126108340574	GALNT2	protein_coding	1.21776574145616e-14	0.386431027149226
ENSG00000131724	7203.99055351368	-0.19069317462496	0.0768681404651893	-2.48078298071121	0.0131094160727096	0.033217837421809	IL13RA1	protein_coding	7.92079712884909e-06	0.230215468925146
ENSG00000172053	7192.84219650959	0.0560796886763206	0.0586252634162553	0.956578877576029	0.338779854315562	0.46528122012913	QARS	protein_coding	0	0.566272498043648
ENSG00000067064	7183.17650053551	-0.0310181085990091	0.093954351686404	-0.330140201515517	0.741294028114831	0.820663174064688	IDI1	protein_coding	3.9392137046768e-07	0.260585800999678
ENSG00000120725	7175.61163964774	-0.584835897951698	0.0819851429085248	-7.13343756202548	9.78927268235333e-13	3.48934984123883e-11	SIL1	protein_coding	0.752849853059504	0.0163945790847799
ENSG00000142173	7173.30743868634	-0.519472605100365	0.138110173970022	-3.76129136737688	0.000169038383340006	0.000788282251488521	COL6A2	protein_coding	0.0276494235516419	0.114379243168044
ENSG00000100353	7169.33144498848	0.254522828670451	0.0605143303530147	4.20599264976863	2.59938681074025e-05	0.000150890381086443	EIF3D	protein_coding	0	0.651206123086829
ENSG00000180398	7165.90899591668	-0.0233653887230542	0.0665246645199425	-0.351228959840148	0.725416585578367	0.808507457484203	MCFD2	protein_coding	0	0.420327962080853
ENSG00000143627	7165.45116966965	-0.0504416651431158	0.165143743624272	-0.305440969401047	0.760030322562817	0.835241782645076	PKLR	protein_coding	0.0149061295939519	0.126380784749622
ENSG00000137700	7161.37187118401	-0.483154053837717	0.0890158717383555	-5.42772928470388	5.70755212607727e-08	6.34450317519878e-07	SLC37A4	protein_coding	0.377359105160322	0.0459457109487542
ENSG00000107438	7159.38206443771	0.0551238304228652	0.0813824498171655	0.677342971939365	0.498188372175602	0.618505022796019	PDLIM1	protein_coding	1.59894987082014e-19	0.401221750400083
ENSG00000168374	7157.24900568041	-0.0224493552307151	0.0547462195429648	-0.410062200059254	0.681760320444195	0.774409339498502	ARF4	protein_coding	0	0.446449309930746
ENSG00000119335	7153.66591867496	0.313999811165924	0.0459009853589527	6.84080763648967	7.87479417424198e-12	2.20009634160361e-10	SET	protein_coding	0	0.67599644684246
ENSG00000137575	7142.4513499207	-0.232467980038866	0.0832546702319579	-2.79225152644508	0.00523426508015633	0.0153157295052336	SDCBP	protein_coding	1.29899568922924e-05	0.224809828522549
ENSG00000140284	7142.11453132612	-1.17043216546661	0.137698303178184	-8.49997522447352	1.89631165262544e-17	2.01945485377124e-15	SLC27A2	protein_coding	2.06480569130477e-12	-0.356361726477369
ENSG00000110244	7139.08319915487	-2.90460933243244	0.316044703061013	-9.19050154709191	3.91013925926114e-20	7.983162426127e-18	APOA4	protein_coding	0.00121901015530649	-0.167300926174885
ENSG00000173702	7138.98959553679	-0.402336469232454	0.278090393603088	-1.44678305503318	0.147957694089899	0.243949552103879	MUC13	protein_coding	0.887491725834527	-0.00736998236169725
ENSG00000162817	7136.92433834356	-0.120049189120757	0.0818646372288126	-1.46643524218178	0.142529751154781	0.237038922921125	C1orf115	protein_coding	5.98910089141003e-06	0.23321473808388
ENSG00000130724	7133.69820095557	-0.456984748953118	0.0800040074857319	-5.71202322626923	1.11640846427813e-08	1.48670620036482e-07	CHMP2A	protein_coding	0.0227809469112988	0.11824706194761
ENSG00000077147	7126.78901998804	0.0221461684251845	0.0409898580099275	0.540284097100821	0.58900112387278	0.699438834598927	TM9SF3	protein_coding	0	0.572473368943241
ENSG00000008513	7126.34193306215	-0.405518969312829	0.121926991752714	-3.32591630026665	0.000881283881316955	0.00331564922483483	ST3GAL1	protein_coding	0.903079673395796	-0.00634045923151218
ENSG00000122490	7125.73547318975	-0.661952939306048	0.0796891841404747	-8.30668485875283	9.84128612724538e-17	9.07924429236563e-15	PQLC1	protein_coding	0.00675736663270812	-0.140497536054444
ENSG00000124762	7120.74676048786	-0.450802754715559	0.114790696819938	-3.92717151480222	8.5950690211695e-05	0.000434972516143198	CDKN1A	protein_coding	0.982325497296139	0.00115360121446549
ENSG00000160213	7113.78501832775	-0.317353992329098	0.0825537008533025	-3.84421278572398	0.00012094003531319	0.000589478030575832	CSTB	protein_coding	0.0002396806479561	0.18992050045002
ENSG00000105357	7109.34968454266	-0.117931219193601	0.0802846904448641	-1.46891292150639	0.14185640941791	0.236203723123037	MYH14	protein_coding	2.87889416661264e-08	0.284326392299612
ENSG00000215301	7090.46484139714	0.107324185756521	0.0508014743352764	2.11261950880027	0.0346333475743327	0.0747241761321146	DDX3X	protein_coding	0	0.543189663883517
ENSG00000099622	7074.70433663642	-0.1217127936161	0.0641486128773685	-1.89735659364569	0.0577808903542568	0.114171367989001	CIRBP	protein_coding	1.21326996359064e-12	0.359815950199395
ENSG00000166033	7071.90964620728	-0.655730139067701	0.120266137042702	-5.45232561044909	4.97153175113533e-08	5.60214668651775e-07	HTRA1	protein_coding	0.106640399733919	-0.0838979924189906
ENSG00000229117	7069.19818238708	0.0746240835588386	0.072251701782422	1.03283496053229	0.301681139938188	0.426170155677677	RPL41	protein_coding	0	0.491568535755998
ENSG00000095321	7065.17954560114	-0.337147613974179	0.0706692763096658	-4.77078062179145	1.83513323991401e-06	1.42707769461332e-05	CRAT	protein_coding	0.0125284068020513	0.129591551380961
ENSG00000112378	7057.91320858786	-0.0164073840444179	0.097211300491823	-0.168780624900683	0.865969198762669	0.911580308267746	PERP	protein_coding	5.64978037511594e-11	0.333564178908062
ENSG00000163956	7052.13105915869	-0.155841162993704	0.0615991263086918	-2.52992489232294	0.0114086945659315	0.0296293281160306	LRPAP1	protein_coding	0	0.402945454801815
ENSG00000105669	7049.09061772196	-0.290228652872274	0.0702452097006047	-4.13165045857605	3.60167821821702e-05	0.000201446434173059	COPE	protein_coding	3.2667864741793e-06	0.23958786192505
ENSG00000105323	7048.37256329067	0.327350468779252	0.041280280267309	7.92994782640781	2.19237973065705e-15	1.45472827358828e-13	HNRNPUL1	protein_coding	0	0.705262762109993
ENSG00000100652	7045.00875540799	-1.34964651469723	0.2185842582141	-6.17449090672978	6.63770013384691e-10	1.17691266915855e-08	SLC10A1	protein_coding	2.44305768966407e-12	-0.355256299687219
ENSG00000161031	7043.27062498768	-0.785133028998336	0.190252969077606	-4.12678463208673	3.67870612360345e-05	0.000205355243631797	PGLYRP2	protein_coding	0.000495020326201721	-0.180243316092373
ENSG00000111885	7037.0514654248	-0.144774948606279	0.093944321304323	-1.54107184549554	0.123299301206635	0.211017265454775	MAN1A1	protein_coding	0.00011728068144783	0.199021706690605
ENSG00000169564	7031.95253836381	0.154846023377506	0.0711278254192703	2.1770105084016	0.0294797833980113	0.0652157752365828	PCBP1	protein_coding	0	0.588730709668019
ENSG00000116690	7027.75071217316	-0.758136149827811	0.19533139683371	-3.88128156618481	0.000103907454814991	0.000515933633751107	PRG4	protein_coding	0.0136113352420086	-0.128068064586628
ENSG00000100401	7027.6092414846	0.15199000109711	0.0777398969178275	1.95510937270429	0.0505701622276521	0.102158833577454	RANGAP1	protein_coding	0	0.472104188354949
ENSG00000173402	7025.6303664397	0.0627423092313903	0.0620206097335292	1.01163644635166	0.311711912917898	0.436810240580222	DAG1	protein_coding	0	0.472241661712143
ENSG00000111229	7020.26617164714	-0.106334139090471	0.059879234662511	-1.77580992291881	0.0757642516266551	0.142283227460192	ARPC3	protein_coding	1.14994298792051e-14	0.386710203813064
ENSG00000159461	7013.48637853301	-0.279018045450987	0.0699980897403557	-3.98608085571978	6.71736290408133e-05	0.000348902438118956	AMFR	protein_coding	0.000649684770829181	0.176488530962055
ENSG00000087191	7005.43285362607	-0.272464537097962	0.067131318819206	-4.0586799409043	4.93508981444076e-05	0.000266729854256679	PSMC5	protein_coding	1.60724221394067e-09	0.308237591560781
ENSG00000169718	6990.30636298375	-0.40720320243157	0.0682401460674704	-5.96720883377009	2.413464341801e-09	3.76806215608605e-08	DUS1L	protein_coding	0.0241526602352657	0.117090170772459
ENSG00000135862	6988.43341370067	0.745566343003355	0.087353956454176	8.53500371668297	1.4015092275892e-17	1.5400533244821e-15	LAMC1	protein_coding	0	0.665294204734253
ENSG00000125835	6984.72891675313	0.257368401354223	0.0760099243332351	3.38598418051168	0.000709234720194233	0.00274189745496715	SNRPB	protein_coding	0	0.547527712043841
ENSG00000113387	6983.78616744437	0.139977359985933	0.0614309731744397	2.27861211946703	0.0226901328660874	0.0525295453845598	SUB1	protein_coding	0	0.510290762025394
ENSG00000181192	6975.83084886799	-0.206335537558222	0.103319760349405	-1.9970578412149	0.0458188999887957	0.0942828796048073	DHTKD1	protein_coding	0.0356413548776154	0.109146090704216
ENSG00000144579	6966.47091613967	-0.0535650775864281	0.0482638057738234	-1.10983949001966	0.267068199017733	0.388094724515999	CTDSP1	protein_coding	0	0.540122715533549
ENSG00000115738	6966.4161533962	-0.430716455225965	0.092418477026206	-4.66050154780014	3.15439788635256e-06	2.31869076844288e-05	ID2	protein_coding	0.128282780740783	0.0790962947992772
ENSG00000197747	6963.55626928422	0.171716696085785	0.108217347253313	1.58677606173282	0.11256337233252	0.196245091150587	S100A10	protein_coding	2.16515434184974e-11	0.340395782270402
ENSG00000174231	6962.83566731215	0.201008812107565	0.0534740682824844	3.75899606227279	0.000170596522417387	0.000795011130401071	PRPF8	protein_coding	0	0.603266695962983
ENSG00000189067	6958.47280994747	-0.0226315872417871	0.0777359691111638	-0.291134046446678	0.770948801854984	0.843185541372017	LITAF	protein_coding	1.05583684627975e-09	0.311549171987395
ENSG00000074842	6954.32340280068	-0.286629609506659	0.0714139460933672	-4.01363634397008	5.97904396693314e-05	0.000315541347560509	C19orf10	protein_coding	7.13461323987667e-06	0.231341575468173
ENSG00000165502	6951.05342775336	-0.474052053013434	0.0728515504931178	-6.50709627735675	7.66173117437289e-11	1.68920365776717e-09	RPL36AL	protein_coding	0.0573848575423825	0.0987643847656021
ENSG00000109919	6940.6776160518	-0.296054848491754	0.0507927228630163	-5.82868631182047	5.58654025172372e-09	8.01821900355555e-08	MTCH2	protein_coding	3.70475820342955e-07	0.261168829032493
ENSG00000134363	6939.39716577586	-0.508708932898751	0.168673378927607	-3.01594084456613	0.00256183234221399	0.00830063509585423	FST	protein_coding	0.0460204682607337	-0.103673476101961
ENSG00000065000	6937.64264811399	0.140117278995351	0.055235826992785	2.5367100779292	0.0111899581932408	0.0291703171274994	AP3D1	protein_coding	0	0.565765609100971
ENSG00000130988	6936.93128708243	-0.682947005828529	0.123674856393709	-5.52211682910247	3.34939650212505e-08	3.94428590134207e-07	RGN	protein_coding	0.000378535836453434	-0.183878487652073
ENSG00000128283	6936.461396247	0.239575168882907	0.093556523710781	2.56075321506735	0.0104445519275195	0.0275056342319594	CDC42EP1	protein_coding	0	0.424942131941523
ENSG00000169045	6934.35866639515	0.221559354623883	0.054207907808018	4.08721464419092	4.36583162659892e-05	0.000238730038738778	HNRNPH1	protein_coding	0	0.571264308391515
ENSG00000147813	6929.76792720924	-0.848836162062709	0.0996141892267274	-8.52123747281335	1.57857488433821e-17	1.70743410060205e-15	NAPRT1	protein_coding	0.00485825448737998	-0.146039944822659
ENSG00000152700	6927.71534924729	-0.573944786098587	0.0783119963139483	-7.32895103066553	2.31961117661425e-13	9.66616715433553e-12	SAR1B	protein_coding	0.148451723123195	-0.0751584468565601
ENSG00000143742	6914.09455079979	-0.0624767865034961	0.0539999136557236	-1.15697937781562	0.247280785853866	0.365062989201712	SRP9	protein_coding	0	0.457405114008888
ENSG00000159346	6911.71608454142	-0.0437579305695282	0.0526340420885692	-0.831361773353739	0.405769287220224	0.532589566326606	ADIPOR1	protein_coding	0	0.474061714962506
ENSG00000142156	6907.20456201483	-0.512586479130738	0.128692033849984	-3.98304746452494	6.80371605057854e-05	0.000352962590000244	COL6A1	protein_coding	0.176683222226002	0.0702796701579416
ENSG00000135047	6896.57690595085	-0.241773639879337	0.0694258329433608	-3.4824737367801	0.000496803949848891	0.00201281318236719	CTSL	protein_coding	0.000164896293031936	0.194733242937747
ENSG00000145703	6893.63990538675	0.0685420566844484	0.0913676624299464	0.750178508036156	0.453147201047567	0.577100764955718	IQGAP2	protein_coding	3.53865937321032e-09	0.301906062222556
ENSG00000112715	6893.22150819894	0.308488980601351	0.0775592851160225	3.97746034069134	6.96552357167403e-05	0.000360461533003106	VEGFA	protein_coding	0	0.51320073225125
ENSG00000071553	6880.35162039014	0.0373847437809854	0.0585179755919069	0.63885914375609	0.522914568692818	0.640855447828977	ATP6AP1	protein_coding	0	0.497440175589902
ENSG00000188554	6872.53999135213	0.088840654689881	0.0626126414771826	1.41889325532219	0.155930138957102	0.254275415406013	NBR1	protein_coding	0	0.489696783123442
ENSG00000131174	6868.74004496678	-0.675736460517632	0.0765767112279547	-8.82430767372719	1.10139038273871e-18	1.57034602338911e-16	COX7B	protein_coding	0.0384355184814625	-0.10755233974954
ENSG00000173327	6866.42102194202	-0.0837601792577095	0.0552241690637974	-1.51673045837858	0.129334750956645	0.219460830538902	MAP3K11	protein_coding	0	0.46423836235157
ENSG00000124614	6859.87040907734	0.162077273465925	0.0981162112485649	1.65189086903614	0.09855679981191	0.176627217613366	RPS10	protein_coding	0	0.409443597149014
ENSG00000100504	6859.11184753048	-0.524390482002491	0.0970066251705169	-5.40571822883977	6.45492047325276e-08	7.06600812211654e-07	PYGL	protein_coding	0.428628033312546	0.0412006476522606
ENSG00000167772	6848.28838683847	-1.02409132639321	0.15366870660382	-6.66428024954661	2.65965526356829e-11	6.56898677266716e-10	ANGPTL4	protein_coding	1.19407906090638e-06	-0.249804834832224
ENSG00000071537	6845.06724729945	-0.0631636237320488	0.0733176818827775	-0.861506012056364	0.38895941138379	0.515584154067856	SEL1L	protein_coding	3.25652497544087e-11	0.337510721746875
ENSG00000161671	6831.6803032835	-0.26466017084629	0.0663926521340787	-3.98628707152433	6.71153025795071e-05	0.000348704472248654	EMC10	protein_coding	1.09043653959384e-06	0.25070557906833
ENSG00000214253	6815.73096794071	-0.428903100040734	0.0880623725266779	-4.87044679509175	1.1134618126716e-06	9.07175593492816e-06	FIS1	protein_coding	0.759776226495526	0.0159203547517607
ENSG00000063241	6814.65193721745	-0.719098685992881	0.0883482590820431	-8.13936452698068	3.97357936537764e-16	3.15182488328713e-14	ISOC2	protein_coding	0.00785660541284206	-0.137902462065578
ENSG00000172531	6811.01403011191	-0.0941854987517779	0.0535738815440864	-1.75804881104745	0.0787392044639405	0.146881255349959	PPP1CA	protein_coding	0	0.500165673020207
ENSG00000163527	6810.51341834675	0.161439284282023	0.0497687824256249	3.24378609268329	0.00117952290339541	0.00426338343376863	STT3B	protein_coding	0	0.577133363256309
ENSG00000099783	6802.71613671708	0.210064120779499	0.0389740972319642	5.38983929580842	7.05207173050731e-08	7.65486542262613e-07	HNRNPM	protein_coding	0	0.711598286400478
ENSG00000127922	6798.00137243592	-0.374892174872249	0.0860722943380635	-4.35554992178779	1.32733260518739e-05	8.33757222089673e-05	SHFM1	protein_coding	0.00122464885338009	0.167434559157018
ENSG00000104852	6795.88609533108	-0.0863959300287784	0.0581123712544569	-1.48670460633032	0.137092845577229	0.229792074698977	SNRNP70	protein_coding	0	0.437997635928251
ENSG00000170027	6791.54569344717	0.129526004097631	0.0501674241252984	2.58187471962136	0.00982652491394005	0.0260991775560455	YWHAG	protein_coding	0	0.546706161861366
ENSG00000198952	6791.49046032859	0.256616321433101	0.067806013982049	3.78456579826441	0.000153977167532206	0.000727386115625854	SMG5	protein_coding	0	0.564940063966236
ENSG00000100897	6787.82337375417	-0.447894163731629	0.080946751410606	-5.53319504398226	3.14449466960236e-08	3.7271605661271e-07	DCAF11	protein_coding	0.0806845467677236	0.0908057348714683
ENSG00000062716	6786.00306339487	-0.102723437804442	0.0608560813866587	-1.68797325532303	0.0914163629904088	0.166105690844172	VMP1	protein_coding	1.36881238511504e-13	0.373285284240853
ENSG00000078902	6779.94335169537	-0.241192742762959	0.0563627719782006	-4.27929170794234	1.87489004110125e-05	0.000113513258428071	TOLLIP	protein_coding	7.23578920342538e-09	0.296036537363379
ENSG00000162896	6769.69880435421	-0.659569199949218	0.216105661733691	-3.05206811639212	0.00227270520500289	0.0074901504619745	PIGR	protein_coding	0.00765637500653304	-0.138349896718734
ENSG00000140740	6762.43607846708	-0.354400623110508	0.063515083513198	-5.57978677674045	2.40813603386325e-08	2.92535343228409e-07	UQCRC2	protein_coding	0.00288282084550048	0.154451904299744
ENSG00000165475	6748.3078434091	-0.38225880873951	0.104723226883288	-3.65018172296705	0.000262054843937765	0.00115183953315015	CRYL1	protein_coding	0.549188005442968	-0.0311817773777603
ENSG00000165916	6746.42053388155	-0.324300614937531	0.0566620543131924	-5.72341788289213	1.0440204168125e-08	1.3994903054273e-07	PSMC3	protein_coding	1.65198584015113e-07	0.268718818810115
ENSG00000176340	6738.41059005584	-0.434949402512109	0.0675495131390988	-6.43897168609425	1.2028563421957e-10	2.55562532211332e-09	COX8A	protein_coding	0.0415069811672562	0.105909944376165
ENSG00000143314	6731.45385576966	-0.297308072053214	0.0888968925502742	-3.34441467551946	0.000824563889080468	0.00312989575674725	MRPL24	protein_coding	0.000285526104041326	0.187628102844171
ENSG00000111642	6729.80796015802	0.191257948352593	0.0408520242418804	4.68172512627956	2.8447075875705e-06	2.10511405796511e-05	CHD4	protein_coding	0	0.623671737122741
ENSG00000108861	6723.54569412737	-0.0427604306219652	0.0568377535372167	-0.752324431576385	0.451855978871795	0.575732595826899	DUSP3	protein_coding	0	0.433806226015599
ENSG00000143252	6718.03156862806	-0.117052480645998	0.059085128326364	-1.98108193993325	0.047582085264104	0.0972613904000382	SDHC	protein_coding	0	0.411076592634718
ENSG00000170873	6714.52289248057	-0.156589066109368	0.0828523809715376	-1.88997665816219	0.0587610819379835	0.115777316764972	MTSS1	protein_coding	1.04856617082974e-05	0.227165910367371
ENSG00000106366	6713.7885460287	0.276031212218607	0.167187119941679	1.65103156460197	0.0987321298079125	0.176822039182613	SERPINE1	protein_coding	3.58541700188622e-05	0.213290031184127
ENSG00000096060	6713.33511840641	-0.0885310002439962	0.121525878672515	-0.728495043286764	0.466310601800456	0.589361941557617	FKBP5	protein_coding	0.00826324395217461	0.137024277559883
ENSG00000114779	6709.90619820653	-0.617653792906247	0.0840785516800566	-7.34615167083991	2.03994886729492e-13	8.6152259139711e-12	ABHD14B	protein_coding	0.00471992659572762	-0.146516519127596
ENSG00000143799	6701.95609433283	0.248763683607162	0.0590798641389368	4.21063398219993	2.5465504230074e-05	0.000148372468415143	PARP1	protein_coding	0	0.601956116624406
ENSG00000196914	6689.84455945551	0.0448296832869234	0.0705435703353684	0.635489288021579	0.525109350880092	0.643042768411651	ARHGEF12	protein_coding	2.87112797882808e-16	0.399189964679922
ENSG00000177606	6674.18339003027	-0.119893082368753	0.103964158284003	-1.15321553454256	0.248821928871675	0.366861862059431	JUN	protein_coding	8.21776923638792e-07	0.253490530788157
ENSG00000169692	6672.70731507975	-0.598569593844018	0.116068177478218	-5.15705171606016	2.50868531839983e-07	2.39049097558873e-06	AGPAT2	protein_coding	0.577909971256077	-0.0289681038311592
ENSG00000146731	6672.42040408993	0.258582467773846	0.0517498021344788	4.99678176743333	5.82949749903464e-07	5.06142379735006e-06	CCT6A	protein_coding	0	0.613732765893448
ENSG00000175061	6670.21286497542	0.391107794592898	0.102111558766401	3.83020100092322	0.000128038628118594	0.000618919140460067	FAM211A-AS1	processed_transcript	0	0.473381398092293
ENSG00000160932	6661.62065087595	-0.568112894382206	0.184899686251012	-3.07254655700692	0.00212240722587234	0.00707414402255596	LY6E	protein_coding	0.940078331677073	0.00391411322634694
ENSG00000137409	6660.40932041545	0.219848520950268	0.0497394260835205	4.42000518021875	9.86985352883075e-06	6.39049401686576e-05	MTCH1	protein_coding	0	0.628873869957254
ENSG00000196365	6659.32243157397	-0.338572981179007	0.0600773495197836	-5.63561781412335	1.74431843171885e-08	2.20138855771862e-07	LONP1	protein_coding	5.8574340779117e-05	0.207495940423512
ENSG00000106682	6635.65563152373	0.0766427544144548	0.042448752433457	1.80553608812416	0.0709908335936048	0.134942029655891	EIF4H	protein_coding	0	0.606694834996722
ENSG00000093010	6635.57315030127	-0.267666819309655	0.101575775906726	-2.635144225287	0.00841015396767624	0.0228899468138075	COMT	protein_coding	0.000111595136236645	0.199639749304996
ENSG00000138674	6634.61598226584	0.0654009995099559	0.0507986201961895	1.28745621942821	0.197935319897348	0.307465915812661	SEC31A	protein_coding	0	0.506694130005146
ENSG00000126777	6633.16398489802	0.22519010845819	0.054531487321035	4.12954275632465	3.63485403805281e-05	0.000203170263614084	KTN1	protein_coding	0	0.594436206487333
ENSG00000117410	6627.06601584344	-0.434710192753792	0.0743599512557923	-5.84602578958698	5.03456025593944e-09	7.33064333507843e-08	ATP6V0B	protein_coding	0.121024443403669	0.0806308264616238
ENSG00000112992	6626.86318972969	-0.29353182707515	0.0993049078382195	-2.95586425147639	0.00311794287629312	0.00982389745261783	NNT	protein_coding	0.0456627061707322	0.103843849066004
ENSG00000162882	6624.39907563435	-1.07594299077457	0.11739579422463	-9.16508975369098	4.95057594782195e-20	9.87368049154038e-18	HAAO	protein_coding	6.03729625552769e-10	-0.315892860080322
ENSG00000132341	6620.01726188749	0.250163542073662	0.0581234835015903	4.30400118855261	1.67740762267525e-05	0.000102710332941947	RAN	protein_coding	0	0.572985897818521
ENSG00000204219	6613.42204157082	-0.213694148933086	0.0909763340727702	-2.34889821744363	0.0188290530507556	0.0449821814348315	TCEA3	protein_coding	0.000682242348893292	0.17580539412554
ENSG00000197142	6608.20895437059	0.0666541064515779	0.146984290928568	0.453477756231589	0.65020475704468	0.749496039056214	ACSL5	protein_coding	0.315392004053496	0.0522476306408138
ENSG00000134107	6607.39154716216	-0.0924279680661696	0.104482814868598	-0.884623640571044	0.376359651926924	0.50340802566625	BHLHE40	protein_coding	0.000634567369676139	0.176816587041785
ENSG00000104388	6603.49638087596	-0.327188624766421	0.0640005817117797	-5.11227579524014	3.18300658091869e-07	2.94361991605517e-06	RAB2A	protein_coding	4.7050640457761e-08	0.280032288614151
ENSG00000124155	6600.15373673944	0.0252168322128411	0.0539840471334837	0.467116371443746	0.640416621742695	0.740687665223409	PIGT	protein_coding	0	0.507244728425495
ENSG00000085733	6595.77869293147	0.158833517517053	0.0589268284429848	2.69543638634368	0.00702964991523258	0.0196716172485957	CTTN	protein_coding	0	0.587538568914101
ENSG00000138069	6593.95451097887	-0.0299833701515915	0.0432860745710437	-0.692679353550088	0.488510798775778	0.609582893962586	RAB1A	protein_coding	0	0.511085757525198
ENSG00000108424	6591.9764160381	0.362747421974888	0.0438567141332814	8.27119471085982	1.32623250477905e-16	1.17888146987574e-14	KPNB1	protein_coding	0	0.684914120276263
ENSG00000125534	6590.33215344923	-0.423738249754627	0.119631516409196	-3.5420285763598	0.000397062456526616	0.00165802287304785	PPDPF	protein_coding	0.250036005613049	0.0598509647809709
ENSG00000067704	6590.17985456394	0.27097950668711	0.0622919764259247	4.35015105050246	1.36043786386446e-05	8.51451987208041e-05	IARS2	protein_coding	0	0.590851559323866
ENSG00000170509	6586.75562293401	-1.78144980327056	0.270592892114728	-6.58350553611455	4.5948347085186e-11	1.06977177316279e-09	HSD17B13	protein_coding	1.88962104276281e-07	-0.266476491261424
ENSG00000125356	6584.31817796118	-0.59707159534223	0.0799072548985206	-7.47205740080159	7.89505522515667e-14	3.70627191141232e-12	NDUFA1	protein_coding	0.321125685134269	-0.051632877987108
ENSG00000090273	6583.97285422068	-0.186271084786805	0.0751142498432199	-2.47983685087175	0.0131442509815287	0.0332949437987003	NUDC	protein_coding	3.95543160433618e-05	0.212143009891032
ENSG00000104529	6578.75841997726	-0.053583434159751	0.0811828663136087	-0.66003378043784	0.509232151744772	0.628754559448976	EEF1D	protein_coding	0	0.406157866413496
ENSG00000112081	6578.29872608515	0.146328283733181	0.0394810680463016	3.70628989979637	0.000210317551732594	0.000953963034702437	SRSF3	protein_coding	0	0.639627576450461
ENSG00000067182	6568.28029660962	-0.355172134246033	0.0542443881923486	-6.54762909273869	5.84576840738951e-11	1.32611698309381e-09	TNFRSF1A	protein_coding	8.75358557086414e-05	0.20263384852551
ENSG00000100239	6567.62382330009	-0.0221866262404218	0.0686358465325517	-0.323251294495208	0.746504936865297	0.824458679219745	PPP6R2	protein_coding	4.93220287882602e-16	0.398186056676623
ENSG00000116005	6558.88970425477	-0.16140037860067	0.0769907586146634	-2.09636041396181	0.0360502312298344	0.077249855816309	PCYOX1	protein_coding	5.34445471683603e-10	0.316830968869922
ENSG00000117707	6558.52933323171	0.152337552064151	0.100438767373213	1.51672064530712	0.129337229561309	0.219460830538902	PROX1	protein_coding	2.75314924495894e-12	0.354467414114401
ENSG00000048828	6557.10209730409	-0.0042202520086675	0.0420238584679587	-0.100425143300091	0.920006809198771	0.948202250570357	FAM120A	protein_coding	0	0.55356995983898
ENSG00000143149	6555.01227972918	-0.336965138825041	0.0749835287794399	-4.49385544145577	6.99451189788451e-06	4.70720964549653e-05	ALDH9A1	protein_coding	0.0776646246607019	0.0917215189278488
ENSG00000077549	6554.75546277633	-0.0901154511245495	0.0475368959271473	-1.89569489902445	0.0580004002269628	0.114500847318407	CAPZB	protein_coding	0	0.463530550809918
ENSG00000136930	6554.36648307856	-0.423240801630474	0.0674750049727986	-6.2725568053103	3.55166809871712e-10	6.74074565886334e-09	PSMB7	protein_coding	0.00188416518832106	0.161018430829752
ENSG00000169715	6546.00727439238	-1.74381872121665	0.240223856414109	-7.25914048357702	3.89557726058527e-13	1.53264535688978e-11	MT1E	protein_coding	0.000471599776769155	-0.180905068184435
ENSG00000129351	6542.50855102695	0.342291176781488	0.043555849623371	7.85867293925597	3.88224446289709e-15	2.41356689996038e-13	ILF3	protein_coding	0	0.693427128545814
ENSG00000159840	6537.27521063964	-0.0533555949366785	0.0781426002216686	-0.682797792565433	0.494734624739803	0.615501291342688	ZYX	protein_coding	1.47964817317037e-10	0.326522018061884
ENSG00000139641	6535.96332551232	-0.0642589164284069	0.0600694469133645	-1.06974376709485	0.284734660044885	0.407502787763438	ESYT1	protein_coding	0	0.43960760168916
ENSG00000167283	6534.15469822209	-0.357180538801543	0.0621219571421243	-5.74966654679562	8.94196307429501e-09	1.21949997595049e-07	ATP5L	protein_coding	3.58397056449643e-05	0.213294731127963
ENSG00000132824	6530.17756440498	-0.0825968331810174	0.0456410017815976	-1.80970684158647	0.0703412610017567	0.133950817904112	SERINC3	protein_coding	0	0.527461536834635
ENSG00000102804	6527.2512249812	0.397738361256916	0.110090036243178	3.61284612876639	0.000302854436862138	0.00131014161101946	TSC22D1	protein_coding	0	0.450205505044215
ENSG00000113504	6514.5069743902	-0.0895736977606683	0.0689339634479551	-1.29941313802878	0.193802185325354	0.30237172066317	SLC12A7	protein_coding	9.44824248334173e-14	0.37544302845581
ENSG00000197728	6513.04773338228	-0.391537372498146	0.0906078911588639	-4.32122817880905	1.55163114266388e-05	9.58361414726672e-05	RPS26	protein_coding	0.253046576324589	0.0594726193021993
ENSG00000168385	6508.35290865802	0.338060086213613	0.0615947428963326	5.48845681168906	4.05460375421724e-08	4.67268029176726e-07	SEPT2	protein_coding	0	0.544613981862917
ENSG00000087274	6497.41436747823	0.211515342857708	0.0463709123123219	4.5613798027757	5.08185639274538e-06	3.54948123431754e-05	ADD1	protein_coding	0	0.64477777490559
ENSG00000111481	6493.85068998119	5.17525231770924e-05	0.0470097937969497	0.00110088811281811	0.999121618549037	0.999585140524704	COPZ1	protein_coding	0	0.587755001327734
ENSG00000164754	6489.44180533672	0.260587709830802	0.0655945789310649	3.97270192258816	7.1061952083488e-05	0.000366889360270638	RAD21	protein_coding	0	0.558642139226436
ENSG00000122359	6484.37648464141	0.0619539178600316	0.0593040406022535	1.04468291251098	0.296169544859405	0.420148671491361	ANXA11	protein_coding	0	0.519808618287011
ENSG00000133318	6483.39744594301	-0.0477163339006041	0.0512722118614524	-0.930647073107417	0.352036156020644	0.479158008967901	RTN3	protein_coding	0	0.438984624133742
ENSG00000105852	6482.45144985368	-0.707892196303973	0.129012701893669	-5.48699613226774	4.088260811108e-08	4.70832279794628e-07	PON3	protein_coding	0.000463669826864743	-0.181136070423958
ENSG00000154305	6475.64014497413	0.000625630513045963	0.0783829259189903	0.00798171930571411	0.993631577017129	0.995738257192618	MIA3	protein_coding	3.01192318463105e-10	0.321201446642713
ENSG00000129103	6472.17319073824	0.077667203599216	0.0597333248774709	1.30023238717303	0.193521333476344	0.30211112524965	SUMF2	protein_coding	0	0.523283756759107
ENSG00000141504	6467.943824063	-0.459544517215979	0.0989690524700075	-4.64331531672735	3.42862474635234e-06	2.49633399974976e-05	SAT2	protein_coding	0.842744905408157	-0.0103293015648463
ENSG00000049656	6459.70162731965	-0.223297999289429	0.0617975754232997	-3.6133779967885	0.000302233598936131	0.00130794783615857	CLPTM1L	protein_coding	4.9550035056673e-11	0.334509572610607
ENSG00000116560	6446.52033917981	0.225505030680117	0.0417224418959152	5.40488572655176	6.48497238152927e-08	7.09665356968874e-07	SFPQ	protein_coding	0	0.609755438422511
ENSG00000130811	6429.3184391756	-0.189743932681665	0.0691421447418446	-2.74425870632319	0.00606477217261953	0.0173630019120531	EIF3G	protein_coding	1.01874418956732e-12	0.360937591795778
ENSG00000106397	6428.74911014117	0.0209065399296044	0.0687324776254402	0.304172651006927	0.760996359618816	0.835957287242522	PLOD3	protein_coding	0	0.426076933380646
ENSG00000272398	6419.78652302953	0.847887049342215	0.200991073114299	4.21853088400619	2.45899293082958e-05	0.000143805240822617	CD24	protein_coding	1.61235949087011e-12	0.357976157184922
ENSG00000169727	6417.52393075762	-0.234497582203835	0.0650838359548936	-3.60300800902937	0.000314555832628562	0.00135481643353088	GPS1	protein_coding	8.53152765973141e-13	0.362069103274216
ENSG00000141232	6403.54429710228	-0.277912168298871	0.106926477057367	-2.59909590166118	0.00934696561340913	0.0250238750407409	TOB1	protein_coding	0.13550834633528	0.0776341422719998
ENSG00000023191	6384.65203142857	-0.051227557432027	0.055922860242682	-0.916039651936983	0.359646098040211	0.48673207004379	RNH1	protein_coding	0	0.435250988750684
ENSG00000125520	6377.71253718053	-0.199234969856309	0.0828399718840633	-2.40505839542224	0.016169881720012	0.0395383458909571	SLC2A4RG	protein_coding	1.677592633774e-07	0.26857711550347
ENSG00000111321	6368.36670369739	-0.202301158330647	0.0595994527465185	-3.39434590433323	0.000687927423267792	0.00266999412963238	LTBR	protein_coding	3.29983847517872e-09	0.302472640451947
ENSG00000197879	6364.54449698518	0.0302802821388229	0.0694237809298311	0.436165845957427	0.66271640607909	0.759553790910245	MYO1C	protein_coding	0	0.425134359644402
ENSG00000163382	6347.19118693526	-0.219710490985411	0.0737634189143612	-2.9785833441437	0.00289584261959782	0.00923116719757975	APOA1BP	protein_coding	3.22991510327458e-09	0.302646068379483
ENSG00000133657	6341.13069170616	0.0518644114384646	0.0727967401087041	0.712455136878627	0.476182983011138	0.59859434734102	ATP13A3	protein_coding	0	0.419351783746184
ENSG00000086758	6333.65508047999	0.282672351068389	0.0431757462461793	6.54701714839273	5.86976258886458e-11	1.3298114797517e-09	HUWE1	protein_coding	0	0.657006558771623
ENSG00000214022	6333.43189117184	0.160765485558666	0.0558403860079613	2.87901816322948	0.00398915358561831	0.0121110211454619	REPIN1	protein_coding	0	0.573426987547499
ENSG00000091262	6330.79741227012	-0.675295005623668	0.0947066281671912	-7.13038800654511	1.00086383456086e-12	3.55985155927929e-11	ABCC6	protein_coding	0.00700403310729507	-0.139883958386697
ENSG00000223865	6320.62538336909	-0.326037905102073	0.13002824906333	-2.50743901768051	0.0121609563814476	0.03121339276839	HLA-DPB1	protein_coding	0.0129641746477261	0.128965048867666
ENSG00000005471	6319.43444564034	-0.762273220360454	0.162590603615669	-4.68829811446123	2.75486505254368e-06	2.04880999588637e-05	ABCB4	protein_coding	0.000227922748202874	-0.190574497634753
ENSG00000110092	6317.22541012396	0.205729463861105	0.127349880601873	1.61546648405793	0.106209712769687	0.187488996695247	CCND1	protein_coding	1.13372195471195e-07	0.272162702655703
ENSG00000072110	6315.06321357357	0.146828725062593	0.0733858728936678	2.00077643384224	0.0454164881407929	0.0936170353429203	ACTN1	protein_coding	0	0.505357700975473
ENSG00000126067	6310.94558279706	-0.193670699909837	0.0585630101727166	-3.3070482432282	0.000942846527840222	0.00351697044287557	PSMB2	protein_coding	4.64135879904374e-09	0.299695208642257
ENSG00000160216	6307.01459307212	-0.20832090823162	0.0629828390850554	-3.30758205342716	0.00094105138900709	0.00351103342628684	AGPAT3	protein_coding	2.90257419733345e-09	0.303509683059287
ENSG00000164713	6299.87228986649	-0.200916991807564	0.0855283089260683	-2.34912854387475	0.0188174092455738	0.0449574773998946	BRI3	protein_coding	0.000785140730334533	0.17382906774264
ENSG00000250479	6293.19356894333	-0.981204603786229	0.10506426716253	-9.3390895904537	9.71659867227961e-21	2.2500773193848e-18	CHCHD10	protein_coding	8.17164179683752e-09	-0.295025579444326
ENSG00000004478	6287.36392470006	0.00300740316132243	0.0740758198788675	0.0405989858261479	0.967615592685151	0.979022004867998	FKBP4	protein_coding	0	0.418334950897337
ENSG00000119471	6272.00918595105	-0.157965314017787	0.0851957067844055	-1.85414641159713	0.0637182163177595	0.123665954315895	HSDL2	protein_coding	0.000324035884360652	0.185954452844288
ENSG00000088986	6270.40295710583	-0.0513845149891633	0.0576000455500164	-0.89209156865239	0.3723438537113	0.499236509227275	DYNLL1	protein_coding	0	0.477110568528706
ENSG00000167460	6259.55078064943	0.222212901679173	0.0998387511754297	2.22571796084183	0.0260330789337619	0.0588576967656569	TPM4	protein_coding	6.58425885348523e-13	0.36370867868129
ENSG00000169020	6251.37748421945	-0.771214591419126	0.0963862179642612	-8.00129528585802	1.23117142649793e-15	8.53018853411339e-14	ATP5I	protein_coding	0.100500273162109	-0.0853993894772958
ENSG00000112299	6246.26750175555	-0.407808295362994	0.204953101596588	-1.98976396154125	0.0466169430862513	0.0956398504131297	VNN1	protein_coding	0.0489504207353201	-0.102318482294137
ENSG00000168066	6241.90327080207	0.105192908499692	0.0289923539135174	3.62829830283794	0.000285295509331503	0.001242124448451	SF1	protein_coding	0	0.684898375464413
ENSG00000241468	6240.73733827602	-0.400834085897548	0.0829791505190518	-4.83053976077421	1.36163418904404e-06	1.09082484464303e-05	ATP5J2	protein_coding	0.0534890462648794	0.10034779584384
ENSG00000101161	6240.68123759975	-0.0199273315330363	0.0598112175462857	-0.333170471201582	0.739005606573523	0.818917989826021	PRPF6	protein_coding	0	0.515967354190117
ENSG00000022840	6238.61840929774	-0.0121376184609606	0.0380534443331517	-0.318962413880272	0.749755014631164	0.827137326538998	RNF10	protein_coding	0	0.575547602206154
ENSG00000105953	6238.01445223752	-0.227217708003626	0.0730758668446477	-3.10933989310957	0.001875058775054	0.00635655609888616	OGDH	protein_coding	5.34770213874855e-09	0.298533382526079
ENSG00000108829	6237.56738909658	0.140665874587324	0.0538306941420212	2.6131164910526	0.00897207153408747	0.0241966825240077	LRRC59	protein_coding	0	0.54211102677323
ENSG00000072506	6227.66425293734	-0.721165421380555	0.0783788699560298	-9.20101835845714	3.54573273358331e-20	7.41466437815507e-18	HSD17B10	protein_coding	0.0351578987671409	-0.109432552281
ENSG00000182087	6220.39768263982	-0.248522430670385	0.048941052742584	-5.07799519510833	3.81438339597203e-07	3.45890892758525e-06	TMEM259	protein_coding	7.35447225489175e-12	0.347869397960694
ENSG00000188643	6218.41425536161	-0.253183190678141	0.106247028982942	-2.38296725190113	0.0171737220073425	0.041641750115344	S100A16	protein_coding	0.0107726519894249	0.132328563673664
ENSG00000108639	6216.56141621671	0.0301965536938869	0.0691919580416839	0.436417100318152	0.662534134214173	0.759521488701104	SYNGR2	protein_coding	0	0.421442788758674
ENSG00000084110	6216.15253087788	-0.99095872903875	0.208436713219716	-4.75424273263303	1.99191606898914e-06	1.53928492820607e-05	HAL	protein_coding	0.000583245864909312	-0.177987108054059
ENSG00000259974	6206.28342696378	-0.355096099343756	0.111108189379385	-3.19594893344235	0.00139371776716031	0.00492209189745131	LINC00261	lincRNA	0.167321392001883	0.0718280666546035
ENSG00000137124	6194.46514005813	-0.208168356894978	0.113972454739753	-1.82647954166043	0.0677780601420203	0.129915792852634	ALDH1B1	protein_coding	0.000995509979024998	0.17044158322308
ENSG00000198736	6189.99482336268	-0.647596468095294	0.0805144161393716	-8.04323621963917	8.74964311612755e-16	6.31585117319801e-14	MSRB1	protein_coding	0.00169940117461621	-0.162576227214085
ENSG00000172340	6186.67465226005	-0.647879541907646	0.0781210063266364	-8.29328208086258	1.10165670745805e-16	1.01062193864091e-14	SUCLG2	protein_coding	0.00722954418363344	-0.139339704890527
ENSG00000136205	6180.46301655196	0.396503897273773	0.0791694927234789	5.00829149756803	5.49153217304803e-07	4.795134983492e-06	TNS3	protein_coding	0	0.539947407628479
ENSG00000179889	6169.78218078988	-0.27712493861756	0.060857944195881	-4.55363621428928	5.27265036880635e-06	3.66641532296038e-05	PDXDC1	protein_coding	0.000162436483609506	0.194924295654667
ENSG00000070831	6166.01864575352	0.0294535964238943	0.0431482533270444	0.68261387548296	0.494850863928072	0.61557970252638	CDC42	protein_coding	0	0.505953183859453
ENSG00000153113	6162.91096239779	-0.105248399073723	0.0542635540037012	-1.93957806498528	0.0524309887768908	0.105264682692764	CAST	protein_coding	0	0.404330528250187
ENSG00000108344	6159.43061871785	-0.0438300188614983	0.0490647474065872	-0.893309783056458	0.371691300393571	0.498652227099801	PSMD3	protein_coding	0	0.500708751530419
ENSG00000117519	6157.37861873527	0.0195678809556719	0.0772319839812477	0.253364991380036	0.799986178052125	0.864028106377809	CNN3	protein_coding	9.57021062619869e-13	0.36133708702181
ENSG00000088832	6156.99523095704	-0.0775716101588781	0.0634494708350911	-1.22257300396549	0.221491014681116	0.335463180846769	FKBP1A	protein_coding	0	0.428162768454917
ENSG00000167969	6155.97522976523	-0.643674233271614	0.0810525218662424	-7.94144609508687	1.99837553780039e-15	1.33887280691776e-13	ECI1	protein_coding	0.0589223532675805	-0.0981639669405951
ENSG00000106803	6149.48106725377	-0.440603672483133	0.0670632500490515	-6.56997196170579	5.03247372725966e-11	1.15837540684034e-09	SEC61B	protein_coding	0.0711083489916824	0.0938139339234896
ENSG00000083857	6149.27941855124	0.249250646655746	0.118406127147241	2.10504855332187	0.0352870818434155	0.0758784414760818	FAT1	protein_coding	1.0609757373745e-10	0.32897609373568
ENSG00000196141	6148.67410603241	0.303402700597254	0.0592203819736884	5.12328172304015	3.00263199093226e-07	2.79403490332057e-06	SPATS2L	protein_coding	0	0.603347065002573
ENSG00000138071	6146.27433240395	0.194632930515115	0.0489835274206191	3.97343639309215	7.08430827657527e-05	0.000365868841153949	ACTR2	protein_coding	0	0.57994651463915
ENSG00000124107	6144.19857336978	-0.520914387705216	0.216023935177913	-2.41137347709271	0.0158925649041458	0.0389926922306736	SLPI	protein_coding	0.0560066454922057	-0.0993140431971838
ENSG00000143365	6138.27033145471	-0.366023443080211	0.131462967267312	-2.78423232556399	0.00536545871166436	0.0156386034285578	RORC	protein_coding	0.373386792745093	0.0463292263657449
ENSG00000138279	6131.66889633726	-0.076835662948752	0.048299423724166	-1.59081945547744	0.111650213182423	0.194988052621669	ANXA7	protein_coding	0	0.469432035287178
ENSG00000155463	6125.53319490417	-0.215259748933342	0.0481382180522088	-4.47170164670159	7.75996406046359e-06	5.16408504351407e-05	OXA1L	protein_coding	0	0.4349302175839
ENSG00000108588	6113.21266442993	-0.0853731046606866	0.0596587284851361	-1.43102454290418	0.152423181289849	0.249760623413827	CCDC47	protein_coding	0	0.428422910346221
ENSG00000105401	6105.58549557074	-0.166264934661922	0.0465418302917333	-3.57237636809169	0.000353756503442105	0.00149785426368467	CDC37	protein_coding	0	0.462896763383678
ENSG00000123131	6104.80978625487	-0.396617116224346	0.0815849208093454	-4.86140223327782	1.16557142778687e-06	9.46056846491609e-06	PRDX4	protein_coding	0.012205632682812	0.130068125685898
ENSG00000154723	6097.82280797334	-0.631422423624852	0.0666781523197511	-9.46970486819886	2.80635472264426e-21	7.50623746900136e-19	ATP5J	protein_coding	0.358804568978629	-0.0477591842777479
ENSG00000174080	6092.7681423016	-0.580201277863378	0.103751711685289	-5.59220921215553	2.24198438237409e-08	2.74902022492664e-07	CTSF	protein_coding	0.068032708039442	-0.0948502715392551
ENSG00000014216	6092.40576231461	0.120635066766039	0.0584600470131443	2.06354720752987	0.0390606674702246	0.0826231774394696	CAPN1	protein_coding	0	0.522358572815055
ENSG00000170606	6090.18889100185	-0.133806666276325	0.0581902883318458	-2.29946731855419	0.0214784171112167	0.050141495534873	HSPA4	protein_coding	9.03550519637338e-18	0.401139266385767
ENSG00000108479	6089.512241735	-0.33569405636074	0.109619063966901	-3.06236930158519	0.00219592347906323	0.00727560435198747	GALK1	protein_coding	0.0383819620562504	0.107581949395705
ENSG00000155096	6080.55818233019	0.0626357851526677	0.079817072116165	0.784741703648415	0.432605026100756	0.557962164345862	AZIN1	protein_coding	0	0.428307291727864
ENSG00000176171	6077.79902462828	-0.243741870727616	0.0781470583099054	-3.11901530267481	0.00181456536900407	0.00617514187711969	BNIP3	protein_coding	0.00824267997914908	0.137067752040363
ENSG00000163346	6073.43947445884	0.0392263168183495	0.0649501535579552	0.603944943461107	0.545880246917815	0.661691622682322	PBXIP1	protein_coding	0	0.483596961016316
ENSG00000099797	6063.2959725819	-0.419464332968049	0.0607952424820136	-6.89962431011192	5.21402451782857e-12	1.52590926177402e-10	TECR	protein_coding	0.000163590967563895	0.194834291730214
ENSG00000204386	6059.97494750293	0.189058353115828	0.0818765846698782	2.30906496500924	0.0209399765303799	0.0491111726926123	NEU1	protein_coding	0	0.486115660917852
ENSG00000130429	6059.75354042516	-0.0903050911240643	0.0944566401709055	-0.956048097419837	0.33904793522081	0.465538221053716	ARPC1B	protein_coding	4.26916438406043e-07	0.259819475157272
ENSG00000099977	6057.89319409017	-0.744271774589704	0.102281141413291	-7.27672535039769	3.42020570680764e-13	1.36744817737764e-11	DDT	protein_coding	0.00563005692310304	-0.143586104146055
ENSG00000114354	6051.82368463216	-0.0341564017638256	0.0407584260045541	-0.838020628176593	0.402019118211536	0.528751530638516	TFG	protein_coding	0	0.530622249064124
ENSG00000114378	6046.39885710206	-0.496759601986374	0.101507282904711	-4.89383212486046	9.88912028341159e-07	8.15521525475223e-06	HYAL1	protein_coding	0.0616891053927216	-0.0971154094708568
ENSG00000162736	6035.93937631809	0.279990201052458	0.0580782220562853	4.82091550221892	1.42900881505611e-06	1.13924492039501e-05	NCSTN	protein_coding	0	0.634905542878763
ENSG00000131051	6027.31836099922	0.109297779772052	0.0401859821075547	2.71979864718808	0.00653216788966102	0.0184969980192748	RBM39	protein_coding	0	0.617105210592733
ENSG00000070614	6023.023329322	-0.146291419823695	0.0738150941222695	-1.98186321596194	0.0474945518627383	0.0970997225497376	NDST1	protein_coding	5.7900438846691e-10	0.316215041230257
ENSG00000146416	6019.6148826122	-0.537475561847221	0.0756627047114256	-7.10357320554599	1.21571904205519e-12	4.21579596251984e-11	AIG1	protein_coding	0.411374804963743	-0.0427577390450184
ENSG00000006831	6018.52227138722	-0.0867075249822549	0.0735976996754244	-1.1781281937431	0.238745503706093	0.355072192235992	ADIPOR2	protein_coding	4.31789433703107e-08	0.280788039582927
ENSG00000143621	6016.27338735637	0.351264063327162	0.0520618944007843	6.74704728612162	1.5088411383548e-11	3.95349363749238e-10	ILF2	protein_coding	0	0.692407945725049
ENSG00000162729	6014.23288944834	-0.0630278540832428	0.0970411777717883	-0.649495972024014	0.516017849145267	0.635010554079865	IGSF8	protein_coding	4.85661982092126e-10	0.317565335094246
ENSG00000104824	6012.59256118228	0.199060381883072	0.0303923580581761	6.54968533543981	5.76584435957905e-11	1.3105711052893e-09	HNRNPL	protein_coding	0	0.742918947118582
ENSG00000160712	6008.2024895764	0.0362527103340427	0.11008524202494	0.329314898774803	0.741917684012897	0.821116492467956	IL6R	protein_coding	9.50887246129268e-05	0.201618190662622
ENSG00000104960	5996.98252276803	-0.200738878515106	0.0726573911498512	-2.76281428961708	0.00573053613048913	0.0165586147430196	PTOV1	protein_coding	2.08518016878685e-11	0.340660154111158
ENSG00000074416	5990.27464219505	-0.313356430968924	0.113680624806184	-2.75646295490696	0.00584302309731697	0.0168371195047457	MGLL	protein_coding	0.165419628367374	0.0721504828017305
ENSG00000099341	5985.96096246911	-0.152816204745328	0.0520319421158142	-2.93696907190557	0.00331437156519222	0.0103380108918272	PSMD8	protein_coding	0	0.442862547792554
ENSG00000102317	5981.0873761859	0.181325924408253	0.066150451381424	2.74111393983884	0.00612312700183053	0.0175039304429072	RBM3	protein_coding	0	0.519563281218789
ENSG00000144567	5975.13240458004	0.0839502668493246	0.0460447235557746	1.8232331604214	0.0682680847007169	0.130695333435806	FAM134A	protein_coding	0	0.666186724068647
ENSG00000139178	5970.94257464937	-0.558230648798638	0.0826866347636856	-6.75115936685578	1.466683859283e-11	3.86014186733034e-10	C1RL	protein_coding	0.674163782457043	-0.0218895184202549
ENSG00000234741	5967.42122985112	0.0825500070611022	0.118058098250775	0.699232058488292	0.484407018840112	0.605820427636348	GAS5	processed_transcript	5.90470821406098e-16	0.397784681473056
ENSG00000102158	5964.28057398152	0.00146839430969798	0.0614268589158384	0.023904759833314	0.980928577571056	0.988203201182824	MAGT1	protein_coding	0	0.426707430846201
ENSG00000120438	5957.96127654282	0.0727668551995453	0.0613203159222563	1.18666797626746	0.235358611379388	0.351046255330029	TCP1	protein_coding	0	0.478595280786395
ENSG00000126934	5957.48854335907	-0.297400814191467	0.0701302625337913	-4.24069158515083	2.22832143908983e-05	0.000132083839433698	MAP2K2	protein_coding	7.64955928191987e-10	0.314061996959136
ENSG00000112294	5955.90035968377	-0.381433988812494	0.101676668675698	-3.7514406577294	0.000175821370715249	0.000815176105235012	ALDH5A1	protein_coding	0.466806565097507	0.0378787273492082
ENSG00000138095	5954.44198738023	0.307999427722994	0.0458798307241092	6.7131770728427	1.90431784844193e-11	4.85995436705921e-10	LRPPRC	protein_coding	0	0.705214352688485
ENSG00000182446	5944.91439110284	-0.00227169737265041	0.0529013044280785	-0.0429421806741812	0.965747624429295	0.977828370873562	NPLOC4	protein_coding	0	0.470022818227322
ENSG00000105976	5943.76307901052	-0.122144722515949	0.0913535369458826	-1.33705520989633	0.181204615985744	0.286841495158604	MET	protein_coding	4.79444809732173e-10	0.317664033914795
ENSG00000123124	5942.00403574667	0.105687164047912	0.0773165523576263	1.36694098256034	0.171643804894835	0.274655560176756	WWP1	protein_coding	0	0.431693131267081
ENSG00000114650	5937.83869046139	-0.16408999458515	0.0552883520333422	-2.96789447596835	0.00299847251650772	0.00950650516489777	SCAP	protein_coding	0	0.437760523761741
ENSG00000102316	5934.21761370453	0.133996217814835	0.0642500342329969	2.08554313494854	0.0370200269675885	0.0789846036661929	MAGED2	protein_coding	0	0.527316543567304
ENSG00000124702	5931.3449576341	0.0123948572427372	0.06901746212301	0.179590162568507	0.857474328246927	0.905179942485903	KLHDC3	protein_coding	0	0.456802111214771
ENSG00000008952	5927.83872938431	-0.179201168956113	0.0521156561417141	-3.43852850031908	0.000584884966801975	0.00232070732457858	SEC62	protein_coding	0	0.407598869193513
ENSG00000084090	5926.63460376043	0.12076257341284	0.0409298073787855	2.95047988609477	0.00317280702322368	0.00996672737885197	STARD7	protein_coding	0	0.68209415397486
ENSG00000166888	5926.47726092244	-0.0204832525425271	0.0695545722438272	-0.294491819613555	0.768382113430341	0.841044838429099	STAT6	protein_coding	2.26589681156485e-15	0.393717585074858
ENSG00000102910	5922.83121590762	-0.433391004000294	0.0795103047094032	-5.45075264878263	5.01570914314554e-08	5.64639570228691e-07	LONP2	protein_coding	0.647048197342438	0.0238376451401406
ENSG00000113384	5922.71815714643	-0.0216404301491489	0.0611737321617719	-0.353753635497039	0.723523522943946	0.807127566623275	GOLPH3	protein_coding	0	0.463446186818068
ENSG00000099860	5917.62886959611	-0.780480425631041	0.125255164097681	-6.23112373253033	4.63101145214035e-10	8.54026826000271e-09	GADD45B	protein_coding	0.00211328648188086	-0.159270286720074
ENSG00000164050	5912.98574748928	0.0328860432296677	0.0749472073239283	0.438789441313422	0.660814111707877	0.758103807366957	PLXNB1	protein_coding	0	0.416566832026357
ENSG00000099624	5904.88915347113	-0.889251581318756	0.0981319362974025	-9.06179593383091	1.28320090922985e-19	2.25895735571769e-17	ATP5D	protein_coding	0.00955242052411095	-0.13447432303184
ENSG00000110628	5904.76890784845	-0.600105799704354	0.131011115162167	-4.58057164815015	4.63706721242659e-06	3.26925555981952e-05	SLC22A18	protein_coding	0.00864663181532538	-0.136230927040422
ENSG00000162735	5896.30875033647	-0.149656766843401	0.0655337848130272	-2.28365822713251	0.0223916248659695	0.051950015087104	PEX19	protein_coding	7.5179441194106e-11	0.331494088645641
ENSG00000156709	5894.96570670593	-0.439813292839656	0.0747951997349722	-5.88023421821296	4.0968635107657e-09	6.08515620212913e-08	AIFM1	protein_coding	0.976353301863691	-0.00154346155563441
ENSG00000147123	5893.54711561828	-0.389547601839291	0.0859141894625425	-4.53414743567043	5.78366207028566e-06	3.97687277945669e-05	NDUFB11	protein_coding	4.28778741283688e-06	0.23674980083988
ENSG00000031698	5892.24512809757	-0.104284784694431	0.0634258594031419	-1.64419978973538	0.100134940379278	0.178888680897101	SARS	protein_coding	0	0.403251891139901
ENSG00000111540	5887.40819549813	0.0838750239276051	0.0367415943644546	2.28283571735116	0.0224400471815308	0.0520518580135488	RAB5B	protein_coding	0	0.652914552671096
ENSG00000123240	5872.59896282066	0.0212884606264166	0.0640479543525888	0.332383146996734	0.739599962614803	0.819418717209683	OPTN	protein_coding	0	0.460063402242343
ENSG00000198258	5864.96923181817	-0.426150860665228	0.0730106400805471	-5.83683227807739	5.3202603143109e-09	7.69364048134883e-08	UBL5	protein_coding	0.00347375785085059	0.15149352465238
ENSG00000130706	5863.49136225476	-0.250454560241762	0.057097631869447	-4.3864264075684	1.15228125992838e-05	7.33412886784149e-05	ADRM1	protein_coding	8.8815690176172e-11	0.330278683169736
ENSG00000134538	5861.58556249842	-0.331987571067549	0.158300984900328	-2.09719207544147	0.0359765757224663	0.0771207609796209	SLCO1B1	protein_coding	0.570381589014168	-0.0295431419594536
ENSG00000197226	5859.81519757007	-0.129131765615369	0.0543724390401388	-2.37494892439975	0.0175513786669731	0.0423698852253019	TBC1D9B	protein_coding	0	0.417288508402325
ENSG00000157103	5856.05958260567	-0.310858467182729	0.148011142226324	-2.10023693153719	0.0357080041080386	0.0766259701314611	SLC6A1	protein_coding	0.486698044445161	0.0362078973156271
ENSG00000104341	5856.02083705619	0.55695337309803	0.130541360108352	4.2664897365536	1.98572625579993e-05	0.000119364980366064	LAPTM4B	protein_coding	0	0.434140392022315
ENSG00000185559	5852.10856934215	3.39572970707986	0.493578039240556	6.87982332500998	5.99268360095469e-12	1.72597291291603e-10	DLK1	protein_coding	0.348251684556085	0.0488335284580152
ENSG00000129562	5851.04877538635	-0.201225223939174	0.0567096161481888	-3.5483439601028	0.000387661618533052	0.00162407436690923	DAD1	protein_coding	3.34619623502361e-16	0.398935932715604
ENSG00000067082	5850.23480682732	-0.0661346062660606	0.0990277371813962	-0.667839215036461	0.504236231512494	0.624216666622671	KLF6	protein_coding	3.92231574780858e-07	0.260626690511048
ENSG00000131844	5846.45891953754	-0.312780636167453	0.0682025054889957	-4.58605785703751	4.51693478414805e-06	3.19304072510232e-05	MCCC2	protein_coding	0.00100528589749407	0.170300819905202
ENSG00000128050	5840.64269980477	0.00819237064195033	0.0548884970554438	0.149254781628928	0.881352594556256	0.922443350094612	PAICS	protein_coding	0	0.477916373899332
ENSG00000078618	5838.14505786774	-0.011951694315324	0.0461411887380405	-0.259024412725427	0.795616404500486	0.86107551271556	NRD1	protein_coding	0	0.48915111964412
ENSG00000149485	5832.6152097173	-0.0935576533123781	0.156275395731182	-0.598671677487298	0.549391847590044	0.665037058281184	FADS1	protein_coding	6.63918159140212e-05	0.205991723398905
ENSG00000189403	5832.26136260297	-0.0231505010561339	0.0464939899812237	-0.497924593382566	0.618537192309996	0.723149327365279	HMGB1	protein_coding	0	0.535558600074729
ENSG00000114902	5822.88548912611	-0.232747054555564	0.06418903730104	-3.6259626930375	0.000287886918681624	0.00125230083739167	SPCS1	protein_coding	1.44191114297118e-09	0.309096976291133
ENSG00000101940	5822.40794435434	-0.470357061835715	0.094499040568613	-4.97737393951849	6.44527310955822e-07	5.53345097288426e-06	WDR13	protein_coding	0.196884637163822	0.067134937737494
ENSG00000151914	5821.88019727375	0.282096898199826	0.0808625086672148	3.48859938739695	0.000485558273068769	0.00197357788360994	DST	protein_coding	0	0.466796306784134
ENSG00000132002	5815.31138493708	-0.0856985922469192	0.088893735264773	-0.964056600745407	0.335017549537232	0.461510182027095	DNAJB1	protein_coding	2.33980550562562e-12	0.355540646289277
ENSG00000163541	5811.00217245654	-0.524830151071914	0.062586981558887	-8.38561211932086	5.04624719040814e-17	4.94646912096143e-15	SUCLG1	protein_coding	0.247751023714583	0.0601402463240564
ENSG00000184216	5805.86056869231	0.039576939473136	0.081338359689925	0.486571644965668	0.626561921763181	0.729847896012216	IRAK1	protein_coding	3.58491877639254e-13	0.367492368466197
ENSG00000111666	5802.48611217079	-0.290259907740802	0.0762868173037181	-3.80485014318005	0.000141890067788109	0.000676679322593077	CHPT1	protein_coding	0.00693636259650902	0.14005033639848
ENSG00000169908	5793.40170121843	0.354591129284025	0.135654519236306	2.61392787560832	0.00895079293516087	0.0241544000809315	TM4SF1	protein_coding	3.95108292787396e-06	0.237606835598315
ENSG00000124767	5792.90164818279	0.137695652895297	0.0698965467456007	1.96999221430012	0.0488392628674936	0.0993158040869241	GLO1	protein_coding	0	0.525622213814545
ENSG00000051108	5786.34125876064	-0.4214602851694	0.0709461651015711	-5.94056471644394	2.8404189661446e-09	4.357750822937e-08	HERPUD1	protein_coding	0.0108050957291328	0.132274514319554
ENSG00000140416	5785.91787289321	0.043792558181837	0.0885319492885801	0.494652591903179	0.620845371532645	0.725002494309486	TPM1	protein_coding	1.04508933067407e-09	0.311629306029793
ENSG00000170275	5778.80792422553	0.329193327324274	0.0732626216484468	4.49333261514882	7.01171379713309e-06	4.71694624402964e-05	CRTAP	protein_coding	0	0.546503594282048
ENSG00000100650	5776.30905712794	-0.159172740715899	0.0480207396699496	-3.31466657552354	0.00091752494494624	0.00343439799310317	SRSF5	protein_coding	1.092002530635e-14	0.386960475822314
ENSG00000132676	5774.01664141732	-0.00956639165863457	0.056247080504553	-0.170078012455423	0.864948785095111	0.91071690207268	DAP3	protein_coding	0	0.510655477667042
ENSG00000177885	5768.02853194417	0.0692460813834336	0.0384846352308402	1.7993175969599	0.0719684560777194	0.136417052601529	GRB2	protein_coding	0	0.604956560769099
ENSG00000118985	5767.43431136273	-0.144851199265121	0.0964081287082909	-1.50247910841012	0.132973419412199	0.224456477833693	ELL2	protein_coding	0.000951386410995233	0.171093230435896
ENSG00000130741	5762.16846236956	0.305300051930129	0.0514140826409831	5.93806280784963	2.88409560239402e-09	4.41886477198061e-08	EIF2S3	protein_coding	0	0.656147879032846
ENSG00000002549	5761.33882051997	-0.245005790576745	0.0942446067205195	-2.5996796962961	0.00933108102220299	0.0249910439796703	LAP3	protein_coding	0.0345679453728307	0.109786693049018
ENSG00000167701	5760.28619890254	-1.37147254315062	0.142427772770893	-9.6292493835226	6.01673706006845e-22	1.85865808892588e-19	GPT	protein_coding	4.2171789394039e-15	-0.391266329367364
ENSG00000100097	5747.93310568969	-0.31697512023618	0.119931212092716	-2.64297437426992	0.00821812548527929	0.0224493865682905	LGALS1	protein_coding	0.00657462467920748	0.140965180466093
ENSG00000136026	5737.40400515607	0.519061041731598	0.0829664255253523	6.25627822875155	3.94273095190563e-10	7.38946163848734e-09	CKAP4	protein_coding	0	0.565588186221175
ENSG00000091527	5734.95299809494	0.0785357252841836	0.0428327743608254	1.83354280585691	0.0667218888530895	0.128369134213617	CDV3	protein_coding	0	0.577653412041726
ENSG00000173486	5729.79697810477	-0.742004826150278	0.0848383507825868	-8.74610148954683	2.20850487839801e-18	2.96506818382276e-16	FKBP2	protein_coding	0.00403599674843686	-0.149076108540503
ENSG00000173372	5727.77234703242	-0.508357540774117	0.137361179513356	-3.70088217482646	0.000214851227936916	0.000971716708446109	C1QA	protein_coding	0.828435249850277	0.0112833901634875
ENSG00000159199	5725.08265834035	-0.358693666439928	0.0904103423194388	-3.96739639777701	7.2662081908895e-05	0.000374087208920399	ATP5G1	protein_coding	0.135102029549612	0.0777147463087816
ENSG00000112759	5724.10142428111	0.370595080569729	0.100105337209558	3.7020511683002	0.000213863472367402	0.000968134885554706	SLC29A1	protein_coding	0	0.430297717942271
ENSG00000125826	5723.7889201048	-0.0267147207182934	0.0712139629304298	-0.375133184827693	0.707561418215111	0.794380606322006	RBCK1	protein_coding	0	0.437424242780299
ENSG00000088247	5721.06917261899	0.288699970217724	0.0463181016415133	6.2329836497222	4.57633952334839e-10	8.45752645493373e-09	KHSRP	protein_coding	0	0.674428780576072
ENSG00000145907	5719.05613869659	0.0905017600861184	0.05033915130516	1.79784040333714	0.0722023025986055	0.136774421654459	G3BP1	protein_coding	0	0.558099060716224
ENSG00000172216	5717.01694999803	-0.765243084528169	0.0844896089845812	-9.05724495266418	1.33786914811603e-19	2.34324046124849e-17	CEBPB	protein_coding	0.00219707272573767	-0.158674098844519
ENSG00000148396	5711.08821401491	-0.245967388886724	0.0579916710192994	-4.24142613177791	2.22103989769587e-05	0.000131765406860554	SEC16A	protein_coding	3.52383770351698e-11	0.336949313455704
ENSG00000116785	5709.52703216174	-1.24898987256405	0.209705230103331	-5.95593096056124	2.58595488102569e-09	4.00295142283134e-08	CFHR3	protein_coding	4.1415018461434e-12	-0.351749436594233
ENSG00000152332	5705.90557322736	0.103444779099645	0.0628673289466384	1.64544574794085	0.0998779219110692	0.178475727257731	UHMK1	protein_coding	0	0.479398501187911
ENSG00000143278	5699.51671230637	-0.504348183631768	0.150212193533159	-3.35757152444774	0.000786303972659261	0.00299951711140245	F13B	protein_coding	0.00367323845293338	-0.15046518578086
ENSG00000125743	5699.02913003601	-0.000124078102013146	0.0935096426296396	-0.00132690168119429	0.998941285945546	0.999519901214263	SNRPD2	protein_coding	6.25316940857186e-11	0.332830752672506
ENSG00000167085	5693.19507250009	-0.00843201460917148	0.0611402033689158	-0.13791276679754	0.890309360382653	0.928045502270114	PHB	protein_coding	0	0.510159163597995
ENSG00000104331	5691.21725394855	0.0928573637327829	0.0844571094851717	1.09946177768594	0.271566697119773	0.393240612616277	IMPAD1	protein_coding	3.64779304897317e-13	0.367385444743935
ENSG00000152518	5687.97241145528	0.163882221574608	0.0729818969236087	2.2455187996298	0.0247348467419689	0.0564116036740628	ZFP36L2	protein_coding	0	0.499774402695888
ENSG00000164062	5687.55665089775	-0.202711925800626	0.0577848124421211	-3.50804852059817	0.000451406711722641	0.00185244257626998	APEH	protein_coding	4.80348669924716e-11	0.334732819942802
ENSG00000164889	5687.22054549366	0.346613415118444	0.0686695814144461	5.04755392386193	4.47502487978545e-07	3.99602118147301e-06	SLC4A2	protein_coding	0	0.561460460547496
ENSG00000108179	5685.46342324913	-0.372646463537177	0.077328119453206	-4.8190291729864	1.44258461197996e-06	1.14821082933695e-05	PPIF	protein_coding	0.00878891164910773	0.135944465463638
ENSG00000117500	5682.6838619326	-0.0428677939056282	0.0669007012578117	-0.640767482248517	0.521673762921437	0.639868729396626	TMED5	protein_coding	3.34100545108362e-11	0.337328598923243
ENSG00000119383	5680.25278895222	-0.1137018641686	0.0661919927084447	-1.71775859157801	0.085840657297214	0.157675517577811	PPP2R4	protein_coding	3.35551435466609e-14	0.381216909457932
ENSG00000100906	5678.496042047	-0.25738315536961	0.0739244449295758	-3.48170562003957	0.000498231095475395	0.00201748218733518	NFKBIA	protein_coding	0.000380122611575416	0.183822323323236
ENSG00000196235	5676.31183133612	0.12655597707662	0.0475728878890815	2.66025424758093	0.00780816853134889	0.021489435032756	SUPT5H	protein_coding	0	0.646329461362937
ENSG00000162889	5673.99874413295	-0.0537105361507476	0.0635068803347748	-0.845743577193747	0.397695807512298	0.524444721666514	MAPKAPK2	protein_coding	3.80211708612263e-12	0.352321419759034
ENSG00000166562	5662.73635030717	-0.163261365247816	0.0882935935552885	-1.84907373993769	0.064447165650398	0.124820937614445	SEC11C	protein_coding	0.000558945873497477	0.178575071027901
ENSG00000179403	5659.95717596327	-0.428750296024947	0.0960054303758015	-4.46589629718503	7.97342279670967e-06	5.28051785369809e-05	VWA1	protein_coding	0.204896689844774	0.0659531368600145
ENSG00000172016	5653.52102470164	0.91019581738618	0.468412745310918	1.94314912755421	0.0519981426580937	0.104566028340999	REG3A	protein_coding	0.000378146516014004	0.18360853621759
ENSG00000173369	5652.60148657449	-0.3954238848874	0.140178208087455	-2.82086559874343	0.00478942641771052	0.0141654696654109	C1QB	protein_coding	0.205184542215177	0.065911307359877
ENSG00000122705	5646.31680388309	0.0245772220058893	0.0662301388741072	0.371088184679887	0.710571851015786	0.796930640255117	CLTA	protein_coding	0	0.466754007289613
ENSG00000177106	5646.28137474528	-0.0165599958868073	0.0741403821152772	-0.223360001855115	0.82325533185005	0.88169606015936	EPS8L2	protein_coding	1.0762056234223e-14	0.387030739982657
ENSG00000125144	5628.36780301384	-1.92547248287334	0.272524984606662	-7.0653062714686	1.60262126295479e-12	5.3948140543407e-11	MT1G	protein_coding	0.044930892217986	-0.104195874859295
ENSG00000168653	5621.7597062621	-0.50451302970594	0.0806940122071093	-6.25217430521433	4.0477725770951e-10	7.57809793814917e-09	NDUFS5	protein_coding	0.245931350461892	0.060371953555155
ENSG00000178685	5618.61423313268	-0.353649647901658	0.0882171179514303	-4.00885515321831	6.10138247813219e-05	0.000320916915270913	PARP10	protein_coding	0.00493396326501855	0.145784267877999
ENSG00000114054	5614.56152344221	-0.639683345941871	0.0826990279279528	-7.7350769648606	1.03340567541489e-14	5.89365775611825e-13	PCCB	protein_coding	0.0552906786991894	-0.0996040297318447
ENSG00000162734	5597.47750231008	0.182256226942004	0.0639670898896907	2.84921867254395	0.00438267463780314	0.0131369825126192	PEA15	protein_coding	0	0.55224974561554
ENSG00000159176	5592.27464507598	-0.615524976236934	0.0947512726097126	-6.49621856555242	8.2363974210373e-11	1.81011883194567e-09	CSRP1	protein_coding	0.363445393404978	-0.0473002347621946
ENSG00000185787	5587.33237284424	0.17814431503948	0.0375701858670232	4.74164050372305	2.11994556158037e-06	1.62692619343347e-05	MORF4L1	protein_coding	0	0.679455370508322
ENSG00000163466	5586.99429060433	0.126108497281236	0.0445878686444106	2.82831409339062	0.00467938705883853	0.0138745012527425	ARPC2	protein_coding	0	0.607032055966931
ENSG00000105221	5586.26417138083	-0.0995858680678898	0.0556980511235771	-1.78795965135188	0.0737825177701466	0.139159942775836	AKT2	protein_coding	0	0.414555491061882
ENSG00000185043	5584.73833032115	-0.353401176646031	0.0698481676943535	-5.05956259572145	4.20219314811015e-07	3.77388007242042e-06	CIB1	protein_coding	0.000229911407480816	0.190461698982697
ENSG00000150753	5581.65952428292	0.313126884250844	0.0615082142185975	5.09081410066636	3.56529440912833e-07	3.25700074907503e-06	CCT5	protein_coding	0	0.621737005242787
ENSG00000142657	5578.81398654893	0.0885330030843481	0.092029949314129	0.962002084583958	0.336048556803556	0.462444282699666	PGD	protein_coding	1.3628326932977e-06	0.248487440575085
ENSG00000116459	5575.92383725979	-0.140855934194115	0.0517320220001316	-2.72279970409346	0.00647312900689197	0.0183524111137059	ATP5F1	protein_coding	0	0.402115679717627
ENSG00000128016	5572.78624019321	-0.337999004709883	0.104141789647899	-3.24556554916762	0.00117217575280154	0.00423949184220799	ZFP36	protein_coding	0.217818788445696	0.0641156938174589
ENSG00000116857	5569.43769030414	-0.0693152465583879	0.0686951383163379	-1.00902695965462	0.312961704886559	0.438033819069683	TMEM9	protein_coding	0	0.409987615647993
ENSG00000109180	5562.74947956063	-0.151099391134679	0.0476996510015595	-3.16772529697836	0.00153636616046847	0.00534404024126152	OCIAD1	protein_coding	0	0.401520196833648
ENSG00000072042	5561.71634692397	-0.204628613931991	0.0783786408407333	-2.61077012483285	0.00903385953477094	0.0243271903057626	RDH11	protein_coding	0.000568717225076588	0.178335843886666
ENSG00000137414	5561.5481817022	0.422388941670474	0.0988303130211879	4.27388043969788	1.92100071560605e-05	0.000116040281322253	FAM8A1	protein_coding	0	0.405273806978007
ENSG00000088766	5559.77088881192	-0.0171589408052865	0.0858927328166162	-0.19977174136398	0.841659102939032	0.894520427777864	CRLS1	protein_coding	6.81773722721036e-09	0.296529796468932
ENSG00000167671	5557.68678725608	-0.247990873433576	0.0571189599383513	-4.34165597029836	1.41412838290457e-05	8.8233428071861e-05	UBXN6	protein_coding	9.22956041655848e-10	0.312600784420626
ENSG00000132589	5548.25352085915	-0.0927461508130506	0.0712215415674158	-1.30222049076627	0.192841022416912	0.301321738858489	FLOT2	protein_coding	2.26665000473034e-12	0.355749558792772
ENSG00000197408	5546.97209349823	-1.62912591906029	0.195836022537683	-8.31882662826658	8.88383850039758e-17	8.2622092619331e-15	CYP2B6	protein_coding	2.23197051198296e-05	-0.218224162541928
ENSG00000090621	5544.90993913007	0.2399117111252	0.0572204699631943	4.19276023562053	2.75580664749732e-05	0.000158927548997572	PABPC4	protein_coding	0	0.616031273426283
ENSG00000174851	5542.44941482539	-0.349564440866458	0.0674242435205517	-5.18455117349455	2.16535686562087e-07	2.09633763443834e-06	YIF1A	protein_coding	0.000159789101143246	0.195132973160971
ENSG00000160285	5537.69447413316	-0.221766036141941	0.100226451277344	-2.212649787712	0.0269217996770329	0.0605113527494197	LSS	protein_coding	0.00013294739507052	0.197454040424217
ENSG00000168439	5537.16927315403	0.236432891203646	0.0598567174981392	3.94998090583562	7.81574279201008e-05	0.000399281002806509	STIP1	protein_coding	0	0.555387428120234
ENSG00000106052	5536.69665901821	0.137849163846581	0.0493383676328227	2.7939546940924	0.00520677728495538	0.015243054763287	TAX1BP1	protein_coding	0	0.591043552029553
ENSG00000138796	5534.86150351751	-0.573768034704093	0.0902943994140386	-6.35441443132171	2.09222070102785e-10	4.19709203885261e-09	HADH	protein_coding	0.0051204426532347	-0.145169280227101
ENSG00000171992	5530.95637649151	-0.26049797039376	0.081520604150213	-3.19548625907822	0.00139595429980799	0.0049289814941235	SYNPO	protein_coding	0.00171721024576907	0.162419484087165
ENSG00000089063	5529.04550325822	-0.0746495187386181	0.0518780159748908	-1.43894320813558	0.150166614105792	0.246836684917643	TMEM230	protein_coding	0	0.48338663852967
ENSG00000105202	5526.37411686048	0.323951469810198	0.102147502901463	3.17140860626518	0.00151701594953525	0.00528771778187334	FBL	protein_coding	0	0.460733849230502
ENSG00000140107	5520.39254649144	-1.68098644323256	0.244324696380988	-6.88013315121986	5.97966426129455e-12	1.72366195214459e-10	SLC25A47	protein_coding	9.9653633927996e-09	-0.293367909253484
ENSG00000112335	5514.3983286748	-0.0621119896621463	0.0536321984810768	-1.15811007978838	0.246819117077567	0.364643408933606	SNX3	protein_coding	0	0.440865776653969
ENSG00000172115	5506.6191032958	-0.340157282026195	0.0771148705448974	-4.41104652867375	1.02872207630074e-05	6.6407907428776e-05	CYCS	protein_coding	0.0587601046885466	0.0982267111908013
ENSG00000120915	5498.32105187674	-0.674891423081325	0.118214438660315	-5.70904392669496	1.13612568591672e-08	1.50903622701275e-07	EPHX2	protein_coding	0.0656494754116607	-0.0956800466234429
ENSG00000108465	5494.64729706054	-0.208486375158969	0.0676226805729473	-3.08308356593563	0.00204867617189974	0.00686153393857781	CDK5RAP3	protein_coding	8.52569179163805e-09	0.294672143667883
ENSG00000099875	5494.00815160403	-0.0171329439165365	0.0646202487933162	-0.26513274455713	0.790907203182657	0.857673711063373	MKNK2	protein_coding	0	0.423001760128966
ENSG00000115484	5493.59491171243	0.211593617140869	0.0513265830169429	4.12249568748853	3.74789629701038e-05	0.00020850921288624	CCT4	protein_coding	0	0.659535598549597
ENSG00000177700	5490.56178884239	-0.47753325285142	0.0854131536989034	-5.59086314193256	2.25943618015573e-08	2.76562724157452e-07	POLR2L	protein_coding	0.441491711066502	0.0400632612440281
ENSG00000221869	5489.78395027829	-0.67809305226043	0.114960146891942	-5.89850544378487	3.66808867225656e-09	5.50582740128643e-08	CEBPD	protein_coding	0.306139586318725	-0.0532552985991817
ENSG00000123143	5486.16948545112	0.348102417805497	0.0940109407879936	3.70278623836465	0.00021324455120267	0.000965715972528802	PKN1	protein_coding	0	0.518461379386516
ENSG00000004864	5483.08453844502	-0.0281246123829287	0.0826809962201204	-0.340158121801689	0.733737453660405	0.815017129739517	SLC25A13	protein_coding	1.08441327924376e-07	0.272566427831187
ENSG00000196683	5483.03015696261	-0.142432393703146	0.0779718928713495	-1.82671458211427	0.0677426946026165	0.129883852172894	TOMM7	protein_coding	1.19748574836391e-10	0.328085689376012
ENSG00000100225	5481.47926844222	-0.192128328361787	0.0650846517133296	-2.95197597750129	0.00315747494160459	0.00992850773581743	FBXO7	protein_coding	2.24157432877627e-10	0.323425460065752
ENSG00000072062	5477.46252772327	-0.428432488748666	0.0724052552799098	-5.91714630509068	3.27575290806397e-09	4.97038603077569e-08	PRKACA	protein_coding	0.000108272347397049	0.200014804823082
ENSG00000124486	5461.12803577831	0.100177898707957	0.0573213631882586	1.74765380891146	0.0805239917624909	0.149706023166981	USP9X	protein_coding	0	0.514461962179552
ENSG00000147853	5459.60588698005	-0.191677566231352	0.0814270958574055	-2.35397768043965	0.0185737262929159	0.0444861760385096	AK3	protein_coding	3.67877636391675e-05	0.212990409764603
ENSG00000180817	5459.05819888832	-0.0917204137090854	0.0688962410006951	-1.33128328014528	0.183095817621426	0.28921159545915	PPA1	protein_coding	6.51399538664089e-14	0.377562233131314
ENSG00000159140	5457.87468185334	0.197543596312971	0.0487625998660367	4.05112928464999	5.09710329846788e-05	0.000274368880203332	SON	protein_coding	0	0.570576941605548
ENSG00000112695	5455.44155783678	-0.536523831537561	0.0775366769784581	-6.91961343257749	4.52877735023274e-12	1.35056986769603e-10	COX7A2	protein_coding	0.490792957256697	0.0358685613706916
ENSG00000175215	5453.5559517174	0.319318040257152	0.056255886379693	5.67617116726148	1.37742954741413e-08	1.78739485159748e-07	CTDSP2	protein_coding	0	0.640015556814096
ENSG00000135048	5448.03344072684	0.451256760248366	0.0877993485470114	5.13963677084397	2.75270066280728e-07	2.59222662853445e-06	TMEM2	protein_coding	0	0.512816511842683
ENSG00000178741	5446.12782487437	-0.491015490653926	0.0682241375925323	-7.1970934038992	6.15096296823046e-13	2.29440893249539e-11	COX5A	protein_coding	0.23862718323025	0.0613142922942071
ENSG00000264364	5438.39133582315	-0.119043633506584	0.0520019375696971	-2.28921534600577	0.0220668433938919	0.0513138134831411	DYNLL2	protein_coding	1.64294630869736e-16	0.39993279080315
ENSG00000113269	5436.6039375664	-0.513046118211236	0.0565917890701643	-9.06573421057858	1.2376786022098e-19	2.1899929482383e-17	RNF130	protein_coding	0.13153017512456	0.0784314877437215
ENSG00000231389	5435.61731294355	-0.170996527976842	0.141605472433439	-1.20755593013693	0.227218119311841	0.342101234399605	HLA-DPA1	protein_coding	0.00269829798602635	0.155489416901468
ENSG00000228474	5430.90764122357	-0.238732615780352	0.060620849327284	-3.93812720259768	8.21200592355044e-05	0.00041730051897818	OST4	protein_coding	9.63464014295294e-12	0.346021850038892
ENSG00000119655	5427.63026342237	-0.15049971829613	0.0808430559806665	-1.86162826813625	0.0626555058987521	0.122015214783302	NPC2	protein_coding	2.37913847369851e-09	0.30510954394095
ENSG00000213949	5427.18073048841	-0.230749239216265	0.0688365137960692	-3.35213430331274	0.000801911067856816	0.0030550004952337	ITGA1	protein_coding	3.69153329903155e-06	0.238316527117501
ENSG00000166035	5420.96106859241	-0.191278231685718	0.140444669187765	-1.36194725504314	0.173214531462692	0.276673024913137	LIPC	protein_coding	0.200652185379277	0.0665749394294738
ENSG00000151552	5409.68170483367	-0.706639793830932	0.0940594140216774	-7.51269611001485	5.79218783844539e-14	2.81088114174008e-12	QDPR	protein_coding	5.96628802037169e-05	-0.207275513057619
ENSG00000204394	5409.60406350329	0.157595736520418	0.0672238600694516	2.34434226712955	0.0190606708701451	0.0454540691458509	VARS	protein_coding	0	0.539048543369907
ENSG00000106628	5407.1009340023	-0.0933818631031713	0.0721780925294659	-1.2937701708458	0.195744818997462	0.304790089522981	POLD2	protein_coding	3.23997324030496e-13	0.368112996049697
ENSG00000090520	5405.67775264855	-0.13003166449526	0.0580858947754175	-2.238609992977	0.0251813034694458	0.0572783766174276	DNAJB11	protein_coding	5.0238405096583e-16	0.398146577148403
ENSG00000136986	5399.51217283693	-0.398646361438025	0.0654514535186439	-6.09071823476724	1.12405237493927e-09	1.89284056344092e-08	DERL1	protein_coding	0.0019531461371417	0.160472532353238
ENSG00000123144	5388.81138537342	-0.477037980881663	0.0740219930949739	-6.44454385698045	1.15948603253734e-10	2.47567488036314e-09	C19orf43	protein_coding	0.0958982912366369	0.0865732004502546
ENSG00000106261	5381.34329396529	0.00110729061104387	0.0722349849078604	0.0153290073010506	0.987769700720091	0.992294724467565	ZKSCAN1	protein_coding	6.47930560188204e-14	0.377592312771862
ENSG00000130770	5377.06018293083	-0.513111575251813	0.0712735883268368	-7.19918257656476	6.05745964598099e-13	2.26442673483129e-11	ATPIF1	protein_coding	0.918134332176696	-0.00535182604567875
ENSG00000182197	5367.76392494547	-0.143425988824927	0.0845850127028901	-1.69564304883088	0.0899534999632751	0.163907665966035	EXT1	protein_coding	6.15322227538312e-09	0.297377666336887
ENSG00000164880	5360.98105136128	-0.0340713987373145	0.0565524770054805	-0.602474030165162	0.546858644902073	0.662574994160445	INTS1	protein_coding	0	0.445236489423951
ENSG00000173113	5352.08414845773	-0.159684257883928	0.0625185054462398	-2.55419186277961	0.0106434589903405	0.0279675507579551	TRMT112	protein_coding	3.35654091443126e-14	0.38121526447759
ENSG00000102996	5351.66999452232	-0.153150498367318	0.090731354234132	-1.68795560983377	0.0914197504385241	0.166105690844172	MMP15	protein_coding	0.000121092616361914	0.198622916456148
ENSG00000100612	5350.71917295027	-0.034022813442196	0.0924894350597534	-0.36785621428237	0.712980450375167	0.798733812847607	DHRS7	protein_coding	4.55828123090567e-07	0.25919344263836
ENSG00000185189	5349.82716804138	-0.512837464946516	0.111153022862074	-4.61379683378363	3.95378921810954e-06	2.83032247264837e-05	NRBP2	protein_coding	0.566838287374858	0.0298150337103472
ENSG00000086696	5341.07905086798	-0.49973796568837	0.14431200523217	-3.46289946483931	0.000534388024450097	0.0021415243200495	HSD17B2	protein_coding	0.908525972773587	0.00598255850842582
ENSG00000174903	5337.82103704179	-0.0351033523201518	0.041110875579595	-0.853870218652678	0.393176902391983	0.520006413526784	RAB1B	protein_coding	0	0.55221026608732
ENSG00000141552	5335.81804800623	-0.28453177121443	0.0915280607581094	-3.10868348851388	0.00187922916405337	0.00636819122731267	ANAPC11	protein_coding	4.37654776548263e-05	0.210955099086566
ENSG00000025708	5334.46951128268	-0.75990395312119	0.116803820917778	-6.50581416900832	7.72737040767198e-11	1.70041574328006e-09	TYMP	protein_coding	0.260119731373602	-0.0585958447796549
ENSG00000090060	5333.48929687909	0.166972047810036	0.0415000474015018	4.02341824322817	5.73595016969488e-05	0.000304020658522949	PAPOLA	protein_coding	0	0.602956264672637
ENSG00000175756	5325.03519800307	-0.636661779934588	0.0826901708989044	-7.69936466467049	1.36744412188914e-14	7.53710734531356e-13	AURKAIP1	protein_coding	0.0144967069462119	-0.126899893546272
ENSG00000197324	5323.01009034215	0.0578678050164021	0.0756531700034382	0.764909190371959	0.444325620934614	0.568529314003208	LRP10	protein_coding	3.28267376004213e-15	0.392293032098266
ENSG00000270647	5321.06380400187	0.100740811260309	0.0410659647382341	2.45314610048636	0.0141612808763758	0.0354304137015785	TAF15	protein_coding	0	0.622029341749366
ENSG00000102024	5319.40844617806	-0.201453730170273	0.0736826009738301	-2.73407463237926	0.00625558636303435	0.017816157810164	PLS3	protein_coding	3.97341617407785e-07	0.260503551982554
ENSG00000116688	5316.9410176876	-0.0980008724872464	0.0620186020533303	-1.58018512579459	0.114064477091209	0.198341012828458	MFN2	protein_coding	8.08222925792981e-12	0.347225505655207
ENSG00000171552	5314.00686326108	0.23358529325684	0.0732826767104208	3.18745580459432	0.00143530390960841	0.00504366290835407	BCL2L1	protein_coding	0	0.545452216846009
ENSG00000079459	5313.02718619422	0.131932815620016	0.0915481344985576	1.44113057401617	0.149547797445304	0.246055610143786	FDFT1	protein_coding	2.88240833479177e-14	0.382029294749928
ENSG00000099795	5311.93436989837	-0.615521904184249	0.0862759554798967	-7.134338886895	9.7253453871795e-13	3.47690867061298e-11	NDUFB7	protein_coding	0.865590287205771	0.00881309968345878
ENSG00000131069	5310.34897019671	-0.509872621327836	0.107444863171325	-4.74543506574926	2.08058651915481e-06	1.60027992101911e-05	ACSS2	protein_coding	0.617336005302446	0.0260113691641385
ENSG00000139540	5307.93138349474	-0.146521945129651	0.192019647224479	-0.763057047794491	0.445429374390156	0.56958958387859	SLC39A5	protein_coding	0.0583334722116416	0.0983923842110087
ENSG00000103502	5303.9039473751	-0.460790923382283	0.0641109461050861	-7.18739858599166	6.60374180716445e-13	2.44218121451663e-11	CDIPT	protein_coding	0.0731376215412946	0.0931500668567011
ENSG00000143164	5302.73954232094	-0.0657926173749872	0.05792996795312	-1.13572680427219	0.256070918920791	0.375099596113054	DCAF6	protein_coding	0	0.430270223270832
ENSG00000149932	5298.46504957137	-0.580289579892648	0.0797665077891111	-7.27485251613163	3.46799124663662e-13	1.38494872655035e-11	TMEM219	protein_coding	0.636332120771491	-0.0246166608309031
ENSG00000109929	5293.88772417267	-0.478024115212638	0.112854498140759	-4.23575597860901	2.27784044175855e-05	0.00013455676528409	SC5D	protein_coding	0.934054467878507	0.00430843851415976
ENSG00000184007	5290.83285233834	-0.0192194567343662	0.0499313125096037	-0.384917915599946	0.700298231957612	0.788406753963242	PTP4A2	protein_coding	0	0.423813675426579
ENSG00000162434	5290.5679905093	0.15162166999715	0.0607582524935582	2.49549096253592	0.0125782959338138	0.0320935829993574	JAK1	protein_coding	0	0.475420468725399
ENSG00000125970	5287.57720064855	0.153411261716843	0.061025016894487	2.51390773036726	0.0119401668503718	0.0307748948237268	RALY	protein_coding	0	0.581013401889847
ENSG00000143375	5284.81369470339	0.0559695766475284	0.125309708307235	0.446649963547132	0.655127814646646	0.753745560914924	CGN	protein_coding	5.42994395139117e-07	0.257513917708683
ENSG00000175390	5284.57733378521	-0.025078878284529	0.0583724003821313	-0.429635891626037	0.667460524255683	0.763186298244911	EIF3F	protein_coding	0	0.503978502456896
ENSG00000241685	5280.68663251917	-0.028485808336457	0.0571965169552205	-0.498033968725032	0.618460100084366	0.723098075067296	ARPC1A	protein_coding	0	0.504675739124917
ENSG00000085871	5279.33258117618	-0.470965409565102	0.0837914074917896	-5.62068860833075	1.90197820575104e-08	2.37947266175613e-07	MGST2	protein_coding	0.452390472221098	-0.0391143425836061
ENSG00000135387	5271.20675017201	0.339133213198991	0.0421717688504919	8.04171184759389	8.8592022634853e-16	6.35505020580659e-14	CAPRIN1	protein_coding	0	0.678131631327006
ENSG00000168003	5267.05629413887	0.0245021415131601	0.0791601103703708	0.309526368754674	0.756921156949011	0.832700153021574	SLC3A2	protein_coding	9.72891754454028e-13	0.361232043277083
ENSG00000123104	5263.75187379613	0.374625669740386	0.107941375794102	3.47064012279205	0.000519219360407514	0.00208752561308563	ITPR2	protein_coding	6.29635053924986e-09	0.297187788605926
ENSG00000156261	5241.3868463272	0.134439912554903	0.0464907313368146	2.89175731783863	0.00383093737112427	0.0117006871783015	CCT8	protein_coding	0	0.630428611378094
ENSG00000160972	5238.91824654088	-0.544930236837573	0.107339126751765	-5.07671576365432	3.84014673359947e-07	3.4786144105045e-06	PPP1R16A	protein_coding	0.163065284951561	0.0725535029856393
ENSG00000157916	5234.10952196867	-0.417355820342731	0.0569301635613545	-7.33101389903685	2.28417971521332e-13	9.56163655800504e-12	RER1	protein_coding	0.0345306510645703	0.109809252779429
ENSG00000140479	5233.13879361105	-0.28999725116772	0.127785677301016	-2.26940340492615	0.023243805324377	0.0535562109457298	PCSK6	protein_coding	0.0304901216906767	0.112386231984528
ENSG00000185269	5231.45927497616	1.3233701085027	0.282561805034474	4.68347131467835	2.82056942320699e-06	2.09112435277899e-05	NOTUM	protein_coding	0.0080751158506954	0.137425652763449
ENSG00000116521	5227.27181589205	0.114024944769155	0.069199526153206	1.64777060057762	0.0993997541062639	0.177803473438999	SCAMP3	protein_coding	0	0.529569696642125
ENSG00000066027	5225.95811416773	-0.0469208610209556	0.067154190823766	-0.69870339356915	0.484737412716775	0.606042489993214	PPP2R5A	protein_coding	7.09234661308492e-15	0.388987561598639
ENSG00000109111	5225.66915707006	0.0875746237682904	0.0401249685579088	2.18254685089414	0.0290691974610217	0.0644686713713261	SUPT6H	protein_coding	0	0.65301395648322
ENSG00000164825	5225.62743415578	0.250116400291488	0.232974469731785	1.07357857957328	0.283011602354828	0.405709930934022	DEFB1	protein_coding	0.134156823219004	0.0779122354957163
ENSG00000136636	5222.83942302847	0.19983953438983	0.0667954506816855	2.9918135494312	0.00277325583355909	0.00888967105919016	KCTD3	protein_coding	0	0.520070170161467
ENSG00000196961	5222.45407590755	0.0892863583263293	0.0497069772260424	1.79625403331809	0.0724541247794749	0.137149282498958	AP2A1	protein_coding	0	0.575494962835194
ENSG00000204642	5220.50238702093	-0.698353462659018	0.127598772334151	-5.47304217653596	4.42374773177485e-08	5.052532000568e-07	HLA-F	protein_coding	0.721973857640216	-0.018525768617065
ENSG00000023228	5214.40163697702	-0.155806109224436	0.0559996158604249	-2.78227103580088	0.00539799390410672	0.0157162816380199	NDUFS1	protein_coding	5.72339445399882e-15	0.389950580090568
ENSG00000153048	5208.88803950484	-0.268447418268829	0.0721163132230382	-3.72242293416451	0.000197320144511129	0.000902022139987762	CARHSP1	protein_coding	8.26412182811092e-08	0.275019563516216
ENSG00000146085	5203.3117365066	-0.384127440053909	0.0922231715686161	-4.16519442478846	3.11087340109729e-05	0.000176920349153554	MUT	protein_coding	0.0222134771412494	0.118743376016657
ENSG00000162433	5202.69170555214	-0.162809156985666	0.108180830750421	-1.50497233064585	0.13233119057933	0.223547387992616	AK4	protein_coding	0.014276297899965	0.127184710142714
ENSG00000171903	5201.46945976095	-0.717919272464682	0.136823973459053	-5.24702838482858	1.54572091638817e-07	1.54949315802026e-06	CYP4F11	protein_coding	0.000623106999784622	-0.177070149011719
ENSG00000012660	5197.41373080608	0.100234005887409	0.0824724740542644	1.21536315039437	0.224227615997775	0.338751681876932	ELOVL5	protein_coding	2.65767016436555e-14	0.3824591046137
ENSG00000138073	5191.72842229381	0.0996094641087852	0.0830286072601306	1.19970052968258	0.230255667261334	0.345497835336266	PREB	protein_coding	0	0.421693530762307
ENSG00000073921	5190.54658780714	0.110675505418765	0.0445848559731839	2.48235646393772	0.0130516638352489	0.0330933722054254	PICALM	protein_coding	0	0.531237706709405
ENSG00000170515	5188.22879360541	-0.0319577140171874	0.0572463063289893	-0.558249362562002	0.576674117649993	0.688878401723977	PA2G4	protein_coding	0	0.509837687439635
ENSG00000117118	5184.70575081295	-0.621968833846614	0.0693641608710086	-8.96671748113905	3.05482392355788e-19	4.87979836381672e-17	SDHB	protein_coding	0.0431382901743028	-0.105078994306018
ENSG00000134308	5184.12980380684	0.372404238989021	0.0545646495446322	6.82500927059754	8.79196376381537e-12	2.44053031139731e-10	YWHAQ	protein_coding	0	0.655809013082294
ENSG00000181830	5182.94220648661	-0.622891281833051	0.109757092829254	-5.67518021638991	1.38542723996203e-08	1.79709704840789e-07	SLC35C1	protein_coding	0.213736777345102	-0.0646874419850683
ENSG00000071054	5182.16342155397	0.54858318320538	0.0608466050579371	9.01583880781893	1.953695477917e-19	3.33714399851723e-17	MAP4K4	protein_coding	0	0.675065622965806
ENSG00000100284	5179.35581795496	-0.0769075392712317	0.0654476365122909	-1.17510033012099	0.23995457861504	0.356460821341072	TOM1	protein_coding	0	0.410957449058484
ENSG00000132155	5177.3716871266	-0.0261246848600157	0.0490558227852749	-0.532550131191716	0.594345030679945	0.703846819693191	RAF1	protein_coding	0	0.457701445467727
ENSG00000183291	5176.62392286328	-0.105032681778965	0.0471935771413818	-2.22557153199704	0.026042894808945	0.058873356645996	SEP15	protein_coding	0	0.412596789468366
ENSG00000164300	5169.61203712969	0.163139166225961	0.085476789945788	1.90857853142857	0.0563164835882302	0.111835623005945	SERINC5	protein_coding	1.3886345567931e-15	0.395409094861316
ENSG00000143106	5163.02167794856	-0.1518620901991	0.0639592312830342	-2.37435765178407	0.0175795131727134	0.042427749884489	PSMA5	protein_coding	4.82158569982169e-11	0.334705795265747
ENSG00000117298	5162.49916167851	-0.165993015398213	0.0629958943268028	-2.63498148842992	0.00841418718760473	0.0228961446940941	ECE1	protein_coding	1.52432268857933e-11	0.342850092941389
ENSG00000122034	5161.04066150356	-0.42795910804198	0.0783053735111625	-5.46525849826863	4.62232706411798e-08	5.25671631576555e-07	GTF3A	protein_coding	0.203133956210739	0.0662102237878257
ENSG00000141551	5159.67131653235	0.202268459599173	0.0413594974737444	4.89049606387447	1.00582170163313e-06	8.28080935174174e-06	CSNK1D	protein_coding	0	0.66943885020574
ENSG00000185627	5152.77075154555	-0.202514465260293	0.0595681572255834	-3.39971009164132	0.0006745733448509	0.00262673272663756	PSMD13	protein_coding	4.25550077556736e-10	0.318575823018915
ENSG00000149115	5150.03962368182	-0.0160980449999735	0.05641781715908	-0.285336190065316	0.775386589087708	0.846563265192617	TNKS1BP1	protein_coding	0	0.412290823124664
ENSG00000161638	5148.36370275441	0.389664604800202	0.0831811760565266	4.68452867912569	2.80604877520205e-06	2.08214853633487e-05	ITGA5	protein_coding	0	0.462233131314081
ENSG00000143569	5147.08976845919	0.507158865322402	0.0504160559174572	10.0594712556004	8.34452974628184e-24	3.99888408841262e-21	UBAP2L	protein_coding	0	0.72922777572808
ENSG00000184432	5144.48805978939	0.203152598109838	0.0422752472055782	4.80547392477536	1.54385359224703e-06	1.22120871955276e-05	COPB2	protein_coding	0	0.632169235577635
ENSG00000100605	5141.59487057762	-0.4132726592248	0.074731430429705	-5.53010502874743	3.20039113380091e-08	3.78172245481735e-07	ITPK1	protein_coding	0.0689354241817658	0.0945421902208269
ENSG00000136448	5139.24638613106	-0.0439453049788543	0.0456552533944532	-0.962546513523312	0.335775150177227	0.462236939978573	NMT1	protein_coding	0	0.514552201101197
ENSG00000144224	5134.41934555093	0.0718494942106502	0.0551060038907901	1.30384148981375	0.192287633092058	0.300585715828011	UBXN4	protein_coding	0	0.520477185297636
ENSG00000095139	5133.28610257272	0.157469097889263	0.0431925960215944	3.64574284468884	0.00026662049590743	0.0011690778486199	ARCN1	protein_coding	0	0.591537046132299
ENSG00000198830	5132.49599107047	0.184155143195858	0.0659821398983184	2.79098470403733	0.00525479555282124	0.0153585335147039	HMGN2	protein_coding	0	0.509644049753605
ENSG00000000003	5126.37554206026	-0.158087230939103	0.0831810024329732	-1.90052086792881	0.0573647991002673	0.113505850909257	TSPAN6	protein_coding	6.73002756778426e-07	0.255437952516467
ENSG00000100804	5123.21079831896	-0.154381001145744	0.0503477037789356	-3.06629676347491	0.00216728090429287	0.00719659901084796	PSMB5	protein_coding	0	0.492879350091766
ENSG00000123989	5122.89508266439	-0.260615689793584	0.093049862317833	-2.80081757567133	0.00509733250430382	0.01496455038956	CHPF	protein_coding	0.0100928907067029	0.133495559728061
ENSG00000106609	5121.69435101544	0.0394484692115784	0.0354124132626558	1.11397291449715	0.265290806613131	0.386072115322865	TMEM248	protein_coding	0	0.633272547393059
ENSG00000130300	5118.90473612497	-0.611781314425498	0.0930414488500261	-6.57536315251959	4.85345638987368e-11	1.12316337542724e-09	PLVAP	protein_coding	0.28420710831006	0.0557274690567448
ENSG00000180921	5117.31475265149	-0.274075110346787	0.10124716931181	-2.70699035054225	0.00678962308333224	0.0191240126422282	FAM83H	protein_coding	3.81988941992194e-06	0.237959801380374
ENSG00000157020	5115.60094257712	-0.0676718985246528	0.0536069743950936	-1.26237116136975	0.206815261292986	0.318242598031182	SEC13	protein_coding	0	0.454281766332892
ENSG00000100823	5114.89278637676	0.131645859696973	0.046442877715976	2.8345758525572	0.0045886563173606	0.013652409896888	APEX1	protein_coding	0	0.67741418490049
ENSG00000132329	5113.37005170416	-0.81390746833443	0.15296152212794	-5.32099482936408	1.03201336300932e-07	1.07643860572169e-06	RAMP1	protein_coding	4.76164189594918e-05	-0.209959885979363
ENSG00000197451	5111.10764423855	-0.230124738398221	0.0508541002807742	-4.52519535549076	6.03397424286345e-06	4.13087792213811e-05	HNRNPAB	protein_coding	3.73951987364808e-10	0.31956069624968
ENSG00000213639	5110.09250638878	0.0630009392756925	0.0443303061324867	1.42117085966892	0.155267094004741	0.253397777482716	PPP1CB	protein_coding	0	0.530035226079048
ENSG00000143575	5107.33447449868	-0.158341707760784	0.0622620614701777	-2.54314913483273	0.0109858328512261	0.0287315376865539	HAX1	protein_coding	1.78625111426168e-15	0.394567569917539
ENSG00000127241	5106.92663797148	-0.334091111613459	0.118949287060781	-2.80868527982639	0.00497442492936198	0.0146448428125176	MASP1	protein_coding	0.737970274567659	0.0174179918549973
ENSG00000171130	5105.06800440994	-0.291025968735521	0.129426468635862	-2.24858154443134	0.0245391316911521	0.0560578786991203	ATP6V0E2	protein_coding	0.583511490097381	0.0285425239168392
ENSG00000170017	5100.09432978178	0.380348673334575	0.0825524450839152	4.60735806126575	4.07817400950411e-06	2.91211332830981e-05	ALCAM	protein_coding	0	0.535831666811582
ENSG00000115107	5097.77834712515	-0.828669425150583	0.126943496938182	-6.52786038779225	6.67158379979407e-11	1.49478134693568e-09	STEAP3	protein_coding	0.000338063038232138	-0.1853906945812
ENSG00000130173	5093.1182910408	-0.245201375016746	0.19058924771731	-1.28654359022624	0.198253416131227	0.30786032022941	C19orf80	protein_coding	0.98146145790816	0.00121000054049354
ENSG00000177119	5089.76749232217	0.128445319519312	0.0690994309773143	1.85884771701638	0.0630487266558539	0.122656363584437	ANO6	protein_coding	0	0.47122811882398
ENSG00000118816	5088.3095131617	0.168351572219575	0.0628589125918889	2.6782450614855	0.0074009048036905	0.0205373025049491	CCNI	protein_coding	0	0.487103354114918
ENSG00000110107	5087.3105578827	0.0527773773223086	0.0428019693652091	1.23305955555419	0.217553545411507	0.330960805003666	PRPF19	protein_coding	0	0.62570587281482
ENSG00000129824	5083.86442734913	-0.077148173737172	0.296867437049234	-0.25987415293506	0.794960849424404	0.860564166489197	RPS4Y1	protein_coding	0.513969663634263	0.0339897948916899
ENSG00000013275	5075.91398148962	-0.151374465107606	0.0595403483242091	-2.54238460754951	0.011009894874798	0.0287861894713036	PSMC4	protein_coding	4.92097739389229e-13	0.36553225688953
ENSG00000101558	5074.85618582038	0.012303230215793	0.047802637285168	0.257375553202175	0.79688887307964	0.861993030181827	VAPA	protein_coding	0	0.549363040111671
ENSG00000160007	5074.71713523752	0.0680842068425018	0.0569224430100612	1.19608722398769	0.231662522761485	0.347066288279375	ARHGAP35	protein_coding	0	0.510749241546564
ENSG00000115234	5073.03632019131	0.0575616275547569	0.0414967563466848	1.38713558895684	0.165400421696817	0.266357516579248	SNX17	protein_coding	0	0.672283256215088
ENSG00000159692	5064.53559216434	0.0358367558765814	0.0447454170937921	0.800903381936589	0.423187582094069	0.549391512272087	CTBP1	protein_coding	0	0.591844657456343
ENSG00000106351	5063.45893200957	0.171587585293107	0.0818453172911754	2.09648628623017	0.036039075191926	0.0772307465637049	AGFG2	protein_coding	0	0.420186493771399
ENSG00000164406	5062.79825994442	-0.912542498601841	0.141971452920269	-6.42764781110132	1.29593561456081e-10	2.7331884134967e-09	LEAP2	protein_coding	2.77659863638636e-05	-0.216247705839915
ENSG00000134440	5060.68388594655	0.125608354941331	0.0497583719171571	2.52436625439549	0.0115907100185087	0.0300334829136845	NARS	protein_coding	0	0.552708930128285
ENSG00000137801	5054.88714262694	0.145720298027803	0.155831436082405	0.935114901660439	0.349729087731919	0.47701515765119	THBS1	protein_coding	6.82932068366307e-10	0.314940886456407
ENSG00000060237	5046.56253406482	0.338417391251247	0.0615196576282561	5.50096350171838	3.77721402348795e-08	4.3881815712602e-07	WNK1	protein_coding	0	0.558106110631978
ENSG00000105698	5045.72269070608	-0.232328417530956	0.0531725129678401	-4.36933303625265	1.24626582541641e-05	7.87278580010397e-05	USF2	protein_coding	1.06087389728346e-10	0.328976798727255
ENSG00000130520	5044.71591158552	-0.189094351417771	0.0786773539825939	-2.40341523762485	0.016242732045885	0.0396855421690423	LSM4	protein_coding	3.72010892024604e-07	0.261129584501465
ENSG00000170385	5043.39019363782	-0.0699747218340692	0.102442833296101	-0.683061172584072	0.494568188842554	0.615361176583012	SLC30A1	protein_coding	0.000209496269782001	0.191665824593396
ENSG00000120738	5042.82744392603	-0.416123663686523	0.151857949016882	-2.74021654039501	0.00613987178840338	0.0175401669305407	EGR1	protein_coding	0.207393541381631	0.0655917111790514
ENSG00000121858	5042.55421934042	-0.335709470188447	0.118429926419107	-2.83466755691816	0.00458733947268177	0.0136496689518292	TNFSF10	protein_coding	0.0039092598584602	0.149593102362427
ENSG00000113328	5031.15263108353	-0.0885277315346224	0.0680749789391642	-1.30044449391216	0.193448668591515	0.302027352400665	CCNG1	protein_coding	6.87347640420069e-13	0.363437726919163
ENSG00000004455	5028.87675591093	-0.307711100318341	0.0542534951241701	-5.67172860686823	1.41363798804111e-08	1.82819209667805e-07	AK2	protein_coding	3.10954995049866e-06	0.240098980817179
ENSG00000146648	5023.29417416202	-0.369194982666439	0.105670662919249	-3.49382669197949	0.000476150011537396	0.00194036612709181	EGFR	protein_coding	0.0220968090977036	0.118846774781041
ENSG00000109084	5023.03545841129	0.0200808687982065	0.103281917408061	0.194427730450318	0.845840978435021	0.897216910846463	TMEM97	protein_coding	1.64046731172929e-08	0.289158169559874
ENSG00000175334	5022.11345673776	-0.189852567161481	0.060535342742204	-3.13622684800824	0.00171136773524281	0.00587201992211793	BANF1	protein_coding	1.00706170799926e-12	0.361011380913998
ENSG00000117523	5021.07249105286	0.526874027434711	0.0588059606262925	8.95953440473418	3.26052219597395e-19	5.16059898393968e-17	PRRC2C	protein_coding	0	0.658723683251985
ENSG00000090863	5016.70747625581	0.111390005156385	0.0521477244006671	2.13604728560237	0.032675559801892	0.0712170750681879	GLG1	protein_coding	0	0.550834122532236
ENSG00000137713	5011.82817355266	-0.288278561031573	0.0978457035355455	-2.94625671455106	0.00321645331051729	0.0100873027655052	PPP2R1B	protein_coding	0.351353651374973	0.04850389037851
ENSG00000100528	4997.30684823498	-0.214412514234154	0.0624846389120524	-3.43144359905706	0.000600377959977788	0.00237426259381932	CNIH1	protein_coding	1.80159361356544e-07	0.267919123366476
ENSG00000211452	4995.45051909503	-0.458398504663353	0.170401955591853	-2.69010119673338	0.00714303545667689	0.0199274980107681	DIO1	protein_coding	0.0882121053998499	-0.0886381207744567
ENSG00000198931	4994.5252075764	-0.482965977886876	0.0880658852314436	-5.48414379322488	4.15476731325154e-08	4.77217348123939e-07	APRT	protein_coding	0.261242934321455	0.0584581364252697
ENSG00000107798	4989.22548032406	-0.00931049115358576	0.0748946007312345	-0.124314584264856	0.901066200301646	0.935414994590607	LIPA	protein_coding	9.49406807751158e-13	0.361388081412427
ENSG00000198918	4988.01882275136	-0.109226462353808	0.0947432979069457	-1.15286742985332	0.248964802366171	0.367027624047954	RPL39	protein_coding	1.4835514732765e-09	0.308871848981405
ENSG00000134686	4987.56920081331	-0.0213272410638999	0.0600703066474971	-0.355037992215553	0.72256112920917	0.806418980535425	PHC2	protein_coding	0	0.430724472842549
ENSG00000150540	4982.05389530373	-0.170153469393108	0.0806671125964423	-2.10932886918048	0.0349162045635909	0.0752295967397302	HNMT	protein_coding	6.13035838876691e-06	0.232966111054973
ENSG00000136868	4979.13473381503	-0.36336839756462	0.0742131016477022	-4.89628366820686	9.76660547512404e-07	8.06381802617085e-06	SLC31A1	protein_coding	0.00392735348798463	0.14951837325544
ENSG00000198663	4973.85929964236	0.0640039386475095	0.0508695340869075	1.25819785449897	0.208320210713396	0.320144332373731	C6orf89	protein_coding	0	0.551420440525736
ENSG00000168710	4972.78894987035	0.0674713724408824	0.0550768826138214	1.22503978509398	0.22056023079372	0.334426533806755	AHCYL1	protein_coding	0	0.476288548351847
ENSG00000176978	4968.67959658173	-0.494999271083563	0.111192203874088	-4.45174440146982	8.51755154714429e-06	5.60003046079776e-05	DPP7	protein_coding	0.304867913296205	0.0533953569254847
ENSG00000152078	4957.42734195703	-0.422455896177875	0.11308294533252	-3.73580556232988	0.000187115212274219	0.000861518986430431	TMEM56	protein_coding	0.423360885224298	0.0416720520189784
ENSG00000102580	4957.00441228563	-0.172553752801391	0.0699689946003012	-2.46614595203356	0.013657567134087	0.0343645224527484	DNAJC3	protein_coding	2.11276660991688e-09	0.306060342578906
ENSG00000131495	4956.71106929868	-0.724583062743613	0.081836072857703	-8.85407910523178	8.43775320732015e-19	1.24417195156143e-16	NDUFA2	protein_coding	0.171887307077125	-0.0710650307728823
ENSG00000041357	4956.10109963355	-0.206035082315463	0.0514293201701449	-4.006179386269	6.17087904270461e-05	0.000323881975189352	PSMA4	protein_coding	5.26469968469775e-15	0.39031717570975
ENSG00000138668	4954.47100513578	0.114883222030575	0.0420418152010587	2.73259423935819	0.00628376921073694	0.0178875647922834	HNRNPD	protein_coding	0	0.593661890740406
ENSG00000138074	4944.89478453031	0.0467718744112176	0.126670009840169	0.369241894511842	0.7119474314248	0.797980579972756	SLC5A6	protein_coding	1.32799616500281e-11	0.343807706497907
ENSG00000145050	4936.75778300632	-0.336799252642121	0.0910185553580028	-3.70033617120586	0.000215314046713019	0.000973299602749381	MANF	protein_coding	0.015546409697444	0.125593544157147
ENSG00000178035	4934.39508058555	0.21023950446722	0.0867123039923492	2.42456369843166	0.0153267942669402	0.0378605175677623	IMPDH2	protein_coding	0	0.541880259530899
ENSG00000185236	4933.32470060597	-0.148495443870305	0.0541205129351544	-2.74379224838884	0.00607339608315071	0.0173825753066658	RAB11B	protein_coding	1.44004127386357e-16	0.400070264160343
ENSG00000171604	4927.72745791696	-0.0362670005655323	0.0612730411396839	-0.591891636043568	0.553923154957079	0.669092685005569	CXXC5	protein_coding	0	0.445321558407377
ENSG00000221963	4925.80500085509	-0.45045179863978	0.0912389054077076	-4.93705833741543	7.93097527036349e-07	6.68254873574168e-06	APOL6	protein_coding	0.618131169082838	0.0259526198661926
ENSG00000183077	4914.09653881471	-0.285941044878108	0.0762951335412195	-3.74782809343435	0.000178372433125432	0.000825450970032178	AFMID	protein_coding	0.0045110071190104	0.147260755233975
ENSG00000143248	4909.98456118895	-0.313207262793555	0.116825338200536	-2.68098742633999	0.00734052740208017	0.0203943600516446	RGS5	protein_coding	0.000106627853901429	0.200204447556852
ENSG00000160113	4909.63099337963	-0.334153397108435	0.0764593834373004	-4.3703386306071	1.24054003254102e-05	7.83948594922993e-05	NR2F6	protein_coding	0.000354776039213452	0.184746802275713
ENSG00000035862	4905.54373257473	-0.117878038346466	0.144827276389166	-0.813921529738058	0.415689905979138	0.542226089365802	TIMP2	protein_coding	0.00122221258113577	0.167463698808799
ENSG00000139194	4905.53358797077	-1.08261476594995	0.142510542163155	-7.59673459603087	3.03696494233501e-14	1.57338496051542e-12	RBP5	protein_coding	5.40577056622263e-10	-0.316743314917387
ENSG00000179632	4905.06035806674	-0.131605498257196	0.0815933535758342	-1.61294385497808	0.106756706221229	0.188213856801252	MAF1	protein_coding	1.02401587463467e-11	0.345602850045942
ENSG00000161057	4897.99981218543	-0.112241392965443	0.0498616111141254	-2.25105828827994	0.024381845838139	0.0557576357899754	PSMC2	protein_coding	0	0.446289981834717
ENSG00000123453	4896.56533221916	-0.755536360225	0.114419729420802	-6.6032000254638	4.02376036760798e-11	9.49629464596071e-10	SARDH	protein_coding	0.0055943323379583	-0.143692792871125
ENSG00000142494	4896.06795041888	0.0298283873751268	0.134322374121059	0.222065665309369	0.824262765666564	0.882478936339402	SLC47A1	protein_coding	0.248488191770818	0.0600467174417266
ENSG00000116260	4895.23127169029	1.07446956007147	0.179995231973858	5.96943345825699	2.38078833394831e-09	3.72378606865606e-08	QSOX1	protein_coding	2.61703084230345e-08	0.285151937434348
ENSG00000135018	4888.65753560897	-0.00308228569750659	0.0473063032824485	-0.0651559196900972	0.94804985750248	0.966338137226834	UBQLN1	protein_coding	0	0.496733304037017
ENSG00000149257	4888.38888657604	0.245800817612615	0.099515602667281	2.46997265779942	0.0135123379628202	0.0340512495668382	SERPINH1	protein_coding	0	0.414517186519621
ENSG00000145495	4883.87538203358	0.0917287433515592	0.052410819786234	1.75018715077707	0.0800860252810448	0.149004487263261	MARCH6	protein_coding	0	0.548445141080564
ENSG00000157399	4881.07793295007	-0.0848068709261277	0.147206666369247	-0.576107543345909	0.564542493058967	0.678402611378352	ARSE	protein_coding	9.59389464128241e-05	0.201116824810113
ENSG00000177733	4880.14441595189	0.293023406683067	0.0441026569386786	6.64412139818455	3.05031092911888e-11	7.42227985178546e-10	HNRNPA0	protein_coding	0	0.693677165557872
ENSG00000004059	4878.82377940019	-0.212293367236626	0.0566290883088105	-3.74883957302905	0.000177654676389989	0.000822460345385776	ARF5	protein_coding	1.89276338469125e-13	0.371364417195215
ENSG00000168306	4877.19114741431	-0.464386661990785	0.12312081796168	-3.77179643279596	0.000162076460913699	0.000760441420637243	ACOX2	protein_coding	0.0835532677681979	-0.0899611549641982
ENSG00000164040	4875.43261199029	-0.35633483817305	0.0562016954876569	-6.34028626861103	2.29338625913451e-10	4.55561309644083e-09	PGRMC2	protein_coding	5.72192018288361e-05	0.207775822078926
ENSG00000204568	4873.22831867954	-0.0356361113330274	0.0721618245854152	-0.493836062734893	0.621421962162364	0.725513307208166	MRPS18B	protein_coding	9.19033660783105e-14	0.375602356551839
ENSG00000198715	4872.98007673448	0.253368889239485	0.0772688383334445	3.27905653435738	0.00104154767962707	0.00383661376511716	C1orf85	protein_coding	0	0.48627216904758
ENSG00000162909	4872.36198572085	0.236660213462966	0.0842313636248953	2.80964480780433	0.00495962020617771	0.0146049957833879	CAPN2	protein_coding	6.85490526190402e-14	0.377274361571379
ENSG00000001084	4869.44986315157	0.0652839018192401	0.0935719537435497	0.697686638008671	0.485373186300096	0.606632970626961	GCLC	protein_coding	0.000115150580675678	0.199249888963827
ENSG00000157514	4868.97057159966	-0.724095226968633	0.142108133606944	-5.09538200657396	3.48038737320218e-07	3.19126457414212e-06	TSC22D3	protein_coding	0.0590733880360509	-0.0981056876370327
ENSG00000113648	4867.15266967727	0.0464139191812445	0.0524497146785469	0.884922243442228	0.376198570246584	0.503270605916103	H2AFY	protein_coding	0	0.506243640388497
ENSG00000079805	4865.96849306142	0.103071743330254	0.0508884591262577	2.02544437579699	0.0428217546925664	0.0891415881696719	DNM2	protein_coding	0	0.547997471430216
ENSG00000145494	4857.17164548726	-0.492607085892911	0.0914196508064298	-5.38841574593133	7.10814715814356e-08	7.70287404348572e-07	NDUFS6	protein_coding	0.129072467435265	0.0789334417453711
ENSG00000005007	4850.08231418794	0.0665917139055988	0.0496625807120338	1.34088307435588	0.179958418361233	0.285326958328094	UPF1	protein_coding	0	0.562254281061341
ENSG00000106049	4847.00522592657	-0.0575149677999884	0.0961081260810632	-0.59844021671463	0.549546237987909	0.665155649026766	HIBADH	protein_coding	0.000811423611473843	0.173362833314142
ENSG00000160075	4845.15482168533	-0.272930576135344	0.0602389680555966	-4.53079767042899	5.87613952543286e-06	4.03483220269722e-05	SSU72	protein_coding	2.51922760654724e-06	0.242268004897341
ENSG00000163344	4844.68012025389	-0.351368655899201	0.0823106171713451	-4.26881328283276	1.96515678724259e-05	0.000118355332147004	PMVK	protein_coding	0.00120406293086132	0.16768248119435
ENSG00000112697	4844.50124831517	-0.0638808095576246	0.0538812730998325	-1.18558463604349	0.235786372627064	0.351601780277252	TMEM30A	protein_coding	0	0.40813207782167
ENSG00000171490	4839.8818668887	0.0484566206249079	0.0510890911716103	0.948472942337929	0.342888741064461	0.469504072450818	RSL1D1	protein_coding	0	0.571450426167407
ENSG00000247627	4832.595664209	-0.753275527750902	0.18809171068542	-4.004831074192	6.2061815035555e-05	0.000325536768924717	MTND4P12	pseudogene	0.105608496971274	-0.0841454444619387
ENSG00000109854	4829.29821479211	-0.156119606193028	0.0900543592119171	-1.73361520263162	0.0829863812131578	0.153449201360064	HTATIP2	protein_coding	0.000695779322962831	0.175530212413962
ENSG00000100258	4824.57798533393	-0.0933963356699417	0.055226609846349	-1.69114736410198	0.0908086610220261	0.165169322082445	LMF2	protein_coding	0	0.42899724348294
ENSG00000119777	4820.39271494918	-0.0716364074427275	0.0431873607335016	-1.65873547783524	0.0971691070303007	0.174637248660763	TMEM214	protein_coding	0	0.510839010473825
ENSG00000139269	4818.5959689512	0.131052688357425	0.175542885134307	0.74655653663865	0.455331292422142	0.579304974695191	INHBE	protein_coding	0.10901607881954	0.0833354091418607
ENSG00000105968	4818.46874625253	0.00936495556562655	0.0451687480731518	0.207332635176423	0.835750088654533	0.890187104369205	H2AFV	protein_coding	0	0.541977548368297
ENSG00000107796	4818.30724025746	-0.431662322284624	0.110313557709796	-3.91304868817853	9.1138149910759e-05	0.00045880226503076	ACTA2	protein_coding	0.333978984195144	0.0502802341512019
ENSG00000104549	4813.38224715381	0.235940066740603	0.12915365863678	1.82681674859974	0.0677273267790709	0.129861832908311	SQLE	protein_coding	1.41674899726006e-09	0.309236094628669
ENSG00000074964	4812.73301892854	-0.284555284475379	0.0732911071891438	-3.88253494030349	0.000103373156944882	0.000513428444972824	ARHGEF10L	protein_coding	3.12299177532953e-06	0.24005433135074
ENSG00000169696	4810.51131693481	0.148409524557599	0.125065280815245	1.18665646924697	0.235363152084716	0.351046255330029	ASPSCR1	protein_coding	3.88556852988361e-06	0.237781673509002
ENSG00000176720	4809.45984235666	-0.284090502141939	0.118615120498675	-2.39506144703628	0.016617580133189	0.0404752918901279	BOK	protein_coding	0.462134510539938	-0.0382768125920895
ENSG00000253729	4800.52322052273	0.437130652805343	0.0750042371256672	5.82807944667106	5.60688866271695e-09	8.0407350963585e-08	PRKDC	protein_coding	0	0.561974399405927
ENSG00000115425	4799.00534199078	-0.315225748009182	0.0995713063390518	-3.16582918914212	0.00154641572700723	0.00537336638919008	PECR	protein_coding	0.0773059294662979	0.0918322026051789
ENSG00000180900	4798.33013843526	0.0874959826314708	0.0808452566042621	1.08226488858541	0.279134842819626	0.401537088995596	SCRIB	protein_coding	0	0.469173303379025
ENSG00000124193	4797.93175504274	-0.0105943681224996	0.0409129136728852	-0.258949245394882	0.795674401325078	0.861111271040728	SRSF6	protein_coding	0	0.52257265525677
ENSG00000119138	4797.02734219492	-0.260581074724808	0.11706445786529	-2.22596234140226	0.0260167039768177	0.0588257112723538	KLF9	protein_coding	0.37937456261497	0.0457520732627245
ENSG00000036473	4796.13114732835	-0.599866189397209	0.182230621978141	-3.29179686095328	0.000995494898433355	0.00368906241335808	OTC	protein_coding	0.00963896097839219	-0.134233458796383
ENSG00000174567	4794.14861024993	-0.562442620507696	0.114941061615249	-4.89331325640967	9.9152395394575e-07	8.17284818608317e-06	GOLT1A	protein_coding	0.13892938894425	-0.0769627552950742
ENSG00000168994	4784.25347469788	-0.284821473024512	0.0838184299242833	-3.39807692988049	0.000678613343739495	0.00264067608124366	PXDC1	protein_coding	0.0476013050514788	0.102933704942226
ENSG00000134970	4781.07770232795	-0.199371261851583	0.0602596193974054	-3.30853835197253	0.000937843387935182	0.00349977820080517	TMED7	protein_coding	6.96195540079678e-11	0.332052441973318
ENSG00000063244	4777.27640209192	0.238880140660543	0.03708492423331	6.44143531634828	1.18348886511576e-10	2.51913015434634e-09	U2AF2	protein_coding	0	0.686062786549701
ENSG00000125912	4773.79534550265	-0.185210693550688	0.0606648826444351	-3.05301329990585	0.00226555896980273	0.0074690279661832	NCLN	protein_coding	2.78365310172287e-14	0.382214237539861
ENSG00000186115	4772.8420512384	-0.91053751401915	0.173791869855368	-5.23924113813214	1.61238241301232e-07	1.60883871540131e-06	CYP4F2	protein_coding	8.88361418387121e-06	-0.228973273769378
ENSG00000136758	4772.58072134243	0.312589977869242	0.0440978630379295	7.08855160623942	1.35522844841524e-12	4.65281615762383e-11	YME1L1	protein_coding	0	0.739687265737174
ENSG00000136731	4772.0237779347	0.343074742332072	0.0689454251676862	4.9760334568633	6.49004345407848e-07	5.56907384579766e-06	UGGT1	protein_coding	0	0.558145825157389
ENSG00000140350	4771.01338590153	0.0128116715965606	0.0464171937204501	0.276011334802348	0.782539360368197	0.851570255468643	ANP32A	protein_coding	0	0.579967899383602
ENSG00000163131	4769.69230732417	-0.16089485914378	0.114385829469893	-1.40659782675377	0.159546677882506	0.258876020393039	CTSS	protein_coding	0.130676966877385	0.0786049156712577
ENSG00000177666	4763.56860701563	-0.153726093776887	0.0727036733961556	-2.11441989924288	0.0344794195407361	0.0744432696222739	PNPLA2	protein_coding	9.02213286202996e-09	0.294199799312398
ENSG00000110717	4759.94842597781	-0.626381939324291	0.0814657425842097	-7.68889989159322	1.48405521557929e-14	8.08939038836458e-13	NDUFS8	protein_coding	0.472253041845951	0.0374174278617371
ENSG00000152795	4759.12986473684	0.220181550601567	0.0418987806733997	5.25508253612147	1.4795810263438e-07	1.48968379728528e-06	HNRNPDL	protein_coding	0	0.660893882318106
ENSG00000117054	4759.03580673319	-0.363065472929595	0.103560695248459	-3.50582305437929	0.000455197725153687	0.00186600241281963	ACADM	protein_coding	0.136832090310855	0.0773728253947365
ENSG00000164032	4758.61548177404	0.217781845276887	0.0779050736729739	2.79547704673357	0.00518231816588912	0.0151778020531011	H2AFZ	protein_coding	0	0.480037693549562
ENSG00000142327	4757.83742999891	-0.242582217448014	0.0582902510600342	-4.16162588145614	3.1598973146126e-05	0.000179324172604265	RNPEPL1	protein_coding	3.14953939132529e-11	0.337748068910577
ENSG00000130513	4756.78579626067	0.0416767830918362	0.162353718510466	0.256703594313731	0.79740759664883	0.862283807031817	GDF15	protein_coding	0.00121645408021894	0.167532787983184
ENSG00000184076	4751.80155035903	-0.530202151589144	0.0757471161679918	-6.99963481663464	2.56630531814784e-12	8.1535726240675e-11	UQCR10	protein_coding	0.67987751314696	0.0214829732784693
ENSG00000124098	4750.33712952374	-0.432629183694264	0.0770918875878434	-5.61186393576495	2.00158799148634e-08	2.49414200282573e-07	FAM210B	protein_coding	0.134013307066529	0.0779316487167978
ENSG00000136628	4742.77353905032	0.299827190608542	0.0562034433728456	5.33467653608928	9.57150270052457e-08	1.00350996408052e-06	EPRS	protein_coding	0	0.626444233991404
ENSG00000104522	4741.20841434069	-0.404167360161897	0.0889233233945294	-4.54512207521432	5.49034245122012e-06	3.80475549180355e-05	TSTA3	protein_coding	0.00481976517958456	0.146171308252866
ENSG00000124422	4727.47475535983	0.352167890569846	0.0657586078126009	5.35546451307873	8.53368950496759e-08	9.04041825850174e-07	USP22	protein_coding	0	0.569585253456221
ENSG00000006125	4721.22593455223	0.257147237223197	0.0540519322349257	4.75741063437952	1.96092019860639e-06	1.51703117786356e-05	AP2B1	protein_coding	0	0.646445314978486
ENSG00000203485	4718.22403335832	-0.0452766231949427	0.0773019650116735	-0.585711154795423	0.558069636717979	0.672615437519811	INF2	protein_coding	7.26572423878815e-10	0.314461257187977
ENSG00000170145	4715.83409478857	-0.0814526903453002	0.0838745598644203	-0.971125100113371	0.331485986034201	0.45792498947528	SIK2	protein_coding	1.53589179131327e-07	0.269389030801082
ENSG00000171530	4714.54875254554	-0.0781471838084652	0.0678200488451144	-1.15227259695633	0.24920907387677	0.367324955574526	TBCA	protein_coding	8.21690150819996e-13	0.362307860421068
ENSG00000254999	4712.23178787353	-0.094276355170155	0.0522671302993264	-1.80374079522346	0.0712719510176829	0.135379432860673	BRK1	protein_coding	0	0.495431889588919
ENSG00000125755	4711.40205404057	0.0801676972319374	0.061766936401294	1.29790632177538	0.194319527461525	0.303041852001466	SYMPK	protein_coding	0	0.548375346914604
ENSG00000117143	4710.90506082926	-0.18641736174942	0.0810283584191303	-2.30064344615191	0.0214117931602032	0.0500096467338827	UAP1	protein_coding	1.15840175913941e-07	0.271966949994948
ENSG00000130414	4709.79850853512	-0.189852790389238	0.0516417701493992	-3.67634164824318	0.000236602607818054	0.00105420149537114	NDUFA10	protein_coding	0	0.407279508009879
ENSG00000100348	4708.4208588562	-0.370961970750009	0.0606761672471805	-6.11380032029374	9.72860241590854e-10	1.66836827911783e-08	TXN2	protein_coding	7.63521752518776e-06	0.230611674190493
ENSG00000198171	4703.24493826839	-0.38277348501252	0.0693225067868208	-5.52163363320974	3.35862229847532e-08	3.95380087978821e-07	DDRGK1	protein_coding	2.75466298091038e-07	0.263965295614717
ENSG00000129083	4700.25281037938	0.250086288809819	0.0485767797480546	5.14826816653762	2.62902456317132e-07	2.49208416284789e-06	COPB1	protein_coding	0	0.634139217036356
ENSG00000136938	4698.50810206783	0.229954263121224	0.0641394516600018	3.58522340259772	0.000336789782682412	0.0014365922439948	ANP32B	protein_coding	0	0.606404613464869
ENSG00000141736	4693.3896966364	-0.470188776319274	0.122117568527609	-3.85029592374313	0.000117975195943987	0.000576376686607746	ERBB2	protein_coding	0.617599950155469	0.0259918643972205
ENSG00000171206	4689.49037895766	0.0509079113303575	0.0625952678826362	0.813286899351688	0.416053586391309	0.5426389319541	TRIM8	protein_coding	0	0.494977170022818
ENSG00000116030	4687.87471724924	-0.162117535562954	0.0437803007268701	-3.70297903101096	0.000213082500497232	0.000965235472910136	SUMO1	protein_coding	0	0.494703633291582
ENSG00000154174	4685.43452158963	-0.00856678916888777	0.0407659163822072	-0.210145875014031	0.833553821700643	0.888698237615764	TOMM70A	protein_coding	0	0.60046247447343
ENSG00000127837	4680.35915564236	0.0386142375896675	0.0421563181506818	0.915977468706977	0.359678712578716	0.48675412665168	AAMP	protein_coding	0	0.640361002686018
ENSG00000242612	4680.21770251255	-0.55858588023914	0.0854080759100311	-6.54019979126511	6.14367040905961e-11	1.38459310120309e-09	DECR2	protein_coding	0.0188750112326897	-0.121908318195598
ENSG00000084733	4679.33375397905	0.145859781607619	0.0539340583943747	2.70440953174835	0.00684258993646593	0.0192417867292437	RAB10	protein_coding	0	0.539523942688885
ENSG00000144867	4675.38103747221	-0.165879364598369	0.0641020607371873	-2.58773840795009	0.00966083162995021	0.0257304001975918	SRPRB	protein_coding	1.11107899082742e-10	0.328636992787936
ENSG00000113575	4670.73968540347	-0.122523911250975	0.0381283477132013	-3.21345976417839	0.00131146171529444	0.00467562966870378	PPP2CA	protein_coding	0	0.539219621325525
ENSG00000173660	4670.35084070816	-0.157717555397382	0.0739481765937303	-2.13281195916269	0.0329401548143864	0.0716850899852152	UQCRH	protein_coding	9.53741600991418e-09	0.293735444861434
ENSG00000204264	4670.1882812123	-0.492778191412551	0.0994137506374646	-4.95684136502989	7.16484287997752e-07	6.09957411129397e-06	PSMB8	protein_coding	0.555635770416777	0.0306800583733024
ENSG00000101210	4669.79011968907	-0.616466146291373	0.279541959400446	-2.2052723233877	0.0274349907531164	0.061452669497892	EEF1A2	protein_coding	0.305211331675545	-0.0533742197210174
ENSG00000070413	4669.01016162407	0.119035030030027	0.0553928649632609	2.14892351404782	0.0316404635077644	0.069276131281928	DGCR2	protein_coding	0	0.553463036116718
ENSG00000117791	4668.54204413287	-0.564157267428889	0.0879943232062332	-6.41129162510482	1.44291879852312e-10	3.0082459349995e-09	MARC2	protein_coding	0.166705556806693	-0.0719321704105636
ENSG00000131473	4667.12778650368	0.455350979629627	0.0627809251965632	7.25301480033865	4.07595524036852e-13	1.59996313553669e-11	ACLY	protein_coding	0	0.637053887206048
ENSG00000144711	4661.80381089453	0.0373759972696168	0.0655339932328236	0.57032992231727	0.568453949777432	0.681676635404507	IQSEC1	protein_coding	0	0.451768706363959
ENSG00000127324	4657.81973832504	-0.228802182331402	0.194100199353465	-1.17878386057061	0.238484252576942	0.354836595554756	TSPAN8	protein_coding	0.245021353332247	0.0604882771650879
ENSG00000149100	4656.17079621967	0.0327283874305579	0.0502546858586712	0.651250462943861	0.514884820059687	0.633964451748186	EIF3M	protein_coding	0	0.600167787994933
ENSG00000182220	4652.48243923468	-0.117799671287628	0.0465593645300388	-2.53009620033853	0.0114031256791817	0.0296185974431259	ATP6AP2	protein_coding	0	0.440022371732658
ENSG00000143924	4651.08840304886	0.332052897485062	0.0578323059731736	5.74165065524258	9.3758091576983e-09	1.27067644453214e-07	EML4	protein_coding	0	0.627831422414502
ENSG00000136436	4650.54213896574	-0.0170956641535833	0.0507917021718627	-0.336583800553427	0.736430669663719	0.816877895778209	CALCOCO2	protein_coding	0	0.492543774101899
ENSG00000196411	4648.61236861343	-0.254805256014221	0.0997848313194416	-2.55354699351559	0.0106631888226321	0.0280065971786631	EPHB4	protein_coding	5.15719804751926e-09	0.29883135896526
ENSG00000122565	4646.8422604314	0.370983853553576	0.0435979540703273	8.5092032748864	1.75132568666016e-17	1.87663793455038e-15	CBX3	protein_coding	0	0.72919346613808
ENSG00000115216	4643.94216808123	0.350184398258627	0.0464637978505112	7.5367149148092	4.81958376439778e-14	2.38353744234468e-12	NRBP1	protein_coding	0	0.766639093662831
ENSG00000121410	4642.77156316099	-0.813345058607404	0.159086624816907	-5.11259233479548	3.17767575437066e-07	2.9403071432279e-06	A1BG	protein_coding	0.00120728077425519	-0.167643471660514
ENSG00000116221	4641.3137557707	-0.203095941946767	0.06346106300153	-3.20032366841807	0.00137273336670152	0.00485693109974049	MRPL37	protein_coding	9.32230957645528e-09	0.293926262581162
ENSG00000090581	4640.02334717852	-0.57821854641454	0.0628701319124478	-9.19703090840911	3.67976636416915e-20	7.60279392989775e-18	GNPTG	protein_coding	0.350201031663118	-0.0486199789912511
ENSG00000106105	4637.38267627683	0.135904225532447	0.0651447041090064	2.08618992735064	0.0369614222912961	0.0788888355028382	GARS	protein_coding	0	0.496979581094006
ENSG00000101421	4635.54273613049	-0.0382205985922917	0.0544698206138945	-0.701683944641854	0.482876287837556	0.604453759815231	CHMP4B	protein_coding	0	0.470509497411506
ENSG00000082898	4624.52680579942	0.192755818431947	0.04207183350776	4.58158825895701	4.6145777322555e-06	3.25406478793672e-05	XPO1	protein_coding	0	0.636151262992407
ENSG00000127481	4624.00968498683	0.136302226147574	0.0654219507117481	2.08343261955192	0.0372118075413382	0.0793104087594251	UBR4	protein_coding	0	0.483099236964118
ENSG00000137171	4619.5096444303	-0.329143152605583	0.082526123274511	-3.9883510765523	6.65341499437689e-05	0.000345893371954166	KLC4	protein_coding	0.00236718694110504	0.157524962576697
ENSG00000115758	4619.22407383722	0.152917972135139	0.0920681162329429	1.66092213452309	0.0967290861443434	0.173993347321678	ODC1	protein_coding	3.42493775306335e-14	0.381106695774986
ENSG00000160714	4619.06542972555	0.190938755397925	0.0519582498891957	3.67484963033039	0.000237989538194059	0.00105956013236746	UBE2Q1	protein_coding	0	0.633854635437107
ENSG00000148965	4614.8462525425	-1.27985889913756	0.17576281318285	-7.28173881585577	3.29544633890656e-13	1.32370291592121e-11	SAA4	protein_coding	3.97389426553687e-14	-0.379118876802657
ENSG00000117595	4612.08568036728	-0.204500840395052	0.131236616002898	-1.55826054209243	0.119171498484985	0.205450853588784	IRF6	protein_coding	0.0084074604612893	0.136722071171249
ENSG00000197977	4611.2518510673	0.438035045039209	0.142086663930457	3.0828723324351	0.00205013086696979	0.00686472965485048	ELOVL2	protein_coding	2.07251489907331e-11	0.340702923600063
ENSG00000065427	4609.4223959247	-0.114692214064988	0.0575561132164337	-1.99270255852233	0.046294027064331	0.0950863764849187	KARS	protein_coding	2.92755633780047e-16	0.399158945050607
ENSG00000136450	4608.7665271862	0.0464419713345993	0.0322098768180343	1.44185498122105	0.149343288517982	0.245811230597933	SRSF1	protein_coding	0	0.625867785879959
ENSG00000177189	4608.64322081278	0.454922203982039	0.0852382456681809	5.33706671712812	9.44622886388535e-08	9.91882777600426e-07	RPS6KA3	protein_coding	0	0.540201439592797
ENSG00000177830	4606.4385325172	-0.2636518257194	0.0647663460280051	-4.0708151978405	4.68489047325338e-05	0.000254559493386881	CHID1	protein_coding	1.717559620784e-06	0.246164493334305
ENSG00000100280	4605.66329864035	-0.0681745928305282	0.0464725805288125	-1.4669853073526	0.142380052259715	0.236847040939601	AP1B1	protein_coding	0	0.43853248953675
ENSG00000158716	4605.25452797581	-0.531396006464505	0.097638205030518	-5.44250077414277	5.25377321752134e-08	5.88750214671504e-07	DUSP23	protein_coding	0.554092210680793	0.0307999069411121
ENSG00000188706	4604.72319656189	0.168104630595435	0.0716219330804385	2.34711105055817	0.0189196149210462	0.0451672589244985	ZDHHC9	protein_coding	0	0.485306565586541
ENSG00000150459	4600.19255782445	-0.332403181920044	0.0522205393816558	-6.36537243498506	1.94816431185971e-10	3.94712045897871e-09	SAP18	protein_coding	3.76938850656568e-08	0.281979240348078
ENSG00000197635	4598.66700077773	0.355295217333457	0.135004611628479	2.63172652435903	0.00849522137417997	0.0230953604093197	DPP4	protein_coding	1.88486967590961e-07	0.267501298359485
ENSG00000171223	4590.9888241481	-0.38003701551219	0.106120255505279	-3.5811920514391	0.000342030114031138	0.0014562447007071	JUNB	protein_coding	0.087062982316243	0.0889591269384331
ENSG00000185122	4589.21173390839	-0.104573651273611	0.0810713149603471	-1.28989706562375	0.197086399750387	0.306452567362897	HSF1	protein_coding	8.73558348533026e-12	0.346693707010201
ENSG00000155629	4582.61117222104	-0.0866873308127102	0.0974728170691001	-0.889348778657501	0.373815663831212	0.500723462278509	PIK3AP1	protein_coding	7.40914975372354e-08	0.27599903181157
ENSG00000186591	4582.59479953686	0.115354166183014	0.0584231199162143	1.97446090432085	0.0483293586825037	0.098462222011166	UBE2H	protein_coding	0	0.515928814650665
ENSG00000164976	4581.95107378224	0.182545869121604	0.0997258470715196	1.83047699750987	0.0671786433216374	0.129046426298284	KIAA1161	protein_coding	2.970806869571e-13	0.368642914717169
ENSG00000090512	4581.27551090868	-1.2016151396159	0.200464231256595	-5.99416231057116	2.04537008950537e-09	3.25974362902047e-08	FETUB	protein_coding	1.27978828367681e-09	-0.310038140044226
ENSG00000119689	4573.70119345945	-0.2914891783894	0.0621788773033805	-4.68791317937728	2.76005057958831e-06	2.05110457028032e-05	DLST	protein_coding	2.33950390488139e-06	0.243025870840843
ENSG00000127540	4570.98521192573	-0.698477863392973	0.086557115370963	-8.06956031747898	7.05517731541402e-16	5.25770708619968e-14	UQCR11	protein_coding	0.0165732544756659	-0.124388478557681
ENSG00000117528	4564.64838027097	0.0340713787686245	0.0667694507250385	0.510283945706441	0.609852548450756	0.716286630076076	ABCD3	protein_coding	0	0.430363282158778
ENSG00000065809	4564.63318279706	0.200188381033457	0.0694406177680927	2.88287154503745	0.00394068102047189	0.0119865455900424	FAM107B	protein_coding	0	0.51785579162329
ENSG00000135766	4563.67668975264	0.0711723707934277	0.0638982569943392	1.11383900189536	0.265348261655346	0.386115739716432	EGLN1	protein_coding	0	0.459188272700141
ENSG00000111843	4563.29680964506	0.0436915899531154	0.0592155704565707	0.737839551594951	0.460611955555422	0.584321295433078	TMEM14C	protein_coding	0	0.539740610099709
ENSG00000025796	4558.63779271329	0.0300970916070284	0.055222925971393	0.545010809869429	0.585746082952314	0.696724450020224	SEC63	protein_coding	0	0.508047948827012
ENSG00000135956	4558.01414593552	0.00824381607112084	0.0405779236144666	0.20316012592083	0.839009877783526	0.892612136872311	TMEM127	protein_coding	0	0.5874184853491
ENSG00000115241	4555.17265982714	0.141670878606657	0.0492360909697997	2.87737868332307	0.00400994064652903	0.0121644972804499	PPM1G	protein_coding	0	0.661786166655308
ENSG00000153904	4537.49426594632	-0.289540769208938	0.0955288397151439	-3.03092521663945	0.00243805624825323	0.00795411240447517	DDAH1	protein_coding	0.0044568222295937	0.147458857866649
ENSG00000133135	4534.17603026148	0.00926556811325891	0.0892673930462606	0.103795661518392	0.917331509480407	0.946381803605263	RNF128	protein_coding	5.47107250507804e-09	0.298345854767036
ENSG00000100600	4531.70965909453	-0.146859738591879	0.0722181294909821	-2.03355777319347	0.0419962030092115	0.0876464442419699	LGMN	protein_coding	6.43704759491266e-11	0.332620900180243
ENSG00000149182	4530.4192679561	-0.111276351036842	0.0461569229222877	-2.41082689208275	0.0159164008913531	0.039043046804724	ARFGAP2	protein_coding	0	0.552682845439997
ENSG00000143222	4525.23887492198	-0.025529812929096	0.0634253624464177	-0.402517414869546	0.687303274515398	0.778549394771836	UFC1	protein_coding	0	0.498802219313479
ENSG00000140990	4521.10221477571	-0.60025724061089	0.0811718774160682	-7.39489167577227	1.41523597936051e-13	6.24441205010935e-12	NDUFB10	protein_coding	0.427101237189361	-0.041336946023495
ENSG00000135052	4516.69293813138	0.0799328757295991	0.141752830049317	0.563889099792855	0.572829608742862	0.685447110080784	GOLM1	protein_coding	0.000109743029985728	0.199847486822532
ENSG00000142186	4515.58870568638	-0.276444555235129	0.046533470016509	-5.94076812103316	2.83689651335925e-09	4.35428279790692e-08	SCYL1	protein_coding	8.61737038939875e-12	0.346787000895339
ENSG00000177706	4512.62659111205	-0.28095738879996	0.0829761207765543	-3.38600293880389	0.000709186241537205	0.00274189745496715	FAM20C	protein_coding	0.000286802175423621	0.187569353546225
ENSG00000163435	4496.28634383212	0.246937310563786	0.126892551142145	1.94603472261478	0.0516505688107939	0.104000421699792	ELF3	protein_coding	4.40376502097343e-10	0.31831427114446
ENSG00000104324	4494.0034923736	-0.236160821041606	0.0820808707358542	-2.87717246326004	0.00401256227365037	0.0121703101872391	CPQ	protein_coding	7.91683572908423e-07	0.253855481426997
ENSG00000116586	4493.24456526611	-0.536719603137422	0.0856003230299528	-6.27006516026366	3.60897046530027e-10	6.83821619630536e-09	LAMTOR2	protein_coding	0.789625142039233	0.0138911540007097
ENSG00000164896	4490.85362009604	-0.225593437778648	0.0640225062234796	-3.52365833651032	0.000425632703625317	0.00176366408140842	FASTK	protein_coding	1.47585306188684e-10	0.326541052834419
ENSG00000143545	4488.10565910377	-0.138786772311417	0.0606201226083734	-2.28945053786886	0.0220531886415582	0.0512855173477337	RAB13	protein_coding	0	0.402040010621873
ENSG00000168090	4487.03547345777	-0.0992433823588124	0.0628822957010916	-1.57824044514154	0.114510381868671	0.198996032032063	COPS6	protein_coding	0	0.410824675645126
ENSG00000173334	4486.34095511944	-0.299140893060173	0.100068987626449	-2.98934665130068	0.00279574745402355	0.0089534499864144	TRIB1	protein_coding	1.05405096054323e-05	0.227108806049768
ENSG00000072958	4483.42806640082	-0.236051426369512	0.0542095136439318	-4.35442804228027	1.33414794514897e-05	8.37330644669026e-05	AP1M1	protein_coding	1.86085356771046e-11	0.341457969577264
ENSG00000092148	4480.78255531167	0.0680905103741216	0.0669670523861739	1.0167762794974	0.309259868770459	0.434351060856267	HECTD1	protein_coding	0	0.459111193621236
ENSG00000127603	4480.24807101343	0.186891817735438	0.0613316553830485	3.04723256804663	0.0023095893927323	0.00759396426662583	MACF1	protein_coding	0	0.479628093444283
ENSG00000187017	4477.49802785591	-0.693928324953305	0.120883562128619	-5.7404688671812	9.44147778854775e-09	1.27852727478827e-07	ESPN	protein_coding	0.00756054935920613	-0.138567739115518
ENSG00000135829	4473.83423840423	0.511327477093516	0.0410409827242929	12.4589481818342	1.25008464668246e-35	8.62658412982635e-32	DHX9	protein_coding	0	0.765456587793776
ENSG00000162645	4471.14585474602	-0.306812548251949	0.109944178096484	-2.79062114578454	0.0052607008970435	0.0153704645848654	GBP2	protein_coding	0.0162125070934662	0.124804188589946
ENSG00000103202	4467.75741150624	-0.316717578818187	0.0909466049335919	-3.48245631653265	0.00049683627403583	0.00201281318236719	NME4	protein_coding	0.00734221395088597	0.139073453072236
ENSG00000142669	4461.20780885072	-0.324688357833163	0.0893329979665696	-3.63458481438929	0.000278428652967407	0.00121575578865951	SH3BGRL3	protein_coding	0.0131587581030059	0.128691277139238
ENSG00000183978	4461.11467682961	-0.346349313513719	0.0801998737666116	-4.3185767913005	1.5703858285757e-05	9.68100636576311e-05	COA3	protein_coding	0.000236090330839807	0.190116958102351
ENSG00000149136	4460.61575699459	0.367418845123189	0.0429550931130702	8.55355718019366	1.19352129721234e-17	1.34140908270406e-15	SSRP1	protein_coding	0	0.722691798833004
ENSG00000162407	4458.136533573	-0.321047550772323	0.0996468866655199	-3.22185229780403	0.00127364774323387	0.00455776205481659	PPAP2B	protein_coding	0.0027426198471491	0.155234444948383
ENSG00000204574	4456.6159692716	0.155383595653842	0.0522140649901373	2.97589539682828	0.00292134487720093	0.00929442910492768	ABCF1	protein_coding	0	0.639762464838545
ENSG00000141699	4456.47376560146	-0.242938941781581	0.060064185368189	-4.04465556791262	5.24001040744195e-05	0.000281227747858729	FAM134C	protein_coding	3.2905691754982e-12	0.353284673248155
ENSG00000182095	4454.59995309243	0.413656068512726	0.0556210415514759	7.43704283440823	1.02964171715046e-13	4.64402062856985e-12	TNRC18	protein_coding	0	0.652761804496436
ENSG00000108924	4453.69980508546	0.376033800738363	0.163529362457952	2.2994879640349	0.0214772460546615	0.050141495534873	HLF	protein_coding	0.000875710782069778	0.172278791268444
ENSG00000188612	4452.70336858941	0.155005441978308	0.0485658642037237	3.19165414885015	0.00141460604757874	0.0049826017829376	SUMO2	protein_coding	0	0.664804235589385
ENSG00000165283	4443.56815930891	-0.0389578684649883	0.0616874079748543	-0.63153680376502	0.527689592833553	0.64535503885191	STOML2	protein_coding	0	0.492811435903341
ENSG00000108523	4441.18522384597	-0.179333660948474	0.0527145956091722	-3.40197356872582	0.000669011077796361	0.00260801697302967	RNF167	protein_coding	8.51351742563107e-15	0.388143686682944
ENSG00000149187	4436.62571929258	-0.0451034859625079	0.0349115789944013	-1.29193486120296	0.196379703703078	0.305541821762	CELF1	protein_coding	0	0.560261269877825
ENSG00000162923	4431.08338462439	0.222620166688812	0.0546895039821945	4.07061959752445	4.68882614731293e-05	0.000254656473141642	WDR26	protein_coding	0	0.588657390544183
ENSG00000065150	4427.33148633345	0.421930874601083	0.0668935534520866	6.30749680390796	2.83584433233622e-10	5.48782797773016e-09	IPO5	protein_coding	0	0.626829864383121
ENSG00000101346	4425.01803391409	0.0977827841498306	0.0602317623446588	1.62344218969216	0.104494912009521	0.185086881107624	POFUT1	protein_coding	0	0.54451951299182
ENSG00000173915	4420.47127502119	-0.543349494508754	0.0856096039732756	-6.34682873522425	2.19798584456303e-10	4.38124226347791e-09	USMG5	protein_coding	0.637392310040886	0.0245393467548063
ENSG00000090487	4414.43077033967	-0.105015345054494	0.0449873763612175	-2.3343291729505	0.0195784923033113	0.0464669348213958	SPG21	protein_coding	0	0.501898307315228
ENSG00000142507	4414.37128327162	-0.392220014534136	0.0759247152553115	-5.16590695421407	2.39275807581422e-07	2.29396289657943e-06	PSMB6	protein_coding	0.00110423904897565	0.168943006131077
ENSG00000108312	4413.98672591411	0.148509693186609	0.0356463761096516	4.16619329633338	3.09728110688744e-05	0.000176292621761868	UBTF	protein_coding	0	0.67443512550025
ENSG00000130164	4411.7448990738	0.0647753030075087	0.0976598396636636	0.663274722041242	0.5071546228977	0.62695220910975	LDLR	protein_coding	2.62049920843165e-09	0.304333348216489
ENSG00000121057	4411.71537037732	0.0812814050395648	0.0594509483585848	1.36720115126351	0.171562264602891	0.27457601826885	AKAP1	protein_coding	0	0.496330753847492
ENSG00000170581	4405.61254756305	-0.246574569324133	0.0637702087656867	-3.86661066502277	0.000110358397729968	0.000544205538841621	STAT2	protein_coding	5.97622883644917e-07	0.256588968761823
ENSG00000168056	4399.32278961841	0.0369615194825452	0.0976459375277143	0.37852593173223	0.705039933583812	0.792400582031786	LTBP3	protein_coding	3.64757289362426e-12	0.352598481448147
ENSG00000163959	4397.7359453609	-1.22228261929459	0.174957460619554	-6.98617032372485	2.82491100483866e-12	8.83687482420245e-11	SLC51A	protein_coding	1.13388532798454e-13	-0.374386716078743
ENSG00000118640	4395.74334621258	-0.34965603822473	0.0878901472268348	-3.97833032777049	6.94009096658457e-05	0.000359442958137247	VAMP8	protein_coding	0.00828307301329847	0.136982448059746
ENSG00000137497	4391.92809861182	0.174590327994751	0.062725323244645	2.78341057428758	0.00537906885938664	0.0156716534597886	NUMA1	protein_coding	0	0.557990962008004
ENSG00000158417	4391.08310979036	0.0476474929573082	0.0580127022551893	0.821328624681435	0.411459107152541	0.538090700166437	EIF5B	protein_coding	0	0.588476677703701
ENSG00000090266	4386.18307276631	-0.459582125061758	0.0753698169833815	-6.09769458725225	1.07609089950893e-09	1.81982850643694e-08	NDUFB2	protein_coding	0.102202930363873	0.0849759245377018
ENSG00000126088	4383.59495457464	-0.424154014307822	0.0657680747238165	-6.44923872394008	1.12413375035275e-10	2.41063461293793e-09	UROD	protein_coding	0.162525255374387	0.0726465618735856
ENSG00000005486	4383.30503233485	-0.162602522185164	0.0750530298952991	-2.16650177097445	0.0302728646748917	0.0666956740347168	RHBDD2	protein_coding	1.07230147083947e-05	0.226920808296341
ENSG00000068120	4379.27690959899	-0.0862606916248068	0.0594245044045236	-1.45160136359909	0.146612479390195	0.242171333662659	COASY	protein_coding	0	0.407543644853444
ENSG00000173692	4377.90937743122	0.0706078251750162	0.0407438659329456	1.73296822867077	0.0831013159709967	0.153628349328152	PSMD1	protein_coding	0	0.60743766111995
ENSG00000182985	4376.05023453078	-0.248583197688914	0.10938778008421	-2.27249513151786	0.0230566217165728	0.0532137575724835	CADM1	protein_coding	0.0152788283994646	0.125919015267768
ENSG00000185950	4375.56151018329	-0.102024539015837	0.114446758587497	-0.891458528620862	0.372683230491554	0.499575065457675	IRS2	protein_coding	0.00728652955743988	0.139204581505251
ENSG00000100028	4372.91443654596	-0.0461018574740712	0.0615227241515218	-0.749346816316664	0.453648197215711	0.577674837493759	SNRPD3	protein_coding	0	0.475615516394579
ENSG00000125971	4372.57501787893	-0.157733333410015	0.0770622322418484	-2.04683057862887	0.0406747221641777	0.0853967884213322	DYNLRB1	protein_coding	3.65169063551044e-14	0.380760544911488
ENSG00000159189	4368.70892200317	-0.290844616384942	0.131120704651228	-2.21814409218261	0.0265450092840909	0.059820325278445	C1QC	protein_coding	0.00794136995482075	0.137716109292494
ENSG00000172456	4368.24764904492	-0.926191096234832	0.151403581712468	-6.11736582291539	9.51348032375934e-10	1.63472671858064e-08	FGGY	protein_coding	3.25760171408075e-08	-0.283252690130353
ENSG00000163884	4366.31910524477	-0.34463494190092	0.113591305251993	-3.0339905077803	0.00241342023450968	0.00788865590863224	KLF15	protein_coding	0.496137529038096	0.0354279416360975
ENSG00000155380	4365.86665840388	0.193089438760225	0.119983180397863	1.60930422180794	0.107549836403706	0.18922541202761	SLC16A1	protein_coding	6.67139364000117e-06	0.23206184186099
ENSG00000124588	4361.35999701495	-0.460494257455745	0.101462456619016	-4.53856798662846	5.66375358320465e-06	3.90531881764375e-05	NQO2	protein_coding	0.824785665301937	0.0115273172485589
ENSG00000168894	4353.62380934848	-0.369775667522742	0.0796459259942741	-4.64274428235445	3.43811770901264e-06	2.5016620293499e-05	RNF181	protein_coding	9.55621070255336e-05	0.201557091392758
ENSG00000132716	4353.42885101251	-0.248434826858207	0.0558338268373645	-4.44953965956623	8.60545386945753e-06	5.64921195418117e-05	DCAF8	protein_coding	5.42481239361879e-10	0.316716290240332
ENSG00000197444	4352.55482164281	-1.05225396897726	0.163327800406112	-6.4425894817713	1.17452073265824e-10	2.50158415800247e-09	OGDHL	protein_coding	8.6461986834822e-10	-0.313109788338029
ENSG00000105135	4352.20874109377	-0.422989730084497	0.0724819012463052	-5.8357979414352	5.35337408483443e-09	7.73828317650302e-08	ILVBL	protein_coding	0.000419043769472422	0.182508924018358
ENSG00000072080	4351.30918769202	-0.403005107918722	0.220904098368333	-1.82434418779663	0.0681000540121776	0.130438784480747	SPP2	protein_coding	0.0276976749177259	-0.114309214053455
ENSG00000110719	4345.88757339319	-0.397711207309725	0.0896471234886708	-4.43640790504546	9.14724423163472e-06	5.9685422649078e-05	TCIRG1	protein_coding	4.06034675871623e-06	0.237321314010298
ENSG00000123416	4345.35829526458	0.608665484529712	0.0892308633614685	6.82124392391058	9.02555397173504e-12	2.48736193483024e-10	TUBA1B	protein_coding	0	0.623010220027871
ENSG00000197956	4344.22017643626	0.00875798547163529	0.173638243196479	0.0504381138072517	0.959773264597975	0.973998165278292	S100A6	protein_coding	0.0480071394273832	0.10274711717195
ENSG00000122971	4340.15865299213	-0.813483812728201	0.0932823035951692	-8.72066599318339	2.76570164255179e-18	3.64228127765676e-16	ACADS	protein_coding	0.00642248000690571	-0.141363500706167
ENSG00000234127	4337.19717054872	-0.0103354864866566	0.0570890196803671	-0.181041582856449	0.856334936868342	0.904656338192501	TRIM26	protein_coding	0	0.494362652366304
ENSG00000139112	4333.63777091481	-0.467563111075415	0.114858312154361	-4.07078166399523	4.68556498521933e-05	0.000254559493386881	GABARAPL1	protein_coding	0.152716016568485	-0.074378961171414
ENSG00000173786	4333.51169194488	0.145833327469196	0.0480836409448183	3.03290941791527	0.00242208291892993	0.00791172479738315	CNP	protein_coding	0	0.616004483746419
ENSG00000146278	4332.46975075496	-0.289588145448237	0.0760986081501271	-3.8054328783115	0.000141556399976584	0.000675274716548049	PNRC1	protein_coding	3.47276447645567e-05	0.213661561744337
ENSG00000203879	4328.97766744513	-0.0478736708755551	0.0573141780674877	-0.83528495897095	0.403557284051178	0.530289455743082	GDI1	protein_coding	0	0.431591142485847
ENSG00000112893	4323.32299555763	0.0840098147707381	0.0645210616050233	1.30205258067541	0.192898411697241	0.301370468517165	MAN2A1	protein_coding	0	0.469498304495261
ENSG00000139684	4322.8753546989	-0.318869670906282	0.0643562570180967	-4.95475786941148	7.24204143237536e-07	6.15769831401379e-06	ESD	protein_coding	0.000405499028397202	0.182952598716445
ENSG00000102181	4320.96026978554	-0.412354589030269	0.0831462547421543	-4.95938861358249	7.07153800770333e-07	6.02608909404287e-06	CD99L2	protein_coding	0.224939281388055	0.0631364605192968
ENSG00000167323	4320.15777257638	0.0700172441916786	0.057826477228076	1.21081635174698	0.225965796839132	0.340765902715796	STIM1	protein_coding	0	0.503007024066062
ENSG00000128849	4319.97744328863	-0.428859627820251	0.111782200090916	-3.83656456458582	0.000124767405519691	0.00060590774947944	CGNL1	protein_coding	0.923337360228158	0.00501061012320903
ENSG00000170248	4318.86007174484	0.112412307596338	0.0412399259830743	2.72581254492246	0.00641434158869034	0.0182036882855874	PDCD6IP	protein_coding	0	0.592686417397312
ENSG00000108187	4315.89223282409	-0.565771187651111	0.128229884561046	-4.41216327681997	1.02342885403707e-05	6.60909398833897e-05	PBLD	protein_coding	0.125107901913767	-0.0797589868801068
ENSG00000106771	4315.75000397982	0.19752892401963	0.0927430731280688	2.1298509673802	0.033183919313385	0.072142773107494	TMEM245	protein_coding	0	0.414822212874556
ENSG00000170430	4314.99268701967	-0.699726238330499	0.0983042193314196	-7.11796750016869	1.095301884961e-12	3.85242571240514e-11	MGMT	protein_coding	0.00554688697017052	-0.143835436166538
ENSG00000071859	4312.44231869826	-0.15843344669012	0.088986024483435	-1.78043066436363	0.0750055070927648	0.141128567191651	FAM50A	protein_coding	2.81131934961913e-08	0.284532249839614
ENSG00000134802	4311.32623698225	-0.559211391880369	0.118908714003798	-4.7028630034844	2.56538559372366e-06	1.92635613766793e-05	SLC43A3	protein_coding	0.506473695495701	-0.0345828917344438
ENSG00000089053	4308.2641305414	0.122337441475795	0.0390952332432299	3.12921630917703	0.00175273228778457	0.00598796140509923	ANAPC5	protein_coding	0	0.656532804432987
ENSG00000157227	4308.12178206205	0.273362548575329	0.130996507606761	2.08679264485384	0.0369068822924643	0.0787919234388806	MMP14	protein_coding	8.70133380888267e-15	0.388041462904518
ENSG00000255302	4308.1109184742	-0.200840874239631	0.0657506954804386	-3.05458174658217	0.00225374584866289	0.00743647764772537	EID1	protein_coding	1.72933991258835e-10	0.325363716903583
ENSG00000071894	4304.95808275796	0.0982210441654121	0.0704601327794068	1.3939945936934	0.163319237223315	0.263522585164294	CPSF1	protein_coding	0	0.481884066485405
ENSG00000204370	4304.1788143871	-0.52861984377519	0.0634694461530865	-8.32872942518159	8.17145873774477e-17	7.66163076867243e-15	SDHD	protein_coding	0.906962796057952	0.00608525228123524
ENSG00000149923	4298.70113268346	-0.209596597442051	0.0591582179262164	-3.54298362576549	0.000395627266273338	0.00165283002730297	PPP4C	protein_coding	1.55560267259937e-10	0.326150722498866
ENSG00000105583	4297.6081993492	-0.326567392642503	0.0663893288844831	-4.91897415035972	8.69989565681291e-07	7.26655046581149e-06	WDR83OS	protein_coding	1.98350633703927e-06	0.244707510745247
ENSG00000079308	4296.27009023198	0.200734678863056	0.0835506903247786	2.4025496148836	0.016281225788783	0.0397655138823648	TNS1	protein_coding	0	0.454188237450562
ENSG00000123689	4289.41862319629	-0.800145355040997	0.186444035529334	-4.2916114359427	1.77381146273932e-05	0.000107923806577954	G0S2	protein_coding	0.000973273070032276	-0.170766584339317
ENSG00000241553	4287.91939558705	-0.156196385360358	0.0675290146990309	-2.31302627554255	0.0207211945417353	0.0486893993441573	ARPC4	protein_coding	2.51450441126244e-11	0.339342289859636
ENSG00000115091	4285.84465804832	0.193852230031047	0.0444730314060183	4.35887152061359	1.30734832474009e-05	8.22252034211305e-05	ACTR3	protein_coding	0	0.633104524400933
ENSG00000089737	4285.82220850937	0.0365953910289251	0.0493698409877297	0.741249927015573	0.458541916247703	0.58229473623388	DDX24	protein_coding	0	0.537936771655579
ENSG00000182670	4285.00638430461	0.171055061115543	0.0564392688586935	3.03078095401648	0.00243922135050296	0.00795640891262566	TTC3	protein_coding	0	0.545653139444984
ENSG00000119396	4284.62481928191	-0.0794151762715023	0.0481092271337811	-1.65072650306076	0.0987944335439569	0.176915255086189	RAB14	protein_coding	0	0.479970484352712
ENSG00000107104	4284.15091296799	0.381426949473306	0.0901068999294008	4.23304929780245	2.30543944116577e-05	0.000135907880536449	KANK1	protein_coding	0	0.464194652873898
ENSG00000126254	4281.99446921849	-0.107410931059613	0.0725256049655472	-1.48100703345582	0.138604699254059	0.231841019151738	RBM42	protein_coding	0	0.415631073208675
ENSG00000110048	4281.41489628879	-0.149520160102417	0.0520250118731761	-2.87400530473515	0.00405302155506076	0.0122779153411604	OSBP	protein_coding	2.1163345648711e-15	0.393966917095341
ENSG00000135924	4280.46413550482	-0.191670360345482	0.0663300277018079	-2.88964692140868	0.00385674736381623	0.0117685224518656	DNAJB2	protein_coding	8.70954388272032e-12	0.346714151765886
ENSG00000225663	4277.8128299167	-0.185472061961899	0.103184577798019	-1.79747851781645	0.0722596855251467	0.136856306365115	FAM195B	protein_coding	3.1789026767598e-06	0.239870563546766
ENSG00000167798	4273.700855297	-1.46402411207401	0.186388316657375	-7.85469893354538	4.00733560794055e-15	2.48238972740361e-13	C3P1	pseudogene	0	-0.420104244754275
ENSG00000237550	4269.38171085827	-0.220431437264689	0.139937423254727	-1.57521435037031	0.115206975895947	0.199974921838905	UBE2Q2P6	pseudogene	3.10130531926695e-05	0.214973081071681
ENSG00000138600	4268.39724294257	-0.0782095914597343	0.0591763726487345	-1.32163544264498	0.186289575274449	0.293276246989533	SPPL2A	protein_coding	1.52818903552961e-13	0.372635986999955
ENSG00000162545	4267.54582461969	0.0584228057983693	0.0818650982939521	0.713647293118628	0.475445305676171	0.59797203568749	CAMK2N1	protein_coding	7.43689547392378e-15	0.388770424193431
ENSG00000166226	4266.74581692548	0.276191875971444	0.0518671386642793	5.32498771060328	1.00959865140165e-07	1.05433389430879e-06	CCT2	protein_coding	0	0.678998770964687
ENSG00000137642	4266.52320451789	-0.300476399701166	0.120542103150855	-2.49270911861499	0.0126772654704667	0.0323102650164709	SORL1	protein_coding	0.332031085323675	0.0504830367277111
ENSG00000160209	4264.70233836647	-0.105418137189429	0.0699436981824082	-1.50718563543074	0.131763081176962	0.222794930556203	PDXK	protein_coding	2.30768279619399e-12	0.355631590202497
ENSG00000011347	4257.97467369004	-0.846842720946216	0.194425668126545	-4.35561173124032	1.32695808404615e-05	8.33673738745962e-05	SYT7	protein_coding	0.000238942136415992	-0.189960684969815
ENSG00000196535	4253.0723389672	0.162499528074817	0.0855424218739371	1.89963674765125	0.0574808062829001	0.113683236271076	MYO18A	protein_coding	0	0.443000256146939
ENSG00000128595	4249.47955545429	0.337025121955623	0.0674361142960558	4.99769486237042	5.80196975629582e-07	5.04005952848014e-06	CALU	protein_coding	0	0.559640172299941
ENSG00000146223	4246.38520602974	0.154822423896453	0.0490416520862389	3.15695775550547	0.00159424440839085	0.00552287239629698	RPL7L1	protein_coding	0	0.620076750082836
ENSG00000145675	4245.47779894237	-0.145837081567817	0.100285215523864	-1.45422314551554	0.145884449982784	0.241269091799165	PIK3R1	protein_coding	1.33989767685524e-05	0.224466732622545
ENSG00000196781	4244.79139117693	0.255113116537764	0.0715673871444992	3.56465600766833	0.000364333697999318	0.0015371692242319	TLE1	protein_coding	0	0.555220815111259
ENSG00000164344	4244.15641799794	-0.957886609035204	0.128552615673175	-7.45131947739187	9.24112775451296e-14	4.25708774421516e-12	KLKB1	protein_coding	3.82436100835712e-06	-0.237947581526401
ENSG00000165609	4240.24439785071	-0.132371913460838	0.0608181122792986	-2.17652124506822	0.0295163068546635	0.065288201276576	NUDT5	protein_coding	0	0.442581256153989
ENSG00000106244	4239.37631633678	-0.0179441161907988	0.0504130113094403	-0.355942161055524	0.721883880799235	0.805767385581548	PDAP1	protein_coding	0	0.56994080420739
ENSG00000100403	4238.75277120759	0.130615595123846	0.0675251313393899	1.93432567302025	0.0530730986322213	0.106348271978496	ZC3H7B	protein_coding	0	0.490440079241053
ENSG00000211895	4232.67753372082	-0.523749749517123	0.229557429022144	-2.28156305700131	0.0225151498929406	0.0521979931402286	IGHA1	IG_C_gene	0.198800643190836	-0.0668491811522852
ENSG00000189077	4230.38719533312	-0.297823760462233	0.0764036772711745	-3.89802914073346	9.6978748579236e-05	0.000485301630308623	TMEM120A	polymorphic_pseudogene	1.67659916259799e-05	0.221970122457037
ENSG00000121774	4229.66692320023	0.220899373280221	0.0343200818835876	6.43644656879033	1.2230286030605e-10	2.59209944226042e-09	KHDRBS1	protein_coding	0	0.720032335613589
ENSG00000196502	4227.21531131417	-1.14508898569847	0.119474755136	-9.58435934348634	9.30332157555357e-22	2.7672569624388e-19	SULT1A1	protein_coding	3.57210740758080e-09	-0.301829688135227
ENSG00000153879	4226.61348646161	-0.00906058387955051	0.0648490249510426	-0.139718120455793	0.888882708789081	0.926950433223274	CEBPG	protein_coding	7.26257220597942e-14	0.376947245480416
ENSG00000128245	4225.60105876523	0.120807422503878	0.0545537397800898	2.21446637738974	0.0267967131505075	0.0602812485685949	YWHAH	protein_coding	0	0.54395692971469
ENSG00000153827	4224.9896657066	0.284367666438297	0.0390390226922379	7.28419019810242	3.23608198583666e-13	1.30746806603405e-11	TRIP12	protein_coding	0	0.690284981094476
ENSG00000016391	4221.26647469053	-0.143516086819119	0.0854328652268648	-1.679869760168	0.0929826585526377	0.168395635665558	CHDH	protein_coding	8.31924083241985e-06	0.229684845266099
ENSG00000164466	4220.76220185102	-0.51807374373495	0.0714583962545429	-7.25000519028599	4.16755661130948e-13	1.6322062805519e-11	SFXN1	protein_coding	0.790330766529041	-0.0138434495707776
ENSG00000134575	4215.68650004644	-0.312731373189348	0.0600708350628092	-5.20604337965937	1.92909567268463e-07	1.89148954505003e-06	ACP2	protein_coding	1.40055618183384e-05	0.223975823488909
ENSG00000166508	4213.71664480599	0.522600396898607	0.0920272054188867	5.67875982455243	1.35674824133332e-08	1.76453981601827e-07	MCM7	protein_coding	0	0.565992381391042
ENSG00000049449	4212.18747767442	-0.329601097935657	0.103316426756234	-3.19021000129361	0.00142169445145244	0.00500399320135826	RCN1	protein_coding	0.00257158500794383	0.156239997932025
ENSG00000143198	4211.67963833221	-0.361707968411577	0.0701965196822592	-5.15279062336464	2.56638450873159e-07	2.43605312487689e-06	MGST3	protein_coding	0.000382758698097029	0.183729499432482
ENSG00000204308	4211.1707398667	-0.147337093066044	0.0691071454877603	-2.13200953426935	0.0330060627732426	0.0718013485863414	RNF5	protein_coding	3.12517034437046e-13	0.368333658412782
ENSG00000177731	4210.7219955585	0.106461059921889	0.0610445870389298	1.7439885350358	0.0811610890364479	0.150704026268087	FLII	protein_coding	0	0.531791360093247
ENSG00000111639	4210.53984422258	-0.238809452142519	0.06974275257201	-3.42414721724592	0.000616732011634558	0.00242946926925891	MRPL51	protein_coding	1.07401224589856e-07	0.272653846786531
ENSG00000182919	4205.79548752633	-0.552380205760292	0.0886396923346509	-6.23174777812667	4.61259705959285e-10	8.51085823230971e-09	C11orf54	protein_coding	0.0382568193196396	0.107651273567281
ENSG00000100138	4204.48057482782	-0.011049955905804	0.0596036879544867	-0.185390473056663	0.852922780302208	0.902128858179982	NHP2L1	protein_coding	0	0.505519144046229
ENSG00000204569	4203.88597258156	-0.0901826596744813	0.0580960368222488	-1.55230312784339	0.12058970986853	0.207336423624863	PPP1R10	protein_coding	0	0.429416008478699
ENSG00000104979	4200.43246393559	-0.388759218012109	0.0865514790429776	-4.49165308681864	7.06724740862969e-06	4.74786097188376e-05	C19orf53	protein_coding	0.0559623289547953	0.0993319029837594
ENSG00000183549	4198.49332628756	-0.987858937046548	0.174996136232151	-5.64503284653126	1.65149715543483e-08	2.09805809466581e-07	ACSM5	protein_coding	2.01377945595959e-08	-0.287406970486703
ENSG00000261236	4193.04140607145	-0.0862917860153973	0.118116508341892	-0.730564992368579	0.465044901521512	0.588214717625215	BOP1	protein_coding	1.50064888769896e-07	0.26960217325403
ENSG00000130638	4192.14193076735	0.232028803242953	0.047224370192421	4.91332763777528	8.95434540995938e-07	7.45741573799755e-06	ATXN10	protein_coding	0	0.702543609603865
ENSG00000023318	4191.76186571648	-0.320785898403787	0.0511405500216748	-6.27263293546567	3.54993133135107e-10	6.74074565886334e-09	ERP44	protein_coding	4.7141047876369e-08	0.280015368816343
ENSG00000145476	4190.10442734749	-0.773156545806205	0.100895682768089	-7.66292991528013	1.81738532351957e-14	9.76745532752637e-13	CYP4V2	protein_coding	0.0141594894874478	-0.127337223320181
ENSG00000140612	4184.06554092676	0.111269002362158	0.0499331426700906	2.22835969082329	0.0258565388223972	0.058544131211234	SEC11A	protein_coding	0	0.617429271720203
ENSG00000079332	4175.65352239306	0.00401867314366241	0.0416481800199207	0.0964909665137886	0.923130648127754	0.950540808405513	SAR1A	protein_coding	0	0.61225345857117
ENSG00000164120	4174.80453049213	-0.739072393026171	0.238262217369204	-3.10192862799109	0.00192264307087382	0.0064930350587354	HPGD	protein_coding	4.61921652590127e-06	-0.23529952949447
ENSG00000131828	4172.91695746088	-0.355230804587288	0.0555253066450309	-6.39763787093066	1.57798979733666e-10	3.26029700403019e-09	PDHA1	protein_coding	4.99887680606004e-06	0.235133255157601
ENSG00000111058	4171.41640269527	-0.000823740780345878	0.158391968329032	-0.00520064741309798	0.995850502427977	0.997370002736867	ACSS3	protein_coding	0.266852574877726	0.0577764095719056
ENSG00000185000	4170.32068134789	-0.620688938392559	0.0854174604410725	-7.26653467789244	3.68826565139404e-13	1.46275767857127e-11	DGAT1	protein_coding	0.691020315485574	0.0206938527084601
ENSG00000125817	4169.20616533863	-0.0991255441710149	0.0548918748699739	-1.80583272853806	0.0709444715433531	0.134868762872279	CENPB	protein_coding	0	0.440613389669993
ENSG00000154556	4165.82778557599	-0.386803289146943	0.104288887887601	-3.70895976533786	0.000208112491390064	0.000945452719278837	SORBS2	protein_coding	0.199332454040403	0.0667702220958459
ENSG00000198732	4165.01795584717	-0.420848401676366	0.105073788037186	-4.00526534293619	6.19479035121287e-05	0.000325038087406096	SMOC1	protein_coding	0.406169780791416	0.0432350183415308
ENSG00000173193	4163.68073187423	0.0916490459701614	0.0681866989793658	1.34408979085343	0.178919353022932	0.284005766973512	PARP14	protein_coding	5.55837807249901e-16	0.397923329816209
ENSG00000132837	4163.29566126492	-0.621372073219513	0.14382836124719	-4.32023328244416	1.55864341015954e-05	9.61892903311475e-05	DMGDH	protein_coding	0.0221632976453755	-0.118787790485904
ENSG00000115944	4162.45315449357	-0.0520366722465376	0.0499331213746229	-1.04212736584466	0.297352632528221	0.42143582800385	COX7A2L	protein_coding	0	0.521956962614297
ENSG00000082153	4161.44096602671	-0.0980377242323773	0.0545888433751487	-1.79592968399489	0.0725057007959676	0.13720433609585	BZW1	protein_coding	0	0.4473286694224
ENSG00000156639	4160.11487230301	0.280618780149644	0.0531015748634659	5.28456605799673	1.26003076695133e-07	1.29168121211061e-06	ZFAND3	protein_coding	0	0.631297865990501
ENSG00000113141	4159.22551423636	-0.0321578968350236	0.0435368183084002	-0.738636815562126	0.460127562511014	0.583921490929421	IK	protein_coding	0	0.596638365171536
ENSG00000167910	4158.6946268739	-0.90252749691187	0.244118880409612	-3.69708191106522	0.000218091988215482	0.000983666138743396	CYP7A1	protein_coding	0.00211850087469728	-0.159066976647096
ENSG00000065518	4151.1114415886	-0.251872288544487	0.0519060551681541	-4.8524644712168	1.21936633647653e-06	9.85778258523578e-06	NDUFB4	protein_coding	8.62921030536711e-12	0.346777601007668
ENSG00000055917	4150.67846444595	0.227597352981952	0.0406331891203614	5.6012672868914	2.12790322127229e-08	2.62687559022466e-07	PUM2	protein_coding	0	0.659788220530765
ENSG00000261371	4150.29770328981	-0.338496897255109	0.0799357537730293	-4.23461193868569	2.28946720067333e-05	0.000135081696805801	PECAM1	protein_coding	0.000234699720468179	0.190193802184064
ENSG00000124562	4149.82519940931	0.117737050268119	0.0700637553524988	1.68042734329284	0.0928741997189365	0.168252199259802	SNRPC	protein_coding	0	0.501872457624131
ENSG00000206527	4148.44872883766	0.436332406074006	0.078423253607564	5.56381412402815	2.63941084839026e-08	3.17871664617304e-07	PTPLB	protein_coding	0	0.558623809445477
ENSG00000180573	4142.22553949188	-0.00532605209990975	0.125500037059548	-0.0424386496187458	0.96614901814906	0.978008036966596	HIST1H2AC	protein_coding	0.00127134801136147	0.166886075711395
ENSG00000165471	4136.44011741841	-0.566974851216567	0.188197303414485	-3.0126619294213	0.00258967233961105	0.00837947612704329	MBL2	protein_coding	0.0327406551987795	-0.110917264538689
ENSG00000101255	4135.99562753945	0.0131718556657022	0.117559088104741	0.112044554598506	0.910788079501603	0.942122465179663	TRIB3	protein_coding	2.05793969955793e-09	0.306270430068361
ENSG00000170558	4135.51487722965	0.268025248015402	0.0961123551978032	2.78866590527092	0.00529256317234804	0.0154548577944056	CDH2	protein_coding	0	0.439971377342041
ENSG00000114023	4131.14578680425	-0.606626098097056	0.0822244395970629	-7.3776860148856	1.61064255162796e-13	7.04355013959077e-12	FAM162A	protein_coding	0.260272872959438	-0.0585770450043122
ENSG00000159720	4130.92828109357	-0.343297210876027	0.0627334958573604	-5.47231118215691	4.44203939709088e-08	5.07006706441362e-07	ATP6V0D1	protein_coding	0.00147243803117984	0.16471799162
ENSG00000148803	4125.2205523848	-0.686731295028133	0.110553287699929	-6.21176727816638	5.23919819580507e-10	9.49938489480074e-09	FUOM	protein_coding	0.000186102346186669	-0.193188841393345
ENSG00000143537	4122.31487814681	-0.133070381264328	0.0849166121174297	-1.5670712472644	0.117098039041563	0.202676234717337	ADAM15	protein_coding	9.45348847711893e-06	0.228297186848617
ENSG00000179526	4122.03152075063	-0.304604610452569	0.0838637316954992	-3.63213756762647	0.000281083199443472	0.00122657072386462	SHARPIN	protein_coding	1.97361212085405e-06	0.244758270138672
ENSG00000213853	4121.04781195754	-0.145211458120705	0.0869612138047604	-1.6698416658112	0.0949506943161057	0.171366186666122	EMP2	protein_coding	0.00061519200008962	0.177247806888708
ENSG00000130193	4119.34999648094	-0.197165753398662	0.0885011177180746	-2.2278334837165	0.0258916211096485	0.0586120256375351	THEM6	protein_coding	6.95200068566626e-07	0.255122586285094
ENSG00000186951	4118.80058477769	-0.18126409620333	0.0923829785954873	-1.96209408875007	0.0497515310404529	0.100808107813104	PPARA	protein_coding	0.0248272671578939	0.116541922324028
ENSG00000109758	4118.17279153908	-1.27570066823545	0.251542686729223	-5.07150768254573	3.94676329452139e-07	3.56396547276016e-06	HGFAC	protein_coding	3.90176143208001e-06	-0.237738199028522
ENSG00000029364	4116.47710568222	-0.0762180397633792	0.05447582725727	-1.3991167018617	0.161777990031435	0.261561677899097	SLC39A9	protein_coding	0	0.40682102848871
ENSG00000131100	4116.1147866146	-0.027954144403152	0.0489950387543805	-0.570550511109714	0.568304373283628	0.681522803273263	ATP6V1E1	protein_coding	0	0.518404275068913
ENSG00000172725	4111.2665459355	-0.157076204838856	0.0584831065912545	-2.68583893698876	0.00723479546600221	0.0201411475519558	CORO1B	protein_coding	3.20850103421378e-15	0.392384211008678
ENSG00000205531	4108.05389381552	0.0668665099081448	0.0406352610637933	1.64552923145175	0.0998607196084755	0.178460053245496	NAP1L4	protein_coding	0	0.609018252231886
ENSG00000100266	4104.91417098893	0.202689222234729	0.071727529919177	2.82582186314125	0.00471594823991246	0.0139711769422214	PACSIN2	protein_coding	0	0.485830139329835
ENSG00000135316	4097.56463244969	0.124196891911099	0.044283666870812	2.80457560737724	0.00503828695276423	0.0148113702835628	SYNCRIP	protein_coding	0	0.571268538340967
ENSG00000125037	4096.10888287548	-0.427568112787566	0.0637892514974467	-6.70282379476863	2.04429923305397e-11	5.17509176355789e-10	EMC3	protein_coding	0.0196213314712054	0.121160792128534
ENSG00000165376	4094.65092650041	0.565449070774869	0.231468558919034	2.44287636046785	0.0145707281280259	0.0362707166387278	CLDN2	protein_coding	0.100519984835235	0.0853944545362683
ENSG00000042753	4093.00183496802	-0.290556636011664	0.0757971956039086	-3.83334282616494	0.000126413583174423	0.000612178845452673	AP2S1	protein_coding	0.000218777852055948	0.191105356290992
ENSG00000054118	4092.77733138176	0.119497890628732	0.0364088566320925	3.28211049954811	0.00103033220572681	0.00379976297845212	THRAP3	protein_coding	0	0.623368120750957
ENSG00000089154	4081.7573062176	0.259409587742384	0.0462698622686071	5.60644823700689	2.06520701460026e-08	2.5614866011733e-07	GCN1L1	protein_coding	0	0.642791343643443
ENSG00000116898	4080.50098186448	-0.496715490930979	0.0716368752571941	-6.93379616500088	4.09694864835684e-12	1.23675517202891e-10	MRPS15	protein_coding	0.505806344575386	0.0346371760857458
ENSG00000137309	4079.63204516844	0.69503188155614	0.109881682616513	6.32527519606524	2.52781669267535e-10	4.94969971995709e-09	HMGA1	protein_coding	0	0.539148182179223
ENSG00000116574	4078.72508859138	0.0676773079840253	0.0872248888943268	0.775894459046162	0.437811304511329	0.562804711108338	RHOU	protein_coding	1.02162889955384e-12	0.360919497012011
ENSG00000162365	4077.4753242266	-1.10344824056853	0.175769375143418	-6.27781853163088	3.43356323774742e-10	6.54178166511523e-09	CYP4A22	protein_coding	8.25997235170526e-08	-0.273930132628311
ENSG00000213614	4064.18886006951	-0.0745784498919503	0.0733511878207014	-1.01673131830188	0.30928126285156	0.434363427769058	HEXA	protein_coding	1.55624307182771e-10	0.326147667535373
ENSG00000110799	4064.08626800278	-0.617088768265996	0.125355521649176	-4.92270910884166	8.53542810086247e-07	7.14821386388735e-06	VWF	protein_coding	0.36337859488302	-0.0473068146835645
ENSG00000145826	4063.06230010818	-0.395914733386916	0.216284431521091	-1.83052811800885	0.0671710061722897	0.129046426298284	LECT2	protein_coding	0.0373838954711159	-0.108116396527463
ENSG00000076555	4063.01955300659	-0.709011179397415	0.104897123870084	-6.75910981387373	1.38842134807155e-11	3.67659940091026e-10	ACACB	protein_coding	0.0115631340242803	-0.131050883941937
ENSG00000101194	4063.01788844438	-0.497354611101251	0.115201128261764	-4.31727204937738	1.57969411461224e-05	9.73323479673331e-05	SLC17A9	protein_coding	0.18352803573145	0.0691857582301891
ENSG00000133935	4056.88771618688	-0.251648088398934	0.0849382833624194	-2.9627169097024	0.00304936874467097	0.00963334729592813	C14orf1	protein_coding	0.0108975378024653	0.132121296150511
ENSG00000142798	4056.30464380824	0.0543695916312054	0.142791601955372	0.380761829734202	0.703379984932496	0.790998728900034	HSPG2	protein_coding	2.56137022314797e-09	0.304516881023272
ENSG00000132963	4050.96750059828	-0.450729200793604	0.0660592627255006	-6.82310371319979	8.90942844682688e-12	2.46520384225593e-10	POMP	protein_coding	0.0239411683955712	0.117264773685954
ENSG00000102038	4050.89904884408	0.0184572470816248	0.0866454524459107	0.213020378572631	0.831311067660714	0.887272563152695	SMARCA1	protein_coding	1.69798193451316e-08	0.288864658067336
ENSG00000165527	4045.00784404346	0.00580431900889991	0.0434960608037449	0.13344470514443	0.893841691941196	0.930462612041846	ARF6	protein_coding	0	0.5316468368203
ENSG00000166816	4043.82406464394	-0.984451346025655	0.121617067181132	-8.09468086053618	5.74146784483725e-16	4.37314804676081e-14	LDHD	protein_coding	1.33220648033218e-10	-0.327298918777921
ENSG00000105402	4043.69339941747	-0.183418080559136	0.0594250148244443	-3.08654665212952	0.00202496168297268	0.00679199746372017	NAPA	protein_coding	7.9286185145925e-10	0.313783760284065
ENSG00000123983	4040.94299781419	0.342528028147198	0.0730116169485445	4.69141819429362	2.71317754286182e-06	2.022806351316e-05	ACSL3	protein_coding	0	0.53417916655896
ENSG00000171227	4035.19819939129	-0.199682088234116	0.100226769272552	-1.99230295143117	0.0463378280729558	0.0951577501847756	TMEM37	protein_coding	0.00620995489043762	0.141934308885009
ENSG00000213625	4032.78295265557	0.0154224108365047	0.059146663961811	0.260748617140307	0.794286371483325	0.860067690621706	LEPROT	protein_coding	0	0.444287570763529
ENSG00000166840	4028.27810226475	-1.1691394991386	0.167496033724528	-6.98010259193014	2.94964588189898e-12	9.19372913360817e-11	GLYATL1	protein_coding	9.00634513602101e-12	-0.346484559509514
ENSG00000241837	4024.97552707576	-0.608314484752322	0.0802171654540877	-7.58334555090321	3.36756370125924e-14	1.73424504400372e-12	ATP5O	protein_coding	0.926072783793905	0.00483130726587817
ENSG00000154122	4024.82957613544	-0.335948760595157	0.0757441345165679	-4.43531057209022	9.19396455219386e-06	5.9933601532004e-05	ANKH	protein_coding	0.00159856645522447	0.163493186256424
ENSG00000100030	4024.11100332963	0.365383167771736	0.0515582302099968	7.08680585589401	1.37242700702607e-12	4.70250461275346e-11	MAPK1	protein_coding	0	0.67903731050414
ENSG00000167363	4023.61536170065	-0.453488052056386	0.0906420057552857	-5.00306726751731	5.64252405043048e-07	4.91144424409822e-06	FN3K	protein_coding	0.0510064556489199	0.101407633178784
ENSG00000108671	4020.6236843113	0.0269666605857165	0.0437982944982676	0.61570115673758	0.53809177372929	0.65483144423637	PSMD11	protein_coding	0	0.562891358448267
ENSG00000062485	4017.24751707831	0.46319030593101	0.059677824405765	7.76151460853631	8.39210504152184e-15	4.89626095300626e-13	CS	protein_coding	0	0.658949515553289
ENSG00000159592	4012.62188637235	0.0586226539957423	0.0480139081708967	1.22095151652904	0.222104377336612	0.33620041435622	GPBP1L1	protein_coding	0	0.527221604701824
ENSG00000152952	4012.14430552273	0.423025088902995	0.0954800585058325	4.43050722342356	9.40116979237949e-06	6.11572327519347e-05	PLOD2	protein_coding	0	0.469214662884779
ENSG00000179195	4011.68144334388	0.229125066248886	0.0590351267177001	3.88116497732848	0.000103957287474837	0.000516064188420734	ZNF664	protein_coding	0	0.530644338800151
ENSG00000256612	4009.51855388627	-2.16852351894889	0.250128128866151	-8.66965074571566	4.33447842611326e-18	5.39916402940838e-16	CYP2B7P	pseudogene	1.93972334812696e-09	-0.306742539426654
ENSG00000140365	4007.51463220684	-0.368055034844515	0.0736077956022245	-5.00021814039208	5.72654870208695e-07	4.97751591909713e-06	COMMD4	protein_coding	0.00283270738983332	0.154727556005706
ENSG00000047410	4006.89612122469	0.517929418286418	0.0562449613528504	9.20845895932276	3.30840349801343e-20	6.96055818874728e-18	TPR	protein_coding	0	0.69020249708016
ENSG00000179295	4005.74905463622	0.187938654618856	0.0666826930288923	2.8184022882433	0.00482632983192675	0.0142623916170607	PTPN11	protein_coding	0	0.499793437468422
ENSG00000198925	4003.50611014465	0.0764341698413043	0.0493723514014118	1.54811686443435	0.121594162456077	0.208740981212224	ATG9A	protein_coding	0	0.632687639382709
ENSG00000162511	4001.29096443414	-0.159450707650175	0.114852876551763	-1.38830399757826	0.165044495450182	0.265920862526877	LAPTM5	protein_coding	0.00231193619839642	0.157889678218345
ENSG00000106991	4001.25576287453	-0.730994308927549	0.0967323143818822	-7.55687810840244	4.12858526686353e-14	2.08569115736251e-12	ENG	protein_coding	0.0586933683557398	-0.0982525608818975
ENSG00000100412	3999.62819500313	-0.126186065702232	0.0874380412098858	-1.44314835918312	0.148978683057589	0.245398409329215	ACO2	protein_coding	5.87743660705205e-11	0.333278892317237
ENSG00000033627	3999.11453085387	-0.145508055010746	0.0687028914886573	-2.11793203834469	0.0341808237969463	0.0739142105972571	ATP6V0A1	protein_coding	7.37072137793744e-12	0.34785435814042
ENSG00000115806	3998.90190721345	0.188099662627393	0.0417724982700224	4.50295458537083	6.70152084739459e-06	4.53301853202319e-05	GORASP2	protein_coding	0	0.673610050359898
ENSG00000169241	3998.55456826236	0.0120920152771128	0.0862213372934941	0.140243884596131	0.88846729961119	0.926741307348604	SLC50A1	protein_coding	6.35468044153126e-12	0.348862966087555
ENSG00000167797	3996.7199919443	-0.501433644525038	0.0743604530366736	-6.74328388340691	1.54846236781045e-11	4.04758678325242e-10	CDK2AP2	protein_coding	0.022091518652916	0.118851474724877
ENSG00000134287	3995.99202691621	0.137136568927993	0.0465005123276397	2.94914103229095	0.0031865852214827	0.0100027234790793	ARF3	protein_coding	0	0.572202417181115
ENSG00000148339	3994.15959575313	-0.333494435596911	0.133721114286301	-2.49395495525778	0.0126328574876271	0.0322161208243226	SLC25A25	protein_coding	0.794676019675848	0.01354993807824
ENSG00000099250	3993.69490071093	0.525213936233086	0.0896290436289529	5.8598632203125	4.63248575472895e-09	6.81024340723844e-08	NRP1	protein_coding	0	0.525532914881667
ENSG00000166295	3993.37934023993	-0.157952795485859	0.0454068230685154	-3.47861367106702	0.000504014626503936	0.00203564563653188	ANAPC16	protein_coding	0	0.452403433778966
ENSG00000250799	3991.19599724564	-0.500246311141074	0.157648992616777	-3.17316528851601	0.00150786653585378	0.00526114136445532	PRODH2	protein_coding	0.036469042821023	-0.108638522299714
ENSG00000101337	3991.03768310018	0.129274051899594	0.0407216617135519	3.17457703000789	0.0015005505656708	0.00524170742495967	TM9SF4	protein_coding	0	0.666407386431732
ENSG00000092820	3987.96273578404	-0.0277424783787587	0.0985709897396318	-0.28144668580521	0.778367814487671	0.848583023957395	EZR	protein_coding	2.70529228145429e-07	0.264134963587185
ENSG00000198961	3982.93535979412	-0.0362888474038986	0.0635931004282464	-0.57064126704821	0.568242839107998	0.68149638236296	PJA2	protein_coding	0	0.412679978474257
ENSG00000164096	3978.48666763999	-0.152761868676513	0.0689510260276847	-2.21551262507939	0.0267248987518896	0.0601628437747243	C4orf3	protein_coding	2.14385682359434e-09	0.30594354897459
ENSG00000173120	3978.05517060271	0.0718995722117413	0.0528233205111796	1.36113314187669	0.173471617857862	0.276950985682383	KDM2A	protein_coding	0	0.543383066572354
ENSG00000149260	3976.05607269078	-0.245667233835055	0.106762338101044	-2.301066445384	0.0213878756149102	0.0499740814123966	CAPN5	protein_coding	0.00156064798023634	0.163851791971086
ENSG00000117859	3973.85118074592	-0.187215643935102	0.0792234170772679	-2.36313517949506	0.0181210583833531	0.0435683226575997	OSBPL9	protein_coding	2.00502597023391e-09	0.306478402583089
ENSG00000118217	3973.58015743897	-0.0480690061957894	0.0680822334562692	-0.706043320783023	0.480161197567916	0.602059813972068	ATF6	protein_coding	0	0.473172720585989
ENSG00000101158	3972.205901775	0.128088291353853	0.0542236918634389	2.36222003615025	0.018165856530579	0.0436486569450624	NELFCD	protein_coding	0	0.61880306530337
ENSG00000142002	3970.31440765536	-0.159038789477647	0.052428533881713	-3.03343957388668	0.0024178312728069	0.00790063317159057	DPP9	protein_coding	5.08875027056207e-13	0.365323344386035
ENSG00000072274	3969.73352327265	0.289233473333944	0.0880751136726944	3.28394095985838	0.00102366364674819	0.00377799662716865	TFRC	protein_coding	0	0.439205521494018
ENSG00000184983	3969.13058519864	-0.415376625819837	0.0668345689817641	-6.21499670227803	5.13257278394908e-10	9.34534518930761e-09	NDUFA6	protein_coding	0.00105057982542873	0.169664682507044
ENSG00000072364	3969.00775429759	-0.278526133364361	0.0662921090167137	-4.20149754617309	2.65155121952908e-05	0.000153659931606703	AFF4	protein_coding	7.13538310850989e-07	0.254869259312351
ENSG00000001036	3967.61505314192	-0.0733332103167721	0.0736875807311912	-0.99519090719355	0.319643423329987	0.445237442112869	FUCA2	protein_coding	1.0124331578877e-11	0.345681104110806
ENSG00000186298	3965.2415070409	0.227696771162209	0.0472223188125151	4.82180411483444	1.42265617270848e-06	1.13575494176616e-05	PPP1CC	protein_coding	0	0.643322202299683
ENSG00000163840	3964.72303024683	0.0528580069858012	0.0569028825817202	0.928916156574142	0.352932539256407	0.480008160015767	DTX3L	protein_coding	0	0.468613540068196
ENSG00000198856	3964.27915227265	-0.157621952341579	0.0563269961365421	-2.79833762055212	0.0051366389601991	0.0150671249411468	OSTC	protein_coding	3.81708162782717e-14	0.380520377781486
ENSG00000100991	3962.54807898111	0.0689198283422266	0.0367142039867115	1.87719794679933	0.0604909688394425	0.118616753173228	TRPC4AP	protein_coding	0	0.660474412330773
ENSG00000105088	3962.35853661269	-0.705135551520648	0.140474065708251	-5.01968493590224	5.17562969622224e-07	4.54633215474675e-06	OLFM2	protein_coding	0.139014033284096	-0.0769463054916494
ENSG00000121039	3961.59990444686	-0.241675665942047	0.0931464532164749	-2.59457722325064	0.0094707335472357	0.0253061403480075	RDH10	protein_coding	0.000156177339773402	0.195422959695632
ENSG00000125995	3961.5428615294	-0.360619431676728	0.100561809662442	-3.58604755510294	0.000335727761698743	0.00143259345654878	ROMO1	protein_coding	0.0229572820506454	0.118095018764526
ENSG00000058673	3961.26663458058	0.2891842842323	0.055787830352791	5.18364457630915	2.17591411481234e-07	2.10537691019307e-06	ZC3H11A	protein_coding	0	0.601476487355976
ENSG00000169083	3960.51993637994	-0.329769272530495	0.165987008533627	-1.98671736688168	0.0469537261720554	0.0961935261750742	AR	protein_coding	0.0152818963657314	-0.125915255312699
ENSG00000142208	3959.24273696801	-0.160092322359667	0.057797366222092	-2.76988957843678	0.00560752995560365	0.0162508158565554	AKT1	protein_coding	8.17003664799877e-11	0.330888265885223
ENSG00000205339	3959.13038250541	0.41801621172477	0.0539082254906081	7.75421947060004	8.88884857617001e-15	5.14598710188205e-13	IPO7	protein_coding	0	0.674626413214362
ENSG00000156471	3958.35387497515	-0.113683967134816	0.0760181939688855	-1.49548366252094	0.134788260561729	0.226809760664321	PTDSS1	protein_coding	1.52921500744494e-09	0.308631916848594
ENSG00000100129	3958.10212794896	0.448028449205895	0.0874219540265704	5.12489630544891	2.9770154241655e-07	2.77393843357835e-06	EIF3L	protein_coding	0	0.637997635928251
ENSG00000130396	3953.52883557309	0.189982861763339	0.0760350840687678	2.49862105224364	0.0124677552783257	0.0318468632013141	MLLT4	protein_coding	0	0.451460155051147
ENSG00000008282	3951.13101757891	0.0194876960846651	0.0535787280194731	0.363720767644621	0.716066533706706	0.801062143079991	SYPL1	protein_coding	0	0.49391803767945
ENSG00000136279	3950.98692028023	-0.0276993533947251	0.0492257592707715	-0.562700378928883	0.573638926185665	0.686202936801768	DBNL	protein_coding	0	0.533318136848265
ENSG00000266472	3950.57355555719	-0.296791432057861	0.0800360222029715	-3.70822317112659	0.000208718670813667	0.000947600910609983	AC242988.1	protein_coding	6.93998406341081e-06	0.231638611918588
ENSG00000173230	3950.01071837863	0.107268159982473	0.0460789166137964	2.32792278693366	0.0199162040292929	0.0471258197659252	GOLGB1	protein_coding	0	0.56511325689658
ENSG00000134463	3946.1663754042	-0.77245698681709	0.137377977216591	-5.62285893611046	1.87822770934662e-08	2.35061185648515e-07	ECHDC3	protein_coding	0.00741462701416601	-0.138904255094152
ENSG00000158109	3944.82522441937	-0.363106913554552	0.0776102862117334	-4.67859263608355	2.88850665183833e-06	2.13278479595612e-05	TPRG1L	protein_coding	0.410071788307739	0.0428768826212527
ENSG00000131669	3943.30076267973	-0.227977749362133	0.0634156820559259	-3.59497433396808	0.0003244235586339	0.00139210427398384	NINJ1	protein_coding	3.74497473381712e-09	0.301445702723852
ENSG00000135069	3943.01763159592	-0.0751043173431258	0.129517435478591	-0.579878045497128	0.561996861930458	0.676073485951067	PSAT1	protein_coding	0.00131951250537012	0.166339472243307
ENSG00000214160	3941.57231408379	-0.174825315812114	0.0626478549950071	-2.79060337861603	0.00526098964604858	0.0153704645848654	ALG3	protein_coding	5.70849236923604e-15	0.389962094952965
ENSG00000085719	3941.49835349449	-0.0247374390619647	0.066267279270012	-0.373297943335953	0.70892670698384	0.795473401553509	CPNE3	protein_coding	0	0.407716602786597
ENSG00000177628	3936.91781124601	0.102102539360054	0.07828739561782	1.30420150720677	0.192164886136907	0.300506037161429	GBA	protein_coding	0	0.424550156625628
ENSG00000095787	3936.32165806885	0.418810956450397	0.0371401762364997	11.2764935142879	1.71444222386009e-29	3.69719465575429e-26	WAC	protein_coding	0	0.806989521475218
ENSG00000165688	3935.94268627504	-0.425979270571954	0.0720919784222794	-5.90883035664213	3.44545288166528e-09	5.2004333433499e-08	PMPCA	protein_coding	0.0104909870342594	0.132803962992642
ENSG00000177469	3935.36630242925	-0.368228189643504	0.0960155371052495	-3.83508961929633	0.000125518518894862	0.000608979553410162	PTRF	protein_coding	0.0010720195101762	0.169372346000465
ENSG00000185088	3934.75054124909	-0.492421689871869	0.0749048066260311	-6.57396650565201	4.89922569002827e-11	1.132995195769e-09	RPS27L	protein_coding	0.76096574954283	0.0158390457234036
ENSG00000139428	3929.89235608407	-0.387435961912166	0.104843175193033	-3.6953856195106	0.000219553304874246	0.000988964390519712	MMAB	protein_coding	0.179267570367635	0.0698630201369094
ENSG00000114416	3922.38138857882	0.225328918059226	0.042513806845689	5.30013505676157	1.15717049019853e-07	1.19541947885659e-06	FXR1	protein_coding	0	0.721375344564632
ENSG00000108950	3919.36170868955	-0.368739672942786	0.0963132519522017	-3.82854555804827	0.000128902772169032	0.000622485829380026	FAM20A	protein_coding	0.42547789146303	0.0414821742880173
ENSG00000179262	3918.58813187273	-0.0733616609473948	0.0432379281363937	-1.696696953563	0.0897539689387244	0.163639151612245	RAD23A	protein_coding	0	0.538091869802156
ENSG00000141002	3916.71041717085	-0.383219534182643	0.0592327198816983	-6.46972711953837	9.81800575189827e-11	2.13325233289356e-09	TCF25	protein_coding	0.0012430439646734	0.167216246765851
ENSG00000143815	3916.07296828188	0.512132115778123	0.0635813217661723	8.05475730217671	7.96366646985082e-16	5.87133221956694e-14	LBR	protein_coding	0	0.678410102999269
ENSG00000124713	3915.38521860262	-1.15556910833336	0.206114529017973	-5.60644178670487	2.06528394518436e-08	2.5614866011733e-07	GNMT	protein_coding	1.5140039135226e-06	-0.247433948164319
ENSG00000153561	3913.40745007589	0.0107086114834559	0.068823362997142	0.155595585817285	0.876351804572454	0.918881777888229	RMND5A	protein_coding	0	0.41040755562971
ENSG00000189091	3902.89286747547	0.248976515873895	0.0489260861785198	5.08882960646879	3.60280146995928e-07	3.28778264796284e-06	SF3B3	protein_coding	0	0.618473129246106
ENSG00000196498	3901.49771508749	0.291817379474637	0.0561573408720678	5.19642445569898	2.03158103731577e-07	1.98071975449402e-06	NCOR2	protein_coding	0	0.576375262315615
ENSG00000128294	3901.19415295684	-0.118485465844412	0.0742824982561176	-1.59506571030887	0.110697542368136	0.19367719699154	TPST2	protein_coding	1.61240606386385e-06	0.246801100726846
ENSG00000128590	3900.91386829231	-0.368388494674903	0.08511525090196	-4.32811383120085	1.50391740697185e-05	9.31451556455874e-05	DNAJB9	protein_coding	0.0609916280305678	0.0973760213565448
ENSG00000142166	3899.89455674302	-0.261793504718742	0.050443755671289	-5.18980994247712	2.10508833754608e-07	2.04602726756873e-06	IFNAR1	protein_coding	1.53377098095109e-11	0.342807088455293
ENSG00000054148	3899.06103190313	-0.38475886295312	0.0975855333902138	-3.94278587805214	8.05405576253508e-05	0.000410240832640257	PHPT1	protein_coding	0.0603068771886205	0.0976342832703149
ENSG00000164081	3895.95712275135	-0.443752737464877	0.0608170322921636	-7.29652073999763	2.95304345619323e-13	1.2043949339538e-11	TEX264	protein_coding	0.126819398790543	0.0794001461682533
ENSG00000094631	3892.73109508627	-0.225395619900384	0.0821662383103512	-2.74316586149459	0.00608499414861319	0.0174107834898209	HDAC6	protein_coding	7.21838215812885e-05	0.204981470471428
ENSG00000073350	3892.7159856788	0.213345307581477	0.0739863936951506	2.8835748970349	0.0039318913413948	0.0119625498880567	LLGL2	protein_coding	0	0.516106472527653
ENSG00000115594	3891.45167810233	0.160111995945161	0.0928474716805564	1.72446263799223	0.0846243581843085	0.155851553498339	IL1R1	protein_coding	2.2197279521779e-14	0.383401913347135
ENSG00000127483	3890.33863459253	0.140507314294644	0.052184507644868	2.69251010761355	0.00709163859531815	0.019819366441994	HP1BP3	protein_coding	0	0.528779401086157
ENSG00000118514	3889.18767540362	-1.000772378106	0.143553318336634	-6.97143326049195	3.13728144884982e-12	9.66506777777806e-11	ALDH8A1	protein_coding	2.50817697569199e-07	-0.264843480120413
ENSG00000204843	3888.818863899	0.267693114251362	0.0435306415769235	6.14953293941965	7.77114466299056e-10	1.35764848330039e-08	DCTN1	protein_coding	0	0.700185882778701
ENSG00000004399	3888.62886677879	0.0178444988505559	0.0832172603678309	0.214432664229523	0.830209671645116	0.886697911786203	PLXND1	protein_coding	1.46606151940132e-13	0.372881089070986
ENSG00000183207	3883.79240723483	-0.0965633860374482	0.0696855412626364	-1.38570188718937	0.165837951705509	0.266900167248794	RUVBL2	protein_coding	0	0.415362706415658
ENSG00000108604	3883.77258655032	-0.0213695085293257	0.0603315932450164	-0.354200964700877	0.723188280671078	0.80683184389934	SMARCD2	protein_coding	0	0.499442116666706
ENSG00000104687	3881.71327956196	0.145648233661333	0.0876930338057516	1.66088715762712	0.0967361119806417	0.173996914339783	GSR	protein_coding	7.57526957500792e-16	0.397172043794077
ENSG00000160058	3879.90958751256	-0.259514921459431	0.0549580720264921	-4.72205286485185	2.33475972704869e-06	1.77324564433388e-05	BSDC1	protein_coding	3.58013424674566e-08	0.282429494967535
ENSG00000100994	3879.14408354883	0.360722389575147	0.093861235327192	3.84314555756378	0.000121467377608571	0.000591546986168827	PYGB	protein_coding	0	0.449965572911404
ENSG00000160293	3874.0647731264	-0.0215925989799182	0.0636223026788229	-0.339387259982111	0.734318014743099	0.815436614660089	VAV2	protein_coding	0	0.432161010675922
ENSG00000181222	3872.48867729933	0.302372975186879	0.0632679872186134	4.77924126370692	1.7595794748604e-06	1.37576547021489e-05	POLR2A	protein_coding	0	0.530453756077615
ENSG00000095539	3866.36306978738	0.127605990927669	0.103618556217629	1.2314974806217	0.218136858357778	0.331560911386645	SEMA4G	protein_coding	1.30244084236029e-11	0.343942359888799
ENSG00000142687	3866.20127830788	0.0465294553802428	0.0554978711597495	0.838400724350466	0.401805682774029	0.528571553564188	KIAA0319L	protein_coding	0	0.515177763625725
ENSG00000088833	3861.29419282155	-0.032186399690417	0.0525397243139179	-0.612610745692298	0.540133751308229	0.656640650945639	NSFL1C	protein_coding	0	0.523803805544524
ENSG00000100811	3860.42682415712	0.119918182121611	0.0352052028922606	3.40626305971308	0.000658586884636094	0.00257261200809281	YY1	protein_coding	0	0.668908226546693
ENSG00000247556	3859.11046866798	-0.0181669889776488	0.0569875756624134	-0.31878859148646	0.749886829958254	0.827176955910473	OIP5-AS1	processed_transcript	0	0.432944021318945
ENSG00000198408	3858.23420201046	-0.0375076354229412	0.0476711920576766	-0.786798773094689	0.431399671838631	0.556802987959456	MGEA5	protein_coding	0	0.512544150097406
ENSG00000120948	3858.21697298014	-0.0715340410681874	0.0296345678858749	-2.41387157537342	0.0157840246394339	0.0387734576505075	TARDBP	protein_coding	0	0.637770863638179
ENSG00000151176	3858.05092627892	-0.0192708643073096	0.0563081843555401	-0.342239135000871	0.732170935967314	0.813879702790471	PLBD2	protein_coding	0	0.423415120189314
ENSG00000155363	3857.73207438605	-0.00714487390230432	0.0576931027182786	-0.123842774364095	0.90143976343825	0.935633895787786	MOV10	protein_coding	0	0.50247710539859
ENSG00000121579	3857.68788514988	0.17697644349466	0.042958499110196	4.11970732591668	3.79353949758678e-05	0.000210776629347398	NAA50	protein_coding	0	0.627196929996687
ENSG00000115461	3849.99644015428	-0.226172620487251	0.154917780235532	-1.45995262870011	0.144303093582195	0.239249279114571	IGFBP5	protein_coding	0.000114759729309774	0.199292188458348
ENSG00000184897	3849.15286532446	0.0126091663414989	0.074856605785337	0.168444270338113	0.866233782929922	0.911763840218847	H1FX	protein_coding	0	0.430448821136587
ENSG00000160325	3845.49178792454	-0.111184515502901	0.0757894334945205	-1.4670186908171	0.142370970918275	0.23684335280672	CACFD1	protein_coding	1.02628176234042e-16	0.400366830616374
ENSG00000123159	3844.42950326472	0.0670801179892299	0.0808043950004898	0.830154325006992	0.406451535588555	0.533296174796005	GIPC1	protein_coding	6.09414158742167e-12	0.34914684269523
ENSG00000225733	3844.36974470802	0.202426511153838	0.056997955221388	3.55146970391456	0.000383086092527389	0.0016066613026091	FGD5-AS1	antisense	0	0.559254776905416
ENSG00000173281	3840.40541451395	-0.36907700794084	0.124433573967747	-2.96605647633735	0.00301645091781084	0.00955209457306765	PPP1R3B	protein_coding	0.218391957206741	0.0640360297694443
ENSG00000182154	3840.40455044215	-1.00957211456398	0.0911581192805318	-11.0749555007503	1.65962581560511e-28	2.29054916566555e-25	MRPL41	protein_coding	6.54362230875992e-08	-0.277108688551172
ENSG00000136813	3839.59470757758	0.0954039240713617	0.0445829055506116	2.13992163348476	0.0323611004737882	0.0706119908143672	KIAA0368	protein_coding	0	0.612812986884807
ENSG00000103342	3838.62091673712	0.0524568020767633	0.0419686981213942	1.24990300926258	0.211334980020476	0.323782343174216	GSPT1	protein_coding	0	0.566397281552485
ENSG00000206053	3837.88090189301	0.159214084431698	0.0643798588813391	2.47304183634747	0.0133968458954258	0.0338071213907536	HN1L	protein_coding	0	0.522698848748757
ENSG00000124795	3837.73965410367	0.503535923083135	0.0695655467578452	7.23829462357167	4.54361582667874e-13	1.75361208594769e-11	DEK	protein_coding	0	0.649704961025716
ENSG00000213886	3836.71672999525	0.152116928695723	0.162345387716368	0.936995690702869	0.348760774577543	0.475944986755543	UBD	protein_coding	3.06402413470287e-07	0.262964442574911
ENSG00000099995	3836.61518120488	0.253930217792912	0.043265852857906	5.86906766005217	4.38252576711719e-09	6.48711579015923e-08	SF3A1	protein_coding	0	0.672184557394539
ENSG00000120896	3835.92011360864	-0.317808026540812	0.0750824512882906	-4.23278703728704	2.30813045797616e-05	0.000136043275234044	SORBS3	protein_coding	0.000832658551185078	0.17299623769496
ENSG00000107341	3833.99253318837	0.07865638777304	0.0426476252018343	1.8443321849878	0.065134743733734	0.125922739943486	UBE2R2	protein_coding	0	0.660332004032552
ENSG00000159348	3833.44268453573	-0.109275238570341	0.0732527264379809	-1.49175660598597	0.135762963626299	0.228038423569362	CYB5R1	protein_coding	8.8014322226095e-09	0.294406596841168
ENSG00000129925	3831.99482730237	-0.220029749358472	0.0621961059089871	-3.53767725716536	0.000403663137021547	0.00168263891350309	TMEM8A	protein_coding	1.37755081423163e-08	0.290641001840028
ENSG00000265241	3831.33832113773	0.101312387081879	0.0516489151358191	1.96155885976428	0.0498138659609236	0.100890915186412	RBM8A	protein_coding	0	0.606178311169182
ENSG00000100418	3830.89944819117	-0.225694821014746	0.0637173749028187	-3.54212365714962	0.000396919357158388	0.00165762593795607	DESI1	protein_coding	5.20806809696084e-08	0.279135539330305
ENSG00000117691	3830.28938571204	-0.42105033080356	0.0933111267398732	-4.51232715233776	6.41201837757558e-06	4.36285312758564e-05	NENF	protein_coding	0.0580024224346413	0.0985216326664896
[truncated: 51,318 more rows]
