# Supplementary material for: High expression of PARD3 predicts poor prognosis in hepatocellular carcinoma
Source: Sci Rep. 2021 May 26;11:11078. doi: 10.1038/s41598-021-90507-w (PMC8154901; doi:10.1038/s41598-021-90507-w)
Supplement: Supplementary file 7 — Supplementary Information 7. [file 41598_2021_90507_MOESM7_ESM.csv]

ID	setSize	enrichmentScore	NES	pvalue	p.adjust	FDR	rank	leading_edge	core_enrichment
REACTOME_CELL_CYCLE_MITOTIC	496	0.521	2.718	0.001	0.019	0.013	13928	tags=57%, list=28%, signal=42%	TUBAL3/TUBA3C/TUBB3/MYBL2/KIF18A/CDK6/BUB1B/DYNC1I1/TOP2A/GTSE1/GINS4/MCM10/PSMA8/CENPF/BUB1/NEK2/NUF2/CENPI/KIF20A/ERCC6L/TUBB2B/GINS1/SMC4/MCM2/KIF2C/NCAPH/PLK1/LIN9/CENPE/FOXM1/NCAPD2/CDK1/TPX2/MCM8/NCAPG/CDC20/ORC1/CDC25A/CDCA8/HIST1H2BA/CCNB2/SKP2/ESCO2/CENPA/HIST3H2BB/SRC/INCENP/CDC6/SMC3/CENPK/PLK4/CDCA5/CDK4/CCNB1/SKA1/FBXO5/BIRC5/ORC6/MAD2L1/KIF2A/PRIM1/TUBA1B/SPC25/KNTC1/CNTRL/CENPL/BOR…
REACTOME_SIGNALING_BY_RECEPTOR_TYROSINE_KINASES	463	0.342	1.775	0.001	0.019	0.013	11791	tags=34%, list=23%, signal=26%	COL2A1/SH3GL3/LAMC2/NRG3/SPINT1/ATP6V1G3/COL9A2/SPHK1/GABRG3/FGF5/IGF2/COL11A2/ITPR3/GABRB3/GALNT3/ATP6V0A4/DNM1/ESRP1/TGFA/COL24A1/ITGA2/FGF3/FGF4/LAMA3/SPINT2/ITGA3/FGF2/LAMA1/GRB7/VAV3/NTF4/FGF8/MAPK13/EREG/IGF1R/NCK2/COL11A1/GABRB2/WASF1/FGFR3/LAMC1/MST1R/SRC/S100B/YAP1/PDGFD/CDK5R1/SPP1/CHEK1/FLRT2/ITGAV/ADAM17/MUC20/FER/ITGB1/LAMA5/KITLG/NRP1/GABRB1/DUSP4/CBL/ROCK2/PDGFC/COL4A5/FGF20/ABI2/D…
REACTOME_GPCR_LIGAND_BINDING	436	0.332	1.719	0.001	0.019	0.013	5933	tags=22%, list=12%, signal=20%	SST/CXCL5/WNT7B/GRM3/CRHR1/GRM5/PTHLH/TAC1/TACR3/RXFP4/HTR1D/GLP1R/GIP/P2RY4/HTR5A/OPRK1/SCTR/CCR3/CCKBR/MTNR1A/GRPR/HTR2C/ADORA2B/ADORA1/ADRA2C/AVPR1B/CALCR/CCK/WNT7A/TAS2R38/KEL/NPY4R/NPFFR2/MTNR1B/TRH/CXCL1/EDN3/FZD1/HTR4/MLN/MLNR/LPAR2/GRM1/GIPR/RLN2/CCR6/PTGDR2/CXCL6/OXGR1/CXCR5/SSTR1/PRLHR/CNR1/FFAR2/FZD7/GPRC6A/CHRM4/TAC3/DRD5/NPSR1/WNT10A/TAS2R31/NTS/CXCL3/TACR2/WNT9A/UCN3/CXCR2/MCHR2/UCN…
REACTOME_SIGNALING_BY_RHO_GTPASES	415	0.398	2.056	0.001	0.019	0.013	12841	tags=45%, list=25%, signal=34%	TUBAL3/RHOV/TUBA3C/CFTR/KLC3/RHOBTB1/TUBB3/DEPDC1B/ARHGEF38/NOX3/KIF18A/BUB1B/DYNC1I1/KIF5A/VAV3/CENPF/BUB1/ECT2/RACGAP1/NUF2/CENPI/ERCC6L/TUBB2B/WASF1/KIF2C/PLK1/CENPE/PRC1/S100A9/CDC20/KIF14/CDCA8/HIST1H2BA/CENPA/HIST3H2BB/SRC/INCENP/CENPK/ARHGAP11A/SKA1/ARHGEF2/BIRC5/MAD2L1/KIF2A/ARHGAP28/TUBA1B/SPC25/ARHGAP40/KNTC1/CENPL/DVL2/FMNL2/NDC80/CENPM/CENPO/ZWINT/ARHGAP12/ITGB1/TIAM2/CIT/AURKB/SPDL1/…
REACTOME_NEURONAL_SYSTEM	405	0.428	2.204	0.001	0.019	0.013	6914	tags=29%, list=14%, signal=26%	SLITRK1/GABRA2/TUBAL3/GAD2/GRM5/TUBA3C/SNAP25/KCNK10/PPFIA4/KCNH5/GRIA2/ACTN2/HCN4/KCNV1/KCNJ16/GABRG3/GABRA5/NLGN1/KCNK2/GRIP1/GRIN2A/NRXN1/GABRB3/TUBB3/NRXN3/CACNG4/KCNH3/GRIK4/DLGAP1/GABRA3/KCNG3/CHRNB3/GABRA4/CACNB4/SYN3/KCNJ9/PRKCG/GAD1/PRKAA2/SLC18A3/KCNMB2/HTR3A/IL1RAPL1/CHRNB2/CHRNA7/GRM1/KCNK9/KCNH8/SLITRK5/KCNS1/KCND2/KCNQ3/KCNJ10/TUBB2B/CHRNA1/GABRB2/KCNV2/KCNH2/GLUL/KCNH7/LRRTM1/PLCB1…
REACTOME_M_PHASE	352	0.486	2.449	0.001	0.019	0.013	13928	tags=53%, list=28%, signal=39%	TUBAL3/TUBA3C/TUBB3/KIF18A/BUB1B/DYNC1I1/PSMA8/CENPF/BUB1/NEK2/NUF2/CENPI/KIF20A/ERCC6L/TUBB2B/SMC4/KIF2C/NCAPH/PLK1/CENPE/NCAPD2/CDK1/NCAPG/CDC20/CDCA8/HIST1H2BA/CCNB2/CENPA/HIST3H2BB/INCENP/SMC3/CENPK/PLK4/CDCA5/CCNB1/SKA1/FBXO5/BIRC5/MAD2L1/KIF2A/TUBA1B/SPC25/KNTC1/CNTRL/CENPL/NDC80/CENPM/LMNB1/SMC2/NUP205/NUP153/MASTL/CENPO/ZWINT/UBE2C/NCAPG2/ANAPC1/STAG1/TPR/NCAPD3/AURKB/SPDL1/VRK2/DYNC1I2/N…
KEGG_PATHWAYS_IN_CANCER	321	0.396	1.981	0.001	0.019	0.013	10100	tags=34%, list=20%, signal=28%	WNT7B/LAMC2/TGFB2/AXIN2/DCC/ARNT2/FGF5/BMP4/TGFA/EGLN3/SLC2A1/ITGA2/FGF3/WNT7A/PRKCG/FGF4/LAMA3/CTNNA2/ITGA3/FGF2/LAMA1/CDK6/FZD1/FGF8/MMP1/IGF1R/CSF3R/LEF1/FZD7/FGFR3/LAMC1/WNT10A/SKP2/ITGA6/FGF11/WNT9A/CDK4/TCF7/SMAD3/BIRC5/ITGAV/BRCA2/DVL2/RAD51/MSH2/HIF1A/CCNE2/PTCH1/TGFB1/CTBP2/ITGB1/LAMA5/KITLG/FGF14/TPR/FGF13/CBL/PIAS3/E2F2/VHL/FGF20/BIRC3/FZD2/LAMB1/HDAC2/PRKCA/CDKN2B/PIAS1/CDK2/TRAF5/EP3…
REACTOME_SIGNALING_BY_WNT	295	0.354	1.763	0.001	0.019	0.013	10637	tags=29%, list=21%, signal=23%	WIF1/DKK1/WNT7B/LGR5/AXIN2/ITPR3/SOX9/ZNRF3/SOX2/RSPO4/RNF43/VANGL2/ROR1/SOX4/WNT7A/PRKCG/FZD1/HECW1/PSMA8/BCL9L/PRKG2/BCL9/AMER1/LEF1/SFRP2/SOST/FZD7/DKK4/PLCB1/HIST1H2BA/WNT10A/HIST3H2BB/WNT9A/TCF7/DVL2/PDE6A/SMURF2/USP34/CTBP2/CSNK2A1/SRY/AGO2/GNG4/FZD2/PRKCA/EP300/TRRAP/MYC/CTNNB1/PYGO2/ITPR2/HIST4H4/GNGT1/KMT2D/RYK/DVL3/CDC73/TNKS/SMARCA4/CCDC88C/SOX13/FZD6/CSNK1A1/TNKS2/VPS26A/WLS/HIST1H4A/…
REACTOME_EXTRACELLULAR_MATRIX_ORGANIZATION	296	0.409	2.034	0.001	0.019	0.013	4746	tags=22%, list=9%, signal=20%	CAPN6/PRSS1/MATN3/COL2A1/MMP10/MUSK/LAMC2/ITGB8/CTSV/COL9A2/TGFB2/MMP3/MMP12/HAPLN1/COL11A2/MMP7/NRXN1/ADAMTS16/DDR1/COL28A1/BMP4/LRP4/MMP24/MMP20/MFAP2/COL10A1/ITGB4/COL24A1/ITGA2/MMP13/ITGB6/LAMA3/ITGA3/FGF2/LAMA1/MMP11/MMP1/COLGALT2/BMP7/COMP/KLK7/ACAN/CAPN13/LOXL4/COL11A1/ADAM9/NCAM1/IBSP/FBLN1/LAMC1/LOX/DMP1/ITGA6/SPP1/NID1/NTN4/ITGAV/MMP16/ADAMTS9/ADAM17/TNC/TGFB1/ITGB1/LAMA5/LTBP1
REACTOME_DNA_REPAIR	297	0.418	2.079	0.001	0.019	0.013	13917	tags=48%, list=28%, signal=35%	EYA1/CLSPN/EYA4/NEIL3/XRCC2/BARD1/POLQ/EXO1/EME1/HIST1H2BA/FANCI/HIST3H2BB/RAD51AP1/TP53BP1/BLM/FANCD2/FANCB/DTL/BRCA1/FANCE/CHEK1/BRCA2/RAD51/MSH2/KPNA2/TOPBP1/MDC1/POLD1/ACTL6A/PIAS3/WRN/UBE2T/FANCG/POLR2B/RTEL1/PRKDC/PIAS1/RFC3/BRIP1/CDK2/PAXIP1/RFC4/RHNO1/USP1/DCLRE1C/EP300/PARG/PMS2/DCLRE1B/RIF1/POLH/RPA1/RNF111/HIST4H4/TIMELESS/CCNA2/RBBP8/FEN1/TP53/BAZ1B/RMI1/CHD1L/DNA2/TDG/GTF2H3/POLR2A/N…
REACTOME_RHO_GTPASE_EFFECTORS	288	0.438	2.171	0.001	0.019	0.013	12841	tags=47%, list=25%, signal=35%	TUBAL3/TUBA3C/CFTR/KLC3/TUBB3/NOX3/KIF18A/BUB1B/DYNC1I1/KIF5A/CENPF/BUB1/NUF2/CENPI/ERCC6L/TUBB2B/WASF1/KIF2C/PLK1/CENPE/PRC1/S100A9/CDC20/KIF14/CDCA8/HIST1H2BA/CENPA/HIST3H2BB/SRC/INCENP/CENPK/SKA1/BIRC5/MAD2L1/KIF2A/TUBA1B/SPC25/KNTC1/CENPL/DVL2/FMNL2/NDC80/CENPM/CENPO/ZWINT/ITGB1/CIT/AURKB/SPDL1/DIAPH3/DYNC1I2/NUP160/MAPRE1/ROCK2/LIMK1/TUBA1C/RCC2/ABI2/PFN2/KIF5B/PRKCA/CENPH/NUP37/CENPQ/FLNA/N…
KEGG_NEUROACTIVE_LIGAND_RECEPTOR_INTERACTION	268	0.445	2.183	0.001	0.019	0.013	6875	tags=32%, list=14%, signal=28%	PRSS1/GABRA2/GPR50/GRM3/CRHR1/GRM5/TACR3/HTR1D/GLP1R/P2RY4/HTR5A/OPRK1/SCTR/GRID2/GRIA2/CCKBR/GABRG3/PRL/GABRA5/MTNR1A/GRIN2A/GRPR/HTR2C/GABRB3/ADORA2B/GRIK4/ADORA1/ADRA2C/AVPR1B/CALCR/GABRA3/CHRNB3/GABRA4/NPY4R/NPFFR2/MTNR1B/CHRNB2/HTR4/MLNR/LPAR2/CHRNA7/GRM1/GIPR/SSTR1/PRLHR/CHRNA1/GABRB2/CNR1/CHRM4/PARD3/DRD5/GPR83/GABRR1/PRLR/TACR2/CHRNA3/MCHR2/OXTR/HTR1E/P2RY10/GLRA3/HCRTR2/HTR1F/TAAR1/GLP2R…
REACTOME_ORGANELLE_BIOGENESIS_AND_MAINTENANCE	269	0.448	2.198	0.001	0.019	0.013	14799	tags=53%, list=29%, signal=38%	TUBAL3/TUBA3C/TUBB3/GLUD2/TCTN2/PRKAA2/CYS1/KIF3C/NEK2/TUBB2B/PLK1/CDK1/TMEM67/PLK4/NPHP1/KIF24/TUBA1B/CNTRL/UNC119B/TTC26/TTC30A/WDR35/DYNC1I2/MAPRE1/HAUS6/DYNC2H1/TUBA1C/USP46/IFT57/ASAP1/IFT80/TTC30B/PKD2/CCP110/BBS1/IFT52/CEP97/NCOA6/CEP192/ALMS1/RPGRIP1L/SFI1/TUBB/IFT81/NEDD1/NDE1/IQCB1/ATAT1/PPRC1/CC2D2A/HCFC1/IFT140/CEP290/CENPJ/C2CD3/CARM1/MKKS/CKAP5/MED1/GLUD1/RAB3IP/SEPT2/TGS1/CEP135/CE…
REACTOME_DEUBIQUITINATION	253	0.342	1.667	0.001	0.019	0.013	12795	tags=36%, list=25%, signal=27%	CFTR/UCHL1/AXIN2/HIST1H2AI/CLSPN/USP44/PSMA8/USP37/BARD1/CDK1/CDC20/CDC25A/HIST1H2BA/SKP2/HIST3H2BB/HIST1H2AA/BRCA1/SMAD3/SMURF2/USP34/HIF1A/HIST3H2A/HIST2H2BF/TGFB1/ACTL6A/USP26/KDM1B/BIRC3/CCP110/TNFAIP3/TNIP3/ASXL2/EP300/FOXK1/TRRAP/USP49/MYC/ASXL1/YOD1/HCFC1/TAF9B/CCNA2/USP22/OTUD3/USP28/MBD5/STAMBPL1/STAM/TP53/TNKS/USP21/SMAD7/TNKS2/NFRKB/HGS/USP13/TOMM20/UBE2D1/HIST1H2BL/PSME3/USP42/RUVBL1/…
REACTOME_TRANSMISSION_ACROSS_CHEMICAL_SYNAPSES	265	0.428	2.093	0.001	0.019	0.013	6806	tags=29%, list=13%, signal=26%	GABRA2/TUBAL3/GAD2/TUBA3C/SNAP25/PPFIA4/GRIA2/ACTN2/KCNJ16/GABRG3/GABRA5/GRIP1/GRIN2A/GABRB3/TUBB3/CACNG4/GRIK4/GABRA3/CHRNB3/GABRA4/CACNB4/SYN3/KCNJ9/PRKCG/GAD1/PRKAA2/SLC18A3/HTR3A/CHRNB2/CHRNA7/KCNJ10/TUBB2B/CHRNA1/GABRB2/GLUL/PLCB1/ADCY8/DLG3/SRC/GABRR1/SLC5A7/SLC38A1/RPS6KA6/SLC6A4/GNAI1/CHRNA3/CACNA2D3/TUBA1B/SLC1A7/GLRA3/KPNA2/LRRC7/HTR3B/GABRB1/CHRNG/GLRA2/CACNA2D2/PRKX/GABBR1/GRIK2/TUBA1…
REACTOME_CELL_CYCLE_CHECKPOINTS	263	0.513	2.507	0.001	0.019	0.013	11505	tags=47%, list=23%, signal=36%	CLSPN/KIF18A/BUB1B/DYNC1I1/GTSE1/MCM10/PSMA8/CENPF/BUB1/NUF2/CENPI/ERCC6L/MCM2/KIF2C/PLK1/CENPE/BARD1/CDK1/MCM8/EXO1/CDC20/ORC1/CDC25A/CDCA8/HIST1H2BA/CCNB2/CENPA/HIST3H2BB/INCENP/CDC6/TP53BP1/BLM/CENPK/CCNB1/SKA1/BRCA1/CHEK1/BIRC5/ORC6/MAD2L1/KIF2A/SPC25/KNTC1/CENPL/NDC80/MCM3/MCM6/CDC45/CENPM/CCNE2/CENPO/ZWINT/UBE2C/TOPBP1/ANAPC1/MDC1/MCM7/MCM4/AURKB/SPDL1/DYNC1I2/NUP160/MAPRE1/WRN/PKMYT1/RCC2/…
REACTOME_SLC_MEDIATED_TRANSMEMBRANE_TRANSPORT	248	0.377	1.829	0.001	0.019	0.013	6263	tags=24%, list=12%, signal=21%	SLC7A10/SLC34A2/SLC5A1/SLC6A14/SLC30A3/SLC13A1/SLC30A8/SLC28A3/SLC6A15/SLC22A8/SLC30A2/SLC26A9/SLC6A2/SLC9A4/SLC7A11/SLC2A1/RHAG/SLC13A2/SLC6A20/SLC7A3/LCN15/SLC3A1/SLC27A6/SLC1A5/SLC12A2/SLC6A9/SLC22A15/SLC14A2/SLC44A3/SLC13A3/SLC6A6/SLC36A2/SLC22A6/SLC44A4/SLC38A5/SLC5A7/SLC38A1/SLC16A7/SLC6A7/SLC47A2/SLC39A6/SLC6A5/SLC24A2/SLC22A16/RHBG/SLC1A7/SLC12A1/SLC7A6/SLC14A1/SLC7A1/SLC44A5/SLC4A3/SLC39…
REACTOME_CHROMATIN_ORGANIZATION	229	0.469	2.241	0.001	0.019	0.013	14327	tags=59%, list=28%, signal=42%	PAX3/PRDM9/HIST1H2AI/HIST1H2BA/HIST3H2BB/DNMT3A/KDM5B/HIST1H2AA/CDK4/BRPF3/ASH1L/EZH2/SUV39H2/HIST3H2A/YEATS2/HIST2H2BF/SMARCC1/KDM3A/ACTL6A/KDM1B/CHD3/SETDB1/SMARCC2/KDM6A/HDAC2/EHMT2/SUPT3H/ARID2/KMT2E/SMYD2/EP300/JADE2/PHF21A/KANSL1/KDM3B/KAT6A/ARID1A/ARID5B/TRRAP/ARID4B/PRMT3/SUZ12/KANSL2/SMARCD1/KDM2B/HIST4H4/HCFC1/AEBP2/KMT2A/PRDM16/ATXN7L3/MTA3/SAP130/CARM1/USP22/KMT2D/DOT1L/KDM1A/YEATS4/S…
REACTOME_INTRA_GOLGI_AND_RETROGRADE_GOLGI_TO_ER_TRAFFIC	200	0.439	2.066	0.001	0.019	0.013	12908	tags=38%, list=26%, signal=28%	TUBAL3/TUBA3C/KLC3/KIF6/TUBB3/RAB36/KIF18A/KIF3C/DYNC1I1/KIF5A/KIF15/KIF26B/KIF4B/KIF18B/KIFC1/RACGAP1/KIF20A/KIF11/TUBB2B/KIF2C/CENPE/KIF4A/KIF20B/KIF12/KIF2A/TUBA1B/BICD1/DYNC1I2/VPS54/TUBA1C/KIF21A/TMED3/PAFAH1B3/GCC2/KIF5B/USP6NL/RAB30/STX6/M6PR/COG5/DYNC1LI2/GALNT1/GOLIM4/TUBA3E/RAB41/RAB3GAP2/RAB6B/DCTN1/COG2/TMF1/NAA35/RHOBTB3/GBF1/COPB1/TUBB8/PLIN3/RAB3GAP1/TGOLN2/DYNC1H1/COPA/RGP1/KIF13B…
REACTOME_MITOTIC_G2_G2_M_PHASES	195	0.431	2.028	0.001	0.019	0.013	12430	tags=42%, list=25%, signal=31%	TUBAL3/TUBA3C/TUBB3/MYBL2/GTSE1/PSMA8/CENPF/NEK2/TUBB2B/PLK1/LIN9/FOXM1/CDK1/TPX2/CDC25A/CCNB2/PLK4/CCNB1/TUBA1B/CNTRL/BORA/HMMR/DYNC1I2/MAPRE1/HAUS6/PKMYT1/TUBA1C/CCP110/CDK2/EP300/AJUBA/E2F3/CEP192/ALMS1/SFI1/TUBB/NEDD1/NDE1/FBXL18/CCNA2/CEP290/CENPJ/CKAP5/PPP1R12A/TP53/HSP90AB1/CEP135/CEP250/CEP152/WEE1/TUBA3E/HAUS5/CDC25C/DCTN1/PSME3/CEP41/BTRC/TUBB8/HAUS3/NME7/PCM1/CEP164/FBXL7/CEP78/DYNC1H1…
REACTOME_CILIUM_ASSEMBLY	196	0.549	2.582	0.001	0.019	0.013	14783	tags=59%, list=29%, signal=42%	TUBAL3/TUBA3C/TUBB3/TCTN2/CYS1/KIF3C/NEK2/TUBB2B/PLK1/CDK1/TMEM67/PLK4/NPHP1/KIF24/TUBA1B/CNTRL/UNC119B/TTC26/TTC30A/WDR35/DYNC1I2/MAPRE1/HAUS6/DYNC2H1/TUBA1C/IFT57/ASAP1/IFT80/TTC30B/PKD2/CCP110/BBS1/IFT52/CEP97/CEP192/ALMS1/RPGRIP1L/SFI1/TUBB/IFT81/NEDD1/NDE1/IQCB1/ATAT1/CC2D2A/IFT140/CEP290/CENPJ/C2CD3/MKKS/CKAP5/RAB3IP/SEPT2/CEP135/CEP250/BBS10/CEP152/CCT5/EXOC6/CEP89/TTC21B/WDR19/TUBA3E/HAUS…
KEGG_FOCAL_ADHESION	197	0.377	1.775	0.001	0.019	0.013	12027	tags=38%, list=24%, signal=29%	COL2A1/LAMC2/ITGB8/ACTN2/COL11A2/RELN/ITGB4/ITGA2/ITGB6/PRKCG/LAMA3/PAK6/ITGA3/LAMA1/VAV3/IGF1R/COMP/CAV3/COL11A1/IBSP/LAMC1/MYLK3/SRC/ITGA6/PDGFD/SPP1/ITGAV/TNC/ITGB1/LAMA5/ROCK2/PDGFC/BIRC3/RASGRF1/FLNC/LAMB1/PRKCA/FLNA/ITGA2B/ILK/ITGA5/PAK4/BRAF/PDGFRA/CTNNB1/COL4A6/MAPK1/ACTN3/SOS1/PPP1R12A/CRKL/ACTN4/ITGA4/VEGFA/COL5A2/ROCK1/MYLK2/PIK3CG/VCL/PTK2/DOCK1/BIRC2/MAPK10/PIK3CA/CAPN2/SHC1/FLNB/PPP…
NABA_ECM_REGULATORS	233	0.383	1.833	0.001	0.019	0.013	4424	tags=21%, list=9%, signal=20%	PRSS1/MMP10/ADAM18/ITIH5/CTSE/CST8/CTSV/MEP1A/MMP3/MMP12/CST1/MMP7/ADAMTS16/SERPINE2/ADAM2/TMPRSS15/SERPINB4/MMP24/MMP20/EGLN3/SERPINI1/MMP13/ADAM32/SERPINB11/MMP11/PRSS12/HYAL4/MMP1/ITIH6/ADAMTS20/ADAM28/LOXL4/HPSE2/ADAM9/CELA3B/SERPINB3/ST14/LOX/ADAMTS19/ADAM21/KAZALD1/ADAMDEC1/CELA3A/CST2/ADAMTS6/SULF1/MMP16/ADAMTS9/SERPINB2/ADAM17
REACTOME_MITOTIC_METAPHASE_AND_ANAPHASE	194	0.497	2.338	0.001	0.019	0.013	12841	tags=48%, list=25%, signal=36%	TUBAL3/TUBA3C/TUBB3/KIF18A/BUB1B/DYNC1I1/PSMA8/CENPF/BUB1/NUF2/CENPI/ERCC6L/TUBB2B/KIF2C/PLK1/CENPE/CDC20/CDCA8/CENPA/INCENP/SMC3/CENPK/CDCA5/SKA1/FBXO5/BIRC5/MAD2L1/KIF2A/TUBA1B/SPC25/KNTC1/CENPL/NDC80/CENPM/LMNB1/CENPO/ZWINT/UBE2C/ANAPC1/STAG1/AURKB/SPDL1/VRK2/DYNC1I2/NUP160/MAPRE1/TUBA1C/RCC2/ESPL1/CENPH/NUP37/CENPQ/NUP107/ZWILCH/NUP133/NDE1/TAOK1/CENPN/CKAP5/DYNC1LI2/STAG2/PTTG1/AHCTF1/CENPU/…
REACTOME_PROCESSING_OF_CAPPED_INTRON_CONTAINING_PRE_MRNA	233	0.459	2.195	0.001	0.019	0.013	17338	tags=68%, list=34%, signal=45%	LUZP4/NUP205/NUP153/TPR/DHX9/NUP160/POM121/CSTF2/POLR2B/THOC2/NUP37/NUP107/NUP210/HNRNPA1/NUP62/U2SURP/NUP155/NUP133/FIP1L1/SNRPN/PPIL1/SNRNP200/PPIL6/RBMX/HNRNPR/CASC3/NUP188/HNRNPUL1/POLDIP3/DHX15/PRPF3/HNRNPU/NUP93/CWC22/CCAR1/POLR2A/PRPF40A/HNRNPA0/NDC1/CSTF2T/ZC3H11A/DDX39B/RAE1/WBP11/DDX46/EFTUD2/SF3B4/SNRNP40/SNRPD1/TFIP11/SNRPB/SF3B1/SMNDC1/SF3A1/SF3B3/SNRNP48/NCBP2/CWC27/U2AF2/EIF4A3/HNR…
REACTOME_NEUROTRANSMITTER_RECEPTORS_AND_POSTSYNAPTIC_SIGNAL_TRANSMISSION	201	0.449	2.116	0.001	0.019	0.013	7221	tags=31%, list=14%, signal=27%	GABRA2/TUBAL3/TUBA3C/GRIA2/ACTN2/KCNJ16/GABRG3/GABRA5/GRIP1/GRIN2A/GABRB3/TUBB3/CACNG4/GRIK4/GABRA3/CHRNB3/GABRA4/KCNJ9/PRKCG/PRKAA2/HTR3A/CHRNB2/CHRNA7/KCNJ10/TUBB2B/CHRNA1/GABRB2/PLCB1/ADCY8/DLG3/SRC/GABRR1/RPS6KA6/GNAI1/CHRNA3/TUBA1B/GLRA3/KPNA2/LRRC7/HTR3B/GABRB1/CHRNG/GLRA2/PRKX/GABBR1/GRIK2/TUBA1C/CHRNA6/TSPAN7/RASGRF1/GNG4/RPS6KA3/CHRND/PRKCA/GLRB/CHRNA9/GABRG2/KCNJ15/GRIA4/ADCY7/CHRNB4/CA…
REACTOME_TCF_DEPENDENT_SIGNALING_IN_RESPONSE_TO_WNT	202	0.381	1.798	0.001	0.019	0.013	10637	tags=31%, list=21%, signal=24%	WIF1/DKK1/LGR5/AXIN2/SOX9/ZNRF3/SOX2/RSPO4/RNF43/SOX4/FZD1/HECW1/PSMA8/BCL9L/BCL9/AMER1/LEF1/SFRP2/SOST/DKK4/HIST1H2BA/HIST3H2BB/WNT9A/TCF7/DVL2/SMURF2/USP34/CSNK2A1/SRY/FZD2/EP300/TRRAP/MYC/CTNNB1/PYGO2/HIST4H4/KMT2D/RYK/DVL3/CDC73/TNKS/SMARCA4/CCDC88C/SOX13/FZD6/CSNK1A1/TNKS2/HIST1H4A/H2AFX/WNT5A/HIST2H3D/RSPO2/PPP2R5D/CHD8/HIST1H2BL/PSME3/RUVBL1/HIST1H4H/TLE1/PIP5K1B/BTRC/CUL3
REACTOME_FC_EPSILON_RECEPTOR_FCERI_SIGNALING	182	0.425	1.984	0.001	0.019	0.013	12071	tags=40%, list=24%, signal=31%	ITPR3/IGKV2-28/IGLV3-25/IGLV2-11/IGHV4-59/IGLV1-51/IGHV3-23/IGHV3-53/IGHV2-5/VAV3/IGKV5-2/PSMA8/IGHV4-39/IGLV1-44/IGHV3-33/IGLV3-21/IGKV3-11/IGKV3-20/IGLV1-47/IGHV4-34/IGHV3-48/IGHV3-30/FCER1A/IGLV3-19/IGHV1-2/MAP3K1/IGHV1-46/IGLV2-23/IGKV1-5/IGLV7-43/MALT1/IGLV3-1/IGKV3-15/IGKV1-39/IGKV1D-16/IGKV4-1/IGHV3-11/IGKV1-17/IGKV1D-33/PLCG1/NFATC2/ITPR2/TAB3/MAPK1/SOS1/IGKV1-33/CARD11/NRAS/PRKCQ/IGLV2-1…
REACTOME_MRNA_SPLICING	182	0.398	1.859	0.001	0.019	0.013	16860	tags=62%, list=33%, signal=41%	DHX9/CSTF2/POLR2B/HNRNPA1/U2SURP/FIP1L1/SNRPN/PPIL1/SNRNP200/PPIL6/RBMX/HNRNPR/CASC3/HNRNPUL1/DHX15/PRPF3/HNRNPU/CWC22/CCAR1/POLR2A/PRPF40A/HNRNPA0/CSTF2T/WBP11/DDX46/EFTUD2/SF3B4/SNRNP40/SNRPD1/TFIP11/SNRPB/SF3B1/SMNDC1/SF3A1/SF3B3/SNRNP48/NCBP2/CWC27/U2AF2/EIF4A3/HNRNPA3/RBM17/PPWD1/ALYREF/SRSF9/HNRNPH1/DDX42/HNRNPM/USP39/PRPF8/NUDT21/HNRNPL/UPF3B/DDX23/HNRNPF/FUS/PTBP1/DHX16/PRPF38A/AQR/HNRNPK…
REACTOME_CELL_SURFACE_INTERACTIONS_AT_THE_VASCULAR_WALL	190	0.456	2.131	0.001	0.019	0.013	7248	tags=33%, list=14%, signal=29%	SLC7A10/TREM1/PSG9/CD177/OLR1/PSG3/IGKV2-28/IGLV3-25/SLC7A11/IGLV2-11/IGHV4-59/IGLV1-51/IGHV3-23/ITGA3/IGHV3-53/IGHV2-5/EPCAM/GRB7/IGKV5-2/IGHV4-39/PSG4/MMP1/IGLV1-44/IGHV3-33/IGLV3-21/IGKV3-11/IGKV3-20/IGLV1-47/IGHV4-34/MERTK/IGHV3-48/IGHV3-30/SRC/ITGA6/PSG1/PSG2/IGLV3-19/IGHV1-2/IGHV1-46/ITGAV/PSG8/IGLV2-23/L1CAM/IGKV1-5/IGLL1/IGLV7-43/TGFB1/ITGB1/SLC7A6/IGLV3-1/IGKV3-15/IGKV1-39/IGKV1D-16/IGKV…
REACTOME_MITOTIC_PROMETAPHASE	191	0.609	2.849	0.001	0.019	0.013	12952	tags=62%, list=26%, signal=46%	TUBAL3/TUBA3C/TUBB3/KIF18A/BUB1B/DYNC1I1/CENPF/BUB1/NEK2/NUF2/CENPI/ERCC6L/TUBB2B/SMC4/KIF2C/NCAPH/PLK1/CENPE/NCAPD2/CDK1/NCAPG/CDC20/CDCA8/CCNB2/CENPA/INCENP/SMC3/CENPK/PLK4/CDCA5/CCNB1/SKA1/BIRC5/MAD2L1/KIF2A/TUBA1B/SPC25/KNTC1/CNTRL/CENPL/NDC80/CENPM/SMC2/CENPO/ZWINT/STAG1/AURKB/SPDL1/DYNC1I2/NUP160/MAPRE1/CSNK2A1/HAUS6/TUBA1C/RCC2/CCP110/CENPH/NUP37/CENPQ/NUP107/CEP192/ALMS1/SFI1/ZWILCH/TUBB/…
REACTOME_SUMOYLATION	173	0.478	2.210	0.001	0.019	0.013	13041	tags=57%, list=26%, signal=43%	TFAP2B/TFAP2A/TOP2A/CBX2/DNMT3B/CDCA8/INCENP/TP53BP1/BLM/DNMT3A/SMC3/BRCA1/BIRC5/NUP205/NUP153/IKBKE/MDC1/STAG1/TPR/AURKB/SENP1/HDAC4/PIAS3/NUP160/VDR/WRN/POM121/UBA2/VHL/CHD3/PHC1/HDAC2/PIAS1/NUP37/DNMT1/UHRF2/RNF2/NUP107/EP300/NUP210/TOP2B/SP3/NUP62/NUP155/NUP133/SUZ12/RPA1/MITF/HIST4H4/TRIM28/BMI1/TP53/STAG2/NUP188/SCMH1/PHC3/PPARG/ZNF350/NRIP1/SIN3A/EID3/TDG/NUP93/SAE1/HIST1H4A/NCOR2/NDC1/SMC…
REACTOME_S_PHASE	158	0.411	1.873	0.001	0.019	0.013	12151	tags=42%, list=24%, signal=32%	GINS4/PSMA8/GINS1/MCM2/LIN9/MCM8/ORC1/CDC25A/SKP2/ESCO2/CDC6/SMC3/CDCA5/CDK4/ORC6/PRIM1/MCM3/MCM6/CDC45/CCNE2/UBE2C/POLA1/ANAPC1/STAG1/MCM7/MCM4/E2F5/POLD1/PRIM2/RFC3/CDK2/RFC4/MCM5/CDT1/MYC/RPA1/CCNA2/FEN1/STAG2/CKS1B/DNA2/WEE1/POLE2/ESCO1/POLA2/LIG1/UBE2E1/UBE2D1/PSME3/RAD21/PDS5B/PCNA/RFC1/RFC5/SMC1A/CDC27/CDC25B/RBBP4/CDC23/TFDP1/ORC2/POLD3/PDS5A/RB1/CCND1/PSMD10/CDK7
REACTOME_G2_M_CHECKPOINTS	145	0.457	2.059	0.001	0.019	0.013	10391	tags=39%, list=21%, signal=31%	CLSPN/GTSE1/MCM10/PSMA8/MCM2/BARD1/CDK1/MCM8/EXO1/ORC1/CDC25A/HIST1H2BA/CCNB2/HIST3H2BB/CDC6/TP53BP1/BLM/CCNB1/BRCA1/CHEK1/ORC6/MCM3/MCM6/CDC45/TOPBP1/MDC1/MCM7/MCM4/WRN/PKMYT1/DBF4/RFC3/CDC7/BRIP1/CDK2/RFC4/RHNO1/MCM5/SFN/YWHAQ/RPA1/HIST4H4/RBBP8/TP53/RMI1/DNA2/WEE1/HIST1H4A/H2AFX/RNF8/RMI2/ATM/CDC25C/RAD1/HIST1H2BL/PSME3/HIST1H4H
REACTOME_DNA_DOUBLE_STRAND_BREAK_REPAIR	144	0.535	2.399	0.001	0.019	0.013	13864	tags=60%, list=27%, signal=43%	EYA1/CLSPN/EYA4/XRCC2/BARD1/POLQ/EXO1/EME1/HIST1H2BA/HIST3H2BB/RAD51AP1/TP53BP1/BLM/BRCA1/CHEK1/BRCA2/RAD51/KPNA2/TOPBP1/MDC1/POLD1/WRN/RTEL1/PRKDC/RFC3/BRIP1/CDK2/PAXIP1/RFC4/RHNO1/DCLRE1C/RIF1/POLH/RPA1/HIST4H4/TIMELESS/CCNA2/RBBP8/FEN1/TP53/BAZ1B/RMI1/DNA2/POLE2/HIST1H4A/RAD51D/H2AFX/RNF8/RMI2/ATM/TDP1/ABL1/RAD1/HIST1H2BL/HIST1H4H/PARP1/PCNA/RFC1/SMARCA5/RNF4/NHEJ1/RFC5/LIG3/ATR/EYA3/HIST1H2BN…
REACTOME_SIGNALING_BY_THE_B_CELL_RECEPTOR_BCR	161	0.429	1.959	0.001	0.019	0.013	10679	tags=35%, list=21%, signal=28%	ITPR3/IGKV2-28/IGLV3-25/IGLV2-11/IGHV4-59/IGLV1-51/IGHV3-23/IGHV3-53/IGHV2-5/IGKV5-2/PSMA8/TRPC1/IGHV4-39/IGLV1-44/IGHV3-33/IGLV3-21/IGKV3-11/IGKV3-20/IGLV1-47/IGHV4-34/IGHV3-48/IGHV3-30/IGLV3-19/IGHV1-2/IGHV1-46/IGLV2-23/IGKV1-5/IGLV7-43/MALT1/IGLV3-1/IGKV3-15/IGKV1-39/IGKV1D-16/IGKV4-1/ORAI2/IGHV3-11/CD19/IGKV1-17/IGKV1D-33/NFATC2/ITPR2/SOS1/REL/CD22/IGKV1-33/CARD11/NRAS/IGLV2-14/NFATC3/KRAS/CD…
KEGG_WNT_SIGNALING_PATHWAY	150	0.462	2.085	0.001	0.019	0.013	12278	tags=42%, list=24%, signal=32%	WIF1/SFRP5/DKK1/WNT7B/NKD1/CER1/AXIN2/MMP7/VANGL2/WNT7A/PRKCG/FZD1/TBL1Y/LEF1/SFRP2/FZD7/DKK4/PLCB1/WNT10A/WNT9A/TCF7/SMAD3/NFAT5/DVL2/CTBP2/PRKX/ROCK2/CSNK2A1/FZD2/PRKCA/EP300/MYC/CTNNB1/NFATC2/VANGL1/DVL3/TP53/FZD6/CSNK1A1/WNT5A/ROCK1/NFATC3/PPP2R5D/CHD8/RUVBL1/DAAM2/DAAM1/BTRC/FZD3/CACYBP/MAPK10/SMAD2/TBL1X/CSNK1E/PRICKLE2/TBL1XR1/MAP3K7/CCND1/CCND2/PLCB4/FZD5/CREBBP/TCF7L1
REACTOME_DEGRADATION_OF_THE_EXTRACELLULAR_MATRIX	139	0.430	1.919	0.001	0.019	0.013	4729	tags=22%, list=9%, signal=20%	CAPN6/PRSS1/COL2A1/MMP10/LAMC2/CTSV/COL9A2/MMP3/MMP12/COL11A2/MMP7/ADAMTS16/MMP24/MMP20/COL10A1/MMP13/LAMA3/MMP11/MMP1/KLK7/ACAN/CAPN13/COL11A1/ADAM9/LAMC1/SPP1/NID1/MMP16/ADAMTS9/ADAM17/LAMA5
REACTOME_FACTORS_INVOLVED_IN_MEGAKARYOCYTE_DEVELOPMENT_AND_PLATELET_PRODUCTION	156	0.392	1.774	0.001	0.019	0.013	12821	tags=42%, list=25%, signal=32%	TUBAL3/TUBA3C/HBE1/KLC3/KIF6/TUBB3/KIF18A/KIF3C/KIF5A/KIF15/KIF26B/KIF4B/KIF18B/KIFC1/RACGAP1/KIF20A/KIF11/TUBB2B/KIF2C/CENPE/KIF4A/KIF20B/KIF12/KIF2A/TUBA1B/TUBA1C/KIF21A/DOCK7/MYB/KIF5B/HDAC2/DOCK3/CDK2/PHF21A/MAFG/KDM1A/TP53/SIN3A/WEE1/GATA4/IFNB1/TUBA3E/HIST2H3D/RCOR1/ABL1/SH2B2/MFN1/JMJD1C/CBX5/JAK2/DOCK1/AKAP10/TUBB8/KIF13B/KIF21B/KIF27/PRKAR2A/KIF16B/H3F3A/TUBB2A/KLC2/IFNA5/CABLES2/PRKAR1A…
REACTOME_REGULATION_OF_TP53_ACTIVITY	156	0.466	2.111	0.001	0.019	0.013	14008	tags=54%, list=28%, signal=39%	POU4F1/PRKAA2/BARD1/CDK1/TPX2/EXO1/BLM/CDK5R1/BRCA1/BRPF3/CHEK1/TOPBP1/AURKB/CSNK2A1/TAF1L/WRN/TAF6/CHD3/DYRK2/TAF1/L3MBTL1/HDAC2/EHMT2/RFC3/PPP1R13L/BRIP1/CDK2/RFC4/RHNO1/SMYD2/EP300/TAF3/KAT6A/TAF4B/ZNF385A/RFFL/RPA1/SSRP1/TAF9B/CCNA2/RBBP8/TAF4/TP53/RMI1/PRMT5/GATAD2B/DNA2/TAF2/NUAK1/MAP2K6/RMI2/RNF34/TP63/ATM/PHF20/BRD1/SUPT16H/RAD1/MAPK14/TTC5/MDM4/TP53BP2/RFC5/BRPF1/ATR/PDPK1/CDKN2A/RBBP4/T…
REACTOME_MITOTIC_G1_G1_S_PHASES	147	0.433	1.947	0.001	0.019	0.013	12151	tags=41%, list=24%, signal=32%	MYBL2/CDK6/TOP2A/MCM10/MCM2/LIN9/CDK1/MCM8/ORC1/CDC25A/SKP2/SRC/CDC6/CDK4/CCNB1/FBXO5/ORC6/PRIM1/MCM3/MCM6/CDC45/CCNE2/POLA1/MCM7/MCM4/E2F5/RBL1/TYMS/E2F2/DBF4/PRIM2/CDKN2B/GMNN/CDC7/CDK2/CDKN1C/MCM5/E2F3/CDT1/MYC/RPA1/RRM2/CCNA2/E2F6/CKS1B/WEE1/POLE2/ABL1/POLA2/PSME3/JAK2/PCNA/CDKN2A/RBBP4/TFDP1/ORC2/RB1/CCND1/CCND2/PSMD10/CDK7
REACTOME_FCGAMMA_RECEPTOR_FCGR_DEPENDENT_PHAGOCYTOSIS	138	0.543	2.420	0.001	0.019	0.013	12534	tags=50%, list=25%, signal=38%	ITPR3/IGKV2-28/IGLV3-25/IGLV2-11/IGHV4-59/IGLV1-51/IGHV3-23/IGHV3-53/IGHV2-5/VAV3/IGKV5-2/IGHV4-39/MYH2/IGLV1-44/IGHV3-33/IGLV3-21/IGKV3-11/IGKV3-20/WASF1/IGLV1-47/IGHV4-34/IGHV3-48/IGHV3-30/SRC/PLD4/IGLV3-19/IGHV1-2/IGHV1-46/MYO10/IGHG1/IGLV2-23/IGKV1-5/IGLV7-43/IGLV3-1/IGKV3-15/IGKV1-39/IGKV1D-16/IGKV4-1/LIMK1/ABI2/IGHV3-11/IGKV1-17/IGKV1D-33/PLCG1/NCKAP1/ITPR2/MAPK1/WIPF2/HSP90AB1/IGKV1-33/PRK…
REACTOME_RESOLUTION_OF_SISTER_CHROMATID_COHESION	120	0.642	2.819	0.002	0.019	0.013	12841	tags=66%, list=25%, signal=49%	TUBAL3/TUBA3C/TUBB3/KIF18A/BUB1B/DYNC1I1/CENPF/BUB1/NUF2/CENPI/ERCC6L/TUBB2B/KIF2C/PLK1/CENPE/CDK1/CDC20/CDCA8/CCNB2/CENPA/INCENP/SMC3/CENPK/CDCA5/CCNB1/SKA1/BIRC5/MAD2L1/KIF2A/TUBA1B/SPC25/KNTC1/CENPL/NDC80/CENPM/CENPO/ZWINT/STAG1/AURKB/SPDL1/DYNC1I2/NUP160/MAPRE1/TUBA1C/RCC2/CENPH/NUP37/CENPQ/NUP107/ZWILCH/NUP133/NDE1/TAOK1/CENPN/CKAP5/DYNC1LI2/STAG2/AHCTF1/CENPU/TUBA3E/CLASP2/PPP2R5D/RAD21/PDS…
REACTOME_FCERI_MEDIATED_NF_KB_ACTIVATION	132	0.437	1.942	0.002	0.019	0.013	12246	tags=42%, list=24%, signal=32%	IGKV2-28/IGLV3-25/IGLV2-11/IGHV4-59/IGLV1-51/IGHV3-23/IGHV3-53/IGHV2-5/IGKV5-2/PSMA8/IGHV4-39/IGLV1-44/IGHV3-33/IGLV3-21/IGKV3-11/IGKV3-20/IGLV1-47/IGHV4-34/IGHV3-48/IGHV3-30/FCER1A/IGLV3-19/IGHV1-2/IGHV1-46/IGLV2-23/IGKV1-5/IGLV7-43/MALT1/IGLV3-1/IGKV3-15/IGKV1-39/IGKV1D-16/IGKV4-1/IGHV3-11/IGKV1-17/IGKV1D-33/TAB3/IGKV1-33/CARD11/PRKCQ/IGLV2-14/UBE2D1/PSME3/UBE2V1/NFKB1/IKBKG/BTRC/IGKV3D-20/IGKV…
REACTOME_GOLGI_TO_ER_RETROGRADE_TRANSPORT	132	0.490	2.180	0.002	0.019	0.013	6147	tags=24%, list=12%, signal=21%	TUBAL3/TUBA3C/KLC3/KIF6/TUBB3/KIF18A/KIF3C/DYNC1I1/KIF5A/KIF15/KIF26B/KIF4B/KIF18B/KIFC1/RACGAP1/KIF20A/KIF11/TUBB2B/KIF2C/CENPE/KIF4A/KIF20B/KIF12/KIF2A/TUBA1B/BICD1/DYNC1I2/TUBA1C/KIF21A/TMED3/PAFAH1B3/KIF5B
REACTOME_L1CAM_INTERACTIONS	119	0.500	2.187	0.002	0.019	0.013	7685	tags=34%, list=15%, signal=29%	TUBAL3/SCN1A/TUBA3C/TUBB3/DNM1/EPHB2/ITGA2/NRCAM/LAMA1/KIF4B/GAP43/CD24/KCNQ3/TUBB2B/NCAM1/LAMC1/DCX/KIF4A/SCN2A/DLG3/SRC/RPS6KA6/CNTNAP1/TUBA1B/ITGAV/L1CAM/ANK3/ITGB1/SPTB/NRP1/CSNK2A1/TUBA1C/RPS6KA3/LAMB1/CHL1/SCN5A/SCN2B/ITGA2B/ITGA5/ALCAM/MAPK1
REACTOME_EPIGENETIC_REGULATION_OF_GENE_EXPRESSION	118	0.429	1.875	0.002	0.019	0.013	13917	tags=56%, list=28%, signal=41%	TET1/DNMT3B/HIST1H2BA/HIST3H2BB/DNMT3A/TET3/TAF1A/JARID2/EZH2/DEK/CHD3/HDAC2/EHMT2/PHF19/DNMT1/MTF2/EP300/DDX21/BAZ2A/ARID4B/SUZ12/CBX3/HIST4H4/CD3EAP/TAF1D/AEBP2/MTA3/SAP130/BAZ1B/TET2/GATAD2B/SIN3A/TDG/GTF2H3/SIRT1/HIST1H4A/H2AFX/POLR1A/HIST2H3D/POLR1B/TTF1/HIST1H2BL/GTF2H2/HIST1H4H/SF3B1/ERCC3/GTF2H1/TWISTNB/SMARCA5/TAF1B/HIST1H2BN/RBBP4/H2AFZ/EED/ERCC2/CDK7/H3F3A/CHD4/MTA1/ERCC6/HIST2H2BE/TBP…
REACTOME_RHO_GTPASES_ACTIVATE_FORMINS	134	0.597	2.653	0.002	0.019	0.013	8649	tags=45%, list=17%, signal=37%	TUBAL3/TUBA3C/TUBB3/KIF18A/BUB1B/DYNC1I1/CENPF/BUB1/NUF2/CENPI/ERCC6L/TUBB2B/KIF2C/PLK1/CENPE/CDC20/CDCA8/CENPA/SRC/INCENP/CENPK/SKA1/BIRC5/MAD2L1/KIF2A/TUBA1B/SPC25/KNTC1/CENPL/DVL2/FMNL2/NDC80/CENPM/CENPO/ZWINT/ITGB1/AURKB/SPDL1/DIAPH3/DYNC1I2/NUP160/MAPRE1/TUBA1C/RCC2/PFN2/CENPH/NUP37/CENPQ/NUP107/ZWILCH/NUP133/NDE1/TAOK1/CENPN/CKAP5/DYNC1LI2/DVL3/AHCTF1/CENPU/SRGAP2
REACTOME_CELL_CELL_COMMUNICATION	121	0.480	2.110	0.002	0.019	0.013	7712	tags=32%, list=15%, signal=27%	CDH10/CDH9/LAMC2/CLDN10/NPHS2/CDH17/CLDN18/ACTN2/CADM2/CDH6/KIRREL2/CDH18/ITGB4/NPHS1/LAMA3/CDH12/CLDN8/NCK2/CLDN11/PARD3/SDK1/CLDN6/SRC/ITGA6/CLDN2/CLDN4/ITGB1/CD2AP/LIMS1/FLNC/FLNA/PARD6B/PARD6G/CADM3/ILK/CASK/PRKCI/CTNNB1/ACTN3
REACTOME_MHC_CLASS_II_ANTIGEN_PRESENTATION	121	0.467	2.054	0.002	0.019	0.013	5606	tags=21%, list=11%, signal=19%	CTSE/TUBAL3/TUBA3C/KLC3/CTSV/TUBB3/DNM1/KIF18A/KIF3C/DYNC1I1/KIF5A/KIF15/KIF4B/RACGAP1/KIF20A/KIF11/TUBB2B/KIF2C/CENPE/KIF4A/KIF2A/TUBA1B/SEC24C/AP1S3/DYNC1I2/TUBA1C
KEGG_SPLICEOSOME	123	0.432	1.899	0.002	0.019	0.013	16860	tags=60%, list=33%, signal=40%	THOC2/HNRNPA1/U2SURP/PRPF40B/PPIL1/SNRNP200/HSPA1L/RBMX/DHX15/PRPF3/HNRNPU/PRPF40A/TCERG1/DDX39B/WBP11/DDX46/EFTUD2/HNRNPA1P60/SF3B4/SNRNP40/SNRPD1/SNRPB/SF3B1/SMNDC1/SF3A1/SF3B3/NCBP2/U2AF2/EIF4A3/HNRNPA3/RBM17/ALYREF/SRSF9/DDX42/DHX8/HNRNPM/PRPF38B/USP39/PRPF8/DDX23/DHX16/PRPF38A/AQR/HNRNPK/CRNKL1/RBM25/CDC5L/PRPF4/PCBP1/SNW1/SF3A2/CDC40/HSPA6/SRSF3/TRA2B/HNRNPA1L2/SNRPE/ACIN1/NCBP1/LSM2/PHF5A/…
KEGG_CELL_CYCLE	124	0.565	2.489	0.002	0.019	0.013	12213	tags=61%, list=24%, signal=47%	TGFB2/CDK6/BUB1B/BUB1/TTK/SMC1B/MCM2/PLK1/CDK1/CDC20/ORC1/CDC25A/CCNB2/SKP2/CDC6/SMC3/CDK4/CCNB1/SMAD3/CHEK1/ORC6/MAD2L1/MCM3/MCM6/CDC45/CCNE2/TGFB1/ANAPC1/STAG1/MCM7/MCM4/E2F5/RBL1/E2F2/PKMYT1/DBF4/ESPL1/HDAC2/CDKN2B/PRKDC/CDC7/CDK2/EP300/CDKN1C/MCM5/SFN/E2F3/CCNB3/MYC/YWHAQ/CCNA2/TP53/STAG2/PTTG1/CDC14A/WEE1/ATM/ABL1/CDC25C/RAD21/PCNA/SMAD2/ATR/SMC1A/CDC27/CDC25B/TGFB3/CDKN2A/CDC23/TFDP1/ORC2/R…
KEGG_AXON_GUIDANCE	128	0.503	2.219	0.002	0.019	0.013	10156	tags=40%, list=20%, signal=32%	EPHA6/EPHA5/ROBO2/SEMA3E/DCC/EPHB3/PLXNB3/SEMA3A/EFNA5/EPHB2/EPHB6/PAK6/ROBO1/SEMA3C/SEMA6A/NCK2/SEMA3D/DPYSL5/GNAI1/NFAT5/NTN4/SLIT1/L1CAM/PLXNA3/ITGB1/PLXNA1/NRP1/ROCK2/LIMK1/RASA1/SEMA5B/SRGAP1/UNC5B/SEMA4C/PAK4/NFATC2/MAPK1/ABLIM1/EPHA7/EFNA4/SRGAP2/NTNG1/SEMA7A/NRAS/ROCK1/NFATC3/KRAS/ABL1/SRGAP3/PTK2/SEMA4A
REACTOME_MITOTIC_PROPHASE	111	0.474	2.050	0.002	0.019	0.013	13928	tags=56%, list=28%, signal=41%	SMC4/PLK1/CDK1/HIST1H2BA/CCNB2/HIST3H2BB/CCNB1/LMNB1/SMC2/NUP205/NUP153/MASTL/NCAPG2/TPR/NCAPD3/VRK2/NUP160/POM121/PRKCA/NUP37/NUP107/NUP210/NUP62/NUP155/NUP133/HIST4H4/MAPK1/NUP188/LEMD3/SET/NUP93/HIST1H4A/H2AFX/NDC1/HIST2H3D/RAE1/TMPO/HIST1H2BL/HIST1H4H/NEK7/HIST1H2BN/H2AFZ/BLZF1/RB1/RANBP2/H3F3A/LEMD2/GORASP2/NUP98/SEH1L/NUP85/NUMA1/NUP35/MCPH1/HIST2H2BE/NUP54/PRKCB/NCAPH2/NEK9/HIST3H3/HIST1H2…
REACTOME_HOMOLOGY_DIRECTED_REPAIR	116	0.538	2.337	0.002	0.019	0.013	13861	tags=59%, list=27%, signal=43%	CLSPN/XRCC2/BARD1/POLQ/EXO1/EME1/HIST1H2BA/HIST3H2BB/RAD51AP1/TP53BP1/BLM/BRCA1/CHEK1/BRCA2/RAD51/TOPBP1/MDC1/POLD1/WRN/RTEL1/RFC3/BRIP1/CDK2/RFC4/RHNO1/POLH/RPA1/HIST4H4/TIMELESS/CCNA2/RBBP8/FEN1/RMI1/DNA2/POLE2/HIST1H4A/RAD51D/H2AFX/RNF8/RMI2/ATM/ABL1/RAD1/HIST1H2BL/HIST1H4H/PARP1/PCNA/RFC1/RNF4/RFC5/LIG3/ATR/HIST1H2BN/XRCC3/PALB2/POLD3/RAD52/XRCC1/UIMC1/RAD50/POLK/HIST2H2BE/PPP4R2/ATRIP/SUMO2/…
REACTOME_DNA_REPLICATION	125	0.405	1.781	0.002	0.019	0.013	11762	tags=39%, list=23%, signal=30%	GINS4/MCM10/PSMA8/GINS1/MCM2/MCM8/ORC1/SKP2/CDC6/ORC6/PRIM1/MCM3/MCM6/CDC45/CCNE2/UBE2C/POLA1/ANAPC1/MCM7/MCM4/POLD1/E2F2/DBF4/PRIM2/GMNN/RFC3/CDC7/CDK2/RFC4/MCM5/E2F3/CDT1/RPA1/CCNA2/FEN1/DNA2/POLE2/POLA2/LIG1/UBE2E1/UBE2D1/PSME3/PCNA/RFC1/RFC5/CDC27/CDC23/ORC2/POLD3
REACTOME_REGULATION_OF_ACTIN_DYNAMICS_FOR_PHAGOCYTIC_CUP_FORMATION	115	0.571	2.472	0.002	0.019	0.013	12534	tags=53%, list=25%, signal=40%	IGKV2-28/IGLV3-25/IGLV2-11/IGHV4-59/IGLV1-51/IGHV3-23/IGHV3-53/IGHV2-5/VAV3/IGKV5-2/IGHV4-39/MYH2/IGLV1-44/IGHV3-33/IGLV3-21/IGKV3-11/IGKV3-20/WASF1/IGLV1-47/IGHV4-34/IGHV3-48/IGHV3-30/IGLV3-19/IGHV1-2/IGHV1-46/MYO10/IGHG1/IGLV2-23/IGKV1-5/IGLV7-43/IGLV3-1/IGKV3-15/IGKV1-39/IGKV1D-16/IGKV4-1/LIMK1/ABI2/IGHV3-11/IGKV1-17/IGKV1D-33/NCKAP1/MAPK1/WIPF2/HSP90AB1/IGKV1-33/IGLV2-14/ABL1/PTK2/ABI1/DOCK1/…
REACTOME_HATS_ACETYLATE_HISTONES	105	0.457	1.958	0.002	0.019	0.013	14286	tags=54%, list=28%, signal=39%	PAX3/HIST1H2AI/HIST1H2BA/HIST3H2BB/HIST1H2AA/BRPF3/HIST3H2A/YEATS2/HIST2H2BF/ACTL6A/SUPT3H/EP300/JADE2/KANSL1/KAT6A/TRRAP/KANSL2/HIST4H4/HCFC1/ATXN7L3/SAP130/USP22/YEATS4/SUPT20H/EP400/KAT7/JADE3/VPS72/ATF2/HIST1H4A/HAT1/PHF20/HIST2H3D/BRD1/EPC1/DR1/HIST1H2BL/RUVBL1/HIST1H4H/NCOA2/KANSL3/BRPF1/HIST1H2BN/MSL1/KAT6B/OGT/CREBBP/NCOA1/MORF4L1/ING5/SUPT7L/HIST2H2BE/KAT5/ELP4/HIST1H2AD/ATXN7/MSL2
REACTOME_MITOTIC_SPINDLE_CHECKPOINT	106	0.605	2.598	0.002	0.019	0.013	12841	tags=60%, list=25%, signal=45%	KIF18A/BUB1B/DYNC1I1/CENPF/BUB1/NUF2/CENPI/ERCC6L/KIF2C/PLK1/CENPE/CDC20/CDCA8/CENPA/INCENP/CENPK/SKA1/BIRC5/MAD2L1/KIF2A/SPC25/KNTC1/CENPL/NDC80/CENPM/CENPO/ZWINT/UBE2C/ANAPC1/AURKB/SPDL1/DYNC1I2/NUP160/MAPRE1/RCC2/CENPH/NUP37/CENPQ/NUP107/ZWILCH/NUP133/NDE1/TAOK1/CENPN/CKAP5/DYNC1LI2/AHCTF1/CENPU/CLASP2/PPP2R5D/UBE2E1/UBE2D1/CENPP/DYNC1H1/CDC27/PPP1CC/CDC23/NSL1/RANBP2/XPO1/CLASP1/NUP98/SEH1L/N…
REACTOME_O_LINKED_GLYCOSYLATION	106	0.426	1.830	0.002	0.019	0.013	8464	tags=34%, list=17%, signal=28%	A4GNT/CHST4/GCNT3/ADAMTS16/MUC15/GALNT3/MUC1/POMK/GALNT4/B3GNT3/ADAMTS20/GCNT4/GALNT5/MUC6/THSD4/ADAMTS19/MUC17/B3GALNT2/B4GALT6/B3GNT7/ADAMTS6/ADAMTS9/B3GNT6/MUC20/C1GALT1/SEMA5B/B4GALT5/ADAMTS3/SBSPON/GALNTL5/ADAMTS5/MUC16/MUC7/GCNT7/B3GNT9/GALNT1
REACTOME_TRANSPORT_OF_INORGANIC_CATIONS_ANIONS_AND_AMINO_ACIDS_OLIGOPEPTIDES	106	0.425	1.824	0.002	0.019	0.013	10417	tags=39%, list=21%, signal=31%	SLC7A10/SLC34A2/SLC6A14/SLC6A15/SLC26A9/SLC9A4/SLC7A11/SLC6A20/SLC7A3/SLC3A1/SLC1A5/SLC12A2/SLC6A6/SLC36A2/SLC38A5/SLC38A1/SLC24A2/SLC1A7/SLC12A1/SLC7A6/SLC7A1/SLC4A3/SLC1A4/SLC6A19/SLC5A8/SLC4A7/SLC1A3/SLC4A8/SLC36A1/SLC24A3/SLC4A2/SLC26A11/SLC1A6/SLC26A2/SLC7A7/SLC8A2/SLC12A3/SLC24A1/SLC17A5/SLC4A9/SLC9A2
PID_MYC_ACTIV_PATHWAY	78	0.483	1.958	0.002	0.019	0.013	13910	tags=62%, list=28%, signal=45%	PEG10/LIN28B/CDCA7/SERPINI1/SLC2A1/PMAIP1/CDC25A/HMGA1/CAD/CDK4/CCNB1/SMAD3/BIRC5/ACTL6A/SUPT3H/EP300/E2F3/TAF4B/TRRAP/MYC/BMI1/TP53/BCAT1/NCL/TFRC/HUWE1/GPAM/DDX18/RUVBL1/PDCD10/EIF4A1/IREB2/POLR3D/NPM1/PIM1/RCC1/PFKM/CCND2/CREBBP/ENO1/MTA1/SMAD4/TK1/SUPT7L/BAX/ODC1/KAT5/UBTF
REACTOME_ROLE_OF_PHOSPHOLIPIDS_IN_PHAGOCYTOSIS	78	0.644	2.611	0.002	0.019	0.013	7475	tags=49%, list=15%, signal=42%	ITPR3/IGKV2-28/IGLV3-25/IGLV2-11/IGHV4-59/IGLV1-51/IGHV3-23/IGHV3-53/IGHV2-5/IGKV5-2/IGHV4-39/IGLV1-44/IGHV3-33/IGLV3-21/IGKV3-11/IGKV3-20/IGLV1-47/IGHV4-34/IGHV3-48/IGHV3-30/PLD4/IGLV3-19/IGHV1-2/IGHV1-46/IGHG1/IGLV2-23/IGKV1-5/IGLV7-43/IGLV3-1/IGKV3-15/IGKV1-39/IGKV1D-16/IGKV4-1/IGHV3-11/IGKV1-17/IGKV1D-33/PLCG1/ITPR2
REACTOME_REGULATION_OF_PLK1_ACTIVITY_AT_G2_M_TRANSITION	86	0.510	2.103	0.002	0.019	0.013	14783	tags=59%, list=29%, signal=42%	NEK2/PLK1/CDK1/CCNB2/PLK4/CCNB1/CNTRL/BORA/DYNC1I2/MAPRE1/HAUS6/CCP110/AJUBA/CEP192/ALMS1/SFI1/TUBB/NEDD1/NDE1/CEP290/CENPJ/CKAP5/PPP1R12A/CEP135/CEP250/CEP152/HAUS5/DCTN1/CEP41/BTRC/HAUS3/PCM1/CEP164/CEP78/DYNC1H1/HAUS2/CSNK1E/CEP76/HAUS1/CSNK1D/CDK5RAP2/HAUS4/CLASP1/CEP72/AKAP9/FBXW11/OFD1/AURKA/YWHAG/TUBG1/SDCCAG8
KEGG_SMALL_CELL_LUNG_CANCER	84	0.500	2.052	0.002	0.019	0.013	13258	tags=52%, list=26%, signal=39%	LAMC2/ITGA2/LAMA3/ITGA3/LAMA1/CDK6/LAMC1/SKP2/ITGA6/CDK4/ITGAV/CCNE2/ITGB1/APAF1/LAMA5/PIAS3/E2F2/BIRC3/LAMB1/CDKN2B/PIAS1/CDK2/TRAF5/ITGA2B/E2F3/MYC/COL4A6/TP53/CKS1B/PIK3CG/PTK2/NFKB1/IKBKG/BIRC2/PIK3CA/BCL2L1/RB1/CCND1/PIK3CB/TRAF3/BCL2/XIAP/AKT3/RXRB
REACTOME_ANTIVIRAL_MECHANISM_BY_IFN_STIMULATED_GENES	79	0.470	1.907	0.002	0.019	0.013	13801	tags=58%, list=27%, signal=42%	USP41/NUP205/NUP153/KPNA2/TPR/MX2/NUP160/POM121/NUP37/FLNA/NUP107/NUP210/NUP62/NUP155/PLCG1/NUP133/EIF4G2/KPNB1/OAS3/NUP188/STAT1/NUP93/KPNA5/NDC1/RAE1/EIF2AK2/UBE2E1/NEDD4/EIF4A1/DDX58/EIF4A3/FLNB/ARIH1/EIF4A2/KPNA4/RANBP2/RNASEL/USP18/KPNA7/NUP98/SEH1L/NUP85/ABCE1/NUP35/NUP54/JAK1
REACTOME_CENTROSOME_MATURATION	79	0.511	2.073	0.002	0.019	0.013	14783	tags=59%, list=29%, signal=42%	NEK2/PLK1/CDK1/PLK4/CNTRL/DYNC1I2/MAPRE1/HAUS6/CCP110/CEP192/ALMS1/SFI1/TUBB/NEDD1/NDE1/CEP290/CENPJ/CKAP5/CEP135/CEP250/CEP152/HAUS5/DCTN1/CEP41/HAUS3/NME7/PCM1/CEP164/CEP78/DYNC1H1/HAUS2/CSNK1E/CEP76/HAUS1/TUBGCP4/CSNK1D/CDK5RAP2/HAUS4/MZT1/CLASP1/CEP72/AKAP9/OFD1/TUBGCP3/YWHAG/TUBG1/SDCCAG8
REACTOME_CHROMOSOME_MAINTENANCE	84	0.507	2.081	0.002	0.019	0.013	11762	tags=56%, list=23%, signal=43%	CENPI/HJURP/HIST1H2BA/CENPA/HIST3H2BB/CENPK/PRIM1/OIP5/CENPL/CENPM/CENPO/POLA1/MIS18BP1/POLD1/PRIM2/CENPH/RFC3/CENPQ/RFC4/RPA1/HIST4H4/CENPN/DKC1/FEN1/CENPU/DNA2/CENPW/MIS18A/POLE2/HIST1H4A/H2AFX/POLA2/LIG1/RSF1/HIST1H2BL/RUVBL1/HIST1H4H/CENPP/PCNA/RFC1/SMARCA5/RFC5/HIST1H2BN/NPM1/RBBP4/H2AFZ/POLD3
REACTOME_FCERI_MEDIATED_CAPLUS2_MOBILIZATION	84	0.629	2.586	0.002	0.019	0.013	7857	tags=48%, list=16%, signal=40%	ITPR3/IGKV2-28/IGLV3-25/IGLV2-11/IGHV4-59/IGLV1-51/IGHV3-23/IGHV3-53/IGHV2-5/VAV3/IGKV5-2/IGHV4-39/IGLV1-44/IGHV3-33/IGLV3-21/IGKV3-11/IGKV3-20/IGLV1-47/IGHV4-34/IGHV3-48/IGHV3-30/FCER1A/IGLV3-19/IGHV1-2/IGHV1-46/IGLV2-23/IGKV1-5/IGLV7-43/IGLV3-1/IGKV3-15/IGKV1-39/IGKV1D-16/IGKV4-1/IGHV3-11/IGKV1-17/IGKV1D-33/PLCG1/NFATC2/ITPR2/SOS1
REACTOME_SIGNALING_BY_MET	79	0.531	2.155	0.002	0.019	0.013	9195	tags=35%, list=18%, signal=29%	COL2A1/SH3GL3/LAMC2/SPINT1/COL11A2/COL24A1/ITGA2/LAMA3/SPINT2/ITGA3/LAMA1/COL11A1/LAMC1/SRC/MUC20/ITGB1/LAMA5/CBL/DOCK7/LAMB1/TNS3/SOS1/STAM/CRKL/GGA3/COL5A2/HGS/NRAS
KEGG_ECM_RECEPTOR_INTERACTION	83	0.491	2.013	0.002	0.019	0.013	4969	tags=29%, list=10%, signal=26%	COL2A1/LAMC2/ITGB8/COL11A2/RELN/ITGB4/ITGA2/ITGB6/LAMA3/ITGA3/LAMA1/COMP/COL11A1/SV2A/IBSP/LAMC1/ITGA6/SPP1/SV2C/ITGAV/TNC/ITGB1/LAMA5/HMMR
PID_BETA_CATENIN_NUC_PATHWAY	76	0.489	1.968	0.002	0.019	0.013	12338	tags=50%, list=24%, signal=38%	DKK1/AXIN2/ZCCHC12/IGF2BP1/SP5/PITX2/FGF4/BCL9/SALL4/LEF1/DKK4/INCENP/TCF7/TNIK/MED12/HDAC2/CACNA1G/EP300/ADCY7/SFN/TRRAP/MYC/CTNNB1/YWHAQ/MITF/DVL3/SMARCA4/CHD8/HBP1/TLE1/NCOA2/TBL1X/CDKN2A/TBL1XR1/CCND1/CCND2/TCF7L1/XPO1
REACTOME_ANTIGEN_ACTIVATES_B_CELL_RECEPTOR_BCR_LEADING_TO_GENERATION_OF_SECOND_MESSENGERS	83	0.612	2.505	0.002	0.019	0.013	8181	tags=48%, list=16%, signal=40%	ITPR3/IGKV2-28/IGLV3-25/IGLV2-11/IGHV4-59/IGLV1-51/IGHV3-23/IGHV3-53/IGHV2-5/IGKV5-2/TRPC1/IGHV4-39/IGLV1-44/IGHV3-33/IGLV3-21/IGKV3-11/IGKV3-20/IGLV1-47/IGHV4-34/IGHV3-48/IGHV3-30/IGLV3-19/IGHV1-2/IGHV1-46/IGLV2-23/IGKV1-5/IGLV7-43/IGLV3-1/IGKV3-15/IGKV1-39/IGKV1D-16/IGKV4-1/ORAI2/IGHV3-11/CD19/IGKV1-17/IGKV1D-33/ITPR2/SOS1/CD22
REACTOME_CELL_JUNCTION_ORGANIZATION	85	0.511	2.102	0.002	0.019	0.013	7470	tags=35%, list=15%, signal=30%	CDH10/CDH9/LAMC2/CLDN10/CDH17/CLDN18/CADM2/CDH6/CDH18/ITGB4/LAMA3/CDH12/CLDN8/CLDN11/PARD3/SDK1/CLDN6/ITGA6/CLDN2/CLDN4/ITGB1/LIMS1/FLNC/FLNA/PARD6B/PARD6G/CADM3/ILK/PRKCI/CTNNB1
REACTOME_COLLAGEN_FORMATION	87	0.508	2.097	0.002	0.019	0.013	7650	tags=33%, list=15%, signal=28%	COL2A1/LAMC2/CTSV/COL9A2/MMP3/COL11A2/MMP7/COL28A1/MMP20/COL10A1/ITGB4/COL24A1/MMP13/LAMA3/COLGALT2/LOXL4/COL11A1/LOX/ITGA6/COL20A1/COL4A5/ADAMTS3/PLOD2/PCOLCE2/TLL2/COL19A1/COL9A3/COL4A6/COL21A1
REACTOME_ECM_PROTEOGLYCANS	76	0.555	2.233	0.002	0.019	0.013	7032	tags=36%, list=14%, signal=31%	MATN3/COL2A1/MUSK/COL9A2/TGFB2/HAPLN1/LRP4/ITGA2/ITGB6/LAMA3/LAMA1/COMP/ACAN/NCAM1/IBSP/LAMC1/DMP1/ITGAV/TNC/TGFB1/ITGB1/LAMA5/COL4A5/LAMB1/AGRN/ITGA2B/COL9A3
REACTOME_FCERI_MEDIATED_MAPK_ACTIVATION	85	0.600	2.468	0.002	0.019	0.013	11162	tags=58%, list=22%, signal=45%	IGKV2-28/IGLV3-25/IGLV2-11/IGHV4-59/IGLV1-51/IGHV3-23/IGHV3-53/IGHV2-5/VAV3/IGKV5-2/IGHV4-39/IGLV1-44/IGHV3-33/IGLV3-21/IGKV3-11/IGKV3-20/IGLV1-47/IGHV4-34/IGHV3-48/IGHV3-30/FCER1A/IGLV3-19/IGHV1-2/MAP3K1/IGHV1-46/IGLV2-23/IGKV1-5/IGLV7-43/IGLV3-1/IGKV3-15/IGKV1-39/IGKV1D-16/IGKV4-1/IGHV3-11/IGKV1-17/IGKV1D-33/PLCG1/MAPK1/SOS1/IGKV1-33/NRAS/IGLV2-14/KRAS/SYK/IGKV3D-20/MAPK10/IGKV1-16/FCER1G/SHC1
REACTOME_PROCESSING_OF_DNA_DOUBLE_STRAND_BREAK_ENDS	76	0.522	2.100	0.002	0.019	0.013	13861	tags=58%, list=27%, signal=42%	CLSPN/BARD1/EXO1/HIST1H2BA/HIST3H2BB/TP53BP1/BLM/BRCA1/CHEK1/TOPBP1/MDC1/WRN/RFC3/BRIP1/CDK2/RFC4/RHNO1/RPA1/HIST4H4/TIMELESS/CCNA2/RBBP8/RMI1/DNA2/HIST1H4A/H2AFX/RNF8/RMI2/ATM/RAD1/HIST1H2BL/HIST1H4H/RNF4/RFC5/ATR/HIST1H2BN/UIMC1/RAD50/HIST2H2BE/PPP4R2/ATRIP/SUMO2/HIST3H3/KAT5
REACTOME_TRANSPORT_OF_BILE_SALTS_AND_ORGANIC_ACIDS_METAL_IONS_AND_AMINE_COMPOUNDS	85	0.508	2.091	0.002	0.019	0.013	5798	tags=38%, list=11%, signal=33%	SLC6A14/SLC30A3/SLC13A1/SLC30A8/SLC6A15/SLC22A8/SLC30A2/SLC6A2/RHAG/SLC13A2/SLC6A20/SLC6A9/SLC22A15/SLC14A2/SLC44A3/SLC13A3/SLC6A6/SLC22A6/SLC44A4/SLC5A7/SLC16A7/SLC6A7/SLC47A2/SLC39A6/SLC6A5/SLC22A16/RHBG/SLC14A1/SLC44A5/SLC39A10/SLC41A1/SLC6A19
WNT_SIGNALING	85	0.500	2.057	0.002	0.019	0.013	7470	tags=27%, list=15%, signal=23%	WIF1/DKK1/WNT7B/NKD1/FOXN1/PITX2/WNT7A/FGF4/FZD1/BCL9/LEF1/FZD7/WNT10A/WNT9A/TCF7/DVL2/CTBP2/CSNK2A1/FZD2/CSNK1G1/EP300/MYC/CTNNB1
KEGG_GAP_JUNCTION	88	0.496	2.052	0.002	0.019	0.013	9737	tags=39%, list=19%, signal=31%	TUBAL3/GRM5/TUBA3C/ITPR3/HTR2C/TUBB3/PRKCG/GRM1/PRKG2/TUBB2B/CDK1/PLCB1/ADCY8/SRC/PDGFD/GNAI1/TUBA1B/PRKX/PDGFC/TUBA1C/PRKCA/ADCY7/TUBB/TUBB7P/PDGFRA/ITPR2/MAPK1/SOS1/ADCY6/LPAR1/NRAS/TUBA3E/DRD2/KRAS
REACTOME_ANCHORING_OF_THE_BASAL_BODY_TO_THE_PLASMA_MEMBRANE	94	0.561	2.340	0.002	0.019	0.013	16005	tags=70%, list=32%, signal=48%	TCTN2/NEK2/PLK1/CDK1/TMEM67/PLK4/NPHP1/KIF24/CNTRL/DYNC1I2/MAPRE1/HAUS6/CCP110/CEP97/CEP192/ALMS1/RPGRIP1L/SFI1/TUBB/NEDD1/NDE1/IQCB1/CC2D2A/CEP290/CENPJ/C2CD3/CKAP5/RAB3IP/SEPT2/CEP135/CEP250/CEP152/CEP89/HAUS5/DCTN1/CEP41/HAUS3/PCM1/CEP164/CEP78/DYNC1H1/HAUS2/CSNK1E/TMEM216/CEP76/HAUS1/CSNK1D/CDK5RAP2/HAUS4/CLASP1/CEP72/AKAP9/MARK4/OFD1/B9D2/TCTN1/YWHAG/TUBG1/SDCCAG8/SCLT1/FBF1/HSP90AA1/HAUS8/P…
REACTOME_AURKA_ACTIVATION_BY_TPX2	71	0.554	2.197	0.002	0.019	0.013	14783	tags=65%, list=29%, signal=46%	NEK2/PLK1/CDK1/TPX2/PLK4/CNTRL/HMMR/DYNC1I2/MAPRE1/HAUS6/CCP110/CEP192/ALMS1/SFI1/TUBB/NEDD1/NDE1/CEP290/CENPJ/CKAP5/CEP135/CEP250/CEP152/HAUS5/DCTN1/CEP41/HAUS3/PCM1/CEP164/CEP78/DYNC1H1/HAUS2/CSNK1E/CEP76/HAUS1/CSNK1D/CDK5RAP2/HAUS4/CLASP1/CEP72/AKAP9/OFD1/AURKA/YWHAG/TUBG1/SDCCAG8
REACTOME_SUMOYLATION_OF_DNA_DAMAGE_RESPONSE_AND_REPAIR_PROTEINS	73	0.609	2.416	0.002	0.019	0.013	13688	tags=67%, list=27%, signal=49%	CBX2/BLM/SMC3/BRCA1/NUP205/NUP153/MDC1/STAG1/TPR/NUP160/WRN/POM121/PHC1/PIAS1/NUP37/RNF2/NUP107/NUP210/NUP62/NUP155/NUP133/RPA1/BMI1/STAG2/NUP188/SCMH1/PHC3/EID3/TDG/NUP93/NDC1/SMC5/RAE1/HDAC7/RAD21/PARP1/SMC1A/CDKN2A/XPC/CBX4/XRCC4/RANBP2/RAD52/NUP98/SEH1L/NUP85/NUP35/NUP54/SUMO2
REACTOME_REGULATION_OF_TP53_ACTIVITY_THROUGH_PHOSPHORYLATION	91	0.478	1.988	0.002	0.019	0.013	10936	tags=46%, list=22%, signal=36%	PRKAA2/BARD1/TPX2/EXO1/BLM/CDK5R1/BRCA1/CHEK1/TOPBP1/AURKB/CSNK2A1/TAF1L/WRN/TAF6/DYRK2/TAF1/RFC3/BRIP1/CDK2/RFC4/RHNO1/TAF3/TAF4B/RPA1/SSRP1/TAF9B/CCNA2/RBBP8/TAF4/TP53/RMI1/DNA2/TAF2/NUAK1/RMI2/ATM/SUPT16H/RAD1/MAPK14/MDM4/RFC5/ATR
REACTOME_ROLE_OF_LAT2_NTAL_LAB_ON_CALCIUM_MOBILIZATION	69	0.624	2.464	0.002	0.019	0.013	7209	tags=49%, list=14%, signal=42%	IGKV2-28/IGLV3-25/IGLV2-11/IGHV4-59/IGLV1-51/IGHV3-23/IGHV3-53/IGHV2-5/IGKV5-2/IGHV4-39/IGLV1-44/IGHV3-33/IGLV3-21/IGKV3-11/IGKV3-20/IGLV1-47/IGHV4-34/IGHV3-48/IGHV3-30/FCER1A/IGLV3-19/IGHV1-2/IGHV1-46/IGLV2-23/IGKV1-5/IGLV7-43/IGLV3-1/IGKV3-15/IGKV1-39/IGKV1D-16/IGKV4-1/IGHV3-11/IGKV1-17/IGKV1D-33
REACTOME_TRANSPORT_OF_MATURE_TRANSCRIPT_TO_CYTOPLASM	81	0.572	2.328	0.002	0.019	0.013	17430	tags=79%, list=35%, signal=52%	LUZP4/NUP205/NUP153/TPR/NUP160/POM121/THOC2/NUP37/NUP107/NUP210/NUP62/NUP155/NUP133/FIP1L1/CASC3/NUP188/POLDIP3/NUP93/NDC1/ZC3H11A/DDX39B/RAE1/NCBP2/U2AF2/EIF4A3/THOC5/ALYREF/SRSF9/UPF3B/RANBP2/NUP98/SEH1L/NUP85/NUP35/CHTOP/CPSF4/NUP54/SLBP/CDC40/SRSF3/EIF4E/NCBP1/RNPS1/NUP214/THOC1/DHX38/NXF1/WDR33/RBM8A/SRSF11/CPSF1/AAAS/SRRM1/NUP43/NXT1/CPSF3/NUPL2/SYMPK/CPSF2/NUP50/SRSF7/NUP88/DDX39A/GLE1
KEGG_ARRHYTHMOGENIC_RIGHT_VENTRICULAR_CARDIOMYOPATHY_ARVC	74	0.531	2.111	0.002	0.019	0.013	7712	tags=39%, list=15%, signal=33%	ITGB8/ACTN2/CACNG4/ITGB4/ITGA2/ITGB6/CACNB4/RYR2/CTNNA2/ITGA3/DSG2/LEF1/CACNG1/DSC2/DSP/ITGA6/TCF7/CACNA2D3/ITGAV/SGCG/ITGB1/CACNG6/CACNA2D2/CACNB3/ITGA2B/CACNA1D/ITGA5/CTNNB1/ACTN3
REACTOME_COPI_DEPENDENT_GOLGI_TO_ER_RETROGRADE_TRAFFIC	98	0.551	2.311	0.002	0.019	0.013	6147	tags=29%, list=12%, signal=25%	TUBAL3/TUBA3C/KLC3/KIF6/TUBB3/KIF18A/KIF3C/KIF5A/KIF15/KIF26B/KIF4B/KIF18B/KIFC1/RACGAP1/KIF20A/KIF11/TUBB2B/KIF2C/CENPE/KIF4A/KIF20B/KIF12/KIF2A/TUBA1B/TUBA1C/KIF21A/TMED3/KIF5B
REACTOME_G2_M_DNA_DAMAGE_CHECKPOINT	74	0.562	2.232	0.002	0.019	0.013	13861	tags=61%, list=27%, signal=44%	BARD1/CDK1/EXO1/HIST1H2BA/HIST3H2BB/TP53BP1/BLM/CCNB1/BRCA1/CHEK1/TOPBP1/MDC1/WRN/RFC3/BRIP1/RFC4/RHNO1/SFN/YWHAQ/RPA1/HIST4H4/RBBP8/TP53/RMI1/DNA2/WEE1/HIST1H4A/H2AFX/RNF8/RMI2/ATM/CDC25C/RAD1/HIST1H2BL/HIST1H4H/RFC5/ATR/HIST1H2BN/UIMC1/RAD50/HIST2H2BE/ATRIP/YWHAZ/HIST3H3/KAT5
REACTOME_RECRUITMENT_OF_NUMA_TO_MITOTIC_CENTROSOMES	92	0.566	2.352	0.002	0.019	0.013	12952	tags=57%, list=26%, signal=42%	TUBAL3/TUBA3C/TUBB3/NEK2/TUBB2B/PLK1/CDK1/PLK4/TUBA1B/CNTRL/DYNC1I2/MAPRE1/HAUS6/TUBA1C/CCP110/CEP192/ALMS1/SFI1/TUBB/NEDD1/NDE1/CEP290/CENPJ/CKAP5/CEP135/CEP250/CEP152/TUBA3E/HAUS5/DCTN1/CEP41/TUBB8/HAUS3/NME7/PCM1/CEP164/CEP78/DYNC1H1/HAUS2/CSNK1E/CEP76/HAUS1/TUBGCP4/CSNK1D/CDK5RAP2/HAUS4/MZT1/CLASP1/TUBB2A/CEP72/TUBB1/NUMA1
REACTOME_FCGR_ACTIVATION	67	0.674	2.645	0.002	0.019	0.013	7209	tags=52%, list=14%, signal=45%	IGKV2-28/IGLV3-25/IGLV2-11/IGHV4-59/IGLV1-51/IGHV3-23/IGHV3-53/IGHV2-5/IGKV5-2/IGHV4-39/IGLV1-44/IGHV3-33/IGLV3-21/IGKV3-11/IGKV3-20/IGLV1-47/IGHV4-34/IGHV3-48/IGHV3-30/SRC/IGLV3-19/IGHV1-2/IGHV1-46/IGHG1/IGLV2-23/IGKV1-5/IGLV7-43/IGLV3-1/IGKV3-15/IGKV1-39/IGKV1D-16/IGKV4-1/IGHV3-11/IGKV1-17/IGKV1D-33
REACTOME_HDR_THROUGH_HOMOLOGOUS_RECOMBINATION_HRR	66	0.577	2.259	0.002	0.019	0.013	13861	tags=61%, list=27%, signal=44%	XRCC2/BARD1/EXO1/EME1/RAD51AP1/BLM/BRCA1/CHEK1/BRCA2/RAD51/TOPBP1/POLD1/WRN/RTEL1/RFC3/BRIP1/RFC4/RHNO1/POLH/RPA1/RBBP8/RMI1/DNA2/POLE2/RAD51D/RMI2/ATM/RAD1/PCNA/RFC1/RFC5/ATR/XRCC3/PALB2/POLD3/RAD50/POLK/ATRIP/POLE3/KAT5
REACTOME_ASSEMBLY_OF_COLLAGEN_FIBRILS_AND_OTHER_MULTIMERIC_STRUCTURES	61	0.589	2.251	0.002	0.019	0.013	3298	tags=28%, list=7%, signal=26%	COL2A1/LAMC2/CTSV/COL9A2/MMP3/COL11A2/MMP7/MMP20/COL10A1/ITGB4/COL24A1/MMP13/LAMA3/LOXL4/COL11A1/LOX/ITGA6
REACTOME_CD22_MEDIATED_BCR_REGULATION	59	0.676	2.573	0.002	0.019	0.013	7209	tags=56%, list=14%, signal=48%	IGKV2-28/IGLV3-25/IGLV2-11/IGHV4-59/IGLV1-51/IGHV3-23/IGHV3-53/IGHV2-5/IGKV5-2/IGHV4-39/IGLV1-44/IGHV3-33/IGLV3-21/IGKV3-11/IGKV3-20/IGLV1-47/IGHV4-34/IGHV3-48/IGHV3-30/IGLV3-19/IGHV1-2/IGHV1-46/IGLV2-23/IGKV1-5/IGLV7-43/IGLV3-1/IGKV3-15/IGKV1-39/IGKV1D-16/IGKV4-1/IGHV3-11/IGKV1-17/IGKV1D-33
REACTOME_KINESINS	59	0.676	2.575	0.002	0.019	0.013	3949	tags=41%, list=8%, signal=38%	TUBAL3/TUBA3C/KLC3/KIF6/TUBB3/KIF18A/KIF3C/KIF5A/KIF15/KIF26B/KIF4B/KIF18B/KIFC1/RACGAP1/KIF20A/KIF11/TUBB2B/KIF2C/CENPE/KIF4A/KIF20B/KIF12/KIF2A/TUBA1B
REACTOME_NON_INTEGRIN_MEMBRANE_ECM_INTERACTIONS	59	0.621	2.365	0.002	0.019	0.013	6182	tags=41%, list=12%, signal=36%	COL2A1/LAMC2/COL11A2/NRXN1/DDR1/COL10A1/ITGB4/ITGA2/LAMA3/FGF2/LAMA1/COL11A1/LAMC1/ITGA6/NTN4/ITGAV/TNC/TGFB1/ITGB1/LAMA5/COL4A5/LAMB1/AGRN/PRKCA
REACTOME_SUMOYLATION_OF_CHROMATIN_ORGANIZATION_PROTEINS	59	0.575	2.192	0.002	0.019	0.013	15095	tags=71%, list=30%, signal=50%	CBX2/NUP205/NUP153/TPR/HDAC4/NUP160/POM121/CHD3/PHC1/HDAC2/PIAS1/NUP37/RNF2/NUP107/NUP210/NUP62/NUP155/NUP133/SUZ12/HIST4H4/BMI1/NUP188/SCMH1/PHC3/NUP93/HIST1H4A/NDC1/RAE1/CBX5/HIST1H4H/CBX4/RANBP2/NUP98/SEH1L/NUP85/NUP35/NUP54/SUMO2/UBE2I/NUP214/PIAS2/HDAC1
REACTOME_CARGO_TRAFFICKING_TO_THE_PERICILIARY_MEMBRANE	50	0.556	2.062	0.002	0.019	0.013	17782	tags=72%, list=35%, signal=47%	CYS1/UNC119B/ASAP1/PKD2/BBS1/MKKS/RAB3IP/BBS10/CCT5/EXOC6/BBS5/CCT2/LZTFL1/BBS12/EXOC7/GBF1/ARL6/CCT4/EXOC2/BBS9/ARL13B/EXOC5/EXOC1/CCT8/BBS7/RP2/CCT3/CNGB1/BBS2/TCP1/EXOC8/BBS4/NPHP3/CNGA4/EXOC4/RAB11A
REACTOME_GAP_JUNCTION_TRAFFICKING_AND_REGULATION	50	0.569	2.112	0.002	0.019	0.013	4228	tags=28%, list=8%, signal=26%	TUBAL3/TUBA3C/GJB6/GJB3/TUBB3/DNM1/GJD4/GJA3/TUBB2B/GJA8/SRC/GJB7/TUBA1B/GJB4
REACTOME_METABOLISM_OF_NON_CODING_RNA	52	0.598	2.227	0.002	0.019	0.013	14644	tags=63%, list=29%, signal=45%	NUP205/NUP153/TPR/NUP160/POM121/NUP37/NUP107/NUP210/NUP62/NUP155/NUP133/NUP188/PRMT5/TGS1/NUP93/GEMIN5/GEMIN4/NDC1/RAE1/SNRPD1/SNRPB/NCBP2/DDX20/GEMIN2/RANBP2/NUP98/SEH1L/NUP85/NUP35/NUP54/SNRPE/NCBP1/NUP214
REACTOME_EPH_EPHRIN_MEDIATED_REPULSION_OF_CELLS	51	0.564	2.087	0.002	0.019	0.013	3275	tags=20%, list=6%, signal=18%	EPHA6/EPHA5/EPHB3/DNM1/EFNA5/EPHB2/EPHB6/EPHA10/VAV3/SRC
REACTOME_NUCLEAR_ENVELOPE_BREAKDOWN	51	0.614	2.272	0.002	0.019	0.013	13928	tags=69%, list=28%, signal=50%	PLK1/CDK1/CCNB2/CCNB1/LMNB1/NUP205/NUP153/TPR/VRK2/NUP160/POM121/PRKCA/NUP37/NUP107/NUP210/NUP62/NUP155/NUP133/NUP188/LEMD3/NUP93/NDC1/RAE1/TMPO/NEK7/RANBP2/LEMD2/NUP98/SEH1L/NUP85/NUP35/NUP54/PRKCB/NEK9/VRK1
REACTOME_RECYCLING_PATHWAY_OF_L1	47	0.569	2.078	0.002	0.019	0.013	5973	tags=28%, list=12%, signal=24%	TUBAL3/TUBA3C/TUBB3/DNM1/KIF4B/TUBB2B/KIF4A/SRC/RPS6KA6/TUBA1B/L1CAM/TUBA1C/RPS6KA3
REACTOME_TP53_REGULATES_TRANSCRIPTION_OF_CELL_CYCLE_GENES	47	0.546	1.996	0.002	0.019	0.013	14021	tags=70%, list=28%, signal=51%	ARID3A/E2F7/E2F8/CDK1/CCNB1/CCNE2/PLAGL1/RBL1/CNOT11/CNOT6/CDK2/EP300/SFN/ZNF385A/CNOT1/CCNA2/CENPJ/CARM1/TP53/PRMT1/BTG2/CDC25C/CNOT7/CNOT3/PCNA/NPM1/TFDP1/TFDP2/CNOT6L/BAX/E2F4/AURKA/CNOT10
PID_PLK1_PATHWAY	44	0.688	2.455	0.002	0.019	0.013	5363	tags=43%, list=11%, signal=39%	CLSPN/BUB1B/BUB1/ECT2/KIF20A/ERCC6L/PLK1/CENPE/PRC1/CDK1/TPX2/CDC20/INCENP/CCNB1/FBXO5/KIF2A/BORA/NDC80/ROCK2
REACTOME_SUMOYLATION_OF_DNA_REPLICATION_PROTEINS	44	0.655	2.336	0.002	0.019	0.013	14644	tags=80%, list=29%, signal=57%	TOP2A/CDCA8/INCENP/BIRC5/NUP205/NUP153/TPR/AURKB/PIAS3/NUP160/POM121/NUP37/NUP107/NUP210/TOP2B/NUP62/NUP155/NUP133/NUP188/NUP93/NDC1/RAE1/PCNA/TOP1/RANBP2/NUP98/SEH1L/NUP85/NUP35/NUP54/SUMO2/RANGAP1/AURKA/UBE2I/NUP214
REACTOME_SUMOYLATION_OF_RNA_BINDING_PROTEINS	44	0.645	2.301	0.002	0.019	0.013	14644	tags=75%, list=29%, signal=53%	CBX2/NUP205/NUP153/TPR/NUP160/POM121/PHC1/NUP37/RNF2/NUP107/NUP210/NUP62/NUP155/NUP133/BMI1/NUP188/SCMH1/PHC3/NUP93/NDC1/RAE1/CBX4/RANBP2/NUP98/SEH1L/NUP85/HNRNPK/NUP35/NUP54/SUMO2/NOP58/UBE2I/NUP214
PID_FANCONI_PATHWAY	43	0.655	2.319	0.002	0.019	0.013	13675	tags=77%, list=27%, signal=56%	FANCI/BLM/FANCD2/FANCB/BRCA1/FANCE/CHEK1/BRCA2/TOPBP1/UBE2T/FANCG/RFC3/BRIP1/RFC4/USP1/RPA1/RMI1/H2AFX/ATM/RAD1/FAN1/FANCA/RFC5/ATR/XRCC3/FANCM/PALB2/FANCF/RAD50/FANCL/FBXW11/WDR48/ATRIP
REACTOME_VOLTAGE_GATED_POTASSIUM_CHANNELS	42	0.552	1.951	0.002	0.019	0.013	4771	tags=36%, list=9%, signal=32%	KCNH5/KCNV1/KCNH3/KCNG3/KCNH8/KCNS1/KCND2/KCNQ3/KCNV2/KCNH2/KCNH7/KCNA4/KCNQ1/KCNQ4/KCNC1
REACTOME_ACTIVATION_OF_ATR_IN_RESPONSE_TO_REPLICATION_STRESS	37	0.713	2.453	0.002	0.019	0.013	10936	tags=68%, list=22%, signal=53%	CLSPN/MCM10/MCM2/MCM8/ORC1/CDC25A/CDC6/CHEK1/ORC6/MCM3/MCM6/CDC45/MCM7/MCM4/DBF4/RFC3/CDC7/CDK2/RFC4/MCM5/RPA1/CDC25C/RAD1/RFC5/ATR
REACTOME_GAP_JUNCTION_ASSEMBLY	37	0.614	2.112	0.002	0.019	0.013	6421	tags=38%, list=13%, signal=33%	TUBAL3/TUBA3C/GJB6/GJB3/TUBB3/GJD4/GJA3/TUBB2B/GJA8/GJB7/TUBA1B/GJB4/TUBA1C/GJA9
REACTOME_RUNX1_INTERACTS_WITH_CO_FACTORS_WHOSE_PRECISE_EFFECT_ON_RUNX1_TARGETS_IS_NOT_KNOWN	37	0.623	2.143	0.002	0.019	0.013	12281	tags=59%, list=24%, signal=45%	CBX2/SMARCC1/ACTL6A/CSNK2A1/CBX6/SMARCC2/PHC1/ARID2/RNF2/EP300/ARID1A/SMARCD1/BMI1/SMARCB1/SCMH1/SMARCA4/ARID1B/PHC3/CBFB/PBRM1/CBX4/RUNX1
REACTOME_SUMOYLATION_OF_UBIQUITINYLATION_PROTEINS	37	0.612	2.105	0.002	0.019	0.013	14855	tags=70%, list=29%, signal=50%	NUP205/NUP153/TPR/NUP160/POM121/VHL/PIAS1/NUP37/NUP107/NUP210/NUP62/NUP155/NUP133/NUP188/NUP93/NDC1/RAE1/RANBP2/NUP98/SEH1L/NUP85/NUP35/NUP54/UBE2I/NUP214/PIAS2
PID_ATM_PATHWAY	31	0.647	2.162	0.002	0.019	0.013	12738	tags=61%, list=25%, signal=46%	CDC25A/TP53BP1/BLM/SMC3/FANCD2/BRCA1/MDC1/DCLRE1C/RBBP8/TRIM28/H2AFX/RNF8/ATM/ABL1/CDC25C/SMC1A/XRCC4/UIMC1/RAD50
REACTOME_EXPORT_OF_VIRAL_RIBONUCLEOPROTEINS_FROM_NUCLEUS	31	0.631	2.109	0.002	0.019	0.013	13511	tags=74%, list=27%, signal=54%	NUP205/NUP153/TPR/NUP160/POM121/NUP37/NUP107/NUP210/NUP62/NUP155/NUP133/NUP188/NUP93/NDC1/RAE1/RAN/RANBP2/XPO1/NUP98/SEH1L/NUP85/NUP35/NUP54
REACTOME_LAMININ_INTERACTIONS	30	0.652	2.158	0.002	0.019	0.013	6044	tags=47%, list=12%, signal=41%	LAMC2/ITGB4/ITGA2/LAMA3/ITGA3/LAMA1/LAMC1/ITGA6/NID1/ITGAV/ITGB1/LAMA5/COL4A5/LAMB1
REACTOME_MET_ACTIVATES_PTK2_SIGNALING	30	0.728	2.411	0.002	0.019	0.013	4729	tags=43%, list=9%, signal=39%	COL2A1/LAMC2/COL11A2/COL24A1/ITGA2/LAMA3/ITGA3/LAMA1/COL11A1/LAMC1/SRC/ITGB1/LAMA5
PID_BMP_PATHWAY	41	0.556	1.950	0.002	0.019	0.013	13282	tags=56%, list=26%, signal=41%	CER1/SOSTDC1/BMP4/BAMBI/BMP7/SMURF2/BMPR1B/BMPR1A/SMAD5/MAPK1/CTDSP2/SMAD7/CTDSPL/BMPR2/BMP6/SMAD9/SMAD1/MAP3K7/SMAD6/BMP2/XIAP/SKI/SMAD4
REACTOME_HOMOLOGOUS_DNA_PAIRING_AND_STRAND_EXCHANGE	41	0.684	2.398	0.002	0.019	0.013	11714	tags=66%, list=23%, signal=51%	XRCC2/BARD1/EXO1/RAD51AP1/BLM/BRCA1/CHEK1/BRCA2/RAD51/TOPBP1/WRN/RFC3/BRIP1/RFC4/RHNO1/RPA1/RBBP8/RMI1/DNA2/RAD51D/RMI2/ATM/RAD1/RFC5/ATR/XRCC3/PALB2
REACTOME_HOST_INTERACTIONS_WITH_INFLUENZA_FACTORS	41	0.583	2.046	0.002	0.019	0.013	13511	tags=71%, list=27%, signal=52%	NUP205/NUP153/KPNA2/TGFB1/TPR/NUP160/POM121/NUP37/NUP107/NUP210/NUP62/NUP155/NUP133/KPNB1/NUP188/NUP93/KPNA5/NDC1/RAE1/EIF2AK2/KPNA4/RANBP2/KPNA7/NUP98/SEH1L/NUP85/NUP35/CPSF4/NUP54
REACTOME_MET_PROMOTES_CELL_MOTILITY	41	0.660	2.314	0.002	0.019	0.013	6044	tags=37%, list=12%, signal=32%	COL2A1/LAMC2/COL11A2/COL24A1/ITGA2/LAMA3/ITGA3/LAMA1/COL11A1/LAMC1/SRC/ITGB1/LAMA5/DOCK7/LAMB1
REACTOME_TRANSPORT_OF_MATURE_MRNAS_DERIVED_FROM_INTRONLESS_TRANSCRIPTS	41	0.653	2.290	0.002	0.019	0.013	16899	tags=95%, list=33%, signal=63%	NUP205/NUP153/TPR/NUP160/POM121/NUP37/NUP107/NUP210/NUP62/NUP155/NUP133/FIP1L1/NUP188/NUP93/NDC1/RAE1/NCBP2/ALYREF/RANBP2/NUP98/SEH1L/NUP85/NUP35/CPSF4/NUP54/SLBP/EIF4E/NCBP1/NUP214/NXF1/WDR33/CPSF1/AAAS/NUP43/CPSF3/NUPL2/SYMPK/CPSF2/NUP50
PID_ATR_PATHWAY	39	0.685	2.372	0.002	0.019	0.013	10947	tags=59%, list=22%, signal=46%	CLSPN/MCM2/PLK1/CDC25A/CDC6/FANCD2/CHEK1/BRCA2/RAD51/TOPBP1/MCM7/RFC3/CDK2/RFC4/RPA1/TIMELESS/CCNA2/SMARCAL1/CDC25C/RAD1/RFC5/ATR/CEP164
KEGG_DNA_REPLICATION	36	0.611	2.093	0.002	0.019	0.013	11762	tags=61%, list=23%, signal=47%	MCM2/PRIM1/MCM3/MCM6/POLA1/MCM7/MCM4/POLD1/PRIM2/RFC3/RFC4/MCM5/RPA1/FEN1/DNA2/POLE2/POLA2/LIG1/PCNA/RFC1/RFC5/POLD3
REACTOME_HDR_THROUGH_SINGLE_STRAND_ANNEALING_SSA	36	0.671	2.299	0.002	0.019	0.013	13861	tags=69%, list=27%, signal=50%	BARD1/EXO1/BLM/BRCA1/RAD51/TOPBP1/WRN/RFC3/BRIP1/RFC4/RHNO1/RPA1/RBBP8/RMI1/DNA2/RMI2/ATM/ABL1/RAD1/RFC5/ATR/RAD52/RAD50/ATRIP/KAT5
PID_FOXM1_PATHWAY	40	0.588	2.048	0.002	0.019	0.013	12290	tags=75%, list=24%, signal=57%	TGFA/CENPF/NEK2/PLK1/FOXM1/CDK1/HIST1H2BA/CCNB2/SKP2/CENPA/CDK4/CCNB1/BIRC5/BRCA2/ONECUT1/AURKB/ETV5/CDK2/EP300/MYC/CCNA2/CKS1B/NFATC3/SP1/CDC25B/CDKN2A/RB1/CCND1/CREBBP/XRCC1
REACTOME_INTERACTIONS_OF_REV_WITH_HOST_CELLULAR_PROTEINS	35	0.664	2.259	0.002	0.019	0.013	13788	tags=80%, list=27%, signal=58%	NUP205/NUP153/TPR/NUP160/POM121/NUP37/NUP107/NUP210/NUP62/NUP155/NUP133/KPNB1/NUP188/NUP93/NDC1/RAE1/RAN/NPM1/RCC1/RANBP2/XPO1/NUP98/SEH1L/NUP85/NUP35/RANBP1/NUP54/RANGAP1
REACTOME_DNA_STRAND_ELONGATION	32	0.698	2.330	0.002	0.019	0.013	10908	tags=75%, list=22%, signal=59%	GINS4/GINS1/MCM2/MCM8/PRIM1/MCM3/MCM6/CDC45/POLA1/MCM7/MCM4/POLD1/PRIM2/RFC3/RFC4/MCM5/RPA1/FEN1/DNA2/POLA2/LIG1/PCNA/RFC1/RFC5
REACTOME_NUCLEAR_IMPORT_OF_REV_PROTEIN	32	0.666	2.222	0.002	0.019	0.013	13511	tags=78%, list=27%, signal=57%	NUP205/NUP153/TPR/NUP160/POM121/NUP37/NUP107/NUP210/NUP62/NUP155/NUP133/KPNB1/NUP188/NUP93/NDC1/RAE1/RAN/NPM1/RCC1/RANBP2/NUP98/SEH1L/NUP85/NUP35/NUP54
REACTOME_NUCLEAR_PORE_COMPLEX_NPC_DISASSEMBLY	34	0.667	2.258	0.002	0.019	0.013	13847	tags=76%, list=27%, signal=56%	CDK1/CCNB2/CCNB1/NUP205/NUP153/TPR/NUP160/POM121/NUP37/NUP107/NUP210/NUP62/NUP155/NUP133/NUP188/NUP93/NDC1/RAE1/NEK7/RANBP2/NUP98/SEH1L/NUP85/NUP35/NUP54/NEK9
REACTOME_TRANSPORT_OF_THE_SLBP_DEPENDANT_MATURE_MRNA	34	0.652	2.204	0.002	0.019	0.013	16483	tags=91%, list=33%, signal=61%	NUP205/NUP153/TPR/NUP160/POM121/NUP37/NUP107/NUP210/NUP62/NUP155/NUP133/NUP188/NUP93/NDC1/RAE1/NCBP2/ALYREF/RANBP2/NUP98/SEH1L/NUP85/NUP35/NUP54/SLBP/EIF4E/NCBP1/NUP214/NXF1/AAAS/NUP43/NUPL2
REACTOME_ACTIVATION_OF_THE_PRE_REPLICATIVE_COMPLEX	33	0.720	2.414	0.002	0.019	0.013	7553	tags=64%, list=15%, signal=54%	MCM10/MCM2/MCM8/ORC1/CDC6/ORC6/PRIM1/MCM3/MCM6/CDC45/POLA1/MCM7/MCM4/DBF4/PRIM2/GMNN/CDC7/CDK2/MCM5/CDT1/RPA1
REACTOME_AMINO_ACID_TRANSPORT_ACROSS_THE_PLASMA_MEMBRANE	33	0.655	2.194	0.002	0.019	0.013	5798	tags=48%, list=11%, signal=43%	SLC7A10/SLC6A14/SLC6A15/SLC7A11/SLC6A20/SLC7A3/SLC3A1/SLC1A5/SLC6A6/SLC36A2/SLC38A5/SLC38A1/SLC7A6/SLC7A1/SLC1A4/SLC6A19
REACTOME_RESOLUTION_OF_D_LOOP_STRUCTURES	33	0.649	2.174	0.002	0.019	0.013	9590	tags=55%, list=19%, signal=44%	XRCC2/BARD1/EXO1/EME1/RAD51AP1/BLM/BRCA1/BRCA2/RAD51/WRN/RTEL1/BRIP1/RBBP8/RMI1/DNA2/RAD51D/RMI2/ATM
REACTOME_SUMOYLATION_OF_SUMOYLATION_PROTEINS	33	0.630	2.112	0.002	0.019	0.013	17336	tags=94%, list=34%, signal=62%	NUP205/NUP153/TPR/NUP160/POM121/NUP37/NUP107/NUP210/NUP62/NUP155/NUP133/NUP188/NUP93/NDC1/RAE1/RANBP2/NUP98/SEH1L/NUP85/TOPORS/NUP35/NUP54/SUMO2/UBE2I/NUP214/AAAS/NUP43/NUPL2/NUP50/NUP88/PIAS4
REACTOME_TRANSCRIPTIONAL_REGULATION_BY_E2F6	33	0.652	2.185	0.002	0.019	0.013	12974	tags=73%, list=26%, signal=54%	BRCA1/CHEK1/RAD51/EZH2/APAF1/PHC1/EHMT2/CDC7/RNF2/SUZ12/CBX3/RRM2/RBBP8/E2F6/BMI1/PHC3/MGA/EPC1/CBX5/RBBP4/EED/TFDP1/TFDP2/EHMT1
REACTOME_G1_S_SPECIFIC_TRANSCRIPTION	29	0.635	2.079	0.002	0.019	0.013	13738	tags=69%, list=27%, signal=50%	LIN9/CDK1/ORC1/CDC25A/CDC6/FBXO5/CDC45/POLA1/E2F5/RBL1/TYMS/CDT1/RRM2/E2F6/PCNA/RBBP4/TFDP1/TFDP2/TK1/E2F4
BIOCARTA_G1_PATHWAY	28	0.627	2.043	0.002	0.019	0.013	11922	tags=68%, list=24%, signal=52%	TGFB2/CDK6/CDK1/CDC25A/SKP2/CDK4/SMAD3/TGFB1/CDKN2B/CDK2/TP53/ATM/ABL1/ATR/TGFB3/CDKN2A/TFDP1/RB1/CCND1
PID_BARD1_PATHWAY	28	0.611	1.990	0.002	0.019	0.013	13962	tags=79%, list=28%, signal=57%	BARD1/FANCD2/BRCA1/FANCE/RAD51/TOPBP1/FANCG/PRKDC/CDK2/RBBP8/TP53/ATM/PCNA/FANCA/ATR/XRCC6/NPM1/FANCF/RAD50/FANCL/XRCC5/EWSR1
PID_LIS1_PATHWAY	28	0.605	1.969	0.002	0.019	0.013	11023	tags=46%, list=22%, signal=36%	CDK5R2/RELN/VLDLR/DCX/CDK5R1/LRP8/CSNK2A1/PAFAH1B3/PLA2G7/IQGAP1/ABL1/PPP2R5D/DYNC1H1
REACTOME_ADHERENS_JUNCTIONS_INTERACTIONS	28	0.633	2.060	0.002	0.019	0.013	2052	tags=25%, list=4%, signal=24%	CDH10/CDH9/CDH17/CADM2/CDH6/CDH18/CDH12
REACTOME_TRP_CHANNELS	28	0.649	2.114	0.002	0.019	0.013	6191	tags=39%, list=12%, signal=34%	TRPV6/TRPV5/TRPM3/TRPM6/TRPC1/TRPM5/TRPC7/MCOLN3/TRPV4/TRPA1/TRPC3
KEGG_HOMOLOGOUS_RECOMBINATION	26	0.605	1.938	0.002	0.019	0.013	12993	tags=62%, list=26%, signal=46%	XRCC2/RAD54L/EME1/BLM/BRCA2/RAD51/POLD1/TOP3B/RPA1/RAD51D/XRCC3/POLD3/RAD54B/RAD52/RAD50/RPA4
REACTOME_FORMATION_OF_TUBULIN_FOLDING_INTERMEDIATES_BY_CCT_TRIC	26	0.603	1.931	0.002	0.019	0.013	12821	tags=50%, list=25%, signal=37%	TUBAL3/TUBA3C/TUBB3/TUBB2B/TUBA1B/TUBA1C/CCT5/TUBA3E/CCT2/CCT6A/CCT4/TUBB2A/TUBB1
BIOCARTA_VDR_PATHWAY	24	0.667	2.080	0.002	0.019	0.013	12294	tags=75%, list=24%, signal=57%	SMARCC1/ACTL6A/VDR/SMARCC2/EP300/TOP2B/ARID1A/SMARCD1/CARM1/MED1/BAZ1B/SMARCA4/PRMT1/SUPT16H/CHAF1A/NCOR1/CREBBP/NCOA1
PID_WNT_SIGNALING_PATHWAY	27	0.605	1.946	0.002	0.019	0.013	2800	tags=22%, list=6%, signal=21%	WIF1/DKK1/WNT7B/WNT7A/FZD1/FZD7
REACTOME_G0_AND_EARLY_G1	27	0.637	2.050	0.002	0.019	0.013	7782	tags=44%, list=15%, signal=38%	MYBL2/TOP2A/LIN9/CDK1/CDC25A/CDC6/CCNE2/E2F5/RBL1/CDK2/MYC/CCNA2
REACTOME_BASIGIN_INTERACTIONS	25	0.624	1.972	0.002	0.019	0.013	4719	tags=32%, list=9%, signal=29%	SLC7A10/SLC7A11/ITGA3/MMP1/ITGA6/L1CAM/ITGB1/SLC7A6
REACTOME_RESOLUTION_OF_D_LOOP_STRUCTURES_THROUGH_SYNTHESIS_DEPENDENT_STRAND_ANNEALING_SDSA	25	0.708	2.236	0.002	0.019	0.013	11714	tags=76%, list=23%, signal=58%	XRCC2/BARD1/EXO1/RAD51AP1/BLM/BRCA1/BRCA2/RAD51/WRN/RTEL1/BRIP1/RBBP8/RMI1/DNA2/RAD51D/RMI2/ATM/XRCC3/PALB2
REACTOME_POST_CHAPERONIN_TUBULIN_FOLDING_PATHWAY	23	0.657	2.023	0.002	0.019	0.013	5606	tags=26%, list=11%, signal=23%	TUBAL3/TUBA3C/TUBB3/TUBB2B/TUBA1B/TUBA1C
REACTOME_E2F_MEDIATED_REGULATION_OF_DNA_REPLICATION	22	0.649	1.971	0.002	0.019	0.013	13151	tags=64%, list=26%, signal=47%	CDK1/MCM8/ORC1/CCNB1/ORC6/PRIM1/POLA1/PRIM2/POLA2/TFDP1/ORC2/RB1/TFDP2/ORC4
REACTOME_NEPHRIN_FAMILY_INTERACTIONS	22	0.641	1.946	0.002	0.019	0.013	10836	tags=64%, list=21%, signal=50%	NPHS2/ACTN2/KIRREL2/NPHS1/NCK2/CD2AP/CASK/ACTN3/IQGAP1/ACTN4/KIRREL3/SPTAN1/PIK3CA/SPTBN1
REACTOME_SUMOYLATION_OF_DNA_METHYLATION_PROTEINS	15	0.723	1.997	0.002	0.019	0.013	8478	tags=60%, list=17%, signal=50%	CBX2/DNMT3B/DNMT3A/PHC1/DNMT1/RNF2/BMI1/SCMH1/PHC3
REACTOME_POLO_LIKE_KINASE_MEDIATED_EVENTS	16	0.745	2.094	0.002	0.019	0.013	9896	tags=75%, list=20%, signal=60%	MYBL2/CENPF/PLK1/LIN9/FOXM1/CDC25A/CCNB2/CCNB1/PKMYT1/EP300/WEE1/CDC25C
BIOCARTA_ATRBRCA_PATHWAY	21	0.648	1.950	0.002	0.019	0.013	13675	tags=71%, list=27%, signal=52%	FANCD2/BRCA1/FANCE/CHEK1/BRCA2/RAD51/FANCG/TP53/ATM/RAD1/FANCA/ATR/FANCF/RAD50/ATRIP
REACTOME_DEADENYLATION_OF_MRNA	21	0.662	1.993	0.002	0.019	0.013	14400	tags=71%, list=29%, signal=51%	CNOT11/CNOT6/EIF4B/CNOT1/CNOT7/CNOT3/EIF4A1/EIF4A3/PABPC1/EIF4A2/PAN3/PAIP1/CNOT6L/CNOT10/EIF4E
BIOCARTA_MCM_PATHWAY	18	0.735	2.125	0.002	0.019	0.013	7080	tags=67%, list=14%, signal=57%	MCM2/ORC1/CDC6/ORC6/MCM3/MCM6/KITLG/MCM7/MCM4/CDK2/MCM5/CDT1
REACTOME_NEGATIVE_REGULATION_OF_TCF_DEPENDENT_SIGNALING_BY_WNT_LIGAND_ANTAGONISTS	14	0.744	2.007	0.002	0.019	0.013	3527	tags=43%, list=7%, signal=40%	WIF1/DKK1/SFRP2/SOST/DKK4/WNT9A
BIOCARTA_FIBRINOLYSIS_PATHWAY	12	-0.746	-2.048	0.002	0.019	0.013	3698	tags=58%, list=7%, signal=54%	CPB2/PLAT/F2/PLG/FGG/FGB/FGA
BIOCARTA_LECTIN_PATHWAY	12	-0.771	-2.115	0.002	0.019	0.013	3103	tags=58%, list=6%, signal=55%	MBL2/C3/C7/C8A/C6/MASP2/C9
REACTOME_EICOSANOIDS	12	-0.838	-2.301	0.002	0.019	0.013	5035	tags=75%, list=10%, signal=68%	PTGIS/CYP4F12/CYP4B1/CYP4F11/CYP4F3/CYP4A11/CYP4F2/CYP8B1/CYP4A22
REACTOME_MISCELLANEOUS_SUBSTRATES	12	-0.681	-1.870	0.002	0.019	0.013	3269	tags=67%, list=6%, signal=62%	CYP3A43/CYP4B1/CYP4F11/CYP4F3/CYP2D6/CYP4A11/CYP4F2/CYP4A22
REACTOME_PYRIMIDINE_CATABOLISM	12	-0.761	-2.090	0.002	0.019	0.013	2711	tags=42%, list=5%, signal=39%	UPB1/TYMP/DPYS/AGXT2/UPP2
REACTOME_TRYPTOPHAN_CATABOLISM	12	-0.788	-2.164	0.002	0.019	0.013	1657	tags=58%, list=3%, signal=56%	KYNU/AADAT/HAAO/TDO2/ACMSD/KMO/IDO2
BIOCARTA_AHSP_PATHWAY	13	-0.750	-2.113	0.002	0.019	0.013	1555	tags=46%, list=3%, signal=45%	UROD/GATA1/AHSP/HBB/HBA2/HBA1
BIOCARTA_EXTRINSIC_PATHWAY	13	-0.810	-2.283	0.002	0.019	0.013	3497	tags=62%, list=7%, signal=57%	F7/PROC/F2/F10/SERPINC1/FGG/FGB/FGA
REACTOME_CYP2E1_REACTIONS	11	-0.855	-2.243	0.002	0.019	0.013	1453	tags=64%, list=3%, signal=62%	CYP2C9/CYP2D6/CYP2C8/CYP2B6/CYP2A6/CYP2A13/CYP2A7
REACTOME_GAMMA_CARBOXYLATION_TRANSPORT_AND_AMINO_TERMINAL_CLEAVAGE_OF_PROTEINS	11	-0.825	-2.165	0.002	0.019	0.013	3497	tags=73%, list=7%, signal=68%	F7/PROC/F2/FURIN/F10/GAS6/PROZ/F9
REACTOME_METALLOTHIONEINS_BIND_METALS	11	-0.958	-2.512	0.002	0.019	0.013	212	tags=82%, list=0%, signal=81%	MT1A/MT1F/MT1M/MT1E/MT2A/MT1G/MT1X/MT1H/MT1B
REACTOME_O2_CO2_EXCHANGE_IN_ERYTHROCYTES	13	-0.663	-1.867	0.002	0.019	0.013	3937	tags=54%, list=8%, signal=50%	CA1/CA2/SLC4A1/HBB/CA4/HBA2/HBA1
BIOCARTA_GABA_PATHWAY	10	0.881	2.191	0.002	0.019	0.013	1327	tags=40%, list=3%, signal=39%	GABRA2/GABRA5/GABRA3/GABRA4
KEGG_FOLATE_BIOSYNTHESIS	10	-0.773	-1.968	0.002	0.019	0.013	6731	tags=70%, list=13%, signal=61%	FPGS/PTS/ALPP/QDPR/GCH1/ALPL/ALPI
REACTOME_ABACAVIR_TRANSPORT_AND_METABOLISM	10	-0.733	-1.867	0.002	0.019	0.013	5695	tags=50%, list=11%, signal=44%	SLC22A2/GUK1/ADH1A/PCK1/SLC22A1
REACTOME_ANDROGEN_BIOSYNTHESIS	10	-0.823	-2.094	0.002	0.019	0.013	3463	tags=70%, list=7%, signal=65%	LHB/HSD17B3/CGA/HSD3B2/CYP17A1/SRD5A1/POMC
REACTOME_CHYLOMICRON_ASSEMBLY	10	-0.833	-2.121	0.002	0.019	0.013	3048	tags=70%, list=6%, signal=66%	SAR1B/APOA2/APOC2/APOE/APOA1/APOC3/APOA4
REACTOME_HDL_REMODELING	10	-0.909	-2.315	0.002	0.019	0.013	1902	tags=70%, list=4%, signal=67%	APOC2/CETP/ALB/APOE/APOA1/APOC3/LCAT
REACTOME_KETONE_BODY_METABOLISM	10	-0.812	-2.067	0.002	0.019	0.013	2597	tags=60%, list=5%, signal=57%	HMGCL/ACAT1/BDH1/BDH2/HMGCS2/OXCT2
REACTOME_REMOVAL_OF_AMINOTERMINAL_PROPEPTIDES_FROM_GAMMA_CARBOXYLATED_PROTEINS	10	-0.856	-2.181	0.002	0.019	0.013	3497	tags=80%, list=7%, signal=74%	F7/PROC/F2/FURIN/F10/GAS6/PROZ/F9
REACTOME_UREA_CYCLE	10	-0.903	-2.299	0.002	0.019	0.013	2798	tags=80%, list=6%, signal=76%	NMRAL1/OTC/SLC25A2/SLC25A15/ASL/CPS1/ARG1/ASS1
PID_INTEGRIN4_PATHWAY	11	0.807	2.052	0.002	0.019	0.013	6044	tags=73%, list=12%, signal=64%	LAMC2/ITGB4/LAMA3/LAMA1/LAMC1/ITGA6/LAMA5/LAMB1
REACTOME_CONDENSATION_OF_PROMETAPHASE_CHROMOSOMES	11	0.853	2.168	0.002	0.019	0.013	5446	tags=82%, list=11%, signal=73%	SMC4/NCAPH/NCAPD2/CDK1/NCAPG/CCNB2/CCNB1/SMC2/CSNK2A1
REACTOME_UNWINDING_OF_DNA	12	0.832	2.150	0.002	0.019	0.013	6855	tags=83%, list=14%, signal=72%	GINS4/GINS1/MCM2/MCM8/MCM3/MCM6/CDC45/MCM7/MCM4/MCM5
BIOCARTA_CLASSIC_PATHWAY	14	-0.730	-2.070	0.002	0.019	0.013	3984	tags=57%, list=8%, signal=53%	C1QA/C3/C1S/C1R/C7/C8A/C6/C9
REACTOME_RESPONSE_TO_METAL_IONS	14	-0.919	-2.608	0.002	0.019	0.013	212	tags=71%, list=0%, signal=71%	CSRP1/MT1A/MT1F/MT1M/MT1E/MT2A/MT1G/MT1X/MT1H/MT1B
REACTOME_SYNTHESIS_OF_BILE_ACIDS_AND_BILE_SALTS_VIA_24_HYDROXYCHOLESTEROL	14	-0.817	-2.317	0.002	0.019	0.013	5205	tags=71%, list=10%, signal=64%	AKR1C4/PTGIS/CYP27A1/HSD3B7/CYP46A1/CYP39A1/CYP8B1/SLC27A2/AKR1D1/SLC27A5
REACTOME_ASSEMBLY_OF_ACTIVE_LPL_AND_LIPC_LIPASE_COMPLEXES	17	-0.816	-2.434	0.002	0.019	0.013	3230	tags=59%, list=6%, signal=55%	LMF1/LPL/FURIN/FGF21/APOC2/CREB3L3/CIDEC/ANGPTL4/APOA5/APOA4
BIOCARTA_COMP_PATHWAY	19	-0.750	-2.321	0.002	0.019	0.013	4185	tags=63%, list=8%, signal=58%	CFD/C1QA/MBL2/C3/C1S/CFB/C1R/C7/C8A/C6/MASP2/C9
REACTOME_AFLATOXIN_ACTIVATION_AND_DETOXIFICATION	19	-0.706	-2.184	0.002	0.019	0.013	6693	tags=58%, list=13%, signal=50%	DPEP2/ACY1/MGST2/ACY3/MGST1/GGT5/DPEP3/CYP3A5/AKR7L/AKR7A3/CYP2A13
REACTOME_PLASMA_LIPOPROTEIN_ASSEMBLY	19	-0.743	-2.302	0.002	0.019	0.013	3281	tags=47%, list=6%, signal=44%	APOC4/SAR1B/APOA2/APOC2/APOE/APOA1/APOC1/APOC3/APOA4
REACTOME_REGULATION_OF_TLR_BY_ENDOGENOUS_LIGAND	19	-0.618	-1.914	0.002	0.019	0.013	2920	tags=42%, list=6%, signal=40%	LY96/SFTPA2/LBP/CD14/FGG/FGB/FGA/SFTPA1
REACTOME_INTRINSIC_PATHWAY_OF_FIBRIN_CLOT_FORMATION	21	-0.733	-2.334	0.002	0.019	0.013	3235	tags=62%, list=6%, signal=58%	PROC/F2/VWF/GP9/F10/F11/KNG1/SERPING1/F12/SERPINC1/KLKB1/GP5/F9
REACTOME_SYNTHESIS_OF_LEUKOTRIENES_LT_AND_EOXINS_EX	21	-0.647	-2.062	0.002	0.019	0.013	3485	tags=43%, list=7%, signal=40%	LTC4S/CYP4B1/CYP4F11/CYP4F3/CYP4A11/GGT5/DPEP3/CYP4F2/CYP4A22
BIOCARTA_AMI_PATHWAY	20	-0.730	-2.273	0.002	0.019	0.013	3497	tags=55%, list=7%, signal=51%	F7/PLAT/PROC/F2/PLG/F10/SERPINC1/AHSP/FGG/FGB/FGA
KEGG_PRIMARY_BILE_ACID_BIOSYNTHESIS	16	-0.796	-2.350	0.002	0.019	0.013	5205	tags=75%, list=10%, signal=67%	AKR1C4/ACOX2/CYP27A1/HSD3B7/BAAT/CYP46A1/SCP2/CYP39A1/CYP7A1/CYP8B1/AKR1D1/SLC27A5
REACTOME_FATTY_ACIDS	15	-0.889	-2.556	0.002	0.019	0.013	2219	tags=80%, list=4%, signal=77%	CYP2J2/CYP4F12/CYP4B1/CYP4F11/CYP4F3/CYP2D6/CYP4A11/CYP4F2/CYP4A22/CYP2B6/CYP2A13/CYP2A7
REACTOME_P130CAS_LINKAGE_TO_MAPK_SIGNALING_FOR_INTEGRINS	15	-0.630	-1.810	0.002	0.019	0.013	2603	tags=27%, list=5%, signal=25%	VWF/FGG/FGB/FGA
REACTOME_SYNTHESIS_OF_BILE_ACIDS_AND_BILE_SALTS_VIA_27_HYDROXYCHOLESTEROL	15	-0.663	-1.907	0.002	0.019	0.013	5205	tags=47%, list=10%, signal=42%	AKR1C4/PTGIS/CYP27A1/HSD3B7/CYP7A1/CYP8B1/AKR1D1
REACTOME_RA_BIOSYNTHESIS_PATHWAY	22	-0.638	-2.075	0.002	0.019	0.013	3240	tags=45%, list=6%, signal=43%	SDR16C5/CRABP1/DHRS4/DHRS3/ADH1A/ADH4/ALDH8A1/ADH1C/CYP26A1/RDH16
BIOCARTA_INTRINSIC_PATHWAY	23	-0.777	-2.562	0.002	0.019	0.013	3235	tags=57%, list=6%, signal=53%	PROC/F2/F10/F11/KNG1/SERPING1/F12/SERPINC1/KLKB1/FGG/FGB/FGA/F9
PID_INTEGRIN2_PATHWAY	27	-0.593	-2.046	0.002	0.019	0.013	5180	tags=33%, list=10%, signal=30%	F11R/PLAT/PROC/C3/F10/KNG1/FGG/FGB/FGA
REACTOME_SYNTHESIS_OF_BILE_ACIDS_AND_BILE_SALTS_VIA_7ALPHA_HYDROXYCHOLESTEROL	24	-0.685	-2.272	0.002	0.019	0.013	5205	tags=50%, list=10%, signal=45%	AKR1C4/ACOX2/PTGIS/CYP27A1/HSD3B7/BAAT/SCP2/CYP7A1/CYP8B1/SLC27A2/AKR1D1/SLC27A5
REACTOME_XENOBIOTICS	24	-0.669	-2.218	0.002	0.019	0.013	4277	tags=50%, list=8%, signal=46%	CYP3A7/CYP2J2/CYP2C9/CYP3A43/CYP2D6/CYP2C18/CYP3A5/CYP2C8/CYP2B6/CYP2A6/CYP2A13/CYP2A7
REACTOME_SULFUR_AMINO_ACID_METABOLISM	26	-0.599	-2.041	0.002	0.019	0.013	6610	tags=54%, list=13%, signal=47%	ETHE1/MPST/BHMT2/CSAD/MAT1A/TST/CDO1/SLC25A10/CBS/ADI1/GOT1/GOT2/CTH/BHMT
KEGG_HISTIDINE_METABOLISM	28	-0.587	-2.040	0.002	0.019	0.013	3998	tags=39%, list=8%, signal=36%	AOC1/ACY3/ASPA/ALDH7A1/ALDH2/AMDHD1/HAL/HDC/FTCD/UROC1/CNDP1
REACTOME_PEROXISOMAL_LIPID_METABOLISM	28	-0.643	-2.236	0.002	0.019	0.013	5100	tags=43%, list=10%, signal=39%	ACOX2/ACOT4/PHYH/EHHADH/DECR2/ACOX1/MLYCD/ACAA1/SCP2/ACBD4/SLC27A2/HAO2
BIOCARTA_NUCLEARRS_PATHWAY	34	-0.603	-2.213	0.002	0.019	0.013	4186	tags=35%, list=8%, signal=32%	ABCG5/CYP2C9/NR0B2/NR1I3/CYP4B1/ABCB4/CYP4A11/NR1I2/CYP8B1/CYP4A22/CYP26A1/CYP2B6
REACTOME_SYNTHESIS_OF_BILE_ACIDS_AND_BILE_SALTS	34	-0.624	-2.290	0.002	0.019	0.013	5205	tags=41%, list=10%, signal=37%	AKR1C4/ACOX2/PTGIS/CYP27A1/HSD3B7/BAAT/CYP46A1/SCP2/CYP39A1/CYP7A1/CYP8B1/SLC27A2/AKR1D1/SLC27A5
KEGG_TRYPTOPHAN_METABOLISM	40	-0.609	-2.323	0.002	0.019	0.013	4729	tags=45%, list=9%, signal=41%	KYNU/CAT/AOC1/EHHADH/HADH/ALDH7A1/ACAT1/ECHS1/AADAT/ALDH2/GCDH/OGDHL/HAAO/INMT/TDO2/ACMSD/KMO/IDO2
KEGG_GLYCINE_SERINE_AND_THREONINE_METABOLISM	31	-0.763	-2.727	0.002	0.019	0.013	2840	tags=52%, list=6%, signal=49%	GLDC/DMGDH/GLYCTK/PIPOX/GCAT/CBS/SARDH/GAMT/DAO/SHMT1/AGXT2/CTH/BHMT/GNMT/AGXT/SDS
REACTOME_FOXO_MEDIATED_TRANSCRIPTION_OF_OXIDATIVE_STRESS_METABOLIC_AND_NEURONAL_GENES	30	-0.633	-2.219	0.002	0.019	0.013	4133	tags=37%, list=8%, signal=34%	CAT/IGFBP1/SOD2/PPARGC1A/POMC/INS/GCK/PCK1/PLXNA4/AGRP/NPY
REACTOME_GLYOXYLATE_METABOLISM_AND_GLYCINE_DEGRADATION	31	-0.593	-2.117	0.002	0.019	0.013	4180	tags=39%, list=8%, signal=36%	PRODH2/NDUFAB1/GLDC/GRHPR/ALDH4A1/HAO1/PXMP2/GOT2/DAO/AGXT2/GNMT/AGXT
REACTOME_PLASMA_LIPOPROTEIN_REMODELING	30	-0.845	-2.961	0.002	0.019	0.013	3230	tags=63%, list=6%, signal=59%	LMF1/LPL/FURIN/FGF21/APOA2/APOC2/CETP/CREB3L3/CIDEC/ALB/APOE/ANGPTL4/APOA5/APOA1/APOF/APOC3/LPA/LCAT/APOA4
REACTOME_FORMATION_OF_FIBRIN_CLOT_CLOTTING_CASCADE	38	-0.624	-2.330	0.002	0.019	0.013	4692	tags=50%, list=9%, signal=45%	THBD/F13B/F7/PROC/F2/VWF/GP9/F10/F11/KNG1/SERPING1/F12/SERPINC1/KLKB1/FGG/GP5/FGB/FGA/F9
KEGG_FATTY_ACID_METABOLISM	42	-0.665	-2.575	0.002	0.019	0.013	3309	tags=52%, list=7%, signal=49%	ACADVL/ADH1B/EHHADH/ACOX1/HADH/ACAA2/ACAA1/CPT2/ECI1/ALDH7A1/ACAT1/ECHS1/ADH1A/ALDH2/ACADS/GCDH/ACADL/CYP4A11/ACSL1/ADH4/CYP4A22/ADH1C
KEGG_VALINE_LEUCINE_AND_ISOLEUCINE_DEGRADATION	43	-0.572	-2.226	0.002	0.019	0.013	5463	tags=44%, list=11%, signal=39%	HIBCH/ALDH6A1/BCAT2/EHHADH/HADH/IVD/ACAA2/ACAA1/HMGCL/PCCB/ALDH7A1/ACAT1/ABAT/ECHS1/HSD17B10/ALDH2/ACADS/HMGCS2/OXCT2
REACTOME_BILE_ACID_AND_BILE_SALT_METABOLISM	43	-0.554	-2.157	0.002	0.019	0.013	5205	tags=42%, list=10%, signal=38%	AKR1C4/ACOX2/PTGIS/CYP27A1/HSD3B7/BAAT/SLCO1A2/CYP46A1/STARD5/SCP2/CYP39A1/CYP7A1/ALB/CYP8B1/SLC27A2/AKR1D1/SLC27A5/SLC10A1
REACTOME_COMPLEX_I_BIOGENESIS	55	-0.627	-2.580	0.002	0.020	0.013	8192	tags=60%, list=16%, signal=50%	NDUFV3/NDUFS3/NDUFA6/NDUFC1/NDUFC2/NDUFA8/NDUFV1/NDUFB2/NDUFA5/NDUFS6/NDUFS5/NDUFB9/NDUFAB1/NDUFAF1/NDUFB8/NDUFA1/NDUFB10/NDUFA11/NDUFB7/NDUFS7/NDUFS8/NDUFA7/MT-ND2/NDUFV2/MT-ND1/NDUFA2/NDUFA3/NDUFB1/NDUFA13/MT-ND4/MT-ND5/MT-ND3/MT-ND6
KEGG_DRUG_METABOLISM_OTHER_ENZYMES	51	-0.584	-2.357	0.002	0.020	0.013	3269	tags=37%, list=6%, signal=35%	CYP3A43/UGT2B4/CES2/UPB1/CES5A/TYMP/UGT2B15/DPYS/UGT2B10/CDA/UGT2A1/NAT2/XDH/CYP3A5/UGT2B7/CYP2A6/UPP2/CYP2A13/CYP2A7
KEGG_ARGININE_AND_PROLINE_METABOLISM	52	-0.608	-2.447	0.002	0.020	0.013	5619	tags=46%, list=11%, signal=41%	ACY1/SAT2/PRODH2/AOC1/CKB/NOS1/OTC/CKMT1A/NOS2/ALDH7A1/ALDH4A1/CKMT1B/SAT1/ALDH2/GOT1/GOT2/GAMT/ASL/DAO/CPS1/ARG1/ASS1/GLS2/PRODH
KEGG_ARACHIDONIC_ACID_METABOLISM	58	-0.529	-2.199	0.002	0.020	0.013	3971	tags=34%, list=8%, signal=32%	CYP2J2/CYP2C9/LTC4S/GPX1/CBR1/CBR3/EPHX2/PLA2G5/CYP4F3/PLA2G1B/CYP2C18/CYP4A11/GGT5/PTGDS/CYP4F2/GPX3/CYP4A22/CYP2C8/CYP2B6/PLA2G2A
REACTOME_ARACHIDONIC_ACID_METABOLISM	58	-0.550	-2.288	0.002	0.020	0.013	3971	tags=41%, list=8%, signal=38%	GPX4/PTGIS/CYP2J2/CYP2C9/LTC4S/GPX1/CBR1/FAAH/CYP4B1/EPHX2/PON3/CYP4F11/FAAH2/HPGD/CYP4F3/CYP4A11/GGT5/PTGDS/DPEP3/CYP4F2/PON1/CYP8B1/CYP4A22/CYP2C8
REACTOME_PEROXISOMAL_PROTEIN_IMPORT	62	-0.590	-2.498	0.003	0.020	0.014	5100	tags=37%, list=10%, signal=33%	ACOX2/PEX14/ACOT4/CAT/PHYH/GSTK1/EHHADH/DECR2/ACOX1/DHRS4/MLYCD/ACAA1/HMGCL/PIPOX/NOS2/BAAT/EPHX2/SCP2/HAO1/DAO/SLC27A2/AGXT/HAO2
REACTOME_CYTOCHROME_P450_ARRANGED_BY_SUBSTRATE_TYPE	64	-0.582	-2.483	0.003	0.020	0.014	5216	tags=50%, list=10%, signal=45%	FDXR/PTGIS/CYP3A7/CYP2J2/CYP2C9/CYP27A1/CYP3A43/FDX1/CYP46A1/CYP4F12/CYP4B1/CYP4F11/CYP4F3/CYP4V2/CYP39A1/CYP2D6/CYP2C18/CYP4A11/CYP7A1/CYP4F2/CYP8B1/CYP21A2/CYP4A22/CYP3A5/POMC/CYP2C8/CYP11A1/CYP26A1/CYP2B6/CYP2A6/CYP2A13/CYP2A7
KEGG_RETINOL_METABOLISM	63	-0.580	-2.453	0.003	0.020	0.014	4277	tags=43%, list=8%, signal=39%	CYP3A7/CYP2C9/CYP3A43/UGT2B4/DHRS4/DGAT2/DGAT1/DHRS3/ADH1A/DHRS4L2/CYP2C18/UGT2B15/CYP4A11/UGT2B10/ADH4/UGT2A1/CYP4A22/CYP3A5/UGT2B7/CYP2C8/ADH1C/CYP26A1/CYP2B6/RDH16/CYP2A6/CYP2A13/CYP2A7
REACTOME_FOXO_MEDIATED_TRANSCRIPTION	66	-0.416	-1.775	0.003	0.020	0.014	5705	tags=21%, list=11%, signal=19%	CDKN1A/PINK1/CAT/IGFBP1/SOD2/GADD45A/PPARGC1A/POMC/INS/GCK/PCK1/PLXNA4/AGRP/NPY
REACTOME_TRANSCRIPTIONAL_REGULATION_BY_TP53	347	0.318	1.602	0.003	0.020	0.014	12513	tags=41%, list=25%, signal=31%	ARID3A/POU4F1/G6PD/PRKAA2/NDRG1/BCL2L14/E2F7/E2F8/BARD1/CDK1/PMAIP1/TPX2/EXO1/FANCI/BLM/CDK5R1/FANCD2/CCNB1/BRCA1/BRPF3/CHEK1/BIRC5/CCNK/MSH2/CCNE2/APAF1/PLAGL1/TOPBP1/MDC1/RBL1/AURKB/CSNK2A1/TP53AIP1/CASP2/TAF1L/WRN/AGO2/TAF6/CHD3/DYRK2/POLR2B/TAF1/L3MBTL1/HDAC2/EHMT2/CNOT11/RFC3/PPP1R13L/BRIP1/CNOT6/CDK2/RFC4/RHNO1/SMYD2/EP300/TAF3/TNFRSF10C/PMS2/SFN/KAT6A/TAF4B/ZNF385A/RFFL/TXNRD1/CNOT1/YWHAQ/…
KEGG_ADIPOCYTOKINE_SIGNALING_PATHWAY	67	-0.450	-1.923	0.003	0.020	0.014	3185	tags=21%, list=6%, signal=20%	SOCS3/IRS4/SLC2A4/TNFRSF1B/PRKAG2/ACACB/PPARGC1A/PCK2/ACSL1/POMC/PCK1/AGRP/NPY/ADIPOQ
REACTOME_INTERFERON_ALPHA_BETA_SIGNALING	67	-0.452	-1.931	0.003	0.020	0.014	10870	tags=39%, list=22%, signal=30%	IFNA6/IFNA17/IFNA2/IFNA10/HLA-E/IFNA13/EGR1/IFNA16/HLA-C/SOCS3/PSMB8/IFITM3/IFITM1/ISG20/SOCS1/OASL/IFITM2/HLA-A/IRF4/HLA-G/HLA-F/ISG15/HLA-B/IFI6/BST2/IFI27
REACTOME_MITOCHONDRIAL_TRANSLATION	92	-0.404	-1.867	0.003	0.020	0.014	23857	tags=62%, list=47%, signal=33%	MRPS22/MRPL47/MRPL1/MRPS7/MRPL37/CHCHD1/MRPS31/OXA1L/MRPL18/MRPL14/MRPS18C/MRPL35/MRPL51/MRPL19/MRPS5/MRPL2/TSFM/MRPS11/MRPL32/MRPL21/MRPL39/MRPS17/MRPS26/MRPL24/MRPL13/MRPS33/MRPS6/MRPL16/MRPS2/MRPS12/MRPL4/MRPL20/MRPL22/MRPL15/TUFM/MRPS28/MRPL46/MRPL36/MRPS34/MRPL28/MRPL23/MTIF3/MRPL52/MRPS25/MRPL27/MRPS15/MRPL40/GADD45GIP1/MRPL55/MRPL12/MRPS36/AURKAIP1/MRPL34/MRPL54/MT-RNR2/MRPL41/MT-RNR1
REACTOME_CLASS_A_1_RHODOPSIN_LIKE_RECEPTORS	308	0.323	1.611	0.003	0.020	0.014	5921	tags=22%, list=12%, signal=19%	SST/CXCL5/TAC1/TACR3/RXFP4/HTR1D/P2RY4/HTR5A/OPRK1/CCR3/CCKBR/MTNR1A/GRPR/HTR2C/ADORA2B/ADORA1/ADRA2C/AVPR1B/CCK/KEL/NPY4R/NPFFR2/MTNR1B/TRH/CXCL1/EDN3/HTR4/MLN/MLNR/LPAR2/RLN2/CCR6/PTGDR2/CXCL6/OXGR1/CXCR5/SSTR1/PRLHR/CNR1/FFAR2/CHRM4/TAC3/DRD5/NPSR1/NTS/CXCL3/TACR2/CXCR2/MCHR2/OXTR/NMB/HCAR3/HTR1E/P2RY10/GRP/HCRTR2/HTR1F/TAAR1/HCRTR1/RXFP3/CHRM3/NPFFR1/OPRD1/INSL3/SSTR5/HTR6/RGR
KEGG_COMPLEMENT_AND_COAGULATION_CASCADES	69	-0.726	-3.112	0.003	0.020	0.014	4692	tags=58%, list=9%, signal=53%	THBD/CFD/F13B/C1QA/BDKRB2/C4BPB/CPB2/CD55/F7/PLAT/PROC/MBL2/F2/CFI/VWF/PLG/CFH/SERPINF2/C3/C1S/F10/F11/KNG1/CFB/SERPING1/F12/C1R/SERPINC1/C7/C8G/KLKB1/FGG/C8B/C8A/C6/FGB/FGA/MASP2/F9/C9
KEGG_METABOLISM_OF_XENOBIOTICS_BY_CYTOCHROME_P450	69	-0.486	-2.082	0.003	0.020	0.014	5205	tags=41%, list=10%, signal=36%	AKR1C4/ADH1B/MGST2/CYP3A7/CYP2C9/GSTK1/CYP3A43/UGT2B4/EPHX1/GSTO1/MGST1/ADH1A/GSTM1/CYP2C18/UGT2B15/UGT2B10/GSTM5/ADH4/GSTA5/GSTA1/UGT2A1/GSTZ1/GSTA2/CYP3A5/UGT2B7/CYP2C8/ADH1C/CYP2B6
KEGG_PPAR_SIGNALING_PATHWAY	69	-0.547	-2.345	0.003	0.020	0.014	3659	tags=39%, list=7%, signal=36%	CYP27A1/EHHADH/ACOX1/ACAA1/CPT2/LPL/GK/SCP2/APOA2/FABP1/PCK2/ACADL/CYP4A11/HMGCS2/CYP7A1/ACSL1/ANGPTL4/CYP8B1/CYP4A22/APOA5/APOA1/SLC27A2/SLC27A5/PCK1/APOC3/FABP4/ADIPOQ
REACTOME_PLASMA_LIPOPROTEIN_ASSEMBLY_REMODELING_AND_CLEARANCE	69	-0.613	-2.630	0.003	0.020	0.014	3281	tags=32%, list=6%, signal=30%	APOC4/LMF1/SAR1B/LPL/FURIN/FGF21/APOA2/APOC2/CETP/CREB3L3/CIDEC/ALB/APOE/ANGPTL4/APOA5/APOA1/APOC1/APOF/APOC3/LPA/LCAT/APOA4
KEGG_DRUG_METABOLISM_CYTOCHROME_P450	71	-0.549	-2.369	0.003	0.020	0.014	5194	tags=44%, list=10%, signal=39%	ADH1B/MGST2/CYP3A7/CYP2C9/GSTK1/CYP3A43/UGT2B4/GSTO1/MGST1/ADH1A/GSTM1/FMO2/CYP2D6/CYP2C18/UGT2B15/UGT2B10/GSTM5/ADH4/GSTA5/GSTA1/UGT2A1/GSTZ1/GSTA2/CYP3A5/UGT2B7/CYP2C8/ADH1C/CYP2B6/CYP2A6/CYP2A13/CYP2A7
REACTOME_DISEASES_OF_METABOLISM	100	-0.360	-1.685	0.003	0.020	0.014	5619	tags=26%, list=11%, signal=23%	ACY1/EPM2A/FDXR/MMACHC/KHK/SLC37A4/HYAL1/BTD/CYP27A1/NAGLU/MAT1A/PC/SFTPA2/FDX1/PCCB/SFTA3/SFTPC/CYP17A1/CYP21A2/GYS2/POMC/DCXR/CYP11A1/SFTPB/SFTPA1/ALDOB
REACTOME_RESPIRATORY_ELECTRON_TRANSPORT	99	-0.652	-3.044	0.003	0.020	0.014	6759	tags=60%, list=13%, signal=52%	NDUFC1/NDUFC2/COX8A/NDUFA8/NDUFV1/UQCRC1/TACO1/COX14/NDUFA4/NDUFB2/NDUFA5/CYC1/COX7C/COX5A/NDUFS6/SDHA/SURF1/NDUFS5/NDUFB9/SDHD/UQCR10/COQ10A/NDUFAB1/NDUFAF1/COX6A1/UQCRB/COX6B1/ETFDH/NDUFB8/NDUFA1/NDUFB10/NDUFA11/NDUFB7/NDUFS7/SDHB/NDUFS8/COX5B/NDUFA7/MT-ND2/ETFB/COX7B/NDUFV2/MT-ND1/UQCR11/NDUFA2/NDUFA3/NDUFB1/NDUFA13/MT-ND4/COX4I1/MT-CYB/COX6C/MT-CO3/MT-CO1/MT-ND5/MT-CO2/MT-ND3/UQCRQ/MT-ND6
REACTOME_TP53_REGULATES_METABOLIC_GENES	83	-0.413	-1.850	0.003	0.020	0.014	6597	tags=28%, list=13%, signal=24%	COX8A/TNRC6C/TACO1/COX14/NDUFA4/PRDX5/COX7C/COX5A/DDIT4/PRDX2/SURF1/LAMTOR2/COX6A1/COX6B1/COX5B/PRKAG2/COX7B/COX4I1/COX6C/MT-CO3/MT-CO1/MT-CO2/GLS2
REACTOME_AMYLOID_FIBER_FORMATION	79	-0.450	-1.987	0.003	0.020	0.014	2921	tags=20%, list=6%, signal=19%	SNCA/HIST2H3C/GSN/LTF/HIST1H4J/FURIN/HIST2H2AA4/APCS/IAPP/FGA/APOA1/INS/TTR/CALCA/APOA4/SAA1
REACTOME_PHASE_I_FUNCTIONALIZATION_OF_COMPOUNDS	104	-0.541	-2.560	0.003	0.020	0.014	5216	tags=46%, list=10%, signal=41%	FDXR/ADH1B/NQO2/PTGIS/CYP3A7/CES3/AOC1/CYP2J2/ACSS2/MARC1/CYP2C9/CYP27A1/CYP3A43/MARC2/EPHX1/CES2/FDX1/CBR3/CMBL/CYP46A1/CYP4F12/CYP4B1/ADH1A/CYP4F11/CYP4F3/ALDH2/CYP4V2/CYP39A1/FMO2/CYP2D6/CYP2C18/CYP4A11/CYP7A1/CYP4F2/ADH4/CYP8B1/CYP21A2/CYP4A22/CYP3A5/POMC/CYP2C8/CYP11A1/ADH1C/CYP26A1/CYP2B6/CYP2A6/CYP2A13/CYP2A7
KEGG_PEROXISOME	78	-0.582	-2.566	0.003	0.020	0.014	5100	tags=37%, list=10%, signal=33%	ACOX2/PRDX5/PEX14/CAT/PHYH/GSTK1/EHHADH/DECR2/ACOX1/DHRS4/SOD2/MLYCD/ACAA1/HMGCL/PIPOX/NOS2/BAAT/EPHX2/SCP2/HAO1/SOD1/PXMP2/PEX11G/ACSL1/DAO/XDH/SLC27A2/AGXT/HAO2
NABA_CORE_MATRISOME	265	0.327	1.599	0.003	0.020	0.014	7032	tags=25%, list=14%, signal=21%	ZPLD1/MATN3/COL2A1/FRAS1/DMBT1/LAMC2/VWDE/NPNT/COL9A2/NELL1/TNFAIP6/HAPLN1/COL11A2/IGSF10/COL28A1/RELN/MFAP2/COL10A1/RSPO4/COL24A1/VWA2/ZP1/IGFBPL1/LAMA3/LAMA1/OTOG/SPARCL1/VIT/COMP/ACAN/COL11A1/VWA5B2/IBSP/FBLN1/LAMC1/CRIM1/DMP1/THSD4/PAPLN/SPP1/NID1/NTN4/SLIT1/TNC/LAMA5/LTBP1/COL20A1/COCH/TECTB/COL4A5/FNDC1/FNDC8/LAMB1/AGRN/FBN3/CILP2/VWA5B1/PCOLCE2/FBN2/NTNG2/SBSPON/ESM1/VWA3A/COL19A1/COL9A3
REACTOME_RESPIRATORY_ELECTRON_TRANSPORT_ATP_SYNTHESIS_BY_CHEMIOSMOTIC_COUPLING_AND_HEAT_PRODUCTION_BY_UNCOUPLING_PROTEINS	106	-0.630	-2.988	0.003	0.020	0.014	6759	tags=58%, list=13%, signal=50%	NDUFC1/NDUFC2/COX8A/NDUFA8/NDUFV1/UQCRC1/TACO1/COX14/NDUFA4/NDUFB2/NDUFA5/CYC1/COX7C/COX5A/NDUFS6/SDHA/SURF1/NDUFS5/NDUFB9/SDHD/UQCR10/COQ10A/NDUFAB1/NDUFAF1/COX6A1/UQCRB/COX6B1/ETFDH/NDUFB8/NDUFA1/NDUFB10/NDUFA11/NDUFB7/NDUFS7/SDHB/NDUFS8/COX5B/NDUFA7/MT-ND2/ETFB/MT-ATP8/COX7B/NDUFV2/MT-ND1/UQCR11/NDUFA2/NDUFA3/NDUFB1/NDUFA13/MT-ND4/COX4I1/MT-CYB/MT-ATP6/COX6C/MT-CO3/MT-CO1/MT-ND5/MT-CO2/MT-ND3/…
REACTOME_PHASE_II_CONJUGATION_OF_COMPOUNDS	108	-0.439	-2.089	0.003	0.020	0.014	4958	tags=31%, list=10%, signal=28%	PAPSS2/MGST2/AKR1A1/SULT1A4/SULT2A1/GSTK1/UGT2B4/MAT1A/GSTO1/ABHD14B/MGST1/GLYATL3/UGP2/GSTM1/UGT2B15/GGT5/UGT2B10/GSTM5/GSTA5/GSTA1/UGT2A1/ACSM5/ACSM1/GSTZ1/GSTA2/NAT2/ACSM2B/UGT2B7/SULT1A1/GLYATL1/GLYAT/SULT1A2/ACSM2A/NNMT
REACTOME_G_ALPHA_Q_SIGNALLING_EVENTS	212	0.338	1.605	0.003	0.021	0.014	8949	tags=30%, list=18%, signal=25%	GRM5/TAC1/TACR3/CCKBR/RGSL1/MMP3/GRPR/ITPR3/HTR2C/AVPR1B/DGKB/CCK/NPFFR2/TRH/EDN3/MLN/MLNR/LPAR2/RGS13/GRM1/TRPC7/GAST/FFAR2/GPRC6A/TAC3/NPSR1/PLCB1/NTS/TACR2/MCHR2/OXTR/NMB/P2RY10/GRP/HCRTR2/HCRTR1/DAGLA/CHRM3/NPFFR1/RGS4/GNG4/RPS6KA3/PRKCA/TRPC3/RGS17/XCL1/BRS3/PMCH/PROK2/NMU/ITPR2/MAPK1/SOS1/KISS1R/GNGT1/GCG/P2RY1/F2RL2/QRFP/LPAR1/CHRM1/EDN1/CREB1/TRIO
KEGG_REGULATION_OF_ACTIN_CYTOSKELETON	210	0.332	1.570	0.003	0.021	0.014	10604	tags=34%, list=21%, signal=27%	ITGB8/ACTN2/FGF5/SCIN/ITGB4/ITGA2/FGF3/ITGB6/FGF4/PAK6/ITGA3/FGF2/VAV3/FGF8/INSRR/WASF1/CHRM4/FGFR3/MYLK3/ITGA6/FGF11/PDGFD/ITGAV/ITGB1/TIAM2/FGF14/DIAPH3/FGF13/ROCK2/CHRM3/PDGFC/LIMK1/FGF20/ABI2/PFN2/ENAH/ITGA2B/FGFR2/PIP5K1A/ITGA5/PAK4/BRAF/NCKAP1/FGFR4/PDGFRA/FGF9/MAPK1/ACTN3/SOS1/PPP1R12A/IQGAP1/FGD1/CHRM1/CRKL/IQGAP3/PIKFYVE/ACTN4/ITGA4/GNA13/NRAS/ROCK1/RRAS2/MYLK2/KRAS/ITGAM/PIK3CG/VCL/PTK2…
REACTOME_COMPLEMENT_CASCADE	112	-0.386	-1.842	0.003	0.021	0.014	4227	tags=33%, list=8%, signal=30%	CLU/CFD/C1QA/C4BPB/COLEC11/CPB2/CD55/MBL2/CPN2/CD81/F2/CFI/IGLV3-27/CFH/VTN/C5AR2/C3/CFHR1/C1S/CFHR2/CFB/SERPING1/CFP/C1R/C7/C8G/CFHR4/C8B/C8A/CRP/COLEC10/C6/MASP2/CFHR3/FCN2/FCN3/C9
KEGG_OXIDATIVE_PHOSPHORYLATION	114	-0.594	-2.856	0.003	0.021	0.014	6759	tags=56%, list=13%, signal=49%	NDUFC1/NDUFC2/ATP6V0B/COX8A/COX6CP3/NDUFA8/NDUFV1/UQCRC1/NDUFA4/NDUFB2/NDUFA5/CYC1/COX7C/COX5A/NDUFS6/SDHA/NDUFS5/NDUFB9/SDHD/UQCR10/COX7A2/NDUFAB1/COX17/COX6A1/UQCRB/COX6B1/NDUFB8/LHPP/NDUFA1/NDUFB10/NDUFA11/NDUFB7/NDUFS7/SDHB/NDUFS8/ATP6V1G2/COX5B/NDUFA7/MT-ND2/MT-ND4L/MT-ATP8/COX7B/NDUFV2/MT-ND1/UQCR11/NDUFA2/NDUFA3/NDUFB1/ATP4A/MT-ND4/COX4I1/MT-CYB/MT-ATP6/COX6C/MT-CO3/MT-CO1/MT-ND5/MT-CO2/MT…
REACTOME_REGULATION_OF_INSULIN_LIKE_GROWTH_FACTOR_IGF_TRANSPORT_AND_UPTAKE_BY_INSULIN_LIKE_GROWTH_FACTOR_BINDING_PROTEINS_IGFBPS	122	-0.345	-1.679	0.003	0.021	0.014	4577	tags=27%, list=9%, signal=25%	CP/TIMP1/NUCB1/AMELX/APOL1/IGFBP1/PROC/IGFBP7/F2/GZMH/PLG/C3/SERPINA10/TF/APOA2/CTSG/KNG1/IGFBP2/AMBN/IGFBP4/SERPINC1/GAS6/ALB/IGFALS/APOE/FGG/PENK/IGF1/FGA/APOA5/APOA1/FGF23/KLK3
KEGG_PARKINSONS_DISEASE	113	-0.593	-2.840	0.003	0.021	0.014	6759	tags=54%, list=13%, signal=47%	NDUFC1/NDUFC2/COX8A/COX6CP3/SLC25A4/NDUFA8/NDUFV1/UQCRC1/NDUFA4/NDUFB2/NDUFA5/PINK1/CYC1/COX7C/COX5A/NDUFS6/SDHA/NDUFS5/NDUFB9/SDHD/UQCR10/COX7A2/NDUFAB1/COX6A1/UQCRB/SNCA/COX6B1/NDUFB8/NDUFA1/NDUFB10/NDUFB7/NDUFS7/SDHB/NDUFS8/COX5B/NDUFA7/MT-ND2/MT-ND4L/MT-ATP8/COX7B/NDUFV2/MT-ND1/UQCR11/NDUFA2/NDUFA3/NDUFB1/MT-ND4/COX4I1/MT-CYB/MT-ATP6/COX6C/MT-CO3/MT-CO1/MT-ND5/MT-CO2/MT-ND3/COX4I2/UQCRQ/COX6A…
REACTOME_ION_CHANNEL_TRANSPORT	183	0.368	1.714	0.003	0.021	0.014	7185	tags=24%, list=14%, signal=21%	TTYH1/ATP12A/WNK2/TRPV6/ATP6V1G3/TRPV5/TRPM3/ATP6V0A4/TRPM6/ANO9/RYR2/BEST3/ATP8A2/CLCA1/ASIC1/TRPC1/TRPM5/TRPC7/ATP1A4/FXYD2/ATP10B/NALCN/ATP1A2/MCOLN3/ATP1A1/TRPV4/ATP13A4/ATP2C2/BSND/ANO4/TRPA1/CASQ1/ATP2B1/ATP7A/UNC80/ATP11A/ATP10A/FXYD3/TTYH3/TRPC3/ATP1A3/ATP9A/RYR3/ATP1B1
REACTOME_RESPONSE_TO_ELEVATED_PLATELET_CYTOSOLIC_CA2PLUS	130	-0.398	-1.950	0.003	0.021	0.014	5813	tags=28%, list=12%, signal=25%	SCCPDH/TEX264/SERPINA1/LY6G6F/CTSW/TIMP1/CLU/CFD/VEGFC/ITIH3/VWF/PLG/SERPINF2/ITIH4/RARRES2/SERPINA4/ISLR/PPBP/TF/APOH/KNG1/SERPING1/SOD1/A1BG/SELP/GAS6/ALB/FGG/IGF1/ORM1/FGB/FGA/ORM2/HRG/APOA1/CLEC3B
NABA_ECM_GLYCOPROTEINS	186	0.356	1.657	0.003	0.021	0.014	6685	tags=27%, list=13%, signal=23%	ZPLD1/MATN3/FRAS1/DMBT1/LAMC2/VWDE/NPNT/NELL1/TNFAIP6/IGSF10/RELN/MFAP2/RSPO4/VWA2/ZP1/IGFBPL1/LAMA3/LAMA1/OTOG/SPARCL1/VIT/COMP/VWA5B2/IBSP/FBLN1/LAMC1/CRIM1/DMP1/THSD4/PAPLN/SPP1/NID1/NTN4/SLIT1/TNC/LAMA5/LTBP1/COCH/TECTB/FNDC1/FNDC8/LAMB1/AGRN/FBN3/CILP2/VWA5B1/PCOLCE2/FBN2/NTNG2/SBSPON
REACTOME_CELLULAR_SENESCENCE	163	0.356	1.633	0.003	0.021	0.014	12985	tags=44%, list=26%, signal=32%	HMGA2/CDK6/CBX2/HIST1H1D/HIST1H2BA/HMGA1/HIST3H2BB/IL1A/CDK4/TNIK/LMNB1/EZH2/CCNE2/MAP4K4/UBE2C/ANAPC1/CBX6/E2F2/RPS6KA3/PHC1/EHMT2/CDKN2B/CDK2/RNF2/E2F3/SUZ12/HIST4H4/MAPK1/CCNA2/BMI1/TP53/SCMH1/EP400/PHC3/MINK1/ERF/IFNB1/HIST1H4A/H2AFX/MAP2K6/ATM/HIST2H3D/UBE2E1/UBE2D1/SP1/HIST1H2BL/NFKB1/MAPK14/HIST1H4H/MDM4/MAPK10/AGO1/CDC27/HIST1H2BN/CDKN2A/RBBP4/CDC23/H2AFZ/EED/TFDP1/RB1/CBX4/MAPKAPK5/CABIN…
KEGG_INSULIN_SIGNALING_PATHWAY	136	-0.341	-1.685	0.003	0.021	0.014	5218	tags=15%, list=10%, signal=14%	PDE3A/SOCS3/IRS4/PHKG2/SOCS2/PIK3R3/PYGL/SOCS1/SLC2A4/CALML6/PRKAG2/ACACB/PPARGC1A/PCK2/GYS2/INS/SHC4/GCK/PCK1/FBP1/CALML3
REACTOME_CARDIAC_CONDUCTION	137	0.381	1.701	0.003	0.021	0.014	7519	tags=32%, list=15%, signal=27%	SCN1A/KCNK10/KCNK2/ITPR3/CACNG4/CORIN/CACNB4/RYR2/TRPC1/KCNK9/ATP1A4/KCND2/FXYD2/CACNG1/KCNH2/SCN2A/WWTR1/FGF11/ATP1A2/ATP1A1/CACNA2D3/KCNQ1/TBX5/NPPC/CACNG6/FGF14/CASQ1/CACNA2D2/ATP2B1/FGF13/KCNJ11/ORAI2/NPR2/NKX2-5/FXYD3/CACNB3/SCN5A/SCN2B/ATP1A3/CACNA1D/RYR3/ATP1B1/ITPR2/KCNK1
REACTOME_PROTEIN_LOCALIZATION	157	-0.447	-2.256	0.003	0.021	0.014	8150	tags=28%, list=16%, signal=24%	PAOX/CHCHD5/PEX16/GRPEL1/PMPCA/PAM16/FIS1/LONP2/SEC61B/COQ2/SLC25A4/TIMM10/ACOX2/PEX14/CYC1/ACOT4/CAT/PHYH/GSTK1/EHHADH/DECR2/ACOX1/OTOF/COX17/CYB5A/DHRS4/MLYCD/NDUFB8/ACAA1/OTC/HMGCL/PIPOX/NOS2/BAAT/EPHX2/SCP2/HAO1/PXMP2/DAO/CHCHD10/LDHD/SLC27A2/AGXT/HAO2
REACTOME_THE_CITRIC_ACID_TCA_CYCLE_AND_RESPIRATORY_ELECTRON_TRANSPORT	157	-0.525	-2.647	0.003	0.021	0.014	6759	tags=43%, list=13%, signal=38%	NDUFC1/NDUFC2/COX8A/NDUFA8/NDUFV1/UQCRC1/TACO1/COX14/NDUFA4/NDUFB2/NDUFA5/CYC1/COX7C/COX5A/NDUFS6/SDHA/SURF1/NDUFS5/NDUFB9/SUCLG1/SDHD/UQCR10/COQ10A/NDUFAB1/ADHFE1/NDUFAF1/COX6A1/UQCRB/COX6B1/ETFDH/NDUFB8/NDUFA1/NDUFB10/NDUFA11/NDUFB7/NDUFS7/SDHB/FH/NDUFS8/COX5B/NDUFA7/SUCLG2/MT-ND2/ETFB/MPC1/MT-ATP8/COX7B/NDUFV2/MT-ND1/UQCR11/NDUFA2/NDUFA3/NDUFB1/NDUFA13/MT-ND4/COX4I1/MT-CYB/MT-ATP6/COX6C/MT-CO3…
KEGG_ALZHEIMERS_DISEASE	151	-0.487	-2.435	0.003	0.021	0.014	6759	tags=41%, list=13%, signal=36%	NDUFC1/CHP2/NDUFC2/COX8A/CACNA1C/CHP1/COX6CP3/NDUFA8/NDUFV1/UQCRC1/NDUFA4/NDUFB2/NDUFA5/CYC1/COX7C/COX5A/NDUFS6/SDHA/NDUFS5/NDUFB9/SDHD/UQCR10/COX7A2/NDUFAB1/COX6A1/CALML6/UQCRB/NOS1/SNCA/COX6B1/NDUFB8/NDUFA1/NDUFB10/NDUFB7/LPL/NDUFS7/SDHB/NDUFS8/COX5B/NDUFA7/MT-ATP8/COX7B/NDUFV2/UQCR11/HSD17B10/NDUFA2/NDUFA3/NDUFB1/COX4I1/MT-CYB/MT-ATP6/COX6C/MT-CO3/MT-CO1/MT-CO2/COX4I2/UQCRQ/GRIN2B/APOE/COX6A2/…
REACTOME_METABOLISM_OF_STEROIDS	145	-0.379	-1.883	0.003	0.021	0.014	5216	tags=26%, list=10%, signal=23%	FDXR/AKR1C4/ACOX2/PTGIS/SC5D/HSD17B2/CYP27A1/LHB/EBP/HSD17B3/SAR1B/FDX1/HSD3B7/CGA/BAAT/SLCO1A2/CYP46A1/STARD5/SCP2/ACACB/TM7SF2/CYP39A1/HSD3B2/CYP17A1/SRD5A1/HSD17B14/CYP7A1/INSIG1/ALB/CYP8B1/CYP21A2/POMC/SLC27A2/CYP11A1/AKR1D1/SLC27A5/SLC10A1
KEGG_HUNTINGTONS_DISEASE	166	-0.453	-2.300	0.003	0.021	0.014	6759	tags=37%, list=13%, signal=32%	NDUFC1/NDUFC2/COX8A/COX6CP3/SLC25A4/CLTB/NDUFA8/NDUFV1/UQCRC1/NDUFA4/NDUFB2/NDUFA5/CYC1/POLR2L/COX7C/COX5A/NDUFS6/SDHA/NDUFS5/NDUFB9/SDHD/UQCR10/COX7A2/NDUFAB1/GPX1/CLTCL1/COX6A1/UQCRB/SOD2/COX6B1/NDUFB8/NDUFA1/NDUFB10/TGM2/NDUFB7/NDUFS7/SDHB/NDUFS8/COX5B/NDUFA7/MT-ATP8/COX7B/NDUFV2/UQCR11/NDUFA2/NDUFA3/NDUFB1/PPARGC1A/COX4I1/SOD1/MT-CYB/MT-ATP6/COX6C/MT-CO3/MT-CO1/MT-CO2/COX4I2/CREB3L3/UQCRQ/GRI…
NABA_ECM_AFFILIATED	166	-0.314	-1.597	0.003	0.021	0.014	3984	tags=22%, list=8%, signal=20%	C1QA/CLEC1A/CLEC2B/COLEC11/FREM3/C1QTNF7/MBL2/CLEC14A/SFTPA2/MUC12/SDC1/SFTA3/EMCN/C1QTNF4/ANXA6/ELFN1/SFTPC/LGALS9C/LGALS9B/C1QL1/COLEC10/C1QL2/ANXA10/MUCL1/CLEC3B/HPX/SFTPB/ITLN2/FCN2/PLXNA4/FCN3/SFTPA1/CLEC4M/CLEC4G/CLEC1B/REG1B
REACTOME_FATTY_ACID_METABOLISM	166	-0.475	-2.413	0.003	0.021	0.014	5827	tags=35%, list=12%, signal=31%	SLC27A3/GPX4/ACADVL/ACOX2/PTGIS/CBR4/ACOT4/CYP2J2/ACSF3/CYP2C9/PHYH/LTC4S/NDUFAB1/GPX1/EHHADH/HSD17B3/DECR2/CBR1/ACOX1/SLC25A20/HADH/ACAA2/MLYCD/FAAH/ACAA1/CPT2/PCCB/ECI1/PRKAG2/CYP4B1/EPHX2/SCP2/PON3/ACACB/ECHS1/CYP4F11/FAAH2/HPGD/CYP4F3/ACADS/ACBD4/ACADL/CYP4A11/GGT5/PTGDS/DECR1/DPEP3/CYP4F2/ACSL1/TECRL/ACOT12/PON1/CYP8B1/CYP4A22/SLC27A2/CYP2C8/THRSP/HAO2
KEGG_HYPERTROPHIC_CARDIOMYOPATHY_HCM	83	0.459	1.879	0.003	0.021	0.014	7188	tags=31%, list=14%, signal=27%	ITGB8/TGFB2/TNNC1/CACNG4/ITGB4/ITGA2/ITGB6/CACNB4/PRKAA2/RYR2/ITGA3/MYH7/CACNG1/ITGA6/CACNA2D3/ITGAV/SGCG/TGFB1/ITGB1/CACNG6/CACNA2D2/TNNT2/CACNB3/ITGA2B/CACNA1D/ITGA5
KEGG_TGF_BETA_SIGNALING_PATHWAY	85	0.460	1.893	0.003	0.021	0.014	14739	tags=59%, list=29%, signal=42%	TGFB2/BMP4/AMH/PITX2/BMP7/COMP/NODAL/SMAD3/SMURF2/ACVR1/BMPR1B/TGFB1/LTBP1/E2F5/RBL1/ROCK2/LEFTY2/CDKN2B/EP300/BMPR1A/MYC/ACVR2B/SMAD5/BMP8B/MAPK1/SMAD7/ROCK1/ACVR2A/SP1/BMPR2/BMP6/SMAD9/SMAD2/TNF/TGFB3/SMAD1/TFDP1/RPS6KB1/CREBBP/BMP8A/SMAD6/BMP2/SMAD4/ZFYVE9/E2F4/THBS1/TGFBR2/INHBE/INHBB/LEFTY1
REACTOME_METABOLISM_OF_VITAMINS_AND_COFACTORS	180	-0.314	-1.620	0.003	0.021	0.014	5817	tags=22%, list=12%, signal=19%	COQ2/MTHFD1/BST1/AKR1C4/FOLR2/PTGIS/MMACHC/NMRK1/GPC1/BTD/GCHFR/PTS/ACP5/CYB5A/GSTO1/COQ9/NAMPT/PC/LPL/PCCB/SDC1/MTHFS/APOA2/ACACB/APOC2/PRSS3/VKORC1/BCO2/APOE/SHMT1/GCH1/CYP8B1/RBP4/APOA1/APOC3/TTR/NNMT/NMRK2/APOA4
PID_E2F_PATHWAY	73	0.491	1.948	0.003	0.021	0.014	12493	tags=59%, list=25%, signal=44%	MYBL2/E2F7/WASF1/CDK1/ORC1/CDC25A/CDC6/BRCA1/MCM3/CCNE2/APAF1/POLA1/TOPBP1/E2F5/RBL1/TYMS/E2F2/CDK2/EP300/E2F3/TRRAP/MYC/RRM2/CCNA2/RBBP8/RRM1/E2F6/TRIM28/PRMT5/SIRT1/ATM/SERPINE1/SP1/HBP1/CBX5/CDKN2A/RBBP4/TP73/TFDP1/RB1/CREBBP/XRCC1/TFDP2
KEGG_FC_GAMMA_R_MEDIATED_PHAGOCYTOSIS	91	0.451	1.875	0.003	0.021	0.014	12276	tags=37%, list=24%, signal=28%	SPHK1/PLA2G4D/DNM1/SCIN/PRKCG/VAV3/ASAP2/PLA2G4F/WASF1/MYO10/AMPH/MARCKSL1/PLA2G4E/LIMK1/ASAP1/PRKCA/PIP5K1A/PLCG1/MAPK1/CRKL/PIKFYVE/PRKCD/PIK3CG/WASF2/PIP5K1B/SYK/PIK3CA/PTPRC/DNM1L/PAK1/PLA2G4A/RPS6KB1/PIK3CB/VASP
REACTOME_CREATION_OF_C4_AND_C2_ACTIVATORS	69	0.489	1.930	0.003	0.021	0.014	5593	tags=45%, list=11%, signal=40%	IGKV2-28/IGLV3-25/IGLV2-11/IGHV4-59/IGLV1-51/IGHV3-23/IGHV3-53/IGHV2-5/IGKV5-2/IGHV4-39/IGLV1-44/IGHV3-33/IGLV3-21/IGKV3-11/IGKV3-20/IGLV1-47/IGHV4-34/IGHV3-48/IGHV3-30/IGLV3-19/IGHV1-2/IGHV1-46/IGHG1/IGLV2-23/IGKV1-5/IGLV7-43/IGLV3-1/IGKV3-15/IGKV1-39/IGKV1D-16/IGKV4-1
REACTOME_POTASSIUM_CHANNELS	97	0.430	1.799	0.003	0.021	0.014	6545	tags=30%, list=13%, signal=26%	KCNK10/KCNH5/HCN4/KCNV1/KCNJ16/KCNK2/KCNH3/KCNG3/KCNJ9/KCNMB2/KCNK9/KCNH8/KCNS1/KCND2/KCNQ3/KCNJ10/KCNV2/KCNH2/KCNH7/KCNA4/KCNQ1/KCNQ4/HCN1/KCNC1/GABBR1/KCNJ11/GNG4/KCNB2/KCNJ15
REACTOME_RNA_POLYMERASE_II_TRANSCRIPTION_TERMINATION	66	0.493	1.931	0.003	0.021	0.015	17338	tags=68%, list=34%, signal=45%	LUZP4/CSTF2/THOC2/ZNF473/LSM11/FIP1L1/CASC3/POLDIP3/CSTF2T/ZC3H11A/DDX39B/SNRPB/NCBP2/U2AF2/EIF4A3/THOC5/ALYREF/SRSF9/NUDT21/UPF3B/CHTOP/CPSF4/PAPOLA/SLBP/CDC40/SRSF3/SNRPE/NCBP1/RNPS1/PCF11/CPSF7/THOC1/DHX38/WDR33/RBM8A/SRSF11/CPSF1/SRRM1/CLP1/CPSF3/SYMPK/CPSF2/SRSF7/DDX39A/CSTF3
PID_RB_1PATHWAY	64	0.508	1.975	0.003	0.022	0.015	12213	tags=55%, list=24%, signal=42%	MYOD1/TGFB2/RBP2/PAX3/CDK6/SKP2/CDK4/E2F2/TAF1/CKM/DNMT1/CDK2/EP300/E2F3/MITF/CCNA2/SMARCB1/SMARCA4/PPARG/ELF1/SIRT1/ATF2/ATF7/RUNX2/ABL1/BRD2/MAPK14/CDKN2A/RBBP4/TFDP1/RB1/CBX4/CCND1/CCND2/CREBBP
REACTOME_BIOLOGICAL_OXIDATIONS	219	-0.500	-2.666	0.003	0.022	0.015	5216	tags=39%, list=10%, signal=35%	FDXR/ADH1B/NQO2/PTGIS/PAPSS2/MGST2/AKR1A1/CYP3A7/CES3/AOC1/CYP2J2/ACSS2/MARC1/CYP2C9/CYP27A1/SULT1A4/SULT2A1/GSTK1/ACY3/CYP3A43/UGT2B4/MAT1A/MARC2/EPHX1/CES2/GSTO1/ABHD14B/FDX1/CBR3/CMBL/MGST1/CYP46A1/CYP4F12/CYP4B1/GLYATL3/UGP2/ADH1A/CYP4F11/CYP4F3/ALDH2/CYP4V2/GSTM1/CYP39A1/FMO2/CYP2D6/CYP2C18/UGT2B15/CYP4A11/GGT5/DPEP3/CYP7A1/UGT2B10/CYP4F2/GSTM5/ADH4/GSTA5/GSTA1/UGT2A1/ACSM5/ACSM1/CYP8B1/CYP2…
PID_P53_REGULATION_PATHWAY	56	0.545	2.058	0.003	0.022	0.015	12213	tags=54%, list=24%, signal=41%	SKP2/CHEK1/TP53AIP1/DYRK2/CSNK1G1/PPP1R13L/CDK2/FBXO11/SMYD2/EP300/CSE1L/CCNA2/TRIM28/TP53/PRMT5/CSNK1A1/PRKCD/ATM/HUWE1/ABL1/UBE2D1/MAPK14/TTC5/MDM4/ATR/CSNK1E/PPM1D/CDKN2A/CSNK1D/CREBBP
REACTOME_COPI_INDEPENDENT_GOLGI_TO_ER_RETROGRADE_TRAFFIC	52	0.514	1.916	0.003	0.022	0.015	12908	tags=44%, list=26%, signal=33%	TUBAL3/TUBA3C/TUBB3/DYNC1I1/TUBB2B/TUBA1B/BICD1/DYNC1I2/TUBA1C/PAFAH1B3/DYNC1LI2/GALNT1/TUBA3E/RAB3GAP2/RAB6B/DCTN1/TUBB8/RAB3GAP1/DYNC1H1/PLA2G4A/TUBB2A/TUBB1/BICD2
PID_PS1_PATHWAY	45	0.529	1.907	0.003	0.022	0.015	12213	tags=44%, list=24%, signal=34%	WIF1/DKK1/NKD1/FZD1/CSNK2A1/MYC/CTNNB1/MAPK1/CSNK1A1/NOTCH1/NCSTN/PPP2R5D/ADAM10/NEDD4/TLE1/APH1B/MAP3K7/HNF1A/CCND1/CREBBP
PID_TGFBR_PATHWAY	53	0.509	1.905	0.003	0.022	0.015	16982	tags=68%, list=34%, signal=45%	TGFB2/BAMBI/DACT2/YAP1/SMAD3/SMURF2/TGFB1/CTNNB1/RNF111/SOS1/SMAD7/SKIL/DAB2/OCLN/SPTBN1/SMAD2/SHC1/TGFB3/PDPK1/MAP3K7/RPS6KB1/XIAP/SMAD4/EIF2A/ZFYVE9/TGFBR2/TAB2/DAXX/ZFYVE16/WWP1/TAB1/PPP1R15A/SMURF1/PPP2R2A/STRAP/GRB2
REACTOME_INTRAFLAGELLAR_TRANSPORT	53	0.541	2.022	0.003	0.022	0.015	10769	tags=42%, list=21%, signal=33%	TUBA3C/TUBB3/KIF3C/TUBB2B/TUBA1B/TTC26/TTC30A/WDR35/DYNC2H1/TUBA1C/IFT57/IFT80/TTC30B/IFT52/IFT81/IFT140/TTC21B/WDR19/IFT172/TNPO1/DYNC2LI1/WDR60
REACTOME_GABA_RECEPTOR_ACTIVATION	54	0.491	1.842	0.003	0.022	0.015	6806	tags=35%, list=13%, signal=30%	GABRA2/KCNJ16/GABRG3/GABRA5/GABRB3/GABRA3/GABRA4/KCNJ9/KCNJ10/GABRB2/ADCY8/GABRR1/GNAI1/GABRB1/GABBR1/GNG4/GABRG2/KCNJ15/ADCY7
REACTOME_NETRIN_1_SIGNALING	49	0.523	1.920	0.003	0.022	0.015	12498	tags=53%, list=25%, signal=40%	DSCAML1/DCC/ROBO1/MAPK13/TRPC1/TRPC7/SRC/NTN4/SLIT1/MYO10/NEO1/TRPC3/UNC5B/PLCG1/ABLIM1/TRIO/TRPC4/PRKCQ/PTK2/MAPK14/DOCK1/UNC5D/PAK1/DSCAM/ABLIM2/PTPN11
REACTOME_NUCLEOSOME_ASSEMBLY	49	0.544	1.997	0.003	0.022	0.015	11548	tags=61%, list=23%, signal=47%	CENPI/HJURP/HIST1H2BA/CENPA/HIST3H2BB/CENPK/OIP5/CENPL/CENPM/CENPO/MIS18BP1/CENPH/CENPQ/HIST4H4/CENPN/CENPU/CENPW/MIS18A/HIST1H4A/H2AFX/RSF1/HIST1H2BL/RUVBL1/HIST1H4H/CENPP/SMARCA5/HIST1H2BN/NPM1/RBBP4/H2AFZ
REACTOME_SIGNALING_BY_EGFR	49	0.526	1.931	0.003	0.022	0.015	11730	tags=47%, list=23%, signal=36%	SH3GL3/TGFA/EREG/SRC/ADAM17/CBL/PTPN12/PLCG1/BTC/SOS1/STAM/PTPRK/HGS/NRAS/PAG1/KRAS/ADAM10/PIK3CA/SHC1/GAB1/EGF/AREG/STAM2
PID_AURORA_B_PATHWAY	37	0.588	2.023	0.004	0.022	0.015	11395	tags=68%, list=23%, signal=52%	BUB1/RACGAP1/KIF20A/SMC4/KIF2C/NCAPH/NCAPD2/NCAPG/CDCA8/CENPA/INCENP/TACC1/BIRC5/NDC80/SMC2/AURKB/KLHL13/RASA1/STMN1/NCL/PPP2R5D/CBX5/CUL3/PPP1CC/NPM1
PID_NCADHERIN_PATHWAY	33	0.588	1.971	0.004	0.023	0.015	14534	tags=67%, list=29%, signal=48%	GRIA2/GAP43/CNR1/FER/MAPRE1/DAGLA/KIF5B/PLCG1/CTNNB1/ROCK1/CDH2/DCTN1/GJA1/CTNND1/PIK3CA/PTPN11/FGFR1/CAMK2G/MAPK8/CTTN/CTNNA1/PTPN1
REACTOME_ACTIVATION_OF_AMPK_DOWNSTREAM_OF_NMDARS	28	0.588	1.914	0.004	0.023	0.015	5606	tags=25%, list=11%, signal=22%	TUBAL3/TUBA3C/TUBB3/PRKAA2/TUBB2B/TUBA1B/TUBA1C
REACTOME_PLATELET_ACTIVATION_SIGNALING_AND_AGGREGATION	252	-0.328	-1.777	0.004	0.023	0.015	5813	tags=21%, list=12%, signal=19%	SCCPDH/TEX264/SERPINA1/RHOB/LY6G6F/FYN/PLCG2/CTSW/TIMP1/CLU/CFD/VEGFC/GNB5/PIK3R3/TBXA2R/GP6/RASGRP2/PDPN/ITIH3/GNA14/F2/VWF/PLG/SERPINF2/ITIH4/GNG11/RARRES2/SERPINA4/GP9/ISLR/PPBP/TF/RAPGEF3/APOH/KNG1/SERPING1/SOD1/A1BG/SELP/F2RL3/GAS6/ALB/FGG/IGF1/GP5/ORM1/FGB/FGA/ORM2/HRG/APOA1/CLEC3B/CLEC1B
BIOCARTA_WNT_PATHWAY	24	0.591	1.844	0.004	0.023	0.016	13282	tags=54%, list=26%, signal=40%	WIF1/FZD1/CSNK2A1/MYC/CTNNB1/TLE1/BTRC/MAP3K7/HNF1A/CCND1/CREBBP/PPARD/SMAD4
REACTOME_TELOMERE_C_STRAND_LAGGING_STRAND_SYNTHESIS	24	0.621	1.937	0.004	0.023	0.016	11762	tags=67%, list=23%, signal=51%	PRIM1/POLA1/POLD1/PRIM2/RFC3/RFC4/RPA1/FEN1/DNA2/POLE2/POLA2/LIG1/PCNA/RFC1/RFC5/POLD3
REACTOME_CYCLIN_A_B1_B2_ASSOCIATED_EVENTS_DURING_G2_M_TRANSITION	25	0.593	1.873	0.004	0.023	0.016	13202	tags=60%, list=26%, signal=44%	PLK1/FOXM1/CDK1/CDC25A/CCNB2/CCNB1/PKMYT1/CDK2/CCNA2/WEE1/CDC25C/CDC25B/CDK7/XPO1/PPME1
REACTOME_LAGGING_STRAND_SYNTHESIS	20	0.658	1.955	0.004	0.024	0.016	11762	tags=75%, list=23%, signal=58%	PRIM1/POLA1/POLD1/PRIM2/RFC3/RFC4/RPA1/FEN1/DNA2/POLA2/LIG1/PCNA/RFC1/RFC5/POLD3
BIOCARTA_RAC1_PATHWAY	21	0.621	1.869	0.004	0.024	0.016	12022	tags=57%, list=24%, signal=44%	WASF1/MAP3K1/CDK5R1/LIMK1/PDGFRA/RALBP1/TRIO/PIK3CG/NCF2/PIK3CA/PAK1/RPS6KB1
REACTOME_TRANSCRIPTION_OF_E2F_TARGETS_UNDER_NEGATIVE_CONTROL_BY_DREAM_COMPLEX	19	0.647	1.891	0.004	0.024	0.016	13738	tags=63%, list=27%, signal=46%	TOP2A/LIN9/CDC25A/CDC6/E2F5/RBL1/MYC/PCNA/RBBP4/TFDP1/TFDP2/E2F4
REACTOME_LEADING_STRAND_SYNTHESIS	14	0.666	1.797	0.004	0.024	0.016	11762	tags=79%, list=23%, signal=60%	PRIM1/POLA1/POLD1/PRIM2/RFC3/RFC4/POLA2/PCNA/RFC1/RFC5/POLD3
REACTOME_TP53_REGULATES_TRANSCRIPTION_OF_SEVERAL_ADDITIONAL_CELL_DEATH_GENES_WHOSE_SPECIFIC_ROLES_IN_P53_DEPENDENT_APOPTOSIS_REMAIN_UNCERTAIN	14	0.678	1.829	0.004	0.024	0.016	12018	tags=71%, list=24%, signal=54%	NDRG1/BCL2L14/BIRC5/TP53/CHM/TP53I3/TP63/TP53BP2/TP73/PPP1R13B
REACTOME_HORMONE_LIGAND_BINDING_RECEPTORS	12	-0.676	-1.856	0.004	0.024	0.016	3463	tags=42%, list=7%, signal=39%	LHB/FSHR/CGA/LHCGR/GNRH2
NABA_SECRETED_FACTORS	329	0.299	1.501	0.004	0.024	0.016	5804	tags=19%, list=11%, signal=17%	WIF1/ISM2/CXCL5/SFRP5/WNT7B/NRG3/INSL6/TGFB2/PRL/IL17F/FGF5/IGF2/CBLN2/GDF10/INHA/BMP4/CBLN4/TGFA/AMH/FGF3/WNT7A/FLG/FGF4/CXCL1/FGF2/NTF4/FGF8/EREG/S100A1/IL17A/BMP7/CXCL6/TNFSF15/SFRP2/NODAL/S100A9/BRINP3/WNT10A/FGF11/S100B/CXCL3/FLG2/GDF11/PDGFD/WNT9A/IL1A/LIF/MEGF11/S100A14/LTB/IFNE/IL11/TGFB1/TNFSF4/KITLG/FGF14/HRNR/FGF13/LEFTY2/PDGFC/INSL3/FGF20/TDGF1
REACTOME_BETA_OXIDATION_OF_VERY_LONG_CHAIN_FATTY_ACIDS	11	-0.671	-1.760	0.004	0.024	0.016	4598	tags=55%, list=9%, signal=50%	ACOT4/EHHADH/DECR2/ACOX1/MLYCD/ACAA1
REACTOME_SYNTHESIS_SECRETION_AND_DEACYLATION_OF_GHRELIN	19	-0.596	-1.845	0.004	0.025	0.017	1475	tags=21%, list=3%, signal=20%	GH1/IGF1/INS/PCSK1
REACTOME_GRB2:SOS_PROVIDES_LINKAGE_TO_MAPK_SIGNALING_FOR_INTEGRINS	15	-0.602	-1.731	0.004	0.025	0.017	2603	tags=27%, list=5%, signal=25%	VWF/FGG/FGB/FGA
REACTOME_OLFACTORY_SIGNALING_PATHWAY	338	-0.365	-2.071	0.004	0.026	0.017	16715	tags=63%, list=33%, signal=42%	OR51J1/OR9Q1/OR52K1/OR5AN1/OR5AU1/OR2F2/OR7A17/OR6C76/OR2M3/OR2AK2/OR13D1/OR2A2/OR2A12/OR10H4/OR4B1/OR1S2/OR4F21/OR2T2/OR2M4/OR4A16/OR6C74/OR5P3/OR5W2/OR14C36/OR1L8/OR1F1/OR14K1/OR8B12/OR13G1/OR52I2/OR6M1/OR51I2/OR4D1/OR4K5/OR5M9/OR4L1/OR5AC2/OR51S1/OR8K1/OR1C1/OR2V1/OR1N1/OR5A1/OR10A4/OR2J3/OR2T33/OR6C6/OR13H1/OR10V1/OR11H2/OR6C75/OR52A5/OR51F2/OR6C65/OR2D3/OR10AG1/OR2G3/OR10J1/OR8I2/OR9G1/OR5P2…
REACTOME_PEPTIDE_LIGAND_BINDING_RECEPTORS	182	0.333	1.556	0.004	0.026	0.017	5866	tags=23%, list=12%, signal=20%	SST/CXCL5/TAC1/TACR3/RXFP4/OPRK1/CCR3/CCKBR/GRPR/AVPR1B/CCK/KEL/NPY4R/NPFFR2/TRH/CXCL1/EDN3/MLN/MLNR/RLN2/CCR6/CXCL6/CXCR5/SSTR1/PRLHR/TAC3/NPSR1/NTS/CXCL3/TACR2/CXCR2/MCHR2/OXTR/NMB/GRP/HCRTR2/HCRTR1/RXFP3/NPFFR1/OPRD1/INSL3/SSTR5
KEGG_OLFACTORY_TRANSDUCTION	336	-0.359	-2.039	0.004	0.026	0.017	15322	tags=58%, list=30%, signal=41%	OR2A2/OR2A12/OR8G2P/OR10H4/OR4B1/OR1S2/OR2T2/OR2M4/OR4A16/OR6C74/OR5P3/OR14C36/OR1L8/PRKG1/OR1F1/CALML5/OR8B12/OR13G1/OR52I2/OR6M1/OR51I2/OR4D1/OR4K5/OR5M9/OR4L1/OR5AC2/OR51S1/OR8K1/OR1C1/OR1N1/OR5A1/OR10A4/OR2J3/OR2T33/OR6C6/OR13H1/OR10V1/OR6C75/OR52A5/OR51F2/OR6C65/OR2D3/OR10AG1/OR2G3/OR10J1/OR8I2/OR9G1/OR5P2/OR1L1/OR10C1/OR8H3/OR9Q2/OR5D18/OR8H2/OR51L1/OR2M5/OR4K17/OR8J1/OR4F5/CAMK2A/OR10H2/OR…
REACTOME_ESR_MEDIATED_SIGNALING	191	0.320	1.497	0.004	0.026	0.017	12808	tags=40%, list=25%, signal=30%	SPHK1/MMP3/MMP7/TGFA/GREB1/EREG/IGF1R/HIST1H2BA/HIST3H2BB/SRC/TFF1/SMC3/GNAI1/KPNA2/STAG1/NCOA3/AGO2/GNG4/MYB/POLR2B/EP300/KANK1/MYC/BTC/HIST4H4/MAPK1/CARM1/GNGT1/POU2F1/KDM1A/MED1/STAG2/HSP90AB1/NRIP1/CREB1/POLR2A/NRAS/ATF2/HIST1H4A/STRN/H2AFX/ZDHHC21/HIST2H3D/PRMT1/KRAS/PTK2/SP1/TFF3/HIST1H2BL/GPAM/RAD21/CBFB/HIST1H4H/NR5A2/NCOA2/ZNF217/PIK3CA/AGO1/SMC1A/SHC1/CCNT1/PDPK1/HIST1H2BN/GNG10/EGF/H2A…
REACTOME_METABOLISM_OF_AMINO_ACIDS_AND_DERIVATIVES	359	-0.463	-2.667	0.004	0.026	0.017	5204	tags=27%, list=10%, signal=24%	DBH/DIO1/BHMT2/ALDH6A1/PAPSS2/KYNU/RPL36AL/BCAT2/PSME2/RPS27L/PSMB8/PSMA2/SEPHS2/PRODH2/PPM1K/CSAD/PNMT/NDUFAB1/CKB/ASPA/PSMB11/MAT1A/IVD/GLDC/NMRAL1/OTC/CKMT1A/TPO/DIO3/IYD/TST/SLC25A2/DMGDH/CDO1/PIPOX/GCAT/CGA/ALDH7A1/GRHPR/ACAT1/ALDH4A1/CKMT1B/PHYKPL/SLC25A10/CBS/CRYM/GPT2/QDPR/SAT1/HSD17B10/ADI1/AADAT/SARDH/SLC25A15/HAO1/FAH/AMDHD1/HGD/GCDH/PXMP2/GOT1/GOT2/GAMT/ASL/DAO/CPS1/SHMT1/HAL/BBOX1/AG…
KEGG_LINOLEIC_ACID_METABOLISM	29	-0.547	-1.923	0.004	0.026	0.018	4277	tags=34%, list=8%, signal=32%	CYP3A7/CYP2J2/CYP2C9/CYP3A43/PLA2G5/PLA2G1B/CYP2C18/CYP3A5/CYP2C8/PLA2G2A
REACTOME_GLUCONEOGENESIS	33	-0.565	-2.060	0.005	0.026	0.018	4685	tags=33%, list=9%, signal=30%	ALDOC/SLC37A4/PC/SLC25A10/GOT1/GOT2/PCK2/ENO3/PCK1/FBP1/ALDOB
KEGG_BUTANOATE_METABOLISM	34	-0.579	-2.123	0.005	0.026	0.018	3309	tags=47%, list=7%, signal=44%	EHHADH/HADH/HMGCL/ALDH7A1/ACAT1/BDH1/ABAT/ECHS1/BDH2/ALDH2/ACADS/HMGCS2/OXCT2/ACSM5/ACSM1/ACSM2A
KEGG_CYSTEINE_AND_METHIONINE_METABOLISM	34	-0.551	-2.020	0.005	0.026	0.018	3151	tags=32%, list=6%, signal=30%	MAT1A/CDO1/CBS/ADI1/GOT1/GOT2/DNMT3L/CTH/BHMT/TAT/SDS
REACTOME_MITOCHONDRIAL_FATTY_ACID_BETA_OXIDATION	34	-0.532	-1.951	0.005	0.026	0.018	13481	tags=59%, list=27%, signal=43%	ACADM/ACAD10/PCCA/ACSF2/ACSM3/MECR/ACOT1/MCEE/MMAA/ACADVL/NDUFAB1/HADH/ACAA2/PCCB/ECI1/ECHS1/ACADS/ACADL/DECR1/ACOT12
KEGG_ALANINE_ASPARTATE_AND_GLUTAMATE_METABOLISM	32	-0.504	-1.814	0.005	0.026	0.018	3430	tags=47%, list=7%, signal=44%	NIT2/ACY3/ASPA/ALDH4A1/ABAT/GPT2/GOT1/GOT2/ASL/CPS1/AGXT2/AGXT/GPT/ASS1/GLS2
KEGG_PRION_DISEASES	35	-0.488	-1.798	0.005	0.026	0.018	5138	tags=34%, list=10%, signal=31%	FYN/IL6/CCL5/C1QA/NCAM2/SOD1/C7/C8G/C8B/C8A/C6/C9
REACTOME_GLUTATHIONE_CONJUGATION	35	-0.535	-1.975	0.005	0.026	0.018	4746	tags=34%, list=9%, signal=31%	MGST2/AKR1A1/GSTK1/GSTO1/MGST1/GSTM1/GGT5/GSTM5/GSTA5/GSTA1/GSTZ1/GSTA2
REACTOME_NUCLEOBASE_CATABOLISM	35	-0.517	-1.907	0.005	0.026	0.018	3424	tags=26%, list=7%, signal=24%	GPX1/UPB1/TYMP/GDA/DPYS/AGXT2/ENTPD8/XDH/UPP2
KEGG_LYSINE_DEGRADATION	39	-0.500	-1.886	0.005	0.026	0.018	3309	tags=28%, list=7%, signal=26%	EHHADH/HADH/PIPOX/ALDH7A1/ACAT1/ECHS1/AADAT/ALDH2/GCDH/BBOX1/OGDHL
KEGG_PYRUVATE_METABOLISM	39	-0.518	-1.957	0.005	0.026	0.018	3965	tags=33%, list=8%, signal=31%	ACSS2/ACYP2/PC/ALDH7A1/GRHPR/ACAT1/ACACB/ALDH2/PCK2/HAGH/LDHD/ACOT12/PCK1
KEGG_CITRATE_CYCLE_TCA_CYCLE	31	-0.521	-1.860	0.005	0.026	0.018	4248	tags=35%, list=8%, signal=33%	SDHA/SUCLG1/SDHD/PC/SDHB/FH/SUCLG2/ACO1/PCK2/OGDHL/PCK1
KEGG_PROPANOATE_METABOLISM	31	-0.553	-1.975	0.005	0.026	0.018	9683	tags=55%, list=19%, signal=44%	LDHC/MCEE/LDHAL6B/HIBCH/ALDH6A1/ACSS2/SUCLG1/EHHADH/MLYCD/PCCB/ALDH7A1/SUCLG2/ACAT1/ABAT/ACACB/ECHS1/ALDH2
PID_P38_ALPHA_BETA_PATHWAY	30	-0.507	-1.776	0.005	0.026	0.018	5138	tags=23%, list=10%, signal=21%	FYN/DUSP10/CCM2/MAPK11/BLK/DUSP1/PAK3
KEGG_GRAFT_VERSUS_HOST_DISEASE	37	-0.467	-1.738	0.005	0.026	0.018	6726	tags=32%, list=13%, signal=28%	KLRD1/HLA-C/HLA-DRB1/IL6/HLA-DMA/KIR3DL1/HLA-A/HLA-DRB5/KIR2DL1/HLA-G/HLA-F/HLA-B
REACTOME_PLATELET_AGGREGATION_PLUG_FORMATION	37	-0.502	-1.871	0.005	0.026	0.018	3085	tags=24%, list=6%, signal=23%	RASGRP2/F2/VWF/GP9/RAPGEF3/FGG/GP5/FGB/FGA
PID_HNF3A_PATHWAY	42	-0.479	-1.852	0.005	0.026	0.018	3753	tags=26%, list=7%, signal=24%	C4BPB/SFTPA2/VTN/FOS/CEBPB/SOD1/CYP2C18/ESR1/INS/SFTPA1/KLK3
KEGG_AUTOIMMUNE_THYROID_DISEASE	48	-0.475	-1.904	0.005	0.026	0.018	18672	tags=56%, list=37%, signal=35%	PRF1/GZMB/IFNA1/IL10/IFNA4/HLA-DRA/IL5/HLA-DPB1/IFNA14/IFNA6/IFNA17/IFNA2/IFNA10/HLA-E/IFNA13/IFNA16/HLA-C/HLA-DRB1/CD40/HLA-DMA/HLA-A/TPO/HLA-DRB5/CGA/HLA-G/HLA-F/HLA-B
REACTOME_SIGNALING_BY_RETINOIC_ACID	43	-0.466	-1.812	0.005	0.026	0.018	3240	tags=23%, list=6%, signal=22%	SDR16C5/CRABP1/DHRS4/DHRS3/ADH1A/ADH4/ALDH8A1/ADH1C/CYP26A1/RDH16
REACTOME_SIGNALING_BY_FGFR	86	0.428	1.766	0.005	0.026	0.018	12555	tags=50%, list=25%, signal=38%	FGF5/GALNT3/ESRP1/FGF3/FGF4/FGF2/FGF8/FGFR3/SRC/FLRT2/CBL/FGF20/SPRED1/POLR2B/HNRNPA1/FGFR2/FLRT3/PLCG1/BRAF/FGFR4/FGF9/MAPK1/SOS1/FRS2/FLRT1/POLR2A/NRAS/RBFOX2/TIA1/KRAS/KLB/NCBP2/PIK3CA/SPRED2/SHC1/GAB1/HNRNPH1/HNRNPM/FRS3/HNRNPF/PTBP1/PTPN11/FGFR1
REACTOME_ANTIMICROBIAL_PEPTIDES	83	0.432	1.768	0.005	0.026	0.018	3066	tags=22%, list=6%, signal=20%	DEFA5/BPIFA1/REG3G/PGLYRP4/DEFA6/CHGA/HTN1/HTN3/DEFB126/LYZ/PGLYRP3/RNASE7/REG3A/CCR6/DEFA4/BPIFB2/S100A9/DEFA3
KEGG_DILATED_CARDIOMYOPATHY	90	0.419	1.736	0.005	0.026	0.018	7188	tags=31%, list=14%, signal=27%	ITGB8/TGFB2/TNNC1/CACNG4/ITGB4/ITGA2/ITGB6/CACNB4/RYR2/ITGA3/MYH7/CACNG1/ADCY8/ITGA6/CACNA2D3/ITGAV/SGCG/TGFB1/ITGB1/CACNG6/CACNA2D2/PRKX/TNNT2/CACNB3/ITGA2B/ADCY7/CACNA1D/ITGA5
PID_AVB3_INTEGRIN_PATHWAY	73	0.462	1.836	0.005	0.026	0.018	10016	tags=36%, list=20%, signal=29%	COL2A1/COL9A2/COL11A2/COL10A1/FGF2/VAV3/IGF1R/COL11A1/SRC/SPP1/ITGAV/CBL/COL4A5/COL9A3/ILK/COL4A6/MAPK1/COL7A1/VEGFA/COL5A2/PI4KB/PI4KA/ROCK1/IRS1/VCL/PTK2
PID_HNF3B_PATHWAY	44	-0.496	-1.937	0.005	0.026	0.018	3946	tags=32%, list=8%, signal=29%	IGFBP1/HADH/F2/BDH1/CEBPD/CEBPB/ALB/APOA1/INS/GCK/PCK1/TAT/TTR/ALDOB
REACTOME_METABOLISM_OF_FAT_SOLUBLE_VITAMINS	46	-0.440	-1.738	0.005	0.026	0.018	2614	tags=26%, list=5%, signal=25%	LPL/SDC1/APOA2/APOC2/VKORC1/BCO2/APOE/RBP4/APOA1/APOC3/TTR/APOA4
PID_SMAD2_3NUCLEAR_PATHWAY	81	0.428	1.744	0.005	0.026	0.018	13282	tags=53%, list=26%, signal=39%	FOXG1/DLX1/MYOD1/LAMC1/CDK4/SMAD3/TCF3/E2F5/RBL1/PIAS3/VDR/NKX2-5/HDAC2/CDKN2B/CDK2/EP300/TGIF2/SP3/MYC/SIN3A/CREB1/SMAD7/SKIL/ATF2/IFNB1/RUNX2/SERPINE1/SP1/CBFB/NCOA2/SMAD2/RBBP4/NCOR1/ITGB5/TFDP1/MED15/CREBBP/RUNX1/NCOA1/FOXO4/FOXO3/SKI/SMAD4
REACTOME_G_ALPHA_S_SIGNALLING_EVENTS	476	-0.289	-1.703	0.005	0.026	0.018	16020	tags=53%, list=32%, signal=36%	OR6C76/OR2M3/OR2AK2/HTR7/AVP/ADCYAP1R1/SCT/OR13D1/GPR32/OR2A2/OR2A12/OR10H4/OR4B1/OR1S2/OR4F21/OR2T2/OR2M4/OR4A16/OR6C74/OR5P3/OR5W2/OR14C36/OR1L8/OR1F1/OR14K1/OR8B12/OR13G1/OR52I2/OR6M1/OR51I2/OR4D1/OR4K5/OR5M9/OR4L1/OR5AC2/OR51S1/OR8K1/ARRB1/MC4R/OR1C1/OR2V1/OR1N1/OR5A1/OR10A4/OR2J3/OR2T33/OR6C6/OR13H1/OR10V1/OR11H2/OR6C75/OR52A5/OR51F2/OR6C65/OR2D3/OR10AG1/OR2G3/OR10J1/OR8I2/OR9G1/OR5P2/OR1L1/…
REACTOME_COLLAGEN_DEGRADATION	63	0.497	1.925	0.005	0.026	0.018	2616	tags=22%, list=5%, signal=21%	COL2A1/MMP10/COL9A2/MMP3/MMP12/COL11A2/MMP7/MMP20/COL10A1/MMP13/MMP11/MMP1/COL11A1/ADAM9
KEGG_COLORECTAL_CANCER	62	0.465	1.788	0.005	0.027	0.018	13580	tags=50%, list=27%, signal=37%	TGFB2/AXIN2/DCC/LEF1/TCF7/SMAD3/BIRC5/MSH2/TGFB1/MYC/BRAF/CTNNB1/MAPK1/TP53/KRAS/PIK3CG/MAPK10/PIK3CA/SMAD2/TGFB3/MSH6/CCND1/PIK3CB/TCF7L1/BCL2/TCF7L2/AKT3/SMAD4/MAPK8/BAX/APPL1
REACTOME_TRANSCRIPTIONAL_REGULATION_BY_MECP2	62	0.497	1.913	0.005	0.027	0.018	6191	tags=24%, list=12%, signal=21%	SST/GAD2/FOXG1/OPRK1/GRIA2/GRIN2A/RBFOX1/SOX2/GAD1/GPRIN1/LBR/AURKB/AGO2/HDAC2/TRPC3
REACTOME_REGULATION_OF_PTEN_GENE_TRANSCRIPTION	60	0.506	1.932	0.005	0.027	0.018	13057	tags=53%, list=26%, signal=40%	CBX2/SALL4/EZH2/CBX6/CHD3/PHC1/HDAC2/RNF2/NR2E1/SUZ12/MAPK1/MTA3/KDM1A/BMI1/TP53/SCMH1/PHC3/PPARG/GATAD2B/REST/RRAGB/ATF2/MECOM/RCOR1/HDAC7/RBBP4/ATN1/EED/CBX4/CHD4/MTA1/HDAC5
PID_FAK_PATHWAY	58	0.501	1.905	0.005	0.027	0.018	11922	tags=47%, list=24%, signal=36%	GRB7/NCK2/SRC/ACTA1/ITGAV/ITGB1/ARHGEF28/ROCK2/ARHGAP26/ASAP1/RASA1/ARHGEF11/ITGA5/PLCG1/BRAF/MAPK1/SOS1/MMP14/VCL/PTK2/DOCK1/GIT2/PIK3CA/CAPN2/PAK1/ITGB5/CCND1
REACTOME_CELL_CELL_JUNCTION_ORGANIZATION	58	0.530	2.015	0.005	0.027	0.018	4579	tags=28%, list=9%, signal=25%	CDH10/CDH9/CLDN10/CDH17/CLDN18/CADM2/CDH6/CDH18/CDH12/CLDN8/CLDN11/PARD3/SDK1/CLDN6/CLDN2/CLDN4
REACTOME_MEIOTIC_RECOMBINATION	57	0.482	1.826	0.005	0.027	0.018	11548	tags=46%, list=23%, signal=35%	TEX15/PRDM9/HIST1H2BA/HIST3H2BB/BLM/MSH5/CDK4/BRCA1/PSMC3IP/BRCA2/RAD51/CDK2/RPA1/HIST4H4/RBBP8/HIST1H4A/H2AFX/MLH3/ATM/HIST2H3D/DMC1/HIST1H2BL/HIST1H4H/MND1/HIST1H2BN/H2AFZ
KEGG_PATHOGENIC_ESCHERICHIA_COLI_INFECTION	56	0.487	1.840	0.005	0.027	0.018	10653	tags=39%, list=21%, signal=31%	TUBAL3/TUBA3C/TUBB3/NCK2/TUBB2B/ARHGEF2/TUBA1B/ITGB1/ROCK2/TUBA1C/PRKCA/TLR5/TUBB/TUBB7P/CTNNB1/YWHAQ/NCL/TUBA3E/ROCK1/ABL1/OCLN/TUBB8
REACTOME_PKMTS_METHYLATE_HISTONE_LYSINES	49	0.502	1.842	0.005	0.027	0.018	13077	tags=61%, list=26%, signal=45%	PRDM9/ASH1L/EZH2/SUV39H2/SETDB1/EHMT2/KMT2E/SMYD2/SUZ12/HIST4H4/AEBP2/KMT2A/PRDM16/KMT2D/DOT1L/SMYD3/HIST1H4A/MECOM/SETD2/HIST2H3D/NSD1/NFKB1/HIST1H4H/ATF7IP/RBBP4/EED/KMT2C/EHMT1/SETD1B/RBBP5
REACTOME_SIGNALING_BY_FGFR1	49	0.483	1.773	0.005	0.027	0.018	12555	tags=55%, list=25%, signal=41%	FGF5/FGF3/FGF4/FGF2/FGF8/SRC/FLRT2/CBL/FGF20/SPRED1/FLRT3/PLCG1/BRAF/FGF9/MAPK1/SOS1/FRS2/FLRT1/NRAS/KRAS/PIK3CA/SPRED2/SHC1/GAB1/FRS3/PTPN11/FGFR1
REACTOME_INTERACTIONS_OF_VPR_WITH_HOST_CELLULAR_PROTEINS	35	0.561	1.908	0.005	0.028	0.019	13511	tags=66%, list=27%, signal=48%	HMGA1/NUP205/NUP153/TPR/NUP160/POM121/NUP37/NUP107/NUP210/NUP62/NUP155/NUP133/NUP188/NUP93/NDC1/RAE1/RANBP2/NUP98/PSIP1/SEH1L/NUP85/NUP35/NUP54
REACTOME_EPHA_MEDIATED_GROWTH_CONE_COLLAPSE	29	0.567	1.859	0.005	0.028	0.019	3275	tags=17%, list=6%, signal=16%	EPHA6/EPHA5/EFNA5/EPHA10/SRC
PID_INTEGRIN_CS_PATHWAY	26	0.567	1.816	0.005	0.028	0.019	7188	tags=38%, list=14%, signal=33%	ITGB8/ITGB4/ITGA2/ITGB6/ITGA3/ITGA6/ITGAV/ITGB1/ITGA2B/ITGA5
REACTOME_MUSCLE_CONTRACTION	202	0.324	1.529	0.006	0.030	0.020	7854	tags=28%, list=16%, signal=24%	SCN1A/KCNK10/ACTN2/TNNC1/KCNK2/ITPR3/CACNG4/CORIN/MYL1/CACNB4/MYBPC2/RYR2/TRPC1/KCNK9/ATP1A4/CAV3/KCND2/FXYD2/TNNT1/CACNG1/KCNH2/SCN2A/WWTR1/FGF11/ATP1A2/TRIM72/ATP1A1/ACTA1/CACNA2D3/KCNQ1/TBX5/NPPC/CACNG6/FGF14/CASQ1/CACNA2D2/ATP2B1/NEB/FGF13/TNNT2/KCNJ11/ORAI2/NPR2/NKX2-5/FXYD3/CACNB3/SCN5A/SCN2B/ATP1A3/CACNA1D/RYR3/ATP1B1/ITPR2/KCNK1/ACTN3/SLN
REACTOME_ANCHORING_FIBRIL_FORMATION	15	0.657	1.816	0.006	0.030	0.020	8789	tags=40%, list=17%, signal=33%	LAMC2/LAMA3/COL4A5/TLL2/COL4A6/COL7A1
PID_SMAD2_3PATHWAY	16	0.672	1.888	0.006	0.030	0.020	14644	tags=75%, list=29%, signal=53%	MAP3K1/SMAD3/NUP153/KPNA2/MAPK1/KPNB1/CTDSP2/CTDSPL/SMAD2/SMAD4/UBE2I/NUP214
REACTOME_ACETYLCHOLINE_NEUROTRANSMITTER_RELEASE_CYCLE	16	0.646	1.815	0.006	0.030	0.020	6268	tags=38%, list=12%, signal=33%	SNAP25/PPFIA4/SLC18A3/SLC5A7/STX1A/PPFIA2
REACTOME_TRANSCRIPTION_OF_E2F_TARGETS_UNDER_NEGATIVE_CONTROL_BY_P107_RBL1_AND_P130_RBL2_IN_COMPLEX_WITH_HDAC1	16	0.644	1.809	0.006	0.030	0.020	13738	tags=62%, list=27%, signal=46%	MYBL2/LIN9/CDK1/E2F5/RBL1/CCNA2/RBBP4/TFDP1/TFDP2/E2F4
REACTOME_TRANSPORT_OF_CONNEXONS_TO_THE_PLASMA_MEMBRANE	20	0.642	1.908	0.006	0.030	0.020	5606	tags=30%, list=11%, signal=27%	TUBAL3/TUBA3C/TUBB3/TUBB2B/TUBA1B/TUBA1C
BIOCARTA_TGFB_PATHWAY	19	0.633	1.849	0.006	0.030	0.020	14161	tags=68%, list=28%, signal=49%	TGFB2/SMAD3/TGFB1/EP300/SMAD7/SKIL/SMAD2/TGFB3/MAP3K7/CREBBP/SMAD4/ZFYVE9/TGFBR2
REACTOME_TP53_REGULATES_TRANSCRIPTION_OF_GENES_INVOLVED_IN_G1_CELL_CYCLE_ARREST	14	0.656	1.768	0.006	0.030	0.020	8194	tags=57%, list=16%, signal=48%	ARID3A/E2F7/E2F8/CCNE2/CDK2/ZNF385A/CCNA2/TP53
REACTOME_YAP1_AND_WWTR1_TAZ_STIMULATED_GENE_EXPRESSION	14	0.647	1.744	0.006	0.030	0.020	10076	tags=64%, list=20%, signal=51%	WWTR1/TEAD2/YAP1/TBX5/NKX2-5/TEAD3/GATA4/RUNX2/TEAD1
REACTOME_HIV_LIFE_CYCLE	143	0.357	1.601	0.006	0.030	0.020	16077	tags=60%, list=32%, signal=41%	HMGA1/CCNK/NUP205/NUP153/TPR/NUP160/TAF1L/POM121/TAF6/RNMT/POLR2B/TAF1/NUP37/NUP107/NUP210/TAF3/NUP62/TAF4B/NUP155/NUP133/SSRP1/TAF9B/TAF4/FEN1/NUP188/VPS37B/CHMP3/GTF2H3/NUP93/TAF2/NELFA/POLR2A/NDC1/RAE1/LIG1/SUPT16H/GTF2H2/NELFE/ERCC3/RAN/GTF2H1/NCBP2/CCNT1/XRCC6/RCC1/XRCC4/ERCC2/CDK7/RANBP2/XPO1/VPS37C/NUP98/PSIP1/SEH1L/NUP85/GTF2E1/CHMP4C/NUP35/POLR2D/RANBP1/NUP54/TBP/RANGAP1/XRCC5/TSG101/GTF…
REACTOME_CD28_DEPENDENT_VAV1_PATHWAY	12	-0.649	-1.781	0.006	0.030	0.020	5138	tags=17%, list=10%, signal=15%	FYN/PAK3
REACTOME_ETHANOL_OXIDATION	12	-0.647	-1.775	0.006	0.030	0.020	5194	tags=50%, list=10%, signal=45%	ADH1B/ACSS2/ADH1A/ALDH2/ADH4/ADH1C
REACTOME_REGULATION_OF_COMMISSURAL_AXON_PATHFINDING_BY_SLIT_AND_ROBO	10	0.791	1.966	0.006	0.030	0.020	3943	tags=50%, list=8%, signal=46%	ROBO2/DCC/ROBO1/SRC/SLIT1
REACTOME_PHENYLALANINE_AND_TYROSINE_METABOLISM	10	-0.712	-1.813	0.006	0.030	0.021	1918	tags=60%, list=4%, signal=58%	QDPR/FAH/HGD/GSTZ1/HPD/TAT
BIOCARTA_RB_PATHWAY	13	0.713	1.877	0.006	0.030	0.021	11819	tags=85%, list=23%, signal=65%	CDK1/CDC25A/CDK4/CHEK1/CDK2/TP53/WEE1/ATM/CDC25C/CDC25B/RB1
PID_P53_DOWNSTREAM_PATHWAY	134	0.363	1.612	0.006	0.030	0.021	12213	tags=37%, list=24%, signal=28%	DKK1/ARID3A/TGFA/AFP/POU4F1/NDRG1/BCL2L14/PMAIP1/CCNB1/LIF/SPP1/CCNK/MSH2/NFYA/MAP4K4/APAF1/VDR/E2F2/HDAC2/EP300/TNFRSF10C/PMS2/SFN/E2F3/ZNF385A/TRRAP/CSE1L/CARM1/DROSHA/TP53/SMARCA4/TP53I3/SCN3B/TP63/PRMT1/CX3CL1/BTG2/SERPINE1/SP1/BAK1/PCNA/TP53BP2/BCL2L1/TP73/POU4F2/TFDP1/RB1/PPP1R13B/CEBPZ/CREBBP
REACTOME_MITOTIC_TELOPHASE_CYTOKINESIS	12	0.728	1.881	0.006	0.030	0.021	11813	tags=92%, list=23%, signal=70%	KIF20A/PLK1/SMC3/STAG1/STAG2/MAU2/NIPBL/RAD21/PDS5B/SMC1A/PDS5A
KEGG_UBIQUITIN_MEDIATED_PROTEOLYSIS	129	0.365	1.612	0.006	0.030	0.021	15677	tags=50%, list=31%, signal=35%	UBE2U/CDC20/SKP2/MAP3K1/BRCA1/SMURF2/UBE2Q2/UBE2C/ANAPC1/CBL/PIAS3/UBA2/VHL/BIRC3/KLHL13/PIAS1/TRIM32/TRIM37/UBE2Z/FBXW8/MID1/SAE1/UBR5/CUL2/TRIP12/HUWE1/UBE2E3/UBE2O/UBE2E1/UBE2D1/NEDD4/CUL4B/BTRC/CUL3/BIRC2/BIRC6/CDC27/CDC23/UBE4B/UBE4A/KLHL9/UBE2Q1/CUL7/UBE3B/DET1/XIAP/PPIL2/FANCL/FBXW11/UBA3/CUL5/UBE2G1/UBA6/UBE2I/NHLRC1/PIAS2/ANAPC5/UBE2S/UBE2H/TRAF6/UBE3C/DDB1/WWP1/UBE2N/UBE2K
REACTOME_FORMATION_OF_THE_CORNIFIED_ENVELOPE	127	0.378	1.670	0.006	0.030	0.021	3387	tags=24%, list=7%, signal=22%	KRT80/KRT19/KRT12/KRT4/KRT40/KRT17/KLK8/KRT75/CASP14/KRT20/KRT28/FLG/KRT39/KRT78/KRT25/DSG2/SPRR3/DSG4/DSC3/KLK12/KRT2/ST14/EVPL/KLK13/DSC2/KRT3/DSP/KRT79/KRT34/SPRR1B
REACTOME_SCAVENGING_BY_CLASS_A_RECEPTORS	19	-0.584	-1.809	0.006	0.030	0.021	3735	tags=26%, list=7%, signal=24%	COLEC11/APOE/APOA1/MARCO/SCGB3A2
REACTOME_GENE_SILENCING_BY_RNA	106	0.405	1.739	0.006	0.031	0.021	13880	tags=52%, list=27%, signal=38%	TDRD1/DDX4/PIWIL4/HIST1H2BA/HIST3H2BB/MYBL1/NUP205/NUP153/TDRD9/TPR/NUP160/POM121/TDRKH/AGO2/XPO5/POLR2B/NUP37/NUP107/NUP210/NUP62/NUP155/NUP133/HENMT1/HIST4H4/ASZ1/DROSHA/NUP188/NUP93/POLR2A/HIST1H4A/H2AFX/NDC1/HIST2H3D/RAE1/HIST1H2BL/HIST1H4H/RAN/AGO1/HIST1H2BN/TSN/H2AFZ/DICER1/RANBP2/H3F3A/NUP98/FKBP6/SEH1L/NUP85/PIWIL1/NUP35/POLR2D/HIST2H2BE/NUP54/PIWIL2/HIST1H2AD
REACTOME_STIMULI_SENSING_CHANNELS	106	0.398	1.712	0.006	0.031	0.021	6191	tags=23%, list=12%, signal=20%	TTYH1/WNK2/TRPV6/TRPV5/TRPM3/TRPM6/ANO9/RYR2/BEST3/CLCA1/ASIC1/TRPC1/TRPM5/TRPC7/NALCN/MCOLN3/TRPV4/BSND/ANO4/TRPA1/CASQ1/UNC80/TTYH3/TRPC3
REACTOME_INITIAL_TRIGGERING_OF_COMPLEMENT	77	0.434	1.757	0.006	0.031	0.021	5593	tags=40%, list=11%, signal=36%	IGKV2-28/IGLV3-25/IGLV2-11/IGHV4-59/IGLV1-51/IGHV3-23/IGHV3-53/IGHV2-5/IGKV5-2/IGHV4-39/IGLV1-44/IGHV3-33/IGLV3-21/IGKV3-11/IGKV3-20/IGLV1-47/IGHV4-34/IGHV3-48/IGHV3-30/IGLV3-19/IGHV1-2/IGHV1-46/IGHG1/IGLV2-23/IGKV1-5/IGLV7-43/IGLV3-1/IGKV3-15/IGKV1-39/IGKV1D-16/IGKV4-1
REACTOME_G_ALPHA_I_SIGNALLING_EVENTS	390	0.284	1.452	0.006	0.032	0.021	6984	tags=21%, list=14%, signal=18%	SST/CXCL5/CLPS/GRM3/RXFP4/HTR1D/P2RY4/HTR5A/OPRK1/CCR3/RGSL1/MTNR1A/RBP2/ITPR3/ADORA1/ADRA2C/TAS2R38/PNLIP/PRKCG/NPY4R/MTNR1B/PPP1R1B/CXCL1/PPEF1/LRP2/LPAR2/RGS13/CCR6/PTGDR2/CXCL6/OXGR1/CXCR5/SSTR1/GPC2/CNR1/CHRM4/GPC3/RGS8/PLCB1/ADCY8/SRC/TAS2R31/CXCL3/STRA6/GNAI1/GPSM2/CXCR2/MCHR2/PDE6A/LRP8/HCAR3/HTR1E/RBP3/KPNA2/TAS2R1/HTR1F/TAS2R19/RXFP3/PRKX/GABBR1/GRM7/RGS4/OPRD1/TAS2R5/RGS7/SSTR5/RGR/GNG…
REACTOME_NICOTINATE_METABOLISM	28	-0.531	-1.844	0.007	0.033	0.022	5225	tags=25%, list=10%, signal=22%	BST1/PTGIS/NMRK1/NAMPT/CYP8B1/NNMT/NMRK2
REACTOME_DISEASES_OF_CARBOHYDRATE_METABOLISM	34	-0.476	-1.745	0.007	0.033	0.022	5590	tags=24%, list=11%, signal=21%	EPM2A/KHK/SLC37A4/HYAL1/NAGLU/GYS2/DCXR/ALDOB
KEGG_TYROSINE_METABOLISM	40	-0.449	-1.714	0.007	0.033	0.023	5204	tags=35%, list=10%, signal=31%	DBH/ADH1B/PNMT/TPO/ADH1A/FAH/HGD/GOT1/GOT2/ADH4/GSTZ1/HPD/ADH1C/TAT
NABA_PROTEOGLYCANS	35	-0.467	-1.721	0.007	0.033	0.023	3616	tags=29%, list=7%, signal=27%	NCAN/HAPLN4/DCN/HAPLN2/PODN/PRG4/OMD/OGN/PRG2/SPOCK3
REACTOME_GAMMA_CARBOXYLATION_HYPUSINE_FORMATION_AND_ARYLSULFATASE_ACTIVATION	39	-0.454	-1.715	0.007	0.033	0.023	6588	tags=28%, list=13%, signal=25%	ARSF/FN3K/F7/PROC/STS/F2/FURIN/F10/GAS6/PROZ/F9
REACTOME_NONHOMOLOGOUS_END_JOINING_NHEJ	48	0.490	1.789	0.007	0.033	0.023	13864	tags=58%, list=27%, signal=42%	BARD1/HIST1H2BA/HIST3H2BB/TP53BP1/BRCA1/MDC1/PRKDC/PAXIP1/DCLRE1C/RIF1/HIST4H4/HIST1H4A/H2AFX/RNF8/ATM/TDP1/HIST1H2BL/HIST1H4H/NHEJ1/HIST1H2BN/XRCC6/XRCC4/UIMC1/RAD50/HIST2H2BE/HIST3H3/KAT5/XRCC5
PID_SYNDECAN_2_PATHWAY	31	0.541	1.808	0.007	0.033	0.023	9487	tags=42%, list=19%, signal=34%	EPHB2/ITGA2/LAMA3/LAMA1/SRC/TGFB1/ITGB1/RASA1/ITGA5/CASK/MAPK1/NF1/PRKCD
REACTOME_HS_GAG_BIOSYNTHESIS	31	0.579	1.935	0.007	0.033	0.023	4842	tags=29%, list=10%, signal=26%	HS3ST4/HS3ST5/NDST4/GPC2/GPC3/HS6ST2/HS3ST1/HS3ST3A1/HS3ST6
REACTOME_RHO_GTPASES_ACTIVATE_IQGAPS	31	0.582	1.944	0.007	0.033	0.023	9376	tags=32%, list=19%, signal=26%	TUBAL3/TUBA3C/TUBB3/TUBB2B/TUBA1B/TUBA1C/CTNNB1/IQGAP1/IQGAP3/TUBA3E
REACTOME_SUMOYLATION_OF_TRANSCRIPTION_COFACTORS	41	0.525	1.843	0.007	0.033	0.023	15038	tags=66%, list=30%, signal=46%	CBX2/PIAS3/PHC1/PIAS1/UHRF2/RNF2/EP300/TRIM28/BMI1/SCMH1/PHC3/ZNF350/NRIP1/SIN3A/NCOR2/NCOA2/NPM1/CBX4/ZNF131/CREBBP/NCOA1/TOPORS/MBD1/SUMO2/UBE2I/PIAS2/DAXX
PID_WNT_NONCANONICAL_PATHWAY	32	0.549	1.831	0.007	0.034	0.023	13342	tags=59%, list=26%, signal=44%	FZD7/DVL2/CHD7/SETDB1/FZD2/FLNA/NFATC2/DVL3/PPARG/FZD6/CSNK1A1/WNT5A/ROCK1/DAAM1/MAPK10/MAP3K7/FZD5/CTHRC1/MAPK8
REACTOME_SIGNALING_BY_WNT_IN_CANCER	33	0.539	1.806	0.007	0.034	0.023	9908	tags=33%, list=20%, signal=27%	DKK1/RNF43/AMER1/DKK4/CTBP2/CTNNB1/TNKS/FZD6/CSNK1A1/TNKS2/PPP2R5D
KEGG_STEROID_HORMONE_BIOSYNTHESIS	54	-0.436	-1.775	0.007	0.034	0.023	4277	tags=35%, list=8%, signal=32%	CYP3A7/HSD17B2/CYP3A43/HSD17B3/UGT2B4/STS/HSD3B2/UGT2B15/CYP17A1/SRD5A1/CYP7A1/UGT2B10/UGT2A1/HSD17B6/CYP21A2/CYP3A5/UGT2B7/CYP11A1/AKR1D1
PID_REELIN_PATHWAY	28	0.571	1.858	0.007	0.034	0.023	5321	tags=36%, list=11%, signal=32%	GRIN2A/RELN/VLDLR/ITGA3/NCK2/CDK5R1/ARHGEF2/LRP8/ITGB1/CBL
REACTOME_IMMUNOREGULATORY_INTERACTIONS_BETWEEN_A_LYMPHOID_AND_A_NON_LYMPHOID_CELL	179	0.327	1.517	0.007	0.034	0.023	5593	tags=21%, list=11%, signal=18%	COL2A1/TREM1/IGKV2-28/IGLV3-25/IGLV2-11/NCR3LG1/IGHV4-59/IGLV1-51/IGHV3-23/IGHV3-53/IGHV2-5/IGKV5-2/CD1A/IGHV4-39/IGLV1-44/IGHV3-33/IGLV3-21/IGKV3-11/IGKV3-20/IGLV1-47/IGHV4-34/IGHV3-48/IGHV3-30/IGLV3-19/IGHV1-2/IGHV1-46/COLEC12/IGLV2-23/IGKV1-5/IGLV7-43/ITGB1/IGLV3-1/ULBP1/IGKV3-15/IGKV1-39/IGKV1D-16/IGKV4-1
REACTOME_UB_SPECIFIC_PROCESSING_PROTEASES	180	0.325	1.506	0.007	0.034	0.023	11836	tags=31%, list=23%, signal=24%	CFTR/AXIN2/HIST1H2AI/CLSPN/USP44/PSMA8/USP37/CDC20/CDC25A/HIST1H2BA/SKP2/HIST3H2BB/HIST1H2AA/SMAD3/SMURF2/USP34/HIF1A/HIST3H2A/HIST2H2BF/USP26/BIRC3/CCP110/TRRAP/USP49/MYC/TAF9B/CCNA2/USP22/USP28/TP53/TNKS/USP21/SMAD7/TNKS2/HGS/USP13/TOMM20/HIST1H2BL/PSME3/USP42/RUVBL1/RCE1/IKBKG/RHOT1/MDM4/BIRC2/BECN1/SMAD2/USP14/DDX58/SMAD1/HIST1H2BN/STAM2/USP19/MAP3K7/USP25
KEGG_MISMATCH_REPAIR	23	0.594	1.827	0.008	0.035	0.024	12993	tags=65%, list=26%, signal=48%	EXO1/MSH2/POLD1/RFC3/RFC4/PMS2/RPA1/MLH3/LIG1/PCNA/RFC1/RFC5/MSH6/POLD3/RPA4
REACTOME_CELLULAR_RESPONSES_TO_STRESS	401	0.279	1.438	0.008	0.035	0.024	13041	tags=36%, list=26%, signal=27%	HMGA2/CA9/TUBAL3/TUBA3C/TUBB3/EGLN3/CDK6/DYNC1I1/GPX5/PSMA8/CBX2/TUBB2B/TNFRSF21/HIST1H1D/HIST1H2BA/HMGA1/HIST3H2BB/IL1A/CDK4/TNIK/TUBA1B/LMNB1/EZH2/HIF1A/NUP205/NUP153/CCNE2/MAP4K4/UBE2C/ANAPC1/TPR/ATP7A/DYNC1I2/NUP160/CBX6/E2F2/POM121/TUBA1C/VHL/RPS6KA3/PHC1/EHMT2/CDKN2B/GPX7/NUP37/CDK2/RNF2/NUP107/EP300/NUP210/AJUBA/E2F3/NUP62/NUP155/NUP133/HIF1AN/SUZ12/TXNRD1/RPA1/COL4A6/HIST4H4/MAPK1/CCNA2/H…
REACTOME_REPRODUCTION	114	0.372	1.613	0.008	0.036	0.024	11548	tags=38%, list=23%, signal=29%	TEX15/KCNU1/ADAM2/PRDM9/ZP1/SMC1B/HIST1H2BA/HIST3H2BB/BLM/SMC3/MSH5/SYCP2/ADAM21/CDK4/BRCA1/PSMC3IP/BRCA2/RAD51/LMNB1/STAG1/CDK2/IZUMO1/RPA1/HIST4H4/RBBP8/IZUMO2/STAG2/OVGP1/HIST1H4A/H2AFX/MLH3/ATM/HIST2H3D/DMC1/HIST1H2BL/RAD21/HIST1H4H/DIDO1/ATR/SMC1A/MND1/HIST1H2BN/H2AFZ
BIOCARTA_ARF_PATHWAY	17	0.644	1.831	0.008	0.036	0.025	11819	tags=59%, list=23%, signal=45%	MYC/TP53/POLR1A/POLR1B/ABL1/PIK3CG/PIK3CA/TWIST1/CDKN2A/RB1
REACTOME_REGULATION_OF_TP53_ACTIVITY_THROUGH_ASSOCIATION_WITH_CO_FACTORS	14	0.634	1.710	0.008	0.036	0.025	13161	tags=79%, list=26%, signal=58%	POU4F1/PPP1R13L/ZNF385A/TP53/TP63/PHF20/TP53BP2/TP73/POU4F2/PPP1R13B/AKT3
REACTOME_MEIOSIS	88	0.409	1.689	0.008	0.036	0.025	12738	tags=45%, list=25%, signal=34%	TEX15/PRDM9/SMC1B/HIST1H2BA/HIST3H2BB/BLM/SMC3/MSH5/SYCP2/CDK4/BRCA1/PSMC3IP/BRCA2/RAD51/LMNB1/STAG1/CDK2/RPA1/HIST4H4/RBBP8/STAG2/HIST1H4A/H2AFX/MLH3/ATM/HIST2H3D/DMC1/HIST1H2BL/RAD21/HIST1H4H/DIDO1/ATR/SMC1A/MND1/HIST1H2BN/H2AFZ/H3F3A/SYNE2/FKBP6/RAD50
REACTOME_ESTABLISHMENT_OF_SISTER_CHROMATID_COHESION	10	0.766	1.904	0.008	0.036	0.025	11813	tags=100%, list=23%, signal=77%	ESCO2/SMC3/CDCA5/STAG1/STAG2/ESCO1/RAD21/PDS5B/SMC1A/PDS5A
REACTOME_TRANSLOCATION_OF_SLC2A4_GLUT4_TO_THE_PLASMA_MEMBRANE	71	0.456	1.810	0.008	0.036	0.025	14954	tags=48%, list=30%, signal=34%	TUBAL3/TUBA3C/TUBB3/PRKAA2/TUBB2B/TUBA1B/TBC1D4/TUBA1C/SFN/C2CD5/YWHAQ/LNPEP/EXOC6/RALGAPB/TUBA3E/EXOC7/TUBB8/EXOC2/TUBB2A/PRKAB2/TUBB1/RALA/KIF3A/YWHAZ/EXOC5/ASPSCR1/MYH9/RAB10/STXBP3/ACTG1/EXOC1/YWHAG/TBC1D1/YWHAH
KEGG_SYSTEMIC_LUPUS_ERYTHEMATOSUS	97	-0.335	-1.565	0.008	0.036	0.025	4307	tags=20%, list=9%, signal=18%	CD40/C1QA/HLA-DMA/HIST2H3C/FCGR2B/HLA-DRB5/C3/HIST1H4J/HIST2H2AA4/C1S/CTSG/C1R/C7/C8G/GRIN2B/C8B/C8A/C6/C9
REACTOME_VISUAL_PHOTOTRANSDUCTION	97	-0.345	-1.610	0.008	0.036	0.025	2850	tags=18%, list=6%, signal=17%	PDE6B/LPL/DHRS3/SDC1/CNGA1/APOA2/APOC2/CYP4V2/BCO2/APOE/HSD17B6/RBP4/APOA1/APOC3/TTR/RDH16/APOA4
REACTOME_CDC6_ASSOCIATION_WITH_THE_ORC:ORIGIN_COMPLEX	11	0.736	1.873	0.008	0.036	0.025	6966	tags=55%, list=14%, signal=47%	MCM8/ORC1/CDC6/ORC6/E2F2/E2F3
REACTOME_CHK1_CHK2_CDS1_MEDIATED_INACTIVATION_OF_CYCLIN_B:CDK1_COMPLEX	13	0.685	1.804	0.008	0.036	0.025	14954	tags=77%, list=30%, signal=54%	CDK1/CCNB1/CHEK1/SFN/YWHAQ/WEE1/CDC25C/YWHAZ/YWHAG/YWHAH
REACTOME_METABOLISM_OF_NUCLEOTIDES	96	-0.354	-1.645	0.008	0.036	0.025	3424	tags=17%, list=7%, signal=16%	GPX1/LHPP/GUK1/UPB1/AK1/GLRX/TYMP/GDA/DPYS/CDA/AGXT2/AK8/ENTPD8/XDH/DHODH/UPP2
PID_INTEGRIN1_PATHWAY	66	0.462	1.809	0.008	0.036	0.025	9016	tags=41%, list=18%, signal=34%	COL2A1/LAMC2/NPNT/COL11A2/ITGA2/LAMA3/ITGA3/LAMA1/COL11A1/LAMC1/ITGA6/SPP1/NID1/ITGAV/TNC/ITGB1/LAMA5/COL4A5/LAMB1/MDK/ITGA5/COL4A6/VCAM1/COL7A1/ITGA4/VEGFA/COL5A2
REACTOME_SCAVENGING_OF_HEME_FROM_PLASMA	66	0.451	1.767	0.008	0.036	0.025	5593	tags=45%, list=11%, signal=40%	IGKV2-28/IGLV3-25/IGLV2-11/IGHV4-59/IGLV1-51/IGHV3-23/IGHV3-53/IGHV2-5/IGKV5-2/IGHV4-39/IGLV1-44/IGHV3-33/IGLV3-21/IGKV3-11/IGKV3-20/IGLV1-47/IGHV4-34/IGHV3-48/IGHV3-30/IGLV3-19/IGHV1-2/IGHV1-46/IGLV2-23/IGKV1-5/IGLV7-43/IGLV3-1/IGKV3-15/IGKV1-39/IGKV1D-16/IGKV4-1
BIOCARTA_PLATELETAPP_PATHWAY	14	-0.598	-1.698	0.008	0.036	0.025	3285	tags=36%, list=7%, signal=33%	PLAT/F2/PLG/F11/F9
REACTOME_TRIGLYCERIDE_BIOSYNTHESIS	14	-0.611	-1.733	0.008	0.036	0.025	3214	tags=36%, list=6%, signal=33%	MOGAT1/DGAT2/DGAT1/GK/MOGAT2
REACTOME_METABOLISM_OF_ANGIOTENSINOGEN_TO_ANGIOTENSINS	17	-0.568	-1.696	0.008	0.037	0.025	3973	tags=41%, list=8%, signal=38%	CTSZ/CPB2/REN/ENPEP/GZMH/CTSG/CMA1
REACTOME_BIOSYNTHESIS_OF_SPECIALIZED_PRORESOLVING_MEDIATORS_SPMS	19	-0.566	-1.753	0.008	0.037	0.025	5765	tags=37%, list=11%, signal=33%	GPX4/CYP2C9/LTC4S/EPHX2/HPGD/CYP2D6/CYP2C8
REACTOME_O_LINKED_GLYCOSYLATION_OF_MUCINS	61	0.449	1.719	0.008	0.037	0.025	8464	tags=39%, list=17%, signal=33%	A4GNT/CHST4/GCNT3/MUC15/GALNT3/MUC1/GALNT4/B3GNT3/GCNT4/GALNT5/MUC6/MUC17/B4GALT6/B3GNT7/B3GNT6/MUC20/C1GALT1/B4GALT5/GALNTL5/MUC16/MUC7/GCNT7/B3GNT9/GALNT1
REACTOME_HEPARAN_SULFATE_HEPARIN_HS_GAG_METABOLISM	55	0.460	1.727	0.009	0.038	0.026	3531	tags=18%, list=7%, signal=17%	HS3ST4/HS3ST5/NDST4/GPC2/HPSE2/GPC3/HS6ST2/HS3ST1/B3GAT2/HS3ST3A1
REACTOME_KERATINIZATION	209	0.310	1.467	0.009	0.038	0.026	3387	tags=18%, list=7%, signal=17%	KRT80/KRT19/KRT12/KRT4/KRTAP4-1/KRTAP1-1/KRTAP19-1/KRT40/KRTAP19-5/KRT17/KLK8/KRT75/CASP14/KRT20/KRT28/FLG/KRTAP20-2/KRTAP2-3/KRT39/KRT78/KRT25/DSG2/SPRR3/DSG4/DSC3/KLK12/KRT2/ST14/EVPL/KLK13/DSC2/KRT3/KRTAP6-3/DSP/KRT79/KRT34/SPRR1B
REACTOME_INTEGRIN_SIGNALING	27	-0.519	-1.789	0.009	0.039	0.026	3085	tags=22%, list=6%, signal=21%	RASGRP2/VWF/RAPGEF3/FGG/FGB/FGA
REACTOME_SIGNALING_BY_FGFR3	40	0.527	1.837	0.009	0.039	0.026	12498	tags=55%, list=25%, signal=41%	FGF5/GALNT3/FGF4/FGF2/FGF8/FGFR3/SRC/CBL/FGF20/PLCG1/BRAF/FGF9/MAPK1/SOS1/FRS2/NRAS/KRAS/PIK3CA/SHC1/GAB1/FRS3/PTPN11
PID_P38_MKK3_6PATHWAY	26	-0.510	-1.738	0.009	0.039	0.027	3855	tags=27%, list=8%, signal=25%	CCM2/MAPK11/GADD45A/GADD45B/MAP3K5/GADD45G/CAMK2B
REACTOME_FANCONI_ANEMIA_PATHWAY	34	0.517	1.748	0.009	0.039	0.027	13675	tags=56%, list=27%, signal=41%	EME1/FANCI/FANCD2/FANCB/FANCE/UBE2T/FANCG/USP1/DCLRE1B/RPA1/FAN1/FANCA/ATR/FANCM/DCLRE1A/FANCF/FANCL/WDR48/ATRIP
REACTOME_GPVI_MEDIATED_ACTIVATION_CASCADE	33	-0.466	-1.700	0.009	0.040	0.027	5716	tags=21%, list=11%, signal=19%	RHOB/FYN/PLCG2/PIK3R3/GP6/PDPN/CLEC1B
REACTOME_PROTEIN_PROTEIN_INTERACTIONS_AT_SYNAPSES	87	0.390	1.609	0.009	0.041	0.028	7276	tags=30%, list=14%, signal=26%	SLITRK1/GRM5/PPFIA4/NLGN1/GRIN2A/NRXN1/NRXN3/DLGAP1/IL1RAPL1/GRM1/SLITRK5/LRRTM1/DLG3/LRFN1/SYT10/HOMER3/HOMER1/LRRTM3/APBA2/STX1A/PPFIA2/GRIA4/IL1RAP/EPB41L2/CASK/NLGN4X
KEGG_PANCREATIC_CANCER	69	0.443	1.747	0.010	0.041	0.028	13342	tags=49%, list=26%, signal=36%	TGFB2/TGFA/CDK6/CDK4/SMAD3/BRCA2/RAD51/TGFB1/E2F2/E2F3/BRAF/MAPK1/TP53/STAT1/RALBP1/VEGFA/KRAS/PIK3CG/NFKB1/IKBKG/MAPK10/PIK3CA/SMAD2/BCL2L1/TGFB3/EGF/CDKN2A/RB1/CCND1/PIK3CB/RALA/AKT3/SMAD4/MAPK8
REACTOME_EPH_EPHRIN_SIGNALING	92	0.393	1.632	0.010	0.041	0.028	6019	tags=16%, list=12%, signal=14%	EPHA6/EPHA5/EPHB3/DNM1/EFNA5/EPHB2/EPHB6/EPHA10/VAV3/NCK2/SRC/ARHGEF28/ROCK2/LIMK1/RASA1
BIOCARTA_EFP_PATHWAY	16	0.636	1.788	0.010	0.041	0.028	8194	tags=56%, list=16%, signal=47%	CDK6/CDK1/CCNB2/CDK4/CCNB1/SMURF2/CDK2/SFN/TP53
BIOCARTA_PITX2_PATHWAY	16	0.631	1.773	0.010	0.041	0.028	8135	tags=50%, list=16%, signal=42%	PITX2/FZD1/LEF1/LDB1/EP300/TRRAP/CTNNB1/MED1
REACTOME_RUNX3_REGULATES_P14_ARF	10	0.750	1.865	0.010	0.043	0.029	12281	tags=90%, list=24%, signal=68%	TGFB1/HDAC4/EP300/KRAS/BRD2/CBFB/CDKN2A/CCND1/RUNX1
REACTOME_MITOCHONDRIAL_FATTY_ACID_BETA_OXIDATION_OF_SATURATED_FATTY_ACIDS	10	-0.658	-1.676	0.010	0.043	0.029	13481	tags=80%, list=27%, signal=59%	ACADM/ACSM3/MECR/ACADVL/HADH/ECHS1/ACADS/ACADL
PID_NOTCH_PATHWAY	59	0.449	1.710	0.010	0.043	0.029	11922	tags=44%, list=24%, signal=34%	DLK1/DNER/DNM1/MFAP2/JAG1/SKP2/MIB1/LNX1/CBL/DLL3/EP300/NOTCH2/MAML2/MYC/RBBP8/KDM1A/MAML1/NOTCH1/MARK2/NCOR2/NCSTN/ADAM10/NEURL1/APH1B/NCOR1/CCND1
PID_SYNDECAN_1_PATHWAY	46	0.493	1.784	0.010	0.044	0.030	9016	tags=35%, list=18%, signal=29%	COL2A1/COL9A2/COL11A2/MMP7/COL10A1/MMP1/COL11A1/TGFB1/LAMA5/COL4A5/COL9A3/CASK/COL4A6/MAPK1/COL7A1/COL5A2
KEGG_BASAL_CELL_CARCINOMA	55	0.447	1.679	0.010	0.044	0.030	8714	tags=36%, list=17%, signal=30%	WNT7B/AXIN2/BMP4/WNT7A/FZD1/LEF1/FZD7/WNT10A/WNT9A/TCF7/DVL2/PTCH1/FZD2/CTNNB1/STK36/DVL3/TP53/GLI2/FZD6/GLI1
PID_FGF_PATHWAY	55	0.447	1.679	0.010	0.044	0.030	11296	tags=49%, list=22%, signal=38%	FGF4/FGF2/FGF8/NCAM1/FGFR3/SRC/SPP1/CBL/IL17RD/FGFR2/PAK4/PLCG1/FGFR4/FGF9/MAPK1/SOS1/STAT1/FRS2/RUNX2/KLB/CDH2/CTNND1/PIK3CA/SHC1/GAB1/PLAUR/PDPK1
KEGG_VIRAL_MYOCARDITIS	68	-0.367	-1.585	0.010	0.044	0.030	6756	tags=25%, list=13%, signal=22%	LAMA2/HLA-C/FYN/HLA-DRB1/RAC3/CD40/SGCD/HLA-DMA/CD55/HLA-A/MYH8/HLA-DRB5/SGCA/HLA-G/HLA-F/HLA-B/MYH4
BIOCARTA_FAS_PATHWAY	30	0.542	1.793	0.011	0.045	0.030	15572	tags=53%, list=31%, signal=37%	MAP3K1/LMNB2/LMNB1/PTPN13/PRKDC/PARP1/SPTAN1/PAK1/MAP3K7/RB1/CASP8/MAPK8/PAK2/DAXX/RIPK2/FADD
REACTOME_NEGATIVE_REGULATION_OF_FGFR3_SIGNALING	29	0.540	1.769	0.011	0.046	0.031	8880	tags=41%, list=18%, signal=34%	FGF5/FGF4/FGF2/FGF8/FGFR3/SRC/CBL/FGF20/BRAF/FGF9/MAPK1/FRS2
REACTOME_SYNDECAN_INTERACTIONS	27	0.541	1.742	0.011	0.046	0.032	7221	tags=37%, list=14%, signal=32%	ITGB4/ITGA2/FGF2/ITGA6/ITGAV/TNC/TGFB1/ITGB1/PRKCA/CASK
REACTOME_SIGNALING_BY_TGF_BETA_RECEPTOR_COMPLEX	73	0.415	1.646	0.011	0.047	0.032	13738	tags=49%, list=27%, signal=36%	PMEPA1/BAMBI/PARD3/WWTR1/SMAD3/CCNK/SMURF2/TGFB1/E2F5/RBL1/ARHGEF18/CBL/CDKN2B/TGIF2/MYC/RNF111/SMAD7/SKIL/NCOR2/TRIM33/SERPINE1/UBE2D1/SP1/PARP1/SMAD2/CCNT1/PPP1CC/NCOR1/TFDP1/XPO1/TFDP2/SKI/SMAD4/ZFYVE9/SNW1/E2F4
REACTOME_TP53_REGULATES_TRANSCRIPTION_OF_GENES_INVOLVED_IN_G2_CELL_CYCLE_ARREST	18	0.621	1.796	0.012	0.049	0.033	14008	tags=89%, list=28%, signal=64%	CDK1/CCNB1/RBL1/EP300/SFN/ZNF385A/CARM1/TP53/PRMT1/CDC25C/PCNA/TFDP1/TFDP2/BAX/E2F4/AURKA
BIOCARTA_UCALPAIN_PATHWAY	14	0.625	1.685	0.012	0.049	0.033	7712	tags=29%, list=15%, signal=24%	ACTN2/ACTA1/ITGB1/ACTN3
KEGG_GLUTATHIONE_METABOLISM	49	-0.416	-1.667	0.012	0.049	0.034	6643	tags=31%, list=13%, signal=27%	GSTA3/GPX4/MGST2/GSTK1/GPX1/GSTO1/MGST1/GSTM1/GGT5/GSTM5/GSTA5/GSTA1/GPX3/GSTZ1/GSTA2
KEGG_TYPE_II_DIABETES_MELLITUS	47	-0.402	-1.597	0.012	0.050	0.034	6714	tags=28%, list=13%, signal=24%	PRKCE/CACNA1C/SOCS3/IRS4/SOCS2/CACNA1A/PIK3R3/SOCS1/SLC2A4/MAFA/INS/GCK/ADIPOQ
BIOCARTA_SRCRPTP_PATHWAY	11	0.695	1.768	0.012	0.050	0.034	13594	tags=73%, list=27%, signal=53%	CDK1/CDC25A/CCNB1/PRKCA/CDC25C/CDC25B/PTPRA/PRKCB
BIOCARTA_PPARA_PATHWAY	52	-0.412	-1.657	0.012	0.050	0.034	3410	tags=21%, list=7%, signal=20%	NR0B2/EHHADH/ACOX1/SRA1/LPL/NOS2/APOA2/FABP1/DUSP1/PPARGC1A/APOA1
REACTOME_SEROTONIN_RECEPTORS	12	0.677	1.749	0.012	0.050	0.034	5879	tags=58%, list=12%, signal=52%	HTR1D/HTR5A/HTR2C/HTR4/HTR1E/HTR1F/HTR6
PID_EPHA_FWDPATHWAY	33	0.524	1.757	0.013	0.051	0.035	9922	tags=33%, list=20%, signal=27%	EPHA6/EPHA5/EFNA5/VAV3/SRC/CBL/PLCG1/EPHA7/CRKL/ROCK1/PIK3CG
REACTOME_COOPERATION_OF_PREFOLDIN_AND_TRIC_CCT_IN_ACTIN_AND_TUBULIN_FOLDING	33	0.524	1.756	0.013	0.051	0.035	10285	tags=30%, list=20%, signal=24%	TUBAL3/TUBA3C/TUBB3/TUBB2B/TUBA1B/TUBA1C/CCT5/TUBA3E/CCT2/CCT6A
REACTOME_REGULATION_OF_HSF1_MEDIATED_HEAT_SHOCK_RESPONSE	79	0.400	1.622	0.013	0.052	0.035	17097	tags=63%, list=34%, signal=42%	TNFRSF21/NUP205/NUP153/TPR/NUP160/POM121/NUP37/NUP107/NUP210/NUP62/NUP155/NUP133/RPA1/COL4A6/MAPK1/HSPA1L/NUP188/HSPA12A/HSPA14/NUP93/SIRT1/NDC1/ATM/RAE1/HSPA13/SERPINH1/ATR/BAG2/RANBP2/CRYBA4/NUP98/DNAJC2/SEH1L/NUP85/NUP35/NUP54/HSPA6/NUP214/BAG4/GSK3B/RPA2/BAG5/AAAS/NUP43/CCAR2/NUPL2/HSPA8/NUP50/DNAJC7/HSPA2
REACTOME_DNA_REPLICATION_PRE_INITIATION	83	0.394	1.613	0.013	0.052	0.035	7553	tags=29%, list=15%, signal=25%	MCM10/PSMA8/MCM2/MCM8/ORC1/CDC6/ORC6/PRIM1/MCM3/MCM6/CDC45/POLA1/MCM7/MCM4/E2F2/DBF4/PRIM2/GMNN/CDC7/CDK2/MCM5/E2F3/CDT1/RPA1
KEGG_PROXIMAL_TUBULE_BICARBONATE_RECLAMATION	23	-0.516	-1.699	0.013	0.052	0.035	2081	tags=39%, list=4%, signal=38%	CA2/SLC25A10/SLC38A3/PCK2/ATP1B4/CA4/PCK1/SLC9A3/GLS2
REACTOME_THE_CANONICAL_RETINOID_CYCLE_IN_RODS_TWILIGHT_VISION	23	-0.517	-1.705	0.013	0.052	0.035	1562	tags=22%, list=3%, signal=21%	CYP4V2/HSD17B6/RBP4/TTR/RDH16
REACTOME_DISEASES_ASSOCIATED_WITH_O_GLYCOSYLATION_OF_PROTEINS	65	0.421	1.644	0.013	0.053	0.036	9242	tags=35%, list=18%, signal=29%	ADAMTS16/MUC15/GALNT3/MUC1/ADAMTS20/MUC6/THSD4/ADAMTS19/MUC17/ADAMTS6/ADAMTS9/MUC20/C1GALT1/SEMA5B/ADAMTS3/SBSPON/NOTCH2/ADAMTS5/MUC16/MUC7/NOTCH1/THSD1/SPON2
REACTOME_PROCESSIVE_SYNTHESIS_ON_THE_LAGGING_STRAND	15	0.628	1.737	0.013	0.054	0.037	11762	tags=73%, list=23%, signal=56%	PRIM1/POLA1/POLD1/PRIM2/RPA1/FEN1/DNA2/POLA2/LIG1/PCNA/POLD3
REACTOME_REGULATION_OF_GENE_EXPRESSION_IN_LATE_STAGE_BRANCHING_MORPHOGENESIS_PANCREATIC_BUD_PRECURSOR_CELLS	15	0.630	1.740	0.013	0.054	0.037	13703	tags=73%, list=27%, signal=53%	MAMLD1/ONECUT1/NEUROG3/ONECUT3/EP300/MAML2/MAML1/NOTCH1/CREBBP/MAML3/SNW1
REACTOME_RMTS_METHYLATE_HISTONE_ARGININES	54	0.435	1.632	0.014	0.055	0.038	11922	tags=50%, list=24%, signal=38%	HIST1H2AI/DNMT3A/HIST1H2AA/CDK4/HIST3H2A/SMARCC1/ACTL6A/SMARCC2/ARID2/ARID1A/PRMT3/SMARCD1/HIST4H4/CARM1/SMARCB1/SMARCA4/PRMT5/ARID1B/HIST1H4A/H2AFX/HIST2H3D/PRMT1/JAK2/HIST1H4H/PBRM1/H2AFZ/CCND1
KEGG_TIGHT_JUNCTION	128	0.336	1.482	0.014	0.056	0.038	10124	tags=30%, list=20%, signal=24%	CLDN10/CLDN18/IGSF5/ACTN2/PRKCG/CTNNA2/MYH7/MYH2/CLDN8/CLDN11/PARD3/CLDN6/SRC/GNAI1/MYH7B/CDK4/CLDN2/ASH1L/MAGI3/CLDN4/CSNK2A1/PRKCA/PARD6B/EPB41L2/PARD6G/CASK/LLGL1/PRKCI/CTNNB1/ACTN3/ACTN4/NRAS/PRKCQ/TJAP1/PRKCD/RRAS2/KRAS/CLDN9/OCLN
BIOCARTA_RANMS_PATHWAY	10	0.723	1.796	0.014	0.056	0.038	14008	tags=100%, list=28%, signal=72%	KIF15/TPX2/KPNA2/KPNB1/RAN/RCC1/NUMA1/RANBP1/RANGAP1/AURKA
REACTOME_METABOLISM_OF_STEROID_HORMONES	31	-0.459	-1.639	0.014	0.056	0.038	5216	tags=42%, list=10%, signal=38%	FDXR/HSD17B2/LHB/HSD17B3/FDX1/CGA/HSD3B2/CYP17A1/SRD5A1/HSD17B14/CYP21A2/POMC/CYP11A1
REACTOME_ROLE_OF_SECOND_MESSENGERS_IN_NETRIN_1_SIGNALING	10	0.730	1.814	0.014	0.056	0.038	9058	tags=60%, list=18%, signal=49%	DCC/TRPC1/TRPC7/TRPC3/PLCG1/TRPC4
REACTOME_REGULATION_OF_SIGNALING_BY_NODAL	11	0.685	1.742	0.014	0.056	0.038	9683	tags=64%, list=19%, signal=51%	CER1/NODAL/DAND5/LEFTY2/TDGF1/ACVR2B/ACVR2A
BIOCARTA_PRION_PATHWAY	12	0.659	1.703	0.014	0.057	0.038	6044	tags=33%, list=12%, signal=29%	LAMA1/APLP1/LAMC1/LAMB1
KEGG_NON_HOMOLOGOUS_END_JOINING	12	0.661	1.707	0.014	0.057	0.038	13864	tags=75%, list=27%, signal=54%	DNTT/PRKDC/DCLRE1C/FEN1/NHEJ1/XRCC6/XRCC4/RAD50/XRCC5
REACTOME_NICOTINAMIDE_SALVAGING	16	-0.558	-1.646	0.015	0.058	0.039	5035	tags=25%, list=10%, signal=23%	PTGIS/NAMPT/CYP8B1/NNMT
REACTOME_EICOSANOID_LIGAND_BINDING_RECEPTORS	15	-0.564	-1.621	0.015	0.058	0.039	3900	tags=40%, list=8%, signal=37%	PTGDR/TBXA2R/GPR17/PTGIR/PTGER3/OXER1
REACTOME_MITOCHONDRIAL_PROTEIN_IMPORT	59	-0.373	-1.562	0.015	0.058	0.040	25624	tags=63%, list=51%, signal=31%	ACO2/TIMM50/VDAC1/BCS1L/TIMM17A/TOMM7/TIMM17B/TAZ/TIMM44/CHCHD2/CHCHD7/FXN/COA4/CHCHD4/HSPA9/DNAJC19/TIMM8A/TIMM8B/IDH3G/TIMM13/CMC4/HSCB/CMC2/GFER/CHCHD5/GRPEL1/PMPCA/PAM16/COQ2/SLC25A4/TIMM10/CYC1/COX17/NDUFB8/OTC/CHCHD10/LDHD
KEGG_GLYCOLYSIS_GLUCONEOGENESIS	61	-0.370	-1.564	0.015	0.058	0.040	5194	tags=25%, list=10%, signal=22%	ADH1B/ALDOC/AKR1A1/ACSS2/ALDH7A1/ADH1A/ALDH2/PCK2/ENO3/ADH4/ADH1C/GCK/PCK1/FBP1/ALDOB
REACTOME_DISEASES_OF_SIGNAL_TRANSDUCTION	381	0.275	1.400	0.016	0.061	0.042	13388	tags=36%, list=27%, signal=27%	DKK1/NRG3/FGF5/KSR2/ESRP1/TGFA/RNF43/FGF3/FGF4/FGF2/FGF8/PSMA8/RASAL1/EREG/AMER1/FGFR3/JAG1/DKK4/RASAL2/SRC/MAMLD1/KIAA1549/STRA6/SMAD3/CNKSR1/CNTRL/TRIM24/ADAM17/MIB1/TGFB1/CTBP2/HDAC9/KITLG/HDAC4/FOXO6/CBL/FGF20/HHAT/RASA1/SPRED1/POLR2B/RLBP1/HDAC2/PAPSS1/EP300/ITGA2B/CD19/ABCA4/FGFR2/BCL2L11/MAML2/PLCG1/MYC/BRAF/BTC/FGFR4/PDGFRA/CTNNB1/FGF9/MAPK1/CPSF6/SOS1/LRAT/MAML1/TNKS/IQGAP1/STAT1/FZD6/CN…
REACTOME_TRANSCRIPTIONAL_REGULATION_OF_PLURIPOTENT_STEM_CELLS	31	0.520	1.738	0.016	0.062	0.042	7436	tags=32%, list=15%, signal=28%	DKK1/LIN28A/SOX2/FGF2/SALL4/CDX2/TDGF1/FOXD3/TSC22D1/NR6A1
REACTOME_ACTIVATION_OF_NMDA_RECEPTORS_AND_POSTSYNAPTIC_EVENTS	91	0.376	1.561	0.016	0.062	0.042	5973	tags=21%, list=12%, signal=18%	TUBAL3/TUBA3C/GRIA2/ACTN2/GRIN2A/TUBB3/PRKAA2/TUBB2B/ADCY8/DLG3/SRC/RPS6KA6/TUBA1B/KPNA2/LRRC7/PRKX/TUBA1C/RASGRF1/RPS6KA3
REACTOME_SLC_TRANSPORTER_DISORDERS	98	0.378	1.585	0.016	0.062	0.042	9939	tags=37%, list=20%, signal=30%	SLC34A2/SLC5A1/SLC6A14/SLC6A2/AVPR1B/SLC2A1/RHAG/SLC6A20/SLC3A1/SLC36A2/SLC5A7/SLC6A5/NUP205/NUP153/SLC12A1/TPR/NUP160/POM121/SLC6A19/SLC1A3/NUP37/NUP107/NUP210/NUP62/NUP155/NUP133/NUP188/SLC11A2/NUP93/SLC26A2/SLC7A7/NDC1/SLC12A3/RAE1/SLC24A1/SLC17A5
REACTOME_DETOXIFICATION_OF_REACTIVE_OXYGEN_SPECIES	36	-0.429	-1.587	0.016	0.062	0.042	5086	tags=31%, list=10%, signal=27%	PRDX5/CAT/PRDX2/PRDX6/GPX1/SOD2/CCS/ATOX1/SOD1/GPX3/AQP8
BIOCARTA_NPC_PATHWAY	11	0.669	1.702	0.016	0.062	0.042	14644	tags=91%, list=29%, signal=65%	NUP153/KPNA2/NUP210/NUP62/KPNB1/RAN/RCC1/RANBP2/RANGAP1/NUP214
REACTOME_DSCAM_INTERACTIONS	11	0.659	1.675	0.016	0.062	0.042	2000	tags=27%, list=4%, signal=26%	DSCAML1/DCC/MAPK13
REACTOME_FGFR3_LIGAND_BINDING_AND_ACTIVATION	13	0.632	1.663	0.016	0.062	0.042	2875	tags=46%, list=6%, signal=44%	FGF5/GALNT3/FGF4/FGF2/FGF8/FGFR3
REACTOME_NOTCH_HLH_TRANSCRIPTION_PATHWAY	28	0.535	1.743	0.016	0.063	0.043	13703	tags=64%, list=27%, signal=47%	MAMLD1/HDAC9/HDAC4/HDAC2/NOTCH2/MAML2/MAML1/NOTCH1/NCOR2/HDAC7/TBL1X/TBL1XR1/NCOR1/CREBBP/HDAC11/MAML3/HDAC5/SNW1
REACTOME_SYNTHESIS_OF_PROSTAGLANDINS_PG_AND_THROMBOXANES_TX	14	-0.590	-1.674	0.016	0.063	0.043	5035	tags=36%, list=10%, signal=32%	PTGIS/CBR1/HPGD/PTGDS/CYP8B1
KEGG_GLYOXYLATE_AND_DICARBOXYLATE_METABOLISM	16	-0.550	-1.624	0.017	0.064	0.044	2545	tags=38%, list=5%, signal=36%	MTHFD1/GLYCTK/GRHPR/ACO1/HAO1/HAO2
BIOCARTA_LONGEVITY_PATHWAY	15	-0.558	-1.604	0.017	0.064	0.044	4133	tags=40%, list=8%, signal=37%	CAT/SOD2/GH1/SOD1/GHR/IGF1
REACTOME_BBSOME_MEDIATED_CARGO_TARGETING_TO_CILIUM	22	0.583	1.771	0.017	0.066	0.045	17231	tags=82%, list=34%, signal=54%	BBS1/MKKS/RAB3IP/BBS10/CCT5/BBS5/CCT2/LZTFL1/BBS12/ARL6/CCT4/BBS9/CCT8/BBS7/CCT3/BBS2/TCP1/BBS4
REACTOME_VEGFR2_MEDIATED_CELL_PROLIFERATION	19	0.608	1.776	0.017	0.067	0.045	9737	tags=58%, list=19%, signal=47%	SPHK1/ITPR3/SRC/RASA1/PRKCA/PLCG1/ITPR2/VEGFA/NRAS/PRKCD/KRAS
REACTOME_ACTIVATION_OF_BH3_ONLY_PROTEINS	30	0.523	1.730	0.018	0.067	0.046	14954	tags=60%, list=30%, signal=42%	BMF/PMAIP1/SFN/BCL2L11/YWHAQ/TP53/TP63/TP53BP2/TP73/TFDP1/PPP1R13B/TFDP2/BCL2/AKT3/MAPK8/YWHAZ/YWHAG/YWHAH
REACTOME_CARBOXYTERMINAL_POST_TRANSLATIONAL_MODIFICATIONS_OF_TUBULIN	41	0.492	1.726	0.018	0.067	0.046	13314	tags=54%, list=26%, signal=40%	TUBAL3/TUBA3C/TUBB3/TTLL4/TUBB2B/TTLL6/LRRC49/TUBA1B/TUBA1C/AGBL3/AGBL5/TTLL1/TTLL5/TUBA3E/TPGS2/TUBB8/TUBB2A/TTLL11/TUBB1/TTLL3/TTLL7/TTLL9
REACTOME_MECP2_REGULATES_NEURONAL_RECEPTORS_AND_CHANNELS	18	0.608	1.757	0.018	0.067	0.046	8821	tags=50%, list=17%, signal=41%	OPRK1/GRIA2/GRIN2A/GPRIN1/HDAC2/TRPC3/SIN3A/NOTCH1/CREB1
REACTOME_CLASS_C_3_METABOTROPIC_GLUTAMATE_PHEROMONE_RECEPTORS	39	0.497	1.724	0.018	0.067	0.046	7783	tags=38%, list=15%, signal=33%	GRM3/GRM5/TAS2R38/GRM1/GPRC6A/TAS2R31/TAS2R1/TAS2R19/GABBR1/GRM7/TAS2R5/GRM4/TAS2R43/TAS2R3/TAS2R20
REACTOME_LYSINE_CATABOLISM	12	-0.624	-1.714	0.018	0.067	0.046	2544	tags=50%, list=5%, signal=47%	PIPOX/ALDH7A1/PHYKPL/CRYM/AADAT/GCDH
REACTOME_ENDOGENOUS_STEROLS	26	-0.465	-1.584	0.018	0.067	0.046	5216	tags=46%, list=10%, signal=41%	FDXR/PTGIS/CYP27A1/FDX1/CYP46A1/CYP4V2/CYP39A1/CYP7A1/CYP8B1/CYP21A2/POMC/CYP11A1
REACTOME_REGULATION_OF_TP53_ACTIVITY_THROUGH_ACETYLATION	28	0.524	1.707	0.018	0.068	0.046	15970	tags=68%, list=32%, signal=46%	BRPF3/CHD3/HDAC2/EP300/KAT6A/TP53/GATAD2B/MAP2K6/BRD1/BRPF1/RBBP4/CHD4/ING5/AKT3/BRD7/HDAC1/PIP4K2C/RBBP7/PIP4K2A
REACTOME_REPRESSION_OF_WNT_TARGET_GENES	13	0.625	1.644	0.018	0.068	0.046	13090	tags=62%, list=26%, signal=46%	AXIN2/LEF1/TCF7/CTBP2/MYC/TLE1/TCF7L1/TCF7L2
REACTOME_GLYCOSAMINOGLYCAN_METABOLISM	122	0.341	1.500	0.018	0.069	0.047	7157	tags=22%, list=14%, signal=19%	HS3ST4/HS3ST5/NDST4/B3GNT3/ACAN/GPC2/HPSE2/GPC3/HS6ST2/CHST9/HS3ST1/B3GAT2/HS3ST3A1/B4GALT6/B3GNT7/HS3ST6/HMMR/HAS3/UST/B4GALT5/AGRN/PAPSS1/CHST3/CSPG5/CSGALNACT1/CHST1/HS3ST3B1
REACTOME_DNA_DOUBLE_STRAND_BREAK_RESPONSE	56	0.429	1.621	0.019	0.070	0.047	13861	tags=52%, list=27%, signal=38%	EYA1/EYA4/BARD1/HIST1H2BA/HIST3H2BB/TP53BP1/BRCA1/KPNA2/MDC1/HIST4H4/TP53/BAZ1B/HIST1H4A/H2AFX/RNF8/ATM/ABL1/HIST1H2BL/HIST1H4H/SMARCA5/EYA3/HIST1H2BN/UIMC1/RAD50/MAPK8/PPP5C/HIST2H2BE/HIST3H3/KAT5
PID_AJDISS_2PATHWAY	48	0.449	1.638	0.019	0.071	0.049	10289	tags=38%, list=20%, signal=30%	MMP3/IGF2/MMP7/ROBO1/IGF1R/DSP/SRC/SLIT1/ZBTB33/CTNNB1/IQGAP1/GNA13/CBLL1/HGS/ABL1/ADAM10/CDH2/CTNND1
REACTOME_DEACTIVATION_OF_THE_BETA_CATENIN_TRANSACTIVATING_COMPLEX	42	0.481	1.699	0.019	0.072	0.049	13148	tags=48%, list=26%, signal=35%	SOX9/SOX2/SOX4/BCL9L/BCL9/LEF1/TCF7/SRY/CTNNB1/PYGO2/KMT2D/SOX13/CHD8/TLE1/BTRC/TCF7L1/XPO1/RBBP5/TCF7L2/XIAP
KEGG_ADHERENS_JUNCTION	68	0.409	1.604	0.019	0.072	0.049	14534	tags=51%, list=29%, signal=37%	ACTN2/CTNNA2/IGF1R/LEF1/WASF1/PARD3/SRC/TCF7/SMAD3/FER/CSNK2A1/EP300/CTNNB1/MAPK1/ACTN3/IQGAP1/ACTN4/FARP2/VCL/CTNND1/WASF2/SMAD2/PTPRF/MAP3K7/TJP1/CREBBP/TCF7L1/FGFR1/TCF7L2/SMAD4/ACTN1/TGFBR2/CTNNA1/ACTG1/PTPN1
REACTOME_GASTRIN_CREB_SIGNALLING_PATHWAY_VIA_PKC_AND_MAPK	18	0.586	1.695	0.020	0.073	0.049	9737	tags=56%, list=19%, signal=45%	CCKBR/MMP3/GAST/RPS6KA3/PRKCA/MAPK1/SOS1/CREB1/NRAS/KRAS
BIOCARTA_CTCF_PATHWAY	24	0.551	1.720	0.020	0.075	0.051	14171	tags=62%, list=28%, signal=45%	TGFB2/TGFB1/MYC/SMAD5/TP53/CD79A/PIK3CG/PIK3CA/TGFB3/SMAD1/CDKN2A/RPS6KB1/SMAD4/TGFBR2/CTCF
BIOCARTA_HSWI_SNF_PATHWAY	12	0.649	1.676	0.020	0.075	0.051	14077	tags=83%, list=28%, signal=60%	SMARCC1/SMARCC2/ARID1A/SMARCD1/SMARCB1/SMARCA4/NF1/TBP/GTF2A1/SMARCE1
REACTOME_TRNA_PROCESSING_IN_THE_NUCLEUS	56	0.427	1.611	0.020	0.075	0.051	13600	tags=55%, list=27%, signal=40%	NUP205/NUP153/TPR/NUP160/POM121/CSTF2/NUP37/NUP107/NUP210/NUP62/NUP155/XPOT/NUP133/NUP188/NUP93/NDC1/RAE1/POP1/RAN/FAM98B/TSEN2/RANBP2/NUP98/SEH1L/NUP85/NUP35/CPSF4/TSEN54/DDX1/NUP54/C2orf49
KEGG_CHRONIC_MYELOID_LEUKEMIA	73	0.390	1.547	0.021	0.076	0.052	13282	tags=48%, list=26%, signal=35%	TGFB2/CDK6/CDK4/SMAD3/TGFB1/CTBP2/CBL/E2F2/HDAC2/E2F3/MYC/BRAF/MAPK1/SOS1/TP53/CRKL/NRAS/MECOM/KRAS/ABL1/PIK3CG/NFKB1/IKBKG/PIK3CA/BCL2L1/SHC1/TGFB3/CDKN2A/RB1/CCND1/PIK3CB/RUNX1/PTPN11/AKT3/SMAD4
REACTOME_OXIDATIVE_STRESS_INDUCED_SENESCENCE	96	0.362	1.517	0.021	0.076	0.052	12493	tags=45%, list=25%, signal=34%	CDK6/CBX2/HIST1H2BA/HIST3H2BB/CDK4/TNIK/EZH2/MAP4K4/CBX6/E2F2/PHC1/CDKN2B/RNF2/E2F3/SUZ12/HIST4H4/MAPK1/BMI1/TP53/SCMH1/PHC3/MINK1/IFNB1/HIST1H4A/H2AFX/MAP2K6/HIST2H3D/HIST1H2BL/MAPK14/HIST1H4H/MDM4/MAPK10/AGO1/HIST1H2BN/CDKN2A/RBBP4/H2AFZ/EED/TFDP1/CBX4/MAPKAPK5/H3F3A/TFDP2
KEGG_BETA_ALANINE_METABOLISM	22	-0.503	-1.637	0.021	0.077	0.052	3309	tags=41%, list=7%, signal=38%	EHHADH/MLYCD/UPB1/ALDH7A1/ABAT/ECHS1/ALDH2/DPYS/CNDP1
KEGG_LONG_TERM_DEPRESSION	68	0.398	1.560	0.021	0.077	0.052	7685	tags=28%, list=15%, signal=24%	CRHR1/GRM5/GRID2/GRIA2/ITPR3/PLA2G2E/PRKCG/GRM1/PRKG2/IGF1R/PLCB1/GNAI1/PLA2G4E/PRKCA/PLA2G2D/PLA2G10/BRAF/ITPR2/MAPK1
KEGG_RENAL_CELL_CARCINOMA	66	0.400	1.566	0.021	0.077	0.052	12498	tags=41%, list=25%, signal=31%	TGFB2/ARNT2/TGFA/EGLN3/SLC2A1/PAK6/HIF1A/TGFB1/VHL/EP300/PAK4/BRAF/MAPK1/SOS1/CRKL/VEGFA/CUL2/NRAS/KRAS/PIK3CG/PIK3CA/TGFB3/GAB1/PAK1/PIK3CB/CREBBP/PTPN11
REACTOME_TOLL_LIKE_RECEPTOR_TLR1:TLR2_CASCADE	97	-0.315	-1.468	0.021	0.078	0.053	3454	tags=11%, list=7%, signal=11%	MAPK11/SOCS1/RPS6KA2/SIGIRR/LY96/SFTPA2/FOS/S100A12/CD14/SFTPA1/SAA1
REACTOME_DOWNSTREAM_SIGNAL_TRANSDUCTION	29	0.519	1.700	0.022	0.079	0.054	12498	tags=48%, list=25%, signal=36%	GRB7/NCK2/SRC/RASA1/PLCG1/PDGFRA/SOS1/STAT1/CRKL/NRAS/KRAS/PIK3CA/PIK3CB/PTPN11
REACTOME_ADVANCED_GLYCOSYLATION_ENDPRODUCT_RECEPTOR_SIGNALING	13	-0.588	-1.657	0.022	0.079	0.054	2053	tags=15%, list=4%, signal=15%	S100A12/SAA1
REACTOME_ALPHA_LINOLENIC_OMEGA3_AND_LINOLEIC_OMEGA6_ACID_METABOLISM	13	-0.590	-1.662	0.022	0.079	0.054	3131	tags=31%, list=6%, signal=29%	ACOX1/ACAA1/SCP2/ACSL1
KEGG_MAPK_SIGNALING_PATHWAY	265	0.286	1.398	0.022	0.080	0.054	11249	tags=31%, list=22%, signal=24%	TGFB2/FGF5/CACNG4/DUSP9/FGF3/PLA2G2E/CACNB4/PRKCG/FGF4/FGF2/NTF4/FGF8/MAPK13/CACNG1/FGFR3/MAP3K8/FGF11/RPS6KA6/MAP3K1/IL1A/CACNA2D3/MAP4K4/TGFB1/CACNG6/FGF14/CACNA2D2/PRKX/DUSP4/FGF13/MAP4K3/PLA2G4E/FGF20/RASGRF1/RPS6KA3/FLNC/RASA1/PRKCA/PLA2G2D/CACNB3/CACNA1G/PLA2G10/FLNA/CACNA1D/FGFR2/ELK4/MYC/BRAF/FGFR4/PDGFRA/STMN1/NFATC2/TAOK1/FGF9/MAPK1/HSPA1L/SOS1/TP53/RPS6KA5/CRKL/IL1B/CACNA1E/CACNA1I/NF1…
REACTOME_THE_ROLE_OF_GTSE1_IN_G2_M_PROGRESSION_AFTER_G2_CHECKPOINT	76	0.388	1.563	0.022	0.080	0.054	5606	tags=17%, list=11%, signal=15%	TUBAL3/TUBA3C/TUBB3/GTSE1/PSMA8/TUBB2B/PLK1/CDK1/CCNB2/CCNB1/TUBA1B/MAPRE1/TUBA1C
REACTOME_SIGNALING_BY_FGFR2	73	0.388	1.541	0.022	0.080	0.054	12498	tags=45%, list=25%, signal=34%	FGF5/ESRP1/FGF3/FGF4/FGF2/FGF8/SRC/CBL/FGF20/POLR2B/HNRNPA1/FGFR2/PLCG1/BRAF/FGF9/MAPK1/SOS1/FRS2/POLR2A/NRAS/RBFOX2/TIA1/KRAS/NCBP2/PIK3CA/SHC1/GAB1/HNRNPH1/HNRNPM/FRS3/HNRNPF/PTBP1/PTPN11
REACTOME_VIRAL_MESSENGER_RNA_SYNTHESIS	42	0.472	1.668	0.023	0.081	0.055	14644	tags=62%, list=29%, signal=44%	NUP205/NUP153/TPR/NUP160/POM121/POLR2B/NUP37/NUP107/NUP210/NUP62/NUP155/NUP133/NUP188/NUP93/POLR2A/NDC1/RAE1/RANBP2/NUP98/SEH1L/NUP85/NUP35/POLR2D/NUP54/POLR2F/NUP214
REACTOME_COLLAGEN_BIOSYNTHESIS_AND_MODIFYING_ENZYMES	64	0.404	1.567	0.023	0.083	0.056	9016	tags=33%, list=18%, signal=27%	COL2A1/COL9A2/COL11A2/COL28A1/COL10A1/COL24A1/COLGALT2/COL11A1/COL20A1/COL4A5/ADAMTS3/PLOD2/PCOLCE2/TLL2/COL19A1/COL9A3/COL4A6/COL21A1/CRTAP/COL7A1/COL5A2
PID_ERA_GENOMIC_PATHWAY	62	0.405	1.559	0.023	0.083	0.057	12294	tags=45%, list=24%, signal=34%	NR0B1/PRL/AXIN2/POU4F1/GREB1/PDIA2/TRIM59/TFF1/BRCA1/LCOR/NCOA3/HDAC4/ABCA3/EP300/HSF2/MYC/KLRC3/MED1/NRIP1/SET/NCOR2/NCOA2/PCNA/POU4F2/NCOR1/CCND1/DSCAM/NCOA1
REACTOME_PROCESSING_OF_INTRONLESS_PRE_MRNAS	19	0.581	1.698	0.023	0.083	0.057	17338	tags=89%, list=34%, signal=59%	CSTF2/FIP1L1/CSTF2T/NCBP2/NUDT21/CPSF4/PAPOLA/NCBP1/PCF11/CPSF7/WDR33/CPSF1/CLP1/CPSF3/SYMPK/CPSF2/CSTF3
REACTOME_SIGNALING_BY_ERBB4	57	0.414	1.567	0.024	0.084	0.057	11651	tags=46%, list=23%, signal=35%	NRG3/GABRG3/GABRB3/EREG/GABRB2/SRC/S100B/YAP1/ADAM17/GABRB1/GABRG2/BTC/STMN1/SOS1/CSN2/NRAS/NCSTN/KRAS/NEDD4/PIK3CA/APH1B/SHC1/ADAP1/EGF/NCOR1/ERBB3
REACTOME_SIGNALING_BY_PDGF	58	0.418	1.588	0.024	0.084	0.057	9737	tags=34%, list=19%, signal=28%	COL2A1/COL9A2/GRB7/NCK2/SRC/PDGFD/SPP1/PDGFC/COL4A5/RASA1/PTPN12/COL9A3/PLCG1/PDGFRA/SOS1/STAT1/CRKL/COL5A2/NRAS/KRAS
REACTOME_PHASE_0_RAPID_DEPOLARISATION	44	0.462	1.650	0.024	0.085	0.058	6880	tags=34%, list=14%, signal=29%	SCN1A/CACNG4/CACNB4/CACNG1/SCN2A/FGF11/CACNA2D3/CACNG6/FGF14/CACNA2D2/FGF13/CACNB3/SCN5A/SCN2B/CACNA1D
REACTOME_TRANSCRIPTIONAL_ACTIVITY_OF_SMAD2_SMAD3:SMAD4_HETEROTRIMER	44	0.462	1.649	0.024	0.085	0.058	15828	tags=73%, list=31%, signal=50%	WWTR1/SMAD3/CCNK/SMURF2/E2F5/RBL1/CDKN2B/TGIF2/MYC/RNF111/SMAD7/SKIL/NCOR2/TRIM33/SERPINE1/UBE2D1/SP1/PARP1/SMAD2/CCNT1/NCOR1/TFDP1/TFDP2/SKI/SMAD4/SNW1/E2F4/HDAC1/TGIF1/CCNT2/USP9X/RPS27A
SIG_CHEMOTAXIS	44	0.462	1.649	0.024	0.085	0.058	14071	tags=57%, list=28%, signal=41%	ITPR3/PITX2/PAK6/RACGAP1/WASF1/ROCK2/LIMK1/ARHGEF11/PAK4/ITPR2/ROCK1/MYLK2/PIK3CG/PIK3CA/PDPK1/PAK1/PPP1R13B/ANGPTL2/ACTR2/ACTR3/RPS4X/AKT3/ARHGAP1/INPPL1/GDI2
REACTOME_RETROGRADE_TRANSPORT_AT_THE_TRANS_GOLGI_NETWORK	48	0.447	1.631	0.024	0.086	0.058	14416	tags=46%, list=29%, signal=33%	VPS54/GCC2/USP6NL/STX6/M6PR/COG5/RAB6B/COG2/TMF1/NAA35/RHOBTB3/PLIN3/TGOLN2/RGP1/VPS52/GOLGA4/RAB43/RAB9B/IGF2R/COG1/NSF/COG6
REACTOME_DOWNSTREAM_SIGNALING_OF_ACTIVATED_FGFR1	31	0.500	1.669	0.025	0.087	0.059	12555	tags=68%, list=25%, signal=51%	FGF5/FGF3/FGF4/FGF2/FGF8/FLRT2/FGF20/FLRT3/PLCG1/FGF9/SOS1/FRS2/FLRT1/NRAS/KRAS/PIK3CA/SHC1/GAB1/FRS3/PTPN11/FGFR1
KEGG_CARDIAC_MUSCLE_CONTRACTION	77	-0.340	-1.494	0.025	0.087	0.059	6597	tags=35%, list=13%, signal=31%	COX8A/CACNA1C/COX6CP3/UQCRC1/CYC1/COX7C/COX5A/UQCR10/COX7A2/COX6A1/UQCRB/COX6B1/MYL3/COX5B/COX7B/UQCR11/COX4I1/MT-CYB/COX6C/ATP1B4/MT-CO3/MT-CO1/MT-CO2/COX4I2/UQCRQ/COX6A2/COX7A1
PID_EPHB_FWD_PATHWAY	40	0.466	1.624	0.025	0.087	0.059	11661	tags=40%, list=23%, signal=31%	EPHB3/DNM1/EFNA5/EPHB2/GRB7/SRC/MAP4K4/RASA1/MAPK1/NRAS/ROCK1/KRAS/PTK2/PIK3CA/SHC1/PAK1
REACTOME_SIGNAL_TRANSDUCTION_BY_L1	21	0.566	1.704	0.025	0.088	0.060	7685	tags=43%, list=15%, signal=36%	NCAM1/ITGAV/L1CAM/ITGB1/NRP1/CSNK2A1/ITGA2B/ITGA5/MAPK1
KEGG_THYROID_CANCER	29	0.497	1.629	0.025	0.088	0.060	13258	tags=66%, list=26%, signal=48%	LEF1/TCF7/TPR/MYC/BRAF/CTNNB1/MAPK1/TP53/PPARG/CCDC6/NRAS/KRAS/TPM3/CCND1/TCF7L1/PAX8/NCOA4/TCF7L2/RXRB
REACTOME_DNA_DAMAGE_TELOMERE_STRESS_INDUCED_SENESCENCE	57	0.413	1.563	0.025	0.088	0.060	14221	tags=49%, list=28%, signal=35%	HMGA2/HIST1H1D/HIST1H2BA/HMGA1/HIST3H2BB/LMNB1/CCNE2/CDK2/HIST4H4/CCNA2/TP53/EP400/HIST1H4A/H2AFX/ATM/HIST1H2BL/HIST1H4H/HIST1H2BN/H2AFZ/RB1/CABIN1/RAD50/UBN1/HIST2H2BE/HIST3H3/KAT5/HIST1H2AD/H1F0
REACTOME_GAB1_SIGNALOSOME	17	0.583	1.659	0.025	0.088	0.060	12498	tags=59%, list=25%, signal=44%	TGFA/EREG/SRC/BTC/PAG1/PIK3CA/GAB1/EGF/AREG/PTPN11
REACTOME_GOLGI_CISTERNAE_PERICENTRIOLAR_STACK_REORGANIZATION	14	0.614	1.656	0.025	0.089	0.060	7685	tags=36%, list=15%, signal=30%	PLK1/CDK1/CCNB2/CCNB1/MAPK1
REACTOME_EXTRA_NUCLEAR_ESTROGEN_SIGNALING	74	0.370	1.472	0.026	0.089	0.060	13161	tags=42%, list=26%, signal=31%	SPHK1/MMP3/MMP7/TGFA/EREG/IGF1R/SRC/GNAI1/GNG4/BTC/MAPK1/GNGT1/CREB1/NRAS/STRN/ZDHHC21/PRMT1/KRAS/PTK2/PIK3CA/SHC1/PDPK1/GNG10/EGF/AREG/CCND1/XPO1/BCL2/FOXO3/GNAI3/AKT3
PID_A6B1_A6B4_INTEGRIN_PATHWAY	46	0.459	1.663	0.026	0.089	0.061	7522	tags=30%, list=15%, signal=26%	LAMC2/ITGB4/LAMA3/LAMA1/LAMC1/MST1R/ITGA6/IL1A/ITGB1/LAMA5/LAMB1/PRKCA/SFN/YWHAQ
REACTOME_BIOTIN_TRANSPORT_AND_METABOLISM	10	-0.620	-1.579	0.026	0.090	0.061	4054	tags=40%, list=8%, signal=37%	BTD/PC/PCCB/ACACB
KEGG_SELENOAMINO_ACID_METABOLISM	25	-0.477	-1.604	0.026	0.090	0.061	4958	tags=24%, list=10%, signal=22%	PAPSS2/SEPHS2/MAT1A/CBS/GGT5/CTH
REACTOME_ANTIGEN_PRESENTATION:_FOLDING_ASSEMBLY_AND_PEPTIDE_LOADING_OF_CLASS_I_MHC	25	-0.464	-1.558	0.026	0.090	0.061	6718	tags=32%, list=13%, signal=28%	HLA-E/HLA-C/B2M/HLA-A/SAR1B/HLA-G/HLA-F/HLA-B
REACTOME_SIGNALING_BY_FGFR1_IN_DISEASE	38	0.470	1.625	0.026	0.090	0.061	12555	tags=50%, list=25%, signal=38%	FGF5/FGF4/FGF2/FGF8/CNTRL/TRIM24/FGF20/PLCG1/FGF9/CPSF6/SOS1/STAT1/FRS2/NRAS/KRAS/PIK3CA/GAB1/ZMYM2/FGFR1
REACTOME_ASSEMBLY_AND_CELL_SURFACE_PRESENTATION_OF_NMDA_RECEPTORS	41	0.458	1.606	0.026	0.091	0.062	5606	tags=24%, list=11%, signal=22%	TUBAL3/TUBA3C/ACTN2/GRIN2A/TUBB3/TUBB2B/DLG3/TUBA1B/LRRC7/TUBA1C
NABA_BASEMENT_MEMBRANES	40	0.461	1.605	0.027	0.091	0.062	7618	tags=35%, list=15%, signal=30%	LAMC2/NPNT/LAMA3/LAMA1/LAMC1/PAPLN/NID1/NTN4/LAMA5/COL4A5/LAMB1/AGRN/NTNG2/COL4A6
REACTOME_ACTIVATION_OF_MATRIX_METALLOPROTEINASES	32	0.500	1.667	0.027	0.091	0.062	2155	tags=28%, list=4%, signal=27%	PRSS1/MMP10/CTSV/MMP3/MMP7/MMP24/MMP13/MMP11/MMP1
REACTOME_PROCESSING_OF_CAPPED_INTRONLESS_PRE_MRNA	28	0.503	1.638	0.027	0.092	0.063	17338	tags=79%, list=34%, signal=52%	CSTF2/ZNF473/LSM11/FIP1L1/CSTF2T/SNRPB/NCBP2/NUDT21/CPSF4/PAPOLA/SLBP/SNRPE/NCBP1/PCF11/CPSF7/WDR33/CPSF1/CLP1/CPSF3/SYMPK/CPSF2/CSTF3
REACTOME_TRAFFICKING_OF_GLUR2_CONTAINING_AMPA_RECEPTORS	17	0.575	1.637	0.027	0.093	0.063	6710	tags=35%, list=13%, signal=31%	GRIA2/GRIP1/PRKCG/TSPAN7/PRKCA/GRIA4
REACTOME_INTRINSIC_PATHWAY_FOR_APOPTOSIS	51	0.430	1.592	0.027	0.093	0.063	13736	tags=47%, list=27%, signal=34%	BMF/PMAIP1/APAF1/SFN/BCL2L11/YWHAQ/MAPK1/TP53/TP63/BAK1/TP53BP2/BCL2L1/DIABLO/TP73/TFDP1/PPP1R13B/CASP8/TFDP2/BCL2/XIAP/AKT3/MAPK8/BAX/YWHAZ
KEGG_LEUKOCYTE_TRANSENDOTHELIAL_MIGRATION	114	0.334	1.448	0.028	0.093	0.064	10899	tags=32%, list=22%, signal=26%	CLDN10/CLDN18/ACTN2/NOX3/PRKCG/CTNNA2/VAV3/MAPK13/CLDN8/CLDN11/CLDN6/GNAI1/CLDN2/CLDN4/ITGB1/ROCK2/PRKCA/PLCG1/CTNNB1/ACTN3/VCAM1/ACTN4/ITGA4/ICAM1/ROCK1/ITGAM/PIK3CG/VCL/CLDN9/PTK2/RHOH/OCLN/MAPK14/CTNND1/NCF2/PIK3CA/CLDN19
BIOCARTA_G2_PATHWAY	24	0.541	1.689	0.028	0.093	0.064	11204	tags=62%, list=22%, signal=49%	PLK1/CDK1/CDC25A/CCNB1/BRCA1/CHEK1/PRKDC/EP300/YWHAQ/TP53/WEE1/ATM/CDC25C/ATR/CDC25B
REACTOME_DOWNSTREAM_SIGNALING_OF_ACTIVATED_FGFR3	25	0.527	1.666	0.028	0.093	0.064	12498	tags=68%, list=25%, signal=51%	FGF5/FGF4/FGF2/FGF8/FGFR3/FGF20/PLCG1/FGF9/SOS1/FRS2/NRAS/KRAS/PIK3CA/SHC1/GAB1/FRS3/PTPN11
REACTOME_FORMATION_OF_THE_BETA_CATENIN:TCF_TRANSACTIVATING_COMPLEX	63	0.400	1.549	0.028	0.094	0.064	13880	tags=54%, list=27%, signal=39%	AXIN2/BCL9L/BCL9/LEF1/HIST1H2BA/HIST3H2BB/TCF7/EP300/TRRAP/MYC/CTNNB1/PYGO2/HIST4H4/KMT2D/CDC73/SMARCA4/HIST1H4A/H2AFX/HIST2H3D/HIST1H2BL/RUVBL1/HIST1H4H/TLE1/HIST1H2BN/H2AFZ/CREBBP/TCF7L1/H3F3A/RBBP5/TCF7L2/HIST2H2BE/HIST3H3/KAT5/HIST1H2AD
REACTOME_EGFR_DOWNREGULATION	31	0.498	1.663	0.028	0.094	0.064	11730	tags=39%, list=23%, signal=30%	SH3GL3/TGFA/EREG/CBL/PTPN12/BTC/STAM/PTPRK/HGS/EGF/AREG/STAM2
REACTOME_CALCITONIN_LIKE_LIGAND_RECEPTORS	10	-0.613	-1.560	0.028	0.094	0.064	3515	tags=50%, list=7%, signal=47%	RAMP2/RAMP1/IAPP/RAMP3/CALCA
REACTOME_PYRIMIDINE_SALVAGE	10	-0.611	-1.556	0.028	0.094	0.064	1626	tags=30%, list=3%, signal=29%	TYMP/CDA/UPP2
BIOCARTA_AKAP95_PATHWAY	11	0.640	1.628	0.028	0.094	0.064	3683	tags=27%, list=7%, signal=25%	NCAPD2/CDK1/CCNB1
BIOCARTA_MYOSIN_PATHWAY	11	0.634	1.613	0.028	0.094	0.064	13594	tags=73%, list=27%, signal=53%	PLCB1/PRKCA/PKN1/GNA13/ROCK1/ARHGAP5/GNA12/PRKCB
REACTOME_POSITIVE_EPIGENETIC_REGULATION_OF_RRNA_EXPRESSION	77	0.370	1.494	0.028	0.094	0.064	13880	tags=51%, list=27%, signal=37%	HIST1H2BA/HIST3H2BB/TAF1A/DEK/CHD3/HDAC2/EHMT2/EP300/DDX21/CBX3/HIST4H4/CD3EAP/TAF1D/MTA3/BAZ1B/GATAD2B/HIST1H4A/H2AFX/POLR1A/HIST2H3D/POLR1B/TTF1/HIST1H2BL/HIST1H4H/SF3B1/TWISTNB/SMARCA5/TAF1B/HIST1H2BN/RBBP4/H2AFZ/H3F3A/CHD4/MTA1/ERCC6/HIST2H2BE/TBP/MYBBP1A/HIST1H2AD
BIOCARTA_CELLCYCLE_PATHWAY	23	0.547	1.683	0.028	0.094	0.064	12151	tags=61%, list=24%, signal=46%	CDK6/CDK1/CDC25A/CDK4/CCNB1/RBL1/CDKN2B/CDK2/CDKN2A/TFDP1/RB1/CCND1/CCND2/CDK7
REACTOME_GLOBAL_GENOME_NUCLEOTIDE_EXCISION_REPAIR_GG_NER	84	0.358	1.472	0.028	0.094	0.064	16306	tags=55%, list=32%, signal=37%	POLD1/ACTL6A/PIAS3/PIAS1/RFC3/RFC4/RPA1/RNF111/CHD1L/GTF2H3/NFRKB/POLE2/LIG1/COPS7B/GTF2H2/RUVBL1/CUL4B/ERCC3/PARP1/PCNA/GTF2H1/RFC1/RFC5/LIG3/INO80D/POLD3/XPC/ERCC2/CDK7/XRCC1/INO80/POLK/SUMO2/POLE3/GTF2H4/UBE2I/MCRS1/YY1/RPA2/MNAT1/DDB1/UBE2N/RPS27A/ACTR8/PARP2/INO80C
REACTOME_PHYSIOLOGICAL_FACTORS	12	0.638	1.648	0.028	0.094	0.064	6024	tags=50%, list=12%, signal=44%	CORIN/WWTR1/TBX5/NPPC/NPR2/NKX2-5
PID_IL6_7_PATHWAY	47	-0.377	-1.494	0.029	0.095	0.065	5172	tags=21%, list=10%, signal=19%	SOCS3/IL6/TIMP1/MAPK11/FOS/CEBPD/CEBPB/LBP/FGG/CRP
REACTOME_AQUAPORIN_MEDIATED_TRANSPORT	51	-0.366	-1.477	0.029	0.095	0.065	2260	tags=14%, list=4%, signal=13%	GNB5/GNG11/ADCY4/ADCY1/AVPR2/MIP/AQP8
REACTOME_HSP90_CHAPERONE_CYCLE_FOR_STEROID_HORMONE_RECEPTORS_SHR	56	0.415	1.565	0.029	0.095	0.065	11023	tags=29%, list=22%, signal=22%	TUBAL3/TUBA3C/TUBB3/DYNC1I1/TUBB2B/TUBA1B/DYNC1I2/TUBA1C/HSPA1L/DYNC1LI2/HSP90AB1/TUBA3E/DCTN1/TUBB8/STIP1/DYNC1H1
REACTOME_NEUTROPHIL_DEGRANULATION	463	-0.219	-1.280	0.029	0.095	0.065	5225	tags=14%, list=10%, signal=13%	BST1/TMEM173/METTL7A/LAMP1/ALDOC/RAB4B/PGRMC1/APRT/NIT2/HEBP2/GMFG/DPP7/PSMA2/RAB3A/CFD/CAT/SERPINB12/AOC1/CTSZ/CHIT1/PRDX6/B2M/SLPI/PYGL/CD55/LAMTOR2/HMOX2/AGL/HLA-A/NFASC/ACAA1/AGPAT2/ATP8B4/GSN/DGAT1/LTF/TNFRSF1B/C3/MGST1/PIGR/KCNAB2/LCN2/S100A12/PPBP/PRSS3/HLA-B/CTSG/RAB44/CEACAM8/A1BG/CFP/LRG1/CDA/CD14/BST2/HBB/ORM1/ORM2/KRT1/PRG2/SLC27A2/ARG1/TTR/HP
PID_DELTA_NP63_PATHWAY	44	0.437	1.558	0.029	0.095	0.065	5407	tags=25%, list=11%, signal=22%	DLX6/DLX5/ITGA3/TOP2A/CCNB2/YAP1/IL1A/BRCA2/HELLS/STXBP4/VDR
REACTOME_G1_PHASE	44	0.441	1.575	0.029	0.095	0.065	12493	tags=45%, list=25%, signal=34%	CDK6/SKP2/SRC/CDK4/E2F5/RBL1/E2F2/CDKN2B/CDKN1C/E2F3/CKS1B/ABL1/JAK2/CDKN2A/TFDP1/RB1/CCND1/CCND2/CDK7/TFDP2
REACTOME_FORMATION_OF_SENESCENCE_ASSOCIATED_HETEROCHROMATIN_FOCI_SAHF	17	0.568	1.615	0.029	0.095	0.065	4457	tags=24%, list=9%, signal=21%	HMGA2/HIST1H1D/HMGA1/LMNB1
REACTOME_SEROTONIN_NEUROTRANSMITTER_RELEASE_CYCLE	17	0.570	1.621	0.029	0.095	0.065	6268	tags=29%, list=12%, signal=26%	SNAP25/PPFIA4/SYN3/STX1A/PPFIA2
REACTOME_ZINC_TRANSPORTERS	17	0.573	1.630	0.029	0.095	0.065	5453	tags=29%, list=11%, signal=26%	SLC30A3/SLC30A8/SLC30A2/SLC39A6/SLC39A10
REACTOME_COMMON_PATHWAY_OF_FIBRIN_CLOT_FORMATION	22	-0.490	-1.594	0.029	0.095	0.065	4692	tags=41%, list=9%, signal=37%	THBD/F13B/PROC/F2/F10/SERPINC1/FGG/FGB/FGA
PID_RAC1_REG_PATHWAY	38	0.459	1.587	0.030	0.097	0.066	12707	tags=39%, list=25%, signal=30%	VAV3/RACGAP1/ARHGEF2/TIAM2/RASGRF1/SOS1/PREX2/RALBP1/TRIO/ABI1/EPS8/DOCK1/SPATA13/ELMO1/NGEF
REACTOME_EXTENSION_OF_TELOMERES	30	0.500	1.655	0.030	0.097	0.066	11762	tags=60%, list=23%, signal=46%	PRIM1/POLA1/POLD1/PRIM2/RFC3/RFC4/RPA1/DKC1/FEN1/DNA2/POLE2/POLA2/LIG1/RUVBL1/PCNA/RFC1/RFC5/POLD3
PID_P73PATHWAY	77	0.369	1.490	0.030	0.097	0.066	10277	tags=38%, list=20%, signal=30%	AFP/RNF43/CDK6/BUB1/PLK1/CDK1/YAP1/CCNB1/CHEK1/BRCA2/RAD51/CCNE2/TP53AIP1/CASP2/CDK2/EP300/SFN/BCL2L11/IL1RAP/MYC/CCNA2/SIRT1/TP53I3/TP63/ABL1/SERPINE1/SP1/BAK1/MAPK14
BIOCARTA_P38MAPK_PATHWAY	36	0.471	1.612	0.030	0.097	0.066	12042	tags=44%, list=24%, signal=34%	TGFB2/MAP3K1/TGFB1/MAP3K9/MYC/RPS6KA5/STAT1/CREB1/ATF2/MAP2K6/MAPK14/SHC1/TGFB3/MAP3K7/PLA2G4A/MAPKAPK5
REACTOME_CONSTITUTIVE_SIGNALING_BY_ABERRANT_PI3K_IN_CANCER	75	0.366	1.461	0.030	0.098	0.067	12555	tags=40%, list=25%, signal=30%	NRG3/FGF5/TGFA/FGF3/FGF4/FGF2/FGF8/EREG/FGFR3/SRC/KITLG/FGF20/CD19/FGFR2/BTC/FGFR4/PDGFRA/FGF9/FRS2/STRN/KLB/IRS1/PIK3CA/GAB1/EGF/ERBB3/AREG/PIK3CB/PTPN11/FGFR1
KEGG_VIBRIO_CHOLERAE_INFECTION	53	0.420	1.569	0.031	0.099	0.067	7224	tags=19%, list=14%, signal=16%	CFTR/ATP6V1G3/ATP6V0A4/MUC2/PRKCG/SLC12A2/KCNQ1/PRKX/PRKCA/PLCG1
REACTOME_TIGHT_JUNCTION_INTERACTIONS	28	0.500	1.628	0.031	0.099	0.067	7388	tags=39%, list=15%, signal=34%	CLDN10/CLDN18/CLDN8/CLDN11/PARD3/CLDN6/CLDN2/CLDN4/PARD6B/PARD6G/PRKCI
BIOCARTA_MHC_PATHWAY	12	-0.581	-1.595	0.031	0.101	0.069	5071	tags=75%, list=10%, signal=67%	HLA-DRA/PSMB9/PSMB6/HLA-DRB1/PSMB8/B2M/CD74/HLA-A/HLA-DRB5
REACTOME_REGULATION_OF_INSULIN_SECRETION	76	0.370	1.490	0.032	0.101	0.069	8980	tags=30%, list=18%, signal=25%	SNAP25/GLP1R/ITPR3/ADRA2C/SLC2A1/PLCB1/ADCY8/GNAI1/CACNA2D2/CHRM3/KCNJ11/STX1A/GNG4/PRKCA/CACNB3/CACNA1D/ITPR2/GNGT1/GCG/ACSL3/IQGAP1/ADCY6/CACNA1E
REACTOME_TRANSCRIPTIONAL_REGULATION_BY_SMALL_RNAS	76	0.371	1.494	0.032	0.101	0.069	13511	tags=51%, list=27%, signal=38%	HIST1H2BA/HIST3H2BB/NUP205/NUP153/TPR/NUP160/POM121/AGO2/POLR2B/NUP37/NUP107/NUP210/NUP62/NUP155/NUP133/HIST4H4/NUP188/NUP93/POLR2A/HIST1H4A/H2AFX/NDC1/HIST2H3D/RAE1/HIST1H2BL/HIST1H4H/RAN/AGO1/HIST1H2BN/H2AFZ/RANBP2/H3F3A/NUP98/SEH1L/NUP85/NUP35/POLR2D/HIST2H2BE/NUP54
PID_RETINOIC_ACID_PATHWAY	30	0.482	1.596	0.032	0.101	0.069	15394	tags=63%, list=30%, signal=44%	PRKCG/CDK1/NCOA3/VDR/PRKCA/EP300/MAPK1/NRIP1/NCOR2/MAPK14/NCOA2/CDK7/CREBBP/NCOA1/RXRB/MAPK8/HDAC1/MNAT1/RARG
REACTOME_SIGNALING_BY_FGFR4	41	0.449	1.575	0.032	0.101	0.069	12498	tags=51%, list=25%, signal=39%	FGF4/FGF2/FGF8/SRC/CBL/FGF20/PLCG1/BRAF/FGFR4/FGF9/MAPK1/SOS1/FRS2/NRAS/KRAS/KLB/PIK3CA/SHC1/GAB1/FRS3/PTPN11
KEGG_VASCULAR_SMOOTH_MUSCLE_CONTRACTION	113	-0.297	-1.422	0.032	0.101	0.069	3515	tags=16%, list=7%, signal=15%	RAMP2/MYL9/CALML6/PTGIR/MRVI1/ADCY4/PLA2G5/PLA2G1B/PPP1R14A/RAMP1/CYP4A11/AVPR1A/ADRA1A/RAMP3/CYP4A22/ADCY1/CALML3/PLA2G2A
KEGG_MELANOMA	71	0.369	1.464	0.032	0.101	0.069	12027	tags=44%, list=24%, signal=33%	FGF5/FGF3/FGF4/FGF2/CDK6/FGF8/IGF1R/FGF11/PDGFD/CDK4/FGF14/FGF13/PDGFC/E2F2/FGF20/E2F3/BRAF/PDGFRA/MITF/FGF9/MAPK1/TP53/NRAS/KRAS/PIK3CG/PIK3CA/EGF/CDKN2A/RB1/CCND1/PIK3CB
REACTOME_FGFRL1_MODULATION_OF_FGFR1_SIGNALING	13	0.604	1.591	0.032	0.102	0.069	1999	tags=38%, list=4%, signal=37%	FGF5/FGF3/FGF4/FGF2/FGF8
KEGG_RENIN_ANGIOTENSIN_SYSTEM	17	-0.525	-1.567	0.033	0.104	0.070	3084	tags=29%, list=6%, signal=28%	REN/ENPEP/CTSG/MAS1/CMA1
REACTOME_SIGNALING_BY_HEDGEHOG	147	0.316	1.419	0.033	0.104	0.071	10637	tags=29%, list=21%, signal=23%	TUBA3C/TUBB3/NOTUM/EVC2/EVC/PSMA8/TUBB2B/ADCY8/CDON/KIF7/GPR161/TUBA1B/DZIP1/SMURF2/ADAM17/PTCH1/INTU/WDR35/DYNC2H1/TUBA1C/IFT57/HHAT/TULP3/IFT52/ADCY7/RPGRIP1L/EFCAB7/IFT140/CDC73/GLI2/ADCY6/GLI1/CSNK1A1/IQCE/TTC21B/WDR19/SPOPL/IFT172/IHH/PSME3/BTRC/CUL3
REACTOME_RESOLUTION_OF_AP_SITES_VIA_THE_MULTIPLE_NUCLEOTIDE_PATCH_REPLACEMENT_PATHWAY	25	0.518	1.635	0.033	0.104	0.071	16039	tags=68%, list=32%, signal=46%	POLD1/RFC3/RFC4/PARG/RPA1/FEN1/POLE2/LIG1/PARP1/PCNA/RFC1/RFC5/POLD3/POLE3/APEX1/RPA2/PARP2
BIOCARTA_ALK_PATHWAY	37	0.461	1.586	0.033	0.104	0.071	13282	tags=59%, list=26%, signal=44%	TGFB2/NPPB/BMP4/FZD1/BMP7/ACVR1/TGFB1/NKX2-5/BMPR1A/CTNNB1/SMAD5/ATF2/GATA4/BMPR2/RFC1/TGFB3/SMAD1/MAP3K7/HNF1A/SMAD6/BMP2/SMAD4
KEGG_GLYCOSPHINGOLIPID_BIOSYNTHESIS_GLOBO_SERIES	14	0.603	1.626	0.033	0.104	0.071	3175	tags=21%, list=6%, signal=20%	B3GALT5/FUT9/B3GALNT1
REACTOME_DEFECTIVE_TPR_MAY_CONFER_SUSCEPTIBILITY_TOWARDS_THYROID_PAPILLARY_CARCINOMA_TPC	30	0.476	1.575	0.033	0.104	0.071	13511	tags=70%, list=27%, signal=51%	NUP205/NUP153/TPR/NUP160/POM121/NUP37/NUP107/NUP210/NUP62/NUP155/NUP133/NUP188/NUP93/NDC1/RAE1/RANBP2/NUP98/SEH1L/NUP85/NUP35/NUP54
REACTOME_RUNX3_REGULATES_NOTCH_SIGNALING	14	0.604	1.629	0.033	0.104	0.071	13703	tags=64%, list=27%, signal=47%	JAG1/MAMLD1/EP300/MAML2/MAML1/NOTCH1/CREBBP/MAML3/SNW1
REACTOME_SPHINGOLIPID_DE_NOVO_BIOSYNTHESIS	41	0.444	1.558	0.033	0.104	0.071	2184	tags=12%, list=4%, signal=12%	SGPP2/SPHK1/FA2H/ALDH3B2/SPTSSB
REACTOME_TRANSPORT_OF_ORGANIC_ANIONS	12	-0.570	-1.566	0.033	0.104	0.071	15938	tags=67%, list=32%, signal=46%	SLCO1B1/AVP/SLC16A2/SLCO1C1/SLCO1A2/SLCO2B1/SLCO2A1/ALB
REACTOME_IMPORT_OF_PALMITOYL_COA_INTO_THE_MITOCHONDRIAL_MATRIX	13	-0.563	-1.585	0.034	0.105	0.071	3116	tags=38%, list=6%, signal=36%	SLC25A20/CPT2/PRKAG2/ACACB/THRSP
REACTOME_NEGATIVE_REGULATION_OF_FGFR1_SIGNALING	32	0.482	1.606	0.034	0.105	0.071	8880	tags=38%, list=18%, signal=31%	FGF5/FGF3/FGF4/FGF2/FGF8/SRC/CBL/FGF20/BRAF/FGF9/MAPK1/FRS2
REACTOME_NEGATIVE_REGULATION_OF_FGFR2_SIGNALING	34	0.472	1.596	0.034	0.105	0.072	7685	tags=35%, list=15%, signal=30%	FGF5/FGF3/FGF4/FGF2/FGF8/SRC/CBL/FGF20/FGFR2/BRAF/FGF9/MAPK1
REACTOME_THYROXINE_BIOSYNTHESIS	10	-0.596	-1.517	0.034	0.106	0.072	5186	tags=60%, list=10%, signal=54%	DIO1/TPO/DIO3/IYD/CGA/DIO2
BIOCARTA_PRC2_PATHWAY	14	0.597	1.609	0.035	0.109	0.074	15496	tags=79%, list=31%, signal=54%	EZH2/PHC1/HDAC2/SUZ12/BMI1/RBBP4/EED/CBX4/YY1/HDAC1/RBBP7
REACTOME_POST_TRANSLATIONAL_MODIFICATION:_SYNTHESIS_OF_GPI_ANCHORED_PROTEINS	87	0.351	1.448	0.036	0.112	0.076	5485	tags=23%, list=11%, signal=21%	CEACAM7/LYPD6B/PRSS21/ART3/RAET1L/PRSS41/LY6K/MDGA1/NTM/MDGA2/LY6G6C/FCGR3B/LYPD4/LYPD1/VNN2/RTN4RL1/PIGS/SPACA4/LY6G6D/TECTB
REACTOME_SIGNALING_BY_HIPPO	20	0.555	1.648	0.036	0.113	0.077	15963	tags=70%, list=32%, signal=48%	WWTR1/YAP1/DVL2/AMOTL2/AMOT/LATS1/LATS2/STK4/MOB1A/TJP1/TJP2/WWC1/MOB1B/STK3
PID_HEDGEHOG_2PATHWAY	21	0.548	1.650	0.037	0.113	0.077	5934	tags=33%, list=12%, signal=29%	PTHLH/TGFB2/LRP2/STIL/CDON/PTCH1/HHAT
REACTOME_TP53_REGULATES_TRANSCRIPTION_OF_DNA_REPAIR_GENES	58	0.401	1.524	0.037	0.114	0.077	12151	tags=48%, list=24%, signal=37%	FANCI/FANCD2/BRCA1/CHEK1/CCNK/MSH2/MDC1/POLR2B/PMS2/SSRP1/TP53/CDK12/GTF2H3/CDK13/NELFA/POLR2A/ATF2/RAD51D/ATM/SUPT16H/GTF2H2/NELFE/ERCC3/GTF2H1/ATR/CCNT1/ERCC2/CDK7
KEGG_SPHINGOLIPID_METABOLISM	36	0.458	1.568	0.037	0.114	0.077	609	tags=11%, list=1%, signal=11%	SGPP2/UGT8/SPHK1/GAL3ST1
REACTOME_SHC1_EVENTS_IN_EGFR_SIGNALING	14	0.588	1.586	0.037	0.114	0.078	11658	tags=64%, list=23%, signal=49%	TGFA/EREG/BTC/SOS1/NRAS/KRAS/SHC1/EGF/AREG
REACTOME_DEGRADATION_OF_CYSTEINE_AND_HOMOCYSTEINE	13	-0.548	-1.543	0.038	0.115	0.078	6610	tags=62%, list=13%, signal=53%	ETHE1/MPST/CSAD/TST/CDO1/SLC25A10/GOT2/CTH
REACTOME_RNA_POLYMERASE_I_TRANSCRIPTION_INITIATION	47	0.422	1.542	0.038	0.115	0.078	15496	tags=64%, list=31%, signal=44%	TAF1A/CHD3/HDAC2/EHMT2/CD3EAP/TAF1D/MTA3/GATAD2B/GTF2H3/POLR1A/POLR1B/TTF1/GTF2H2/ERCC3/GTF2H1/TWISTNB/TAF1B/RBBP4/ERCC2/CDK7/CHD4/MTA1/ERCC6/TBP/UBTF/GTF2H4/POLR2F/HDAC1/MNAT1/RBBP7
REACTOME_RAB_GERANYLGERANYLATION	62	0.388	1.494	0.038	0.116	0.079	9599	tags=26%, list=19%, signal=21%	RAB25/RAB19/RAB36/RAB34/CHML/RAB27B/RAB23/RAB42/RAB3D/RAB15/RAB40A/RAB30/CHM/RAB8B/RAB41/RAB6B
BIOCARTA_PTC1_PATHWAY	11	0.628	1.598	0.038	0.116	0.079	12338	tags=73%, list=24%, signal=55%	CDK1/CDC25A/CCNB1/PTCH1/CDC25C/CDC25B/CDK7/XPO1
REACTOME_MISMATCH_REPAIR	15	0.580	1.603	0.038	0.116	0.079	11762	tags=60%, list=23%, signal=46%	EXO1/MSH2/POLD1/PMS2/RPA1/LIG1/PCNA/MSH6/POLD3
REACTOME_INTRACELLULAR_SIGNALING_BY_SECOND_MESSENGERS	298	0.265	1.319	0.039	0.118	0.081	13305	tags=35%, list=26%, signal=26%	NRG3/FGF5/ITPR3/TGFA/FGF3/PRKCG/FGF4/FGF2/FGF8/PSMA8/EREG/CBX2/SALL4/FGFR3/ADCY8/SRC/EZH2/KPNA2/KITLG/PRKX/FOXO6/IER3/CSNK2A1/CBX6/AGO2/FGF20/CHD3/PHC1/HDAC2/PRKCA/RNF2/ADCY7/CD19/FGFR2/IL1RAP/NR2E1/PIP5K1A/PLCG1/BTC/FGFR4/PDGFRA/SUZ12/ITPR2/FGF9/MAPK1/PREX2/MTA3/OTUD3/KDM1A/BMI1/TP53/TNKS/SCMH1/ADCY6/PHC3/PPARG/GATAD2B/REST/CREB1/FRS2/RRAGB/TNKS2/ATF2/STRN/USP13/MECOM/PRKCD/RCOR1/KLB/PPP2R5D/IRS…
REACTOME_PI_METABOLISM	80	0.355	1.444	0.040	0.120	0.081	13032	tags=41%, list=26%, signal=31%	INPP5J/ENPP6/GDPD1/MTMR2/PTPN13/MTMR8/MTMR7/SYNJ2/SBF2/INPP5F/PLEKHA8/PIP5K1A/GDPD3/MTMR1/MTMR3/PLEKHA5/PIKFYVE/MTMR12/OCRL/PI4KB/PI4KA/PIK3CG/GDPD5/PIP5K1B/PLEKHA2/PIK3C3/PIK3CA/SBF1/PIK3CB/PIK3C2B/SYNJ1/INPP4A/PIK3C2A
BIOCARTA_TNFR1_PATHWAY	29	0.477	1.564	0.040	0.120	0.081	15572	tags=59%, list=31%, signal=41%	MAP3K1/LMNB2/LMNB1/CASP2/PRKDC/PARP1/SPTAN1/TNF/PAK1/MAP3K7/RB1/CASP8/MAPK8/MADD/BAG4/PAK2/FADD
REACTOME_DOWNREGULATION_OF_TGF_BETA_RECEPTOR_SIGNALING	26	0.505	1.617	0.040	0.120	0.082	17254	tags=65%, list=34%, signal=43%	PMEPA1/BAMBI/SMAD3/SMURF2/TGFB1/SMAD7/SMAD2/PPP1CC/XPO1/ZFYVE9/TGFBR2/RPS27A/PPP1R15A/SMURF1/STRAP/PPP1CB/UCHL5
REACTOME_POU5F1_OCT4_SOX2_NANOG_ACTIVATE_GENES_RELATED_TO_PROLIFERATION	13	0.600	1.579	0.040	0.121	0.082	7436	tags=46%, list=15%, signal=39%	SOX2/FGF2/SALL4/TDGF1/FOXD3/NR6A1
PID_DNA_PK_PATHWAY	16	0.565	1.587	0.040	0.121	0.082	11937	tags=44%, list=24%, signal=33%	DNTT/CSNK2A1/PRKDC/DCLRE1C/NHEJ1/XRCC6/XRCC4
REACTOME_FGFR1_MUTANT_RECEPTOR_ACTIVATION	31	0.464	1.549	0.040	0.121	0.082	8521	tags=32%, list=17%, signal=27%	FGF5/FGF4/FGF2/FGF8/CNTRL/TRIM24/FGF20/FGF9/CPSF6/STAT1
REACTOME_REGULATION_OF_LIPID_METABOLISM_BY_PEROXISOME_PROLIFERATOR_ACTIVATED_RECEPTOR_ALPHA_PPARALPHA	119	-0.282	-1.365	0.041	0.123	0.083	3530	tags=13%, list=7%, signal=13%	SULT2A1/ACOX1/FHL2/CPT2/APOA2/FABP1/PPARGC1A/ABCB4/G0S2/CYP4A11/HMGCS2/CYP7A1/ACSL1/ANGPTL4/APOA5/APOA1
REACTOME_TRANSCRIPTIONAL_REGULATION_BY_RUNX3	93	0.343	1.429	0.041	0.123	0.084	13703	tags=45%, list=27%, signal=33%	LEF1/JAG1/WWTR1/SRC/TEAD2/MAMLD1/YAP1/TCF7/SPP1/SMAD3/SMURF2/TGFB1/HDAC4/EP300/BCL2L11/MAML2/MYC/CTNNB1/TP53/MAML1/TEAD3/NOTCH1/ITGA4/KRAS/TEAD1/PSME3/BRD2/CBFB/CDKN2A/ZFHX3/CCND1/PSMD10/CREBBP/TCF7L1/RUNX1/MAML3/FOXO3/TCF7L2/SMAD4/PSMD5/TEAD4/SNW1
REACTOME_BRANCHED_CHAIN_AMINO_ACID_CATABOLISM	19	-0.501	-1.550	0.041	0.123	0.084	9605	tags=47%, list=19%, signal=38%	BCKDK/BCKDHB/HIBCH/ALDH6A1/BCAT2/PPM1K/IVD/ACAT1/HSD17B10
REACTOME_SIGNALING_BY_TGF_BETA_FAMILY_MEMBERS	102	0.335	1.423	0.041	0.123	0.084	13738	tags=47%, list=27%, signal=34%	CER1/PMEPA1/AMH/BAMBI/PARD3/WWTR1/SMAD3/CCNK/SMURF2/BMPR1B/TGFB1/E2F5/RBL1/ARHGEF18/CBL/CDKN2B/TGIF2/BMPR1A/MYC/ACVR2B/SMAD5/RNF111/SMAD7/SKIL/NCOR2/TRIM33/ACVR2A/SERPINE1/UBE2D1/SP1/BMPR2/SMAD9/PARP1/SMAD2/CCNT1/PPP1CC/SMAD1/NCOR1/TFDP1/XPO1/TFDP2/SMAD6/BMP2/SKI/SMAD4/ZFYVE9/SNW1/E2F4
KEGG_CALCIUM_SIGNALING_PATHWAY	177	0.294	1.362	0.042	0.126	0.085	3462	tags=14%, list=7%, signal=13%	GRM5/TACR3/HTR5A/CCKBR/SPHK1/TNNC1/GRIN2A/GRPR/ITPR3/HTR2C/ADORA2B/AVPR1B/PRKCG/RYR2/HTR4/CHRNA7/GRM1/TRPC1/PLCD3/DRD5/MYLK3/PLCB1/ADCY8/TACR2
KEGG_ASTHMA	28	-0.428	-1.486	0.042	0.126	0.086	5071	tags=25%, list=10%, signal=23%	HLA-DRB1/CD40/HLA-DMA/HLA-DRB5/IL3/CCL11/PRG2
PID_AR_TF_PATHWAY	52	0.406	1.514	0.042	0.126	0.086	10502	tags=44%, list=21%, signal=35%	NR0B1/SPDEF/HOXB13/SRC/PDE9A/TRIM24/SMARCC1/SENP1/SRY/EHMT2/EP300/REL/CARM1/POU2F1/PKN1/KAT7/NR2C2/SIRT1/MAP2K6/APPBP2/HDAC7/MAPK14/NCOA2
REACTOME_BINDING_AND_UPTAKE_OF_LIGANDS_BY_SCAVENGER_RECEPTORS	95	0.336	1.409	0.043	0.126	0.086	5593	tags=33%, list=11%, signal=29%	IGKV2-28/IGLV3-25/IGLV2-11/IGHV4-59/IGLV1-51/IGHV3-23/IGHV3-53/IGHV2-5/IGKV5-2/IGHV4-39/IGLV1-44/IGHV3-33/IGLV3-21/IGKV3-11/IGKV3-20/IGLV1-47/IGHV4-34/IGHV3-48/IGHV3-30/IGLV3-19/IGHV1-2/IGHV1-46/COLEC12/IGLV2-23/IGKV1-5/IGLV7-43/IGLV3-1/IGKV3-15/IGKV1-39/IGKV1D-16/IGKV4-1
KEGG_NON_SMALL_CELL_LUNG_CANCER	54	0.400	1.500	0.043	0.126	0.086	13775	tags=52%, list=27%, signal=38%	TGFA/PRKCG/CDK6/CDK4/E2F2/PRKCA/E2F3/PLCG1/BRAF/MAPK1/SOS1/TP53/NRAS/KRAS/PIK3CG/STK4/PIK3CA/PDPK1/EGF/CDKN2A/RB1/CCND1/PIK3CB/FOXO3/AKT3/RXRB/PRKCB/SOS2
NABA_COLLAGENS	44	0.422	1.507	0.043	0.127	0.086	9016	tags=34%, list=18%, signal=28%	COL2A1/COL9A2/COL11A2/COL28A1/COL10A1/COL24A1/COL11A1/COL20A1/COL4A5/COL19A1/COL9A3/COL4A6/COL21A1/COL7A1/COL5A2
REACTOME_COLLAGEN_CHAIN_TRIMERIZATION	44	0.422	1.507	0.043	0.127	0.086	9016	tags=34%, list=18%, signal=28%	COL2A1/COL9A2/COL11A2/COL28A1/COL10A1/COL24A1/COL11A1/COL20A1/COL4A5/COL19A1/COL9A3/COL4A6/COL21A1/COL7A1/COL5A2
PID_MYC_REPRESS_PATHWAY	62	0.380	1.462	0.043	0.127	0.086	10167	tags=32%, list=20%, signal=26%	DKK1/DNTT/ITGB4/NDRG1/ITGA6/DNMT3A/BRCA1/SMAD3/NFYA/ITGB1/RBL1/GFI1/CDKN2B/EP300/MYC/SFXN3/CREB1/WNT5A/SP1/GTF2H2
REACTOME_SYNTHESIS_OF_PA	35	-0.404	-1.490	0.043	0.128	0.087	2770	tags=17%, list=5%, signal=16%	AGPAT2/PLA2G5/PLA2G1B/GPD1/ALPI/PLA2G2A
PID_UPA_UPAR_PATHWAY	42	0.419	1.482	0.044	0.128	0.087	4711	tags=26%, list=9%, signal=24%	MMP3/MMP12/KLK4/VLDLR/MMP13/ITGA3/SRC/PDGFD/ITGAV/TGFB1/ITGB1
REACTOME_PASSIVE_TRANSPORT_BY_AQUAPORINS	13	-0.535	-1.509	0.044	0.128	0.087	239	tags=31%, list=0%, signal=31%	AQP7/AQP5/MIP/AQP8
REACTOME_POU5F1_OCT4_SOX2_NANOG_REPRESS_GENES_RELATED_TO_DIFFERENTIATION	10	0.636	1.581	0.044	0.128	0.087	7027	tags=40%, list=14%, signal=34%	DKK1/SOX2/CDX2/TSC22D1
REACTOME_SIGNALING_BY_FGFR_IN_DISEASE	63	0.380	1.472	0.044	0.129	0.088	11240	tags=38%, list=22%, signal=30%	FGF5/FGF3/FGF4/FGF2/FGF8/FGFR3/CNTRL/TRIM24/FGF20/POLR2B/FGFR2/PLCG1/FGFR4/FGF9/CPSF6/SOS1/STAT1/FRS2/POLR2A/NRAS/KRAS/NCBP2/PIK3CA/GAB1
REACTOME_NUCLEOTIDE_LIKE_PURINERGIC_RECEPTORS	16	0.553	1.553	0.044	0.129	0.088	4401	tags=25%, list=9%, signal=23%	P2RY4/ADORA2B/ADORA1/P2RY10
REACTOME_SIGNALING_BY_NOTCH1	73	0.356	1.414	0.044	0.129	0.088	13057	tags=41%, list=26%, signal=31%	DLK1/DNER/JAG1/MAMLD1/ADAM17/HIF1A/MIB1/HDAC9/HDAC4/HDAC2/EP300/MAML2/MYC/MAML1/NOTCH1/NCOR2/NCSTN/ADAM10/HDAC7/HEY1/TLE1/NEURL1/APH1B/TBL1X/TBL1XR1/NCOR1/CREBBP/HDAC11/MAML3/HDAC5
REACTOME_HDACS_DEACETYLATE_HISTONES	62	0.379	1.458	0.045	0.130	0.089	13880	tags=50%, list=27%, signal=36%	HIST1H2AI/HIST1H2BA/HIST3H2BB/HIST1H2AA/HIST3H2A/HIST2H2BF/CHD3/HDAC2/PHF21A/ARID4B/HIST4H4/MTA3/KDM1A/GATAD2B/REST/HIST1H4A/NCOR2/HIST2H3D/RCOR1/HIST1H2BL/HIST1H4H/TBL1X/HIST1H2BN/TBL1XR1/RBBP4/NCOR1/CHD4/MTA1/HIST2H2BE/ARID4A/HIST1H2AD
REACTOME_PEPTIDE_HORMONE_BIOSYNTHESIS	13	-0.530	-1.493	0.046	0.132	0.090	3463	tags=31%, list=7%, signal=29%	LHB/CGA/POMC/PCSK1
KEGG_CYTOKINE_CYTOKINE_RECEPTOR_INTERACTION	249	0.273	1.327	0.046	0.132	0.090	7688	tags=20%, list=15%, signal=17%	CXCL5/TNFRSF19/CCR3/TGFB2/PRL/AMH/TNFRSF11B/IL20RA/CXCL1/TNFRSF9/CCR6/IL17A/BMP7/CXCL6/IL22RA2/CSF3R/TNFSF15/CXCR5/TNFRSF21/PRLR/CXCL3/TNFRSF11A/IL1A/CXCR2/IL23R/LIF/LTB/IFNE/ACVR1/IL12RB2/IL11/BMPR1B/TGFB1/TNFSF4/KITLG/PDGFC/CCL26/CCR4/IL12A/IL9R/IL2RG/XCL1/TNFRSF10C/IL1RAP/BMPR1A/PF4V1/PDGFRA/ACVR2B/IL18/IFNL2
KEGG_ALLOGRAFT_REJECTION	35	-0.392	-1.444	0.046	0.132	0.090	6718	tags=46%, list=13%, signal=40%	PRF1/GZMB/IL10/HLA-DRA/IL5/HLA-DPB1/HLA-E/HLA-C/HLA-DRB1/CD40/HLA-DMA/HLA-A/HLA-DRB5/HLA-G/HLA-F/HLA-B
REACTOME_PREFOLDIN_MEDIATED_TRANSFER_OF_SUBSTRATE_TO_CCT_TRIC	28	0.482	1.569	0.047	0.136	0.092	12821	tags=36%, list=25%, signal=27%	TUBA3C/TUBB3/TUBB2B/TUBA1C/CCT5/CCT2/CCT6A/CCT4/TUBB2A/TUBB1
REACTOME_DOWNREGULATION_OF_SMAD2_3:SMAD4_TRANSCRIPTIONAL_ACTIVITY	23	0.526	1.619	0.047	0.136	0.092	15828	tags=74%, list=31%, signal=51%	SMAD3/SMURF2/TGIF2/RNF111/SKIL/NCOR2/TRIM33/UBE2D1/PARP1/SMAD2/NCOR1/SKI/SMAD4/HDAC1/TGIF1/USP9X/RPS27A
REACTOME_SPHINGOLIPID_METABOLISM	85	0.341	1.403	0.047	0.136	0.093	3175	tags=9%, list=6%, signal=9%	SGPP2/UGT8/SPHK1/FA2H/ALDH3B2/SPTSSB/ARSI/B3GALNT1
BIOCARTA_LAIR_PATHWAY	16	-0.509	-1.503	0.048	0.137	0.093	4999	tags=38%, list=10%, signal=34%	IL6/C3/KNG1/SELP/C7/C6
PID_CIRCADIAN_PATHWAY	15	0.566	1.565	0.048	0.137	0.093	11129	tags=47%, list=22%, signal=36%	CHEK1/NONO/NPAS2/TIMELESS/DEC1/ATR/CSNK1E
BIOCARTA_INTEGRIN_PATHWAY	34	0.446	1.510	0.048	0.137	0.093	14965	tags=44%, list=30%, signal=31%	ACTN2/ACTA1/ITGB1/MAPK1/ACTN3/SOS1/CRKL/ROCK1/VCL/SHC1/TNS1/MAPK8/ACTN1/RAPGEF1/CAPN1
SIG_REGULATION_OF_THE_ACTIN_CYTOSKELETON_BY_RHO_GTPASES	34	0.447	1.513	0.048	0.137	0.093	12341	tags=56%, list=24%, signal=42%	PAK6/MYH2/WASF1/ROCK2/LIMK1/FLNC/FSCN2/PFN2/FLNA/PAK4/FSCN1/ROCK1/MYLK2/PAK1/ANGPTL2/ACTR2/VASP/ACTR3/RPS4X
REACTOME_INHIBITION_OF_REPLICATION_INITIATION_OF_DAMAGED_DNA_BY_RB1_E2F1	13	0.581	1.529	0.048	0.137	0.093	12493	tags=54%, list=25%, signal=41%	PRIM1/POLA1/PRIM2/POLA2/TFDP1/RB1/TFDP2
REACTOME_RHO_GTPASES_ACTIVATE_KTN1	11	0.623	1.584	0.048	0.137	0.093	6147	tags=27%, list=12%, signal=24%	KLC3/KIF5A/KIF5B
REACTOME_SIGNALING_BY_FGFR4_IN_DISEASE	11	0.620	1.578	0.048	0.137	0.093	11240	tags=73%, list=22%, signal=57%	PLCG1/FGFR4/SOS1/FRS2/NRAS/KRAS/PIK3CA/GAB1
PID_CMYB_PATHWAY	84	0.339	1.394	0.049	0.139	0.094	12806	tags=44%, list=25%, signal=33%	MYOD1/ADORA2B/LYZ/CDK6/LEF1/CCNB1/KITLG/MCM4/ATP2B1/PIAS3/BIRC3/MYB/PAX5/RAG2/EP300/MYC/TRIM28/YEATS4/IQGAP1/SIN3A/MYF6/NRAS/KRAS/SP1/MAT2A/COPA/CDKN2A/PIM1/ZFHX3/H2AFZ/NCOR1/MAP3K7/CBX4/CCND1/CREBBP/BCL2/PRTN3
REACTOME_ACTIVATION_OF_HOX_GENES_DURING_DIFFERENTIATION	90	0.339	1.402	0.049	0.139	0.095	15672	tags=53%, list=31%, signal=37%	HOXD1/HOXA3/HIST1H2BA/HIST3H2BB/HOXD4/EZH2/NCOA3/HOXD3/KDM6A/POLR2B/CNOT6/PAXIP1/EP300/NCOA6/AJUBA/SUZ12/HIST4H4/KMT2D/POLR2A/HIST1H4A/H2AFX/HIST2H3D/HOXA2/HIST1H2BL/HIST1H4H/PBX1/HOXA1/HIST1H2BN/RBBP4/H2AFZ/EED/NCOR1/CREBBP/H3F3A/KMT2C/RBBP5/POLR2D/HIST2H2BE/HIST1H2AD/CTCF/MEIS1/POLR2F/PIAS2/YY1/RARG/WDR5/RBBP7/ZNF335
PID_NFAT_3PATHWAY	53	0.395	1.476	0.049	0.140	0.095	15247	tags=62%, list=30%, signal=44%	PRKCG/MAP3K8/MAP3K1/KPNA2/CSNK2A1/PRKCA/EP300/SFN/NFATC2/YWHAQ/KPNB1/CSNK1A1/PRKCQ/PRKCD/NFATC3/MAPK14/RAN/BCL2L1/PIM1/CREBBP/CABIN1/XPO1/BCL2/MAPK8/PRKCB/YWHAZ/YWHAG/NUP214/PPP3CB/CAMK4/YWHAH/GSK3B/MAPK9
PID_IL12_2PATHWAY	61	-0.325	-1.371	0.049	0.140	0.095	5806	tags=20%, list=11%, signal=17%	IL18RAP/CD4/HLA-DRB1/GZMA/B2M/SOCS1/HLA-A/HLX/NOS2/FOS/GADD45B/GADD45G
BIOCARTA_MAPK_PATHWAY	81	0.347	1.412	0.049	0.140	0.095	12042	tags=36%, list=24%, signal=27%	TGFB2/MAPK13/MAP3K8/MAP3K1/MAP4K4/TGFB1/MAP4K3/RPS6KA3/MAP3K9/MYC/MAPK1/RPS6KA5/STAT1/CREB1/ATF2/MAP4K5/MAP2K6/MAPK6/SP1/NFKB1/MAPK14/MAPK10/MAP3K4/SHC1/TGFB3/PAK1/MAP3K7/RPS6KB1/MAPKAPK5
