# Supplementary material for: High expression of PARD3 predicts poor prognosis in hepatocellular carcinoma
Source: Sci Rep. 2021 May 26;11:11078. doi: 10.1038/s41598-021-90507-w (PMC8154901; doi:10.1038/s41598-021-90507-w)
Supplement: Supplementary file 8 — Supplementary Information 8. [file 41598_2021_90507_MOESM8_ESM.txt]

!Series_title	"Gene expression data of human hepatocellular carcinoma (HCC)"
!Series_geo_accession	"GSE14520"
!Series_status	"Public on Dec 01 2010"
!Series_submission_date	"Jan 22 2009"
!Series_last_update_date	"Apr 01 2021"
!Series_pubmed_id	"21159642"
!Series_pubmed_id	"22202459"
!Series_pubmed_id	"25597408"
!Series_pubmed_id	"31022357"
!Series_pubmed_id	"29209147"
!Series_pubmed_id	"26058814"
!Series_pubmed_id	"31828106"
!Series_pubmed_id	"33748106"
!Series_pubmed_id	"33771199"
!Series_summary	"We used Affymetrix microarray profiling to analyze gene expression patterns in healthy donor liver as well as tumor and paired non-tumor tissue of HCC patients."
!Series_overall_design	"For gene expression profiling, tumors and paired non-tumor tissues were profiled separately using a single channel array platform. Tumor and paired non-tumor samples of 22 patients of cohort1 and the normal liver pool were carried out on Affymetrix GeneChip HG-U133A 2.0 arrays (Affymetrix, Santa Clara, CA) according to the manufacturer's protocol. The fluorescent intensities were determined with an Affymetrix GeneChip Scanner 3000, controlled by GCOS Affymetrix software. All samples of cohort2 and 42 tumor and paired non-tumor samples of cohort2 were processed on the 96 HT HG-U133A microarray platform. The fluorescent intensities were determined with an Affymetrix GeneChip HT Array Plate Scanner, controlled by GCOS Affymetrix software."
!Series_overall_design	""
!Series_overall_design	"Cohort 1 Training Group:"
!Series_overall_design	"LCS-005A, LCS-019A, LCS-029A, LCS-039A, LCS-039B, LCS-254A, LCS-254B, LCS-068A, LCS-068B, LCS-076A, LCS-076B, LCS-004A, LCS-004B, LCS-007A, LCS-007B, LCS-024B, LCS-042B, LCS-062B, LCS-023A, LCS-023B, LCS-067A, LCS-065A, LCS-073A, LCS-067B, LCS-065B, LCS-073B, LCS-024A, LCS-042A, LCS-062A, LCS-015A, LCS-069A, LCS-015B, LCS-069B, LCS-033A, LCS-061A, LCS-020A, LCS-045A, LCS-033B, LCS-020B, LCS-045B, LCS-057A, LCS-009A, LCS-057B, LCS-009B, LCS-049A, LCS-049B, LCS-061B, LCS-047A, LCS-047B, LCS-075A, LCS-075B, LCS-034A, LCS-034B, LCS-041A, LCS-041B, LCS-044A, LCS-044B, LCS-071A, LCS-071B, LCS-036A, LCS-064A, LCS-064B, LCS-038A, LCS-038B, LCS-002A, LCS-028B, LCS-016B, LCS-054A, LCS-063A, LCS-022A, LCS-054B, LCS-063B, LCS-022B, LCS-036B, LCS-025A, LCS-066A, LCS-027A, LCS-048A, LCS-012A, LCS-025B, LCS-066B, LCS-027B, LCS-048B, LCS-012B, LCS-051A, LCS-056A, LCS-051B, LCS-056B, LCS-028A, LCS-016A, LCS-196A, LCS-196B, LCS-072A, LCS-072B, LCS-333A, LCS-333B, LCS-339A, LCS-339B, LCS-341A, LCS-341B, LCS-343A, LCS-343B, LCS-344A, LCS-344B, LCS-346A, LCS-346B, LCS-347A, LCS-347B, LCS-393A, LCS-393B, LCS-400A, LCS-400B, LCS-401A, LCS-401B, LCS-403A, LCS-403B, LCS-406A, LCS-406B, LCS-415A, LCS-415B, LCS-424A, LCS-424B, LCS-426A, LCS-426B"
!Series_overall_design	""
!Series_overall_design	"Cohort 2 Testing Group:"
!Series_overall_design	"LCS-079A, LCS-092A, LCS-101A, LCS-079B, LCS-092B, LCS-101B, LCS-083A, LCS-095A, LCS-102A, LCS-083B, LCS-095B, LCS-102B, LCS-085A, LCS-096A, LCS-103A, LCS-085B, LCS-096B, LCS-103B, LCS-091A, LCS-099A, LCS-105A, LCS-091B, LCS-099B, LCS-105B, LCS-122A, LCS-130A, LCS-123A, LCS-135A, LCS-123B, LCS-135B, LCS-125A, LCS-127A, LCS-136A, LCS-125B, LCS-127B, LCS-136B, LCS-122B, LCS-130B, LCS-212B, LCS-180B, LCS-183B, LCS-153B, LCS-018B, LCS-188A, LCS-185A, LCS-154A, LCS-120A, LCS-286A, LCS-086A, LCS-177A, LCS-140A, LCS-035A, LCS-188B, LCS-185B, LCS-154B, LCS-120B, LCS-286B, LCS-238B, LCS-086B, LCS-177B, LCS-035B, LCS-275B, LCS-132A, LCS-205A, LCS-274A, LCS-159A, LCS-150A, LCS-014A, LCS-227A, LCS-283A, LCS-162A, LCS-104A, LCS-272A, LCS-132B, LCS-205B, LCS-274B, LCS-159B, LCS-227B, LCS-046B, LCS-283B, LCS-272B, LCS-237A, LCS-152A, LCS-209A, LCS-211A, LCS-230A, LCS-262A, LCS-144A, LCS-158B, LCS-237B, LCS-152B, LCS-209B, LCS-211B, LCS-230B, LCS-262B, LCS-144B, LCS-212A, LCS-180A, LCS-183A, LCS-153A, LCS-018A, LCS-275A, LCS-118A, LCS-234A, LCS-210A, LCS-265A, LCS-149A, LCS-040A, LCS-169A, LCS-256A, LCS-190B, LCS-118B, LCS-234B, LCS-210B, LCS-265B, LCS-149B, LCS-040B, LCS-169B, LCS-213A, LCS-164A, LCS-223A, LCS-245A, LCS-281B, LCS-191A, LCS-171A, LCS-249A, LCS-213B, LCS-164B, LCS-245B, LCS-094B, LCS-094A, LCS-191B, LCS-171B, LCS-249B, LCS-131A, LCS-241A, LCS-074A, LCS-160A, LCS-179A, LCS-134A, LCS-224A, LCS-078A, LCS-131B, LCS-201B, LCS-074B, LCS-160B, LCS-179B, LCS-134B, LCS-147B, LCS-224B, LCS-078B, LCS-093A, LCS-253A, LCS-279A, LCS-008A, LCS-291A, LCS-281A, LCS-156A, LCS-282A, LCS-090A, LCS-151A, LCS-253B, LCS-279B, LCS-008B, LCS-172B, LCS-291B, LCS-156B, LCS-282B, LCS-090B, LCS-151B, LCS-259A, LCS-010A, LCS-264A, LCS-264B, LCS-163A, LCS-163B, LCS-089A, LCS-089B, LCS-143A, LCS-143B, LCS-199A, LCS-199B, LCS-278A, LCS-278B, LCS-119A, LCS-119B, LCS-184A, LCS-184B, LCS-203A, LCS-203B, LCS-178A, LCS-178B, LCS-284A, LCS-284B, LCS-108A, LCS-261B, LCS-043A, LCS-043B, LCS-174A, LCS-174B, LCS-166A, LCS-193A, LCS-193B, LCS-215A, LCS-215B, LCS-021A, LCS-021B, LCS-129A, LCS-129B, LCS-198A, LCS-198B, LCS-084A, LCS-084B, LCS-250A, LCS-011A, LCS-108B, LCS-011B, LCS-219A, LCS-219B, LCS-194A, LCS-194B, LCS-170A, LCS-170B, LCS-204A, LCS-204B, LCS-261A, LCS-195A, LCS-195B, LCS-200B, LCS-206A, LCS-206B, LCS-161B, LCS-145A, LCS-145B, LCS-236A, LCS-236B, LCS-270A, LCS-270B, LCS-182A, LCS-182B, LCS-197B, LCS-173B, LCS-240B, LCS-266B, LCS-167B, LCS-032B, LCS-050B, LCS-285B, LCS-031B, LCS-189A, LCS-277A, LCS-117A, LCS-267A, LCS-100A, LCS-228A, LCS-268A, LCS-222A, LCS-192A, LCS-175A, LCS-277B, LCS-117B, LCS-267B, LCS-100B, LCS-228B, LCS-268B, LCS-222B, LCS-192B, LCS-248A, LCS-121A, LCS-157A, LCS-148A, LCS-126A, LCS-260A, LCS-223B, LCS-121B, LCS-157B, LCS-148B, LCS-260B, LCS-247A, LCS-088A, LCS-243A, LCS-165A, LCS-208A, LCS-110A, LCS-146A, LCS-247B, LCS-243B, LCS-165B, LCS-208B, LCS-110B, LCS-146B, LCS-147A, LCS-173A, LCS-240A, LCS-266A, LCS-167A, LCS-032A, LCS-050A, LCS-285A, LCS-031A, LCS-106A, LCS-106B, LCS-107A, LCS-107B, LCS-109A, LCS-109B, LCS-116A, LCS-137A, LCS-137B, LCS-138A, LCS-138B, LCS-139A, LCS-139B, LCS-142A, LCS-142B, LCS-207A, LCS-231A, LCS-231B, LCS-251A, LCS-263A, LCS-263B, LCS-269A, LCS-269B, LCS-273A, LCS-273B, LCS-289A, LCS-289B, LCS-290A, LCS-290B, LCS-093B, LCS-097A, LCS-097B, LCS-104B, LCS-140B, LCS-150B, LCS-158A, LCS-161A, LCS-162B, LCS-014B, LCS-166B, LCS-172A, LCS-197A, LCS-200A, LCS-201A, LCS-216A, LCS-216B, LCS-238A, LCS-241B, LCS-046A, LCS-248B, LCS-259B, Normal1, Normal2, LCS-003B, LCS-006B, LCS-026B, LCS-128B, LCS-168B, LCS-181B, LCS-190A, X02-342A, X02-342B, X02-362A, X02-362B"
!Series_type	"Expression profiling by array"
!Series_sample_id	"GSM362947 GSM362948 GSM362949 GSM362950 GSM362951 GSM362952 GSM362953 GSM362954 GSM362955 GSM362956 GSM362957 GSM362958 GSM362959 GSM362960 GSM362961 GSM362962 GSM362963 GSM362964 GSM362965 GSM362966 GSM362967 GSM362968 GSM362969 GSM362970 GSM362971 GSM362972 GSM362973 GSM362974 GSM362975 GSM362976 GSM362977 GSM362978 GSM362979 GSM362980 GSM362981 GSM362982 GSM362983 GSM362984 GSM362985 GSM362986 GSM362987 GSM362988 GSM362989 GSM362990 GSM362991 GSM362992 GSM362993 GSM362994 GSM362995 GSM362996 GSM362997 GSM362998 GSM362999 GSM363000 GSM363001 GSM363002 GSM363003 GSM363004 GSM363005 GSM363006 GSM363007 GSM363008 GSM363009 GSM363010 GSM363011 GSM363012 GSM363013 GSM363014 GSM363015 GSM363016 GSM363017 GSM363018 GSM363019 GSM363020 GSM363021 GSM363022 GSM363023 GSM363024 GSM363025 GSM363026 GSM363027 GSM363028 GSM363029 GSM363030 GSM363031 GSM363032 GSM363033 GSM363034 GSM363035 GSM363036 GSM363037 GSM363038 GSM363039 GSM363040 GSM363041 GSM363042 GSM363043 GSM363044 GSM363045 GSM363046 GSM363047 GSM363048 GSM363049 GSM363050 GSM363051 GSM363052 GSM363053 GSM363054 GSM363055 GSM363056 GSM363057 GSM363058 GSM363059 GSM363060 GSM363061 GSM363062 GSM363063 GSM363064 GSM363065 GSM363066 GSM363067 GSM363068 GSM363069 GSM363070 GSM363071 GSM363072 GSM363073 GSM363074 GSM363075 GSM363076 GSM363077 GSM363078 GSM363079 GSM363080 GSM363081 GSM363082 GSM363083 GSM363084 GSM363085 GSM363086 GSM363087 GSM363088 GSM363089 GSM363090 GSM363091 GSM363092 GSM363093 GSM363094 GSM363095 GSM363096 GSM363097 GSM363098 GSM363099 GSM363100 GSM363101 GSM363102 GSM363103 GSM363104 GSM363105 GSM363106 GSM363107 GSM363108 GSM363109 GSM363110 GSM363111 GSM363112 GSM363113 GSM363114 GSM363115 GSM363116 GSM363117 GSM363118 GSM363119 GSM363120 GSM363121 GSM363122 GSM363123 GSM363124 GSM363125 GSM363126 GSM363127 GSM363128 GSM363129 GSM363130 GSM363131 GSM363132 GSM363133 GSM363134 GSM363135 GSM363136 GSM363137 GSM363138 GSM363139 GSM363140 GSM363141 GSM363142 GSM363143 GSM363144 GSM363145 GSM363146 GSM363147 GSM363148 GSM363149 GSM363150 GSM363151 GSM363152 GSM363153 GSM363154 GSM363155 GSM363156 GSM363157 GSM363158 GSM363159 GSM363160 GSM363161 GSM363162 GSM363163 GSM363164 GSM363165 GSM363166 GSM363167 GSM363168 GSM363169 GSM363170 GSM363171 GSM363172 GSM363173 GSM363174 GSM363175 GSM363176 GSM363177 GSM363178 GSM363179 GSM363180 GSM363181 GSM363182 GSM363183 GSM363184 GSM363185 GSM363186 GSM363187 GSM363188 GSM363189 GSM363190 GSM363191 GSM363192 GSM363193 GSM363194 GSM363195 GSM363196 GSM363197 GSM363198 GSM363199 GSM363200 GSM363201 GSM363202 GSM363203 GSM363204 GSM363205 GSM363206 GSM363207 GSM363208 GSM363209 GSM363210 GSM363211 GSM363212 GSM363213 GSM363214 GSM363215 GSM363216 GSM363217 GSM363218 GSM363219 GSM363220 GSM363221 GSM363222 GSM363223 GSM363224 GSM363225 GSM363226 GSM363227 GSM363228 GSM363229 GSM363230 GSM363231 GSM363232 GSM363233 GSM363234 GSM363235 GSM363236 GSM363237 GSM363238 GSM363239 GSM363240 GSM363241 GSM363242 GSM363243 GSM363244 GSM363245 GSM363246 GSM363247 GSM363248 GSM363249 GSM363250 GSM363251 GSM363252 GSM363253 GSM363254 GSM363255 GSM363256 GSM363257 GSM363258 GSM363259 GSM363260 GSM363261 GSM363262 GSM363263 GSM363264 GSM363265 GSM363266 GSM363267 GSM363268 GSM363269 GSM363270 GSM363271 GSM363272 GSM363273 GSM363274 GSM363275 GSM363276 GSM363277 GSM363278 GSM363279 GSM363280 GSM363281 GSM363282 GSM363283 GSM363284 GSM363285 GSM363286 GSM363287 GSM363288 GSM363289 GSM363290 GSM363291 GSM363292 GSM363293 GSM363294 GSM363295 GSM363296 GSM363297 GSM363298 GSM363299 GSM363300 GSM363301 GSM363302 GSM363303 GSM363304 GSM363305 GSM363306 GSM363307 GSM363308 GSM363309 GSM363310 GSM363311 GSM363312 GSM363313 GSM363314 GSM363315 GSM363316 GSM363317 GSM363318 GSM363319 GSM363320 GSM363321 GSM363322 GSM363323 GSM363324 GSM363325 GSM363326 GSM363327 GSM363328 GSM363329 GSM363330 GSM363331 GSM363332 GSM363333 GSM363334 GSM363335 GSM363336 GSM363337 GSM363338 GSM363339 GSM363340 GSM363341 GSM363342 GSM363343 GSM363344 GSM363345 GSM363346 GSM363347 GSM363348 GSM363349 GSM363350 GSM363351 GSM363352 GSM363353 GSM363354 GSM363355 GSM363356 GSM363357 GSM363358 GSM363359 GSM363360 GSM363361 GSM363362 GSM363363 GSM363364 GSM363365 GSM363366 GSM363367 GSM363368 GSM363369 GSM363370 GSM363371 GSM363372 GSM363373 GSM363374 GSM363375 GSM363376 GSM363378 GSM363380 GSM363381 GSM363382 GSM363384 GSM363386 GSM363388 GSM363391 GSM363393 GSM363397 GSM363400 GSM363402 GSM363404 GSM363407 GSM363417 GSM363420 GSM363421 GSM363422 GSM363423 GSM363424 GSM363425 GSM363426 GSM363427 GSM363428 GSM363429 GSM363430 GSM363431 GSM363432 GSM363433 GSM363434 GSM363435 GSM363436 GSM363437 GSM363438 GSM363439 GSM363440 GSM363441 GSM363442 GSM363443 GSM363444 GSM363445 GSM363446 GSM363447 GSM363448 GSM363449 GSM363450 GSM363451 GSM712532 GSM712533 GSM712534 GSM712535 GSM712536 GSM712537 GSM712538 GSM712539 GSM712540 GSM712541 GSM712542 "
!Series_contact_name	"Xin,Wei,Wang"
!Series_contact_email	"xw3u@nih.gov"
!Series_contact_phone	"240-760-6858"
!Series_contact_laboratory	"Liver Carcinogenesis Unit"
!Series_contact_department	"Laboratory of Human Carcinogenesis"
!Series_contact_institute	"National Cancer Institute"
!Series_contact_address	"37 Convent Drive"
!Series_contact_city	"Bethesda"
!Series_contact_state	"MD"
!Series_contact_zip/postal_code	"20892-4255"
!Series_contact_country	"USA"
!Series_supplementary_file	"ftp://ftp.ncbi.nlm.nih.gov/geo/series/GSE14nnn/GSE14520/suppl/GSE14520_Extra_Supplement.txt.gz"
!Series_supplementary_file	"ftp://ftp.ncbi.nlm.nih.gov/geo/series/GSE14nnn/GSE14520/suppl/GSE14520_RAW.tar"
!Series_supplementary_file	"ftp://ftp.ncbi.nlm.nih.gov/geo/series/GSE14nnn/GSE14520/suppl/GSE14520_README.txt"
!Series_platform_id	"GPL571"
!Series_platform_id	"GPL3921"
!Series_platform_taxid	"9606"
!Series_sample_taxid	"9606"
!Series_relation	"BioProject: https://www.ncbi.nlm.nih.gov/bioproject/PRJNA111593"

!Sample_title	"Liver Tumor Tissue LCS-079A"	"Liver Tumor Tissue LCS-092A"	"Liver Tumor Tissue LCS-101A"	"Liver Non-Tumor Tissue LCS-079B"	"Liver Non-Tumor Tissue LCS-092B"	"Liver Non-Tumor Tissue LCS-101B"	"Liver Tumor Tissue LCS-083A"	"Liver Tumor Tissue LCS-095A"	"Liver Tumor Tissue LCS-102A"	"Liver Non-Tumor Tissue LCS-083B"	"Liver Non-Tumor Tissue LCS-095B"	"Liver Non-Tumor Tissue LCS-102B"	"Liver Tumor Tissue LCS-085A"	"Liver Tumor Tissue LCS-096A"	"Liver Tumor Tissue LCS-103A"	"Liver Non-Tumor Tissue LCS-085B"	"Liver Non-Tumor Tissue LCS-096B"	"Liver Non-Tumor Tissue LCS-103B"	"Liver Tumor Tissue LCS-091A"	"Liver Tumor Tissue LCS-099A"	"Liver Tumor Tissue LCS-105A"	"Liver Non-Tumor Tissue LCS-091B"	"Liver Non-Tumor Tissue LCS-099B"	"Liver Non-Tumor Tissue LCS-105B"	"Liver Tumor Tissue LCS-122A"	"Liver Tumor Tissue LCS-004A"	"Liver Tumor Tissue LCS-130A"	"Liver Non-Tumor Tissue LCS-004B"	"Liver Tumor Tissue LCS-123A"	"Liver Tumor Tissue LCS-007A"	"Liver Tumor Tissue LCS-135A"	"Liver Non-Tumor Tissue LCS-123B"	"Liver Non-Tumor Tissue LCS-007B"	"Liver Non-Tumor Tissue LCS-135B"	"Liver Tumor Tissue LCS-125A"	"Liver Tumor Tissue LCS-127A"	"Liver Tumor Tissue LCS-136A"	"Liver Non-Tumor Tissue LCS-125B"	"Liver Non-Tumor Tissue LCS-127B"	"Liver Non-Tumor Tissue LCS-136B"	"Liver Non-Tumor Tissue LCS-122B"	"Liver Non-Tumor Tissue LCS-130B"	"Liver Non-Tumor Tissue LCS-024B"	"Liver Non-Tumor Tissue LCS-212B"	"Liver Non-Tumor Tissue LCS-180B"	"Liver Non-Tumor Tissue LCS-183B"	"Liver Non-Tumor Tissue LCS-153B"	"Liver Non-Tumor Tissue LCS-042B"	"Liver Non-Tumor Tissue LCS-018B"	"Liver Non-Tumor Tissue LCS-062B"	"Liver Tumor Tissue LCS-188A"	"Liver Tumor Tissue LCS-185A"	"Liver Tumor Tissue LCS-154A"	"Liver Tumor Tissue LCS-120A"	"Liver Tumor Tissue LCS-286A"	"Liver Tumor Tissue LCS-086A"	"Liver Tumor Tissue LCS-023A"	"Liver Tumor Tissue LCS-177A"	"Liver Tumor Tissue LCS-140A"	"Liver Tumor Tissue LCS-035A"	"Liver Non-Tumor Tissue LCS-188B"	"Liver Non-Tumor Tissue LCS-185B"	"Liver Non-Tumor Tissue LCS-154B"	"Liver Non-Tumor Tissue LCS-120B"	"Liver Non-Tumor Tissue LCS-286B"	"Liver Non-Tumor Tissue LCS-238B"	"Liver Non-Tumor Tissue LCS-086B"	"Liver Non-Tumor Tissue LCS-023B"	"Liver Non-Tumor Tissue LCS-177B"	"Liver Non-Tumor Tissue LCS-035B"	"Liver Non-Tumor Tissue LCS-275B"	"Liver Tumor Tissue LCS-132A"	"Liver Tumor Tissue LCS-205A"	"Liver Tumor Tissue LCS-274A"	"Liver Tumor Tissue LCS-159A"	"Liver Tumor Tissue LCS-150A"	"Liver Tumor Tissue LCS-014A"	"Liver Tumor Tissue LCS-227A"	"Liver Tumor Tissue LCS-283A"	"Liver Tumor Tissue LCS-162A"	"Liver Tumor Tissue LCS-104A"	"Liver Tumor Tissue LCS-272A"	"Liver Non-Tumor Tissue LCS-132B"	"Liver Non-Tumor Tissue LCS-205B"	"Liver Non-Tumor Tissue LCS-274B"	"Liver Non-Tumor Tissue LCS-159B"	"Liver Non-Tumor Tissue LCS-227B"	"Liver Non-Tumor Tissue LCS-046B"	"Liver Non-Tumor Tissue LCS-283B"	"Liver Non-Tumor Tissue LCS-272B"	"Liver Tumor Tissue LCS-237A"	"Liver Tumor Tissue LCS-152A"	"Liver Tumor Tissue LCS-067A"	"Liver Tumor Tissue LCS-209A"	"Liver Tumor Tissue LCS-065A"	"Liver Tumor Tissue LCS-211A"	"Liver Tumor Tissue LCS-073A"	"Liver Tumor Tissue LCS-230A"	"Liver Tumor Tissue LCS-262A"	"Liver Tumor Tissue LCS-144A"	"Liver Non-Tumor Tissue LCS-158B"	"Liver Non-Tumor Tissue LCS-237B"	"Liver Non-Tumor Tissue LCS-152B"	"Liver Non-Tumor Tissue LCS-067B"	"Liver Non-Tumor Tissue LCS-209B"	"Liver Non-Tumor Tissue LCS-065B"	"Liver Non-Tumor Tissue LCS-211B"	"Liver Non-Tumor Tissue LCS-073B"	"Liver Non-Tumor Tissue LCS-230B"	"Liver Non-Tumor Tissue LCS-262B"	"Liver Non-Tumor Tissue LCS-144B"	"Liver Tumor Tissue LCS-024A"	"Liver Tumor Tissue LCS-212A"	"Liver Tumor Tissue LCS-180A"	"Liver Tumor Tissue LCS-183A"	"Liver Tumor Tissue LCS-153A"	"Liver Tumor Tissue LCS-042A"	"Liver Tumor Tissue LCS-018A"	"Liver Tumor Tissue LCS-062A"	"Liver Tumor Tissue LCS-275A"	"Liver Tumor Tissue LCS-015A"	"Liver Tumor Tissue LCS-118A"	"Liver Tumor Tissue LCS-069A"	"Liver Tumor Tissue LCS-234A"	"Liver Tumor Tissue LCS-210A"	"Liver Tumor Tissue LCS-265A"	"Liver Tumor Tissue LCS-149A"	"Liver Tumor Tissue LCS-040A"	"Liver Tumor Tissue LCS-169A"	"Liver Tumor Tissue LCS-256A"	"Liver Non-Tumor Tissue LCS-015B"	"Liver Non-Tumor Tissue LCS-190B"	"Liver Non-Tumor Tissue LCS-118B"	"Liver Non-Tumor Tissue LCS-069B"	"Liver Non-Tumor Tissue LCS-234B"	"Liver Non-Tumor Tissue LCS-210B"	"Liver Non-Tumor Tissue LCS-265B"	"Liver Non-Tumor Tissue LCS-149B"	"Liver Non-Tumor Tissue LCS-040B"	"Liver Non-Tumor Tissue LCS-169B"	"Liver Tumor Tissue LCS-213A"	"Liver Tumor Tissue LCS-033A"	"Liver Tumor Tissue LCS-164A"	"Liver Tumor Tissue LCS-223A"	"Liver Tumor Tissue LCS-245A"	"Liver Non-Tumor Tissue LCS-281B"	"Liver Tumor Tissue LCS-061A"	"Liver Tumor Tissue LCS-191A"	"Liver Tumor Tissue LCS-171A"	"Liver Tumor Tissue LCS-249A"	"Liver Tumor Tissue LCS-020A"	"Liver Tumor Tissue LCS-045A"	"Liver Non-Tumor Tissue LCS-213B"	"Liver Non-Tumor Tissue LCS-033B"	"Liver Non-Tumor Tissue LCS-164B"	"Liver Non-Tumor Tissue LCS-245B"	"Liver Non-Tumor Tissue LCS-094B"	"Liver Tumor Tissue LCS-094A"	"Liver Non-Tumor Tissue LCS-191B"	"Liver Non-Tumor Tissue LCS-171B"	"Liver Non-Tumor Tissue LCS-249B"	"Liver Non-Tumor Tissue LCS-020B"	"Liver Non-Tumor Tissue LCS-045B"	"Liver Tumor Tissue LCS-131A"	"Liver Tumor Tissue LCS-241A"	"Liver Tumor Tissue LCS-057A"	"Liver Tumor Tissue LCS-074A"	"Liver Tumor Tissue LCS-160A"	"Liver Tumor Tissue LCS-179A"	"Liver Tumor Tissue LCS-134A"	"Liver Tumor Tissue LCS-009A"	"Liver Tumor Tissue LCS-224A"	"Liver Tumor Tissue LCS-078A"	"Liver Non-Tumor Tissue LCS-131B"	"Liver Non-Tumor Tissue LCS-201B"	"Liver Non-Tumor Tissue LCS-057B"	"Liver Non-Tumor Tissue LCS-074B"	"Liver Non-Tumor Tissue LCS-160B"	"Liver Non-Tumor Tissue LCS-179B"	"Liver Non-Tumor Tissue LCS-134B"	"Liver Non-Tumor Tissue LCS-009B"	"Liver Non-Tumor Tissue LCS-147B"	"Liver Non-Tumor Tissue LCS-224B"	"Liver Non-Tumor Tissue LCS-078B"	"Liver Tumor Tissue LCS-093A"	"Liver Tumor Tissue LCS-253A"	"Liver Tumor Tissue LCS-279A"	"Liver Tumor Tissue LCS-008A"	"Liver Tumor Tissue LCS-049A"	"Liver Tumor Tissue LCS-291A"	"Liver Tumor Tissue LCS-281A"	"Liver Tumor Tissue LCS-156A"	"Liver Tumor Tissue LCS-282A"	"Liver Tumor Tissue LCS-090A"	"Liver Tumor Tissue LCS-151A"	"Liver Non-Tumor Tissue LCS-253B"	"Liver Non-Tumor Tissue LCS-279B"	"Liver Non-Tumor Tissue LCS-008B"	"Liver Non-Tumor Tissue LCS-172B"	"Liver Non-Tumor Tissue LCS-049B"	"Liver Non-Tumor Tissue LCS-291B"	"Liver Non-Tumor Tissue LCS-061B"	"Liver Non-Tumor Tissue LCS-156B"	"Liver Non-Tumor Tissue LCS-282B"	"Liver Non-Tumor Tissue LCS-090B"	"Liver Non-Tumor Tissue LCS-151B"	"Liver Tumor Tissue LCS-047A"	"Liver Non-Tumor Tissue LCS-047B"	"Liver Tumor Tissue LCS-075A"	"Liver Non-Tumor Tissue LCS-075B"	"Liver Tumor Tissue LCS-259A"	"Liver Tumor Tissue LCS-010A"	"Liver Tumor Tissue LCS-264A"	"Liver Non-Tumor Tissue LCS-264B"	"Liver Tumor Tissue LCS-163A"	"Liver Non-Tumor Tissue LCS-163B"	"Liver Tumor Tissue LCS-089A"	"Liver Non-Tumor Tissue LCS-089B"	"Liver Tumor Tissue LCS-143A"	"Liver Non-Tumor Tissue LCS-143B"	"Liver Tumor Tissue LCS-199A"	"Liver Non-Tumor Tissue LCS-199B"	"Liver Tumor Tissue LCS-034A"	"Liver Non-Tumor Tissue LCS-034B"	"Liver Tumor Tissue LCS-278A"	"Liver Non-Tumor Tissue LCS-278B"	"Liver Tumor Tissue LCS-119A"	"Liver Non-Tumor Tissue LCS-119B"	"Liver Tumor Tissue LCS-184A"	"Liver Non-Tumor Tissue LCS-184B"	"Liver Tumor Tissue LCS-203A"	"Liver Non-Tumor Tissue LCS-203B"	"Liver Tumor Tissue LCS-178A"	"Liver Non-Tumor Tissue LCS-178B"	"Liver Tumor Tissue LCS-284A"	"Liver Non-Tumor Tissue LCS-284B"	"Liver Tumor Tissue LCS-108A"	"Liver Non-Tumor Tissue LCS-261B"	"Liver Tumor Tissue LCS-043A"	"Liver Non-Tumor Tissue LCS-043B"	"Liver Tumor Tissue LCS-041A"	"Liver Non-Tumor Tissue LCS-041B"	"Liver Tumor Tissue LCS-044A"	"Liver Non-Tumor Tissue LCS-044B"	"Liver Tumor Tissue LCS-174A"	"Liver Non-Tumor Tissue LCS-174B"	"Liver Tumor Tissue LCS-166A"	"Liver Tumor Tissue LCS-193A"	"Liver Non-Tumor Tissue LCS-193B"	"Liver Tumor Tissue LCS-215A"	"Liver Non-Tumor Tissue LCS-215B"	"Liver Tumor Tissue LCS-021A"	"Liver Non-Tumor Tissue LCS-021B"	"Liver Tumor Tissue LCS-129A"	"Liver Non-Tumor Tissue LCS-129B"	"Liver Tumor Tissue LCS-198A"	"Liver Non-Tumor Tissue LCS-198B"	"Liver Tumor Tissue LCS-084A"	"Liver Non-Tumor Tissue LCS-084B"	"Liver Tumor Tissue LCS-250A"	"Liver Tumor Tissue LCS-011A"	"Liver Non-Tumor Tissue LCS-108B"	"Liver Tumor Tissue LCS-071A"	"Liver Non-Tumor Tissue LCS-011B"	"Liver Tumor Tissue LCS-219A"	"Liver Non-Tumor Tissue LCS-219B"	"Liver Tumor Tissue LCS-194A"	"Liver Non-Tumor Tissue LCS-194B"	"Liver Tumor Tissue LCS-170A"	"Liver Non-Tumor Tissue LCS-170B"	"Liver Tumor Tissue LCS-204A"	"Liver Non-Tumor Tissue LCS-204B"	"Liver Tumor Tissue LCS-261A"	"Liver Non-Tumor Tissue LCS-071B"	"Liver Tumor Tissue LCS-195A"	"Liver Non-Tumor Tissue LCS-195B"	"Liver Non-Tumor Tissue LCS-200B"	"Liver Tumor Tissue LCS-206A"	"Liver Non-Tumor Tissue LCS-206B"	"Liver Tumor Tissue LCS-036A"	"Liver Non-Tumor Tissue LCS-161B"	"Liver Tumor Tissue LCS-145A"	"Liver Non-Tumor Tissue LCS-145B"	"Liver Tumor Tissue LCS-064A"	"Liver Non-Tumor Tissue LCS-064B"	"Liver Tumor Tissue LCS-236A"	"Liver Non-Tumor Tissue LCS-236B"	"Liver Tumor Tissue LCS-038A"	"Liver Non-Tumor Tissue LCS-038B"	"Liver Tumor Tissue LCS-270A"	"Liver Non-Tumor Tissue LCS-270B"	"Liver Tumor Tissue LCS-182A"	"Liver Non-Tumor Tissue LCS-182B"	"Liver Tumor Tissue LCS-002A"	"Liver Non-Tumor Tissue LCS-197B"	"Liver Non-Tumor Tissue LCS-173B"	"Liver Non-Tumor Tissue LCS-240B"	"Liver Non-Tumor Tissue LCS-266B"	"Liver Non-Tumor Tissue LCS-167B"	"Liver Non-Tumor Tissue LCS-028B"	"Liver Non-Tumor Tissue LCS-032B"	"Liver Non-Tumor Tissue LCS-050B"	"Liver Non-Tumor Tissue LCS-285B"	"Liver Non-Tumor Tissue LCS-031B"	"Liver Non-Tumor Tissue LCS-016B"	"Liver Tumor Tissue LCS-189A"	"Liver Tumor Tissue LCS-277A"	"Liver Tumor Tissue LCS-117A"	"Liver Tumor Tissue LCS-267A"	"Liver Tumor Tissue LCS-100A"	"Liver Tumor Tissue LCS-228A"	"Liver Tumor Tissue LCS-054A"	"Liver Tumor Tissue LCS-063A"	"Liver Tumor Tissue LCS-268A"	"Liver Tumor Tissue LCS-222A"	"Liver Tumor Tissue LCS-192A"	"Liver Tumor Tissue LCS-022A"	"Liver Tumor Tissue LCS-175A"	"Liver Non-Tumor Tissue LCS-277B"	"Liver Non-Tumor Tissue LCS-117B"	"Liver Non-Tumor Tissue LCS-267B"	"Liver Non-Tumor Tissue LCS-100B"	"Liver Non-Tumor Tissue LCS-228B"	"Liver Non-Tumor Tissue LCS-054B"	"Liver Non-Tumor Tissue LCS-063B"	"Liver Non-Tumor Tissue LCS-268B"	"Liver Non-Tumor Tissue LCS-222B"	"Liver Non-Tumor Tissue LCS-192B"	"Liver Non-Tumor Tissue LCS-022B"	"Liver Non-Tumor Tissue LCS-036B"	"Liver Tumor Tissue LCS-025A"	"Liver Tumor Tissue LCS-066A"	"Liver Tumor Tissue LCS-248A"	"Liver Tumor Tissue LCS-121A"	"Liver Tumor Tissue LCS-027A"	"Liver Tumor Tissue LCS-157A"	"Liver Tumor Tissue LCS-148A"	"Liver Tumor Tissue LCS-048A"	"Liver Tumor Tissue LCS-012A"	"Liver Tumor Tissue LCS-126A"	"Liver Tumor Tissue LCS-260A"	"Liver Non-Tumor Tissue LCS-223B"	"Liver Non-Tumor Tissue LCS-025B"	"Liver Non-Tumor Tissue LCS-066B"	"Liver Non-Tumor Tissue LCS-121B"	"Liver Non-Tumor Tissue LCS-027B"	"Liver Non-Tumor Tissue LCS-157B"	"Liver Non-Tumor Tissue LCS-148B"	"Liver Non-Tumor Tissue LCS-048B"	"Liver Non-Tumor Tissue LCS-012B"	"Liver Non-Tumor Tissue LCS-260B"	"Liver Tumor Tissue LCS-247A"	"Liver Tumor Tissue LCS-088A"	"Liver Tumor Tissue LCS-051A"	"Liver Tumor Tissue LCS-243A"	"Liver Tumor Tissue LCS-165A"	"Liver Tumor Tissue LCS-208A"	"Liver Tumor Tissue LCS-110A"	"Liver Tumor Tissue LCS-056A"	"Liver Tumor Tissue LCS-146A"	"Liver Non-Tumor Tissue LCS-247B"	"Liver Non-Tumor Tissue LCS-051B"	"Liver Non-Tumor Tissue LCS-243B"	"Liver Non-Tumor Tissue LCS-165B"	"Liver Non-Tumor Tissue LCS-208B"	"Liver Non-Tumor Tissue LCS-110B"	"Liver Non-Tumor Tissue LCS-056B"	"Liver Non-Tumor Tissue LCS-146B"	"Liver Tumor Tissue LCS-147A"	"Liver Tumor Tissue LCS-173A"	"Liver Tumor Tissue LCS-240A"	"Liver Tumor Tissue LCS-266A"	"Liver Tumor Tissue LCS-167A"	"Liver Tumor Tissue LCS-028A"	"Liver Tumor Tissue LCS-032A"	"Liver Tumor Tissue LCS-050A"	"Liver Tumor Tissue LCS-285A"	"Liver Tumor Tissue LCS-031A"	"Liver Tumor Tissue LCS-016A"	"Liver Tumor Tissue LCS-106A"	"Liver Non-Tumor Tissue LCS-106B"	"Liver Tumor Tissue LCS-107A"	"Liver Non-Tumor Tissue LCS-107B"	"Liver Tumor Tissue LCS-109A"	"Liver Non-Tumor Tissue LCS-109B"	"Liver Tumor Tissue LCS-116A"	"Liver Tumor Tissue LCS-137A"	"Liver Non-Tumor Tissue LCS-137B"	"Liver Tumor Tissue LCS-138A"	"Liver Non-Tumor Tissue LCS-138B"	"Liver Tumor Tissue LCS-139A"	"Liver Non-Tumor Tissue LCS-139B"	"Liver Tumor Tissue LCS-142A"	"Liver Non-Tumor Tissue LCS-142B"	"Liver Tumor Tissue LCS-196A"	"Liver Non-Tumor Tissue LCS-196B"	"Liver Tumor Tissue LCS-207A"	"Liver Tumor Tissue LCS-231A"	"Liver Non-Tumor Tissue LCS-231B"	"Liver Tumor Tissue LCS-251A"	"Liver Tumor Tissue LCS-072A"	"Liver Non-Tumor Tissue LCS-072B"	"Liver Tumor Tissue LCS-263A"	"Liver Non-Tumor Tissue LCS-263B"	"Liver Tumor Tissue LCS-269A"	"Liver Non-Tumor Tissue LCS-269B"	"Liver Tumor Tissue LCS-273A"	"Liver Non-Tumor Tissue LCS-273B"	"Liver Tumor Tissue LCS-289A"	"Liver Non-Tumor Tissue LCS-289B"	"Liver Tumor Tissue LCS-290A"	"Liver Non-Tumor Tissue LCS-290B"	"Liver Non-Tumor Tissue LCS-093B"	"Liver Tumor Tissue LCS-097A"	"Liver Non-Tumor Tissue LCS-097B"	"Liver Non-Tumor Tissue LCS-104B"	"Liver Non-Tumor Tissue LCS-140B"	"Liver Non-Tumor Tissue LCS-150B"	"Liver Tumor Tissue LCS-158A"	"Liver Tumor Tissue LCS-161A"	"Liver Non-Tumor Tissue LCS-162B"	"Liver Non-Tumor Tissue LCS-014B"	"Liver Non-Tumor Tissue LCS-166B"	"Liver Tumor Tissue LCS-172A"	"Liver Tumor Tissue LCS-197A"	"Liver Tumor Tissue LCS-200A"	"Liver Tumor Tissue LCS-201A"	"Liver Tumor Tissue LCS-216A"	"Liver Non-Tumor Tissue LCS-216B"	"Liver Tumor Tissue LCS-238A"	"Liver Non-Tumor Tissue LCS-241B"	"Liver Tumor Tissue LCS-046A"	"Liver Non-Tumor Tissue LCS-248B"	"Liver Non-Tumor Tissue LCS-259B"	"Liver Tumor Tissue X02-342A"	"Liver Non-Tumor Tissue X02-342B"	"Liver Tumor Tissue X02-362A"	"Liver Non-Tumor Tissue X02-362B"	"Liver Non-Tumor Tissue LCS-003B"	"Liver Non-Tumor Tissue LCS-006B"	"Liver Non-Tumor Tissue LCS-026B"	"Liver Non-Tumor Tissue LCS-128B"	"Liver Non-Tumor Tissue LCS-168B"	"Liver Non-Tumor Tissue LCS-181B"	"Liver Tumor Tissue LCS-190A"
!Sample_geo_accession	"GSM362958"	"GSM362959"	"GSM362960"	"GSM362961"	"GSM362962"	"GSM362963"	"GSM362964"	"GSM362965"	"GSM362966"	"GSM362967"	"GSM362968"	"GSM362969"	"GSM362970"	"GSM362971"	"GSM362972"	"GSM362973"	"GSM362974"	"GSM362975"	"GSM362976"	"GSM362977"	"GSM362978"	"GSM362979"	"GSM362980"	"GSM362981"	"GSM362982"	"GSM362983"	"GSM362984"	"GSM362985"	"GSM362986"	"GSM362987"	"GSM362988"	"GSM362989"	"GSM362990"	"GSM362991"	"GSM362992"	"GSM362993"	"GSM362994"	"GSM362995"	"GSM362996"	"GSM362997"	"GSM362998"	"GSM362999"	"GSM363000"	"GSM363001"	"GSM363002"	"GSM363003"	"GSM363004"	"GSM363005"	"GSM363006"	"GSM363007"	"GSM363008"	"GSM363009"	"GSM363010"	"GSM363011"	"GSM363012"	"GSM363013"	"GSM363014"	"GSM363015"	"GSM363016"	"GSM363017"	"GSM363018"	"GSM363019"	"GSM363020"	"GSM363021"	"GSM363022"	"GSM363023"	"GSM363024"	"GSM363025"	"GSM363026"	"GSM363027"	"GSM363028"	"GSM363029"	"GSM363030"	"GSM363031"	"GSM363032"	"GSM363033"	"GSM363034"	"GSM363035"	"GSM363036"	"GSM363037"	"GSM363038"	"GSM363039"	"GSM363040"	"GSM363041"	"GSM363042"	"GSM363043"	"GSM363044"	"GSM363045"	"GSM363046"	"GSM363047"	"GSM363048"	"GSM363049"	"GSM363050"	"GSM363051"	"GSM363052"	"GSM363053"	"GSM363054"	"GSM363055"	"GSM363056"	"GSM363057"	"GSM363058"	"GSM363059"	"GSM363060"	"GSM363061"	"GSM363062"	"GSM363063"	"GSM363064"	"GSM363065"	"GSM363066"	"GSM363067"	"GSM363068"	"GSM363069"	"GSM363070"	"GSM363071"	"GSM363072"	"GSM363073"	"GSM363074"	"GSM363075"	"GSM363076"	"GSM363077"	"GSM363078"	"GSM363079"	"GSM363080"	"GSM363081"	"GSM363082"	"GSM363083"	"GSM363084"	"GSM363085"	"GSM363086"	"GSM363087"	"GSM363088"	"GSM363089"	"GSM363090"	"GSM363091"	"GSM363092"	"GSM363093"	"GSM363094"	"GSM363095"	"GSM363096"	"GSM363097"	"GSM363098"	"GSM363099"	"GSM363100"	"GSM363101"	"GSM363102"	"GSM363103"	"GSM363104"	"GSM363105"	"GSM363106"	"GSM363107"	"GSM363108"	"GSM363109"	"GSM363110"	"GSM363111"	"GSM363112"	"GSM363113"	"GSM363114"	"GSM363115"	"GSM363116"	"GSM363117"	"GSM363118"	"GSM363119"	"GSM363120"	"GSM363121"	"GSM363122"	"GSM363123"	"GSM363124"	"GSM363125"	"GSM363126"	"GSM363127"	"GSM363128"	"GSM363129"	"GSM363130"	"GSM363131"	"GSM363132"	"GSM363133"	"GSM363134"	"GSM363135"	"GSM363136"	"GSM363137"	"GSM363138"	"GSM363139"	"GSM363140"	"GSM363141"	"GSM363142"	"GSM363143"	"GSM363144"	"GSM363145"	"GSM363146"	"GSM363147"	"GSM363148"	"GSM363149"	"GSM363150"	"GSM363151"	"GSM363152"	"GSM363153"	"GSM363154"	"GSM363155"	"GSM363156"	"GSM363157"	"GSM363158"	"GSM363159"	"GSM363160"	"GSM363161"	"GSM363162"	"GSM363163"	"GSM363164"	"GSM363165"	"GSM363166"	"GSM363167"	"GSM363168"	"GSM363169"	"GSM363170"	"GSM363171"	"GSM363172"	"GSM363173"	"GSM363174"	"GSM363175"	"GSM363176"	"GSM363177"	"GSM363178"	"GSM363179"	"GSM363180"	"GSM363181"	"GSM363182"	"GSM363183"	"GSM363184"	"GSM363185"	"GSM363186"	"GSM363187"	"GSM363188"	"GSM363189"	"GSM363190"	"GSM363191"	"GSM363192"	"GSM363193"	"GSM363194"	"GSM363195"	"GSM363196"	"GSM363197"	"GSM363198"	"GSM363199"	"GSM363200"	"GSM363201"	"GSM363202"	"GSM363203"	"GSM363204"	"GSM363205"	"GSM363206"	"GSM363207"	"GSM363208"	"GSM363209"	"GSM363210"	"GSM363211"	"GSM363212"	"GSM363213"	"GSM363214"	"GSM363215"	"GSM363216"	"GSM363217"	"GSM363218"	"GSM363219"	"GSM363220"	"GSM363221"	"GSM363222"	"GSM363223"	"GSM363224"	"GSM363225"	"GSM363226"	"GSM363227"	"GSM363228"	"GSM363229"	"GSM363230"	"GSM363231"	"GSM363232"	"GSM363233"	"GSM363234"	"GSM363235"	"GSM363236"	"GSM363237"	"GSM363238"	"GSM363239"	"GSM363240"	"GSM363241"	"GSM363242"	"GSM363243"	"GSM363244"	"GSM363245"	"GSM363246"	"GSM363247"	"GSM363248"	"GSM363249"	"GSM363250"	"GSM363251"	"GSM363252"	"GSM363253"	"GSM363254"	"GSM363255"	"GSM363256"	"GSM363257"	"GSM363258"	"GSM363259"	"GSM363260"	"GSM363261"	"GSM363262"	"GSM363263"	"GSM363264"	"GSM363265"	"GSM363266"	"GSM363267"	"GSM363268"	"GSM363269"	"GSM363270"	"GSM363271"	"GSM363272"	"GSM363273"	"GSM363274"	"GSM363275"	"GSM363276"	"GSM363277"	"GSM363278"	"GSM363279"	"GSM363280"	"GSM363281"	"GSM363282"	"GSM363283"	"GSM363284"	"GSM363285"	"GSM363286"	"GSM363287"	"GSM363288"	"GSM363289"	"GSM363290"	"GSM363291"	"GSM363292"	"GSM363293"	"GSM363294"	"GSM363295"	"GSM363296"	"GSM363297"	"GSM363298"	"GSM363299"	"GSM363300"	"GSM363301"	"GSM363302"	"GSM363303"	"GSM363304"	"GSM363305"	"GSM363306"	"GSM363307"	"GSM363308"	"GSM363309"	"GSM363310"	"GSM363311"	"GSM363312"	"GSM363313"	"GSM363314"	"GSM363315"	"GSM363316"	"GSM363317"	"GSM363318"	"GSM363319"	"GSM363320"	"GSM363321"	"GSM363322"	"GSM363323"	"GSM363324"	"GSM363325"	"GSM363326"	"GSM363327"	"GSM363328"	"GSM363329"	"GSM363330"	"GSM363331"	"GSM363332"	"GSM363333"	"GSM363334"	"GSM363335"	"GSM363336"	"GSM363337"	"GSM363338"	"GSM363339"	"GSM363340"	"GSM363341"	"GSM363342"	"GSM363343"	"GSM363344"	"GSM363345"	"GSM363346"	"GSM363347"	"GSM363348"	"GSM363349"	"GSM363350"	"GSM363351"	"GSM363352"	"GSM363353"	"GSM363354"	"GSM363355"	"GSM363356"	"GSM363357"	"GSM363358"	"GSM363359"	"GSM363360"	"GSM363361"	"GSM363362"	"GSM363363"	"GSM363364"	"GSM363365"	"GSM363366"	"GSM363367"	"GSM363368"	"GSM363369"	"GSM363370"	"GSM363371"	"GSM363372"	"GSM363373"	"GSM363374"	"GSM363375"	"GSM363376"	"GSM363378"	"GSM363380"	"GSM363381"	"GSM363382"	"GSM363384"	"GSM363386"	"GSM363388"	"GSM363391"	"GSM363393"	"GSM363397"	"GSM363400"	"GSM363402"	"GSM363404"	"GSM363407"	"GSM363417"	"GSM712532"	"GSM712533"	"GSM712534"	"GSM712535"	"GSM712536"	"GSM712537"	"GSM712538"	"GSM712539"	"GSM712540"	"GSM712541"	"GSM712542"
!Sample_status	"Public on Dec 01 2010"	"Public on Dec 01 2010"	"Public on Dec 01 2010"	"Public on Dec 01 2010"	"Public on Dec 01 2010"	"Public on Dec 01 2010"	"Public on Dec 01 2010"	"Public on Dec 01 2010"	"Public on Dec 01 2010"	"Public on Dec 01 2010"	"Public on Dec 01 2010"	"Public on Dec 01 2010"	"Public on Dec 01 2010"	"Public on Dec 01 2010"	"Public on Dec 01 2010"	"Public on Dec 01 2010"	"Public on Dec 01 2010"	"Public on Dec 01 2010"	"Public on Dec 01 2010"	"Public on Dec 01 2010"	"Public on Dec 01 2010"	"Public on Dec 01 2010"	"Public on Dec 01 2010"	"Public on Dec 01 2010"	"Public on Dec 01 2010"	"Public on Dec 01 2010"	"Public on Dec 01 2010"	"Public on Dec 01 2010"	"Public on Dec 01 2010"	"Public on Dec 01 2010"	"Public on Dec 01 2010"	"Public on Dec 01 2010"	"Public on Dec 01 2010"	"Public on Dec 01 2010"	"Public on Dec 01 2010"	"Public on Dec 01 2010"	"Public on Dec 01 2010"	"Public on Dec 01 2010"	"Public on Dec 01 2010"	"Public on Dec 01 2010"	"Public on Dec 01 2010"	"Public on Dec 01 2010"	"Public on Dec 01 2010"	"Public on Dec 01 2010"	"Public on Dec 01 2010"	"Public on Dec 01 2010"	"Public on Dec 01 2010"	"Public on Dec 01 2010"	"Public on Dec 01 2010"	"Public on Dec 01 2010"	"Public on Dec 01 2010"	"Public on Dec 01 2010"	"Public on Dec 01 2010"	"Public on Dec 01 2010"	"Public on Dec 01 2010"	"Public on Dec 01 2010"	"Public on Dec 01 2010"	"Public on Dec 01 2010"	"Public on Dec 01 2010"	"Public on Dec 01 2010"	"Public on Dec 01 2010"	"Public on Dec 01 2010"	"Public on Dec 01 2010"	"Public on Dec 01 2010"	"Public on Dec 01 2010"	"Public on Dec 01 2010"	"Public on Dec 01 2010"	"Public on Dec 01 2010"	"Public on Dec 01 2010"	"Public on Dec 01 2010"	"Public on Dec 01 2010"	"Public on Dec 01 2010"	"Public on Dec 01 2010"	"Public on Dec 01 2010"	"Public on Dec 01 2010"	"Public on Dec 01 2010"	"Public on Dec 01 2010"	"Public on Dec 01 2010"	"Public on Dec 01 2010"	"Public on Dec 01 2010"	"Public on Dec 01 2010"	"Public on Dec 01 2010"	"Public on Dec 01 2010"	"Public on Dec 01 2010"	"Public on Dec 01 2010"	"Public on Dec 01 2010"	"Public on Dec 01 2010"	"Public on Dec 01 2010"	"Public on Dec 01 2010"	"Public on Dec 01 2010"	"Public on Dec 01 2010"	"Public on Dec 01 2010"	"Public on Dec 01 2010"	"Public on Dec 01 2010"	"Public on Dec 01 2010"	"Public on Dec 01 2010"	"Public on Dec 01 2010"	"Public on Dec 01 2010"	"Public on Dec 01 2010"	"Public on Dec 01 2010"	"Public on Dec 01 2010"	"Public on Dec 01 2010"	"Public on Dec 01 2010"	"Public on Dec 01 2010"	"Public on Dec 01 2010"	"Public on Dec 01 2010"	"Public on Dec 01 2010"	"Public on Dec 01 2010"	"Public on Dec 01 2010"	"Public on Dec 01 2010"	"Public on Dec 01 2010"	"Public on Dec 01 2010"	"Public on Dec 01 2010"	"Public on Dec 01 2010"	"Public on Dec 01 2010"	"Public on Dec 01 2010"	"Public on Dec 01 2010"	"Public on Dec 01 2010"	"Public on Dec 01 2010"	"Public on Dec 01 2010"	"Public on Dec 01 2010"	"Public on Dec 01 2010"	"Public on Dec 01 2010"	"Public on Dec 01 2010"	"Public on Dec 01 2010"	"Public on Dec 01 2010"	"Public on Dec 01 2010"	"Public on Dec 01 2010"	"Public on Dec 01 2010"	"Public on Dec 01 2010"	"Public on Dec 01 2010"	"Public on Dec 01 2010"	"Public on Dec 01 2010"	"Public on Dec 01 2010"	"Public on Dec 01 2010"	"Public on Dec 01 2010"	"Public on Dec 01 2010"	"Public on Dec 01 2010"	"Public on Dec 01 2010"	"Public on Dec 01 2010"	"Public on Dec 01 2010"	"Public on Dec 01 2010"	"Public on Dec 01 2010"	"Public on Dec 01 2010"	"Public on Dec 01 2010"	"Public on Dec 01 2010"	"Public on Dec 01 2010"	"Public on Dec 01 2010"	"Public on Dec 01 2010"	"Public on Dec 01 2010"	"Public on Dec 01 2010"	"Public on Dec 01 2010"	"Public on Dec 01 2010"	"Public on Dec 01 2010"	"Public on Dec 01 2010"	"Public on Dec 01 2010"	"Public on Dec 01 2010"	"Public on Dec 01 2010"	"Public on Dec 01 2010"	"Public on Dec 01 2010"	"Public on Dec 01 2010"	"Public on Dec 01 2010"	"Public on Dec 01 2010"	"Public on Dec 01 2010"	"Public on Dec 01 2010"	"Public on Dec 01 2010"	"Public on Dec 01 2010"	"Public on Dec 01 2010"	"Public on Dec 01 2010"	"Public on Dec 01 2010"	"Public on Dec 01 2010"	"Public on Dec 01 2010"	"Public on Dec 01 2010"	"Public on Dec 01 2010"	"Public on Dec 01 2010"	"Public on Dec 01 2010"	"Public on Dec 01 2010"	"Public on Dec 01 2010"	"Public on Dec 01 2010"	"Public on Dec 01 2010"	"Public on Dec 01 2010"	"Public on Dec 01 2010"	"Public on Dec 01 2010"	"Public on Dec 01 2010"	"Public on Dec 01 2010"	"Public on Dec 01 2010"	"Public on Dec 01 2010"	"Public on Dec 01 2010"	"Public on Dec 01 2010"	"Public on Dec 01 2010"	"Public on Dec 01 2010"	"Public on Dec 01 2010"	"Public on Dec 01 2010"	"Public on Dec 01 2010"	"Public on Dec 01 2010"	"Public on Dec 01 2010"	"Public on Dec 01 2010"	"Public on Dec 01 2010"	"Public on Dec 01 2010"	"Public on Dec 01 2010"	"Public on Dec 01 2010"	"Public on Dec 01 2010"	"Public on Dec 01 2010"	"Public on Dec 01 2010"	"Public on Dec 01 2010"	"Public on Dec 01 2010"	"Public on Dec 01 2010"	"Public on Dec 01 2010"	"Public on Dec 01 2010"	"Public on Dec 01 2010"	"Public on Dec 01 2010"	"Public on Dec 01 2010"	"Public on Dec 01 2010"	"Public on Dec 01 2010"	"Public on Dec 01 2010"	"Public on Dec 01 2010"	"Public on Dec 01 2010"	"Public on Dec 01 2010"	"Public on Dec 01 2010"	"Public on Dec 01 2010"	"Public on Dec 01 2010"	"Public on Dec 01 2010"	"Public on Dec 01 2010"	"Public on Dec 01 2010"	"Public on Dec 01 2010"	"Public on Dec 01 2010"	"Public on Dec 01 2010"	"Public on Dec 01 2010"	"Public on Dec 01 2010"	"Public on Dec 01 2010"	"Public on Dec 01 2010"	"Public on Dec 01 2010"	"Public on Dec 01 2010"	"Public on Dec 01 2010"	"Public on Dec 01 2010"	"Public on Dec 01 2010"	"Public on Dec 01 2010"	"Public on Dec 01 2010"	"Public on Dec 01 2010"	"Public on Dec 01 2010"	"Public on Dec 01 2010"	"Public on Dec 01 2010"	"Public on Dec 01 2010"	"Public on Dec 01 2010"	"Public on Dec 01 2010"	"Public on Dec 01 2010"	"Public on Dec 01 2010"	"Public on Dec 01 2010"	"Public on Dec 01 2010"	"Public on Dec 01 2010"	"Public on Dec 01 2010"	"Public on Dec 01 2010"	"Public on Dec 01 2010"	"Public on Dec 01 2010"	"Public on Dec 01 2010"	"Public on Dec 01 2010"	"Public on Dec 01 2010"	"Public on Dec 01 2010"	"Public on Dec 01 2010"	"Public on Dec 01 2010"	"Public on Dec 01 2010"	"Public on Dec 01 2010"	"Public on Dec 01 2010"	"Public on Dec 01 2010"	"Public on Dec 01 2010"	"Public on Dec 01 2010"	"Public on Dec 01 2010"	"Public on Dec 01 2010"	"Public on Dec 01 2010"	"Public on Dec 01 2010"	"Public on Dec 01 2010"	"Public on Dec 01 2010"	"Public on Dec 01 2010"	"Public on Dec 01 2010"	"Public on Dec 01 2010"	"Public on Dec 01 2010"	"Public on Dec 01 2010"	"Public on Dec 01 2010"	"Public on Dec 01 2010"	"Public on Dec 01 2010"	"Public on Dec 01 2010"	"Public on Dec 01 2010"	"Public on Dec 01 2010"	"Public on Dec 01 2010"	"Public on Dec 01 2010"	"Public on Dec 01 2010"	"Public on Dec 01 2010"	"Public on Dec 01 2010"	"Public on Dec 01 2010"	"Public on Dec 01 2010"	"Public on Dec 01 2010"	"Public on Dec 01 2010"	"Public on Dec 01 2010"	"Public on Dec 01 2010"	"Public on Dec 01 2010"	"Public on Dec 01 2010"	"Public on Dec 01 2010"	"Public on Dec 01 2010"	"Public on Dec 01 2010"	"Public on Dec 01 2010"	"Public on Dec 01 2010"	"Public on Dec 01 2010"	"Public on Dec 01 2010"	"Public on Dec 01 2010"	"Public on Dec 01 2010"	"Public on Dec 01 2010"	"Public on Dec 01 2010"	"Public on Dec 01 2010"	"Public on Dec 01 2010"	"Public on Dec 01 2010"	"Public on Dec 01 2010"	"Public on Dec 01 2010"	"Public on Dec 01 2010"	"Public on Dec 01 2010"	"Public on Dec 01 2010"	"Public on Dec 01 2010"	"Public on Dec 01 2010"	"Public on Dec 01 2010"	"Public on Dec 01 2010"	"Public on Dec 01 2010"	"Public on Dec 01 2010"	"Public on Dec 01 2010"	"Public on Dec 01 2010"	"Public on Dec 01 2010"	"Public on Dec 01 2010"	"Public on Dec 01 2010"	"Public on Dec 01 2010"	"Public on Dec 01 2010"	"Public on Dec 01 2010"	"Public on Dec 01 2010"	"Public on Dec 01 2010"	"Public on Dec 01 2010"	"Public on Dec 01 2010"	"Public on Dec 01 2010"	"Public on Dec 01 2010"	"Public on Dec 01 2010"	"Public on Dec 01 2010"	"Public on Dec 01 2010"	"Public on Dec 01 2010"	"Public on Dec 01 2010"	"Public on Dec 01 2010"	"Public on Dec 01 2010"	"Public on Dec 01 2010"	"Public on Dec 01 2010"	"Public on Dec 01 2010"	"Public on Dec 01 2010"	"Public on Dec 01 2010"	"Public on Dec 01 2010"	"Public on Dec 01 2010"	"Public on Dec 01 2010"	"Public on Dec 01 2010"	"Public on Dec 01 2010"	"Public on Dec 01 2010"	"Public on Dec 01 2010"	"Public on Dec 01 2010"	"Public on Dec 01 2010"	"Public on Dec 01 2010"	"Public on Dec 01 2010"	"Public on Dec 01 2010"	"Public on Dec 01 2010"	"Public on Dec 01 2010"	"Public on Dec 01 2010"	"Public on Dec 01 2010"	"Public on Dec 01 2010"	"Public on Dec 01 2010"	"Public on Dec 01 2010"	"Public on Dec 01 2010"	"Public on Dec 01 2010"	"Public on Dec 01 2010"	"Public on Dec 01 2010"	"Public on Dec 01 2010"	"Public on Dec 01 2010"	"Public on Dec 01 2010"	"Public on Dec 01 2010"	"Public on Dec 01 2010"	"Public on Dec 01 2010"	"Public on Dec 01 2010"	"Public on Dec 01 2010"	"Public on Dec 01 2010"	"Public on Dec 01 2010"	"Public on Dec 01 2010"	"Public on Dec 01 2010"	"Public on Dec 01 2010"	"Public on Dec 01 2010"	"Public on Dec 01 2010"	"Public on Dec 01 2010"	"Public on Dec 01 2010"	"Public on Dec 01 2010"	"Public on Dec 01 2010"	"Public on Dec 01 2010"	"Public on Dec 01 2010"	"Public on Dec 01 2010"	"Public on Dec 01 2010"	"Public on Dec 01 2010"	"Public on Dec 01 2010"	"Public on Dec 01 2010"	"Public on Dec 01 2010"	"Public on Dec 01 2010"	"Public on Dec 01 2010"	"Public on Dec 01 2010"	"Public on Dec 01 2010"	"Public on Dec 01 2010"	"Public on Dec 01 2010"	"Public on Dec 01 2010"	"Public on Dec 01 2010"	"Public on Dec 01 2010"	"Public on Dec 01 2010"	"Public on Dec 01 2010"	"Public on Dec 01 2010"	"Public on Dec 01 2010"	"Public on Dec 01 2010"	"Public on Dec 01 2010"	"Public on Dec 01 2010"	"Public on Dec 01 2010"	"Public on Dec 01 2010"	"Public on Dec 01 2010"	"Public on Dec 01 2010"	"Public on Dec 01 2010"	"Public on Dec 01 2010"	"Public on Dec 01 2010"	"Public on Dec 01 2010"	"Public on Dec 01 2010"	"Public on Dec 01 2010"	"Public on Dec 01 2010"	"Public on Dec 01 2010"	"Public on Dec 01 2010"	"Public on Dec 01 2010"	"Public on Dec 01 2010"	"Public on Dec 01 2010"	"Public on Dec 01 2010"	"Public on Dec 01 2010"	"Public on Dec 01 2010"	"Public on Dec 01 2010"	"Public on Dec 01 2010"	"Public on Apr 21 2011"	"Public on Apr 21 2011"	"Public on Apr 21 2011"	"Public on Apr 21 2011"	"Public on Apr 21 2011"	"Public on Apr 21 2011"	"Public on Apr 21 2011"	"Public on Apr 21 2011"	"Public on Apr 21 2011"	"Public on Apr 21 2011"	"Public on Apr 21 2011"
!Sample_submission_date	"Jan 22 2009"	"Jan 22 2009"	"Jan 22 2009"	"Jan 22 2009"	"Jan 22 2009"	"Jan 22 2009"	"Jan 22 2009"	"Jan 22 2009"	"Jan 22 2009"	"Jan 22 2009"	"Jan 22 2009"	"Jan 22 2009"	"Jan 22 2009"	"Jan 22 2009"	"Jan 22 2009"	"Jan 22 2009"	"Jan 22 2009"	"Jan 22 2009"	"Jan 22 2009"	"Jan 22 2009"	"Jan 22 2009"	"Jan 22 2009"	"Jan 22 2009"	"Jan 22 2009"	"Jan 22 2009"	"Jan 22 2009"	"Jan 22 2009"	"Jan 22 2009"	"Jan 22 2009"	"Jan 22 2009"	"Jan 22 2009"	"Jan 22 2009"	"Jan 22 2009"	"Jan 22 2009"	"Jan 22 2009"	"Jan 22 2009"	"Jan 22 2009"	"Jan 22 2009"	"Jan 22 2009"	"Jan 22 2009"	"Jan 22 2009"	"Jan 22 2009"	"Jan 22 2009"	"Jan 22 2009"	"Jan 22 2009"	"Jan 22 2009"	"Jan 22 2009"	"Jan 22 2009"	"Jan 22 2009"	"Jan 22 2009"	"Jan 22 2009"	"Jan 22 2009"	"Jan 22 2009"	"Jan 22 2009"	"Jan 22 2009"	"Jan 22 2009"	"Jan 22 2009"	"Jan 22 2009"	"Jan 22 2009"	"Jan 22 2009"	"Jan 22 2009"	"Jan 22 2009"	"Jan 22 2009"	"Jan 22 2009"	"Jan 22 2009"	"Jan 22 2009"	"Jan 22 2009"	"Jan 22 2009"	"Jan 22 2009"	"Jan 22 2009"	"Jan 22 2009"	"Jan 22 2009"	"Jan 22 2009"	"Jan 22 2009"	"Jan 22 2009"	"Jan 22 2009"	"Jan 22 2009"	"Jan 22 2009"	"Jan 22 2009"	"Jan 22 2009"	"Jan 22 2009"	"Jan 22 2009"	"Jan 22 2009"	"Jan 22 2009"	"Jan 22 2009"	"Jan 22 2009"	"Jan 22 2009"	"Jan 22 2009"	"Jan 22 2009"	"Jan 22 2009"	"Jan 22 2009"	"Jan 22 2009"	"Jan 22 2009"	"Jan 22 2009"	"Jan 22 2009"	"Jan 22 2009"	"Jan 22 2009"	"Jan 22 2009"	"Jan 22 2009"	"Jan 22 2009"	"Jan 22 2009"	"Jan 22 2009"	"Jan 22 2009"	"Jan 22 2009"	"Jan 22 2009"	"Jan 22 2009"	"Jan 22 2009"	"Jan 22 2009"	"Jan 22 2009"	"Jan 22 2009"	"Jan 22 2009"	"Jan 22 2009"	"Jan 22 2009"	"Jan 22 2009"	"Jan 22 2009"	"Jan 22 2009"	"Jan 22 2009"	"Jan 22 2009"	"Jan 22 2009"	"Jan 22 2009"	"Jan 22 2009"	"Jan 22 2009"	"Jan 22 2009"	"Jan 22 2009"	"Jan 22 2009"	"Jan 22 2009"	"Jan 22 2009"	"Jan 22 2009"	"Jan 22 2009"	"Jan 22 2009"	"Jan 22 2009"	"Jan 22 2009"	"Jan 22 2009"	"Jan 22 2009"	"Jan 22 2009"	"Jan 22 2009"	"Jan 22 2009"	"Jan 22 2009"	"Jan 22 2009"	"Jan 22 2009"	"Jan 22 2009"	"Jan 22 2009"	"Jan 22 2009"	"Jan 22 2009"	"Jan 22 2009"	"Jan 22 2009"	"Jan 22 2009"	"Jan 22 2009"	"Jan 22 2009"	"Jan 22 2009"	"Jan 22 2009"	"Jan 22 2009"	"Jan 22 2009"	"Jan 22 2009"	"Jan 22 2009"	"Jan 22 2009"	"Jan 22 2009"	"Jan 22 2009"	"Jan 22 2009"	"Jan 22 2009"	"Jan 22 2009"	"Jan 22 2009"	"Jan 22 2009"	"Jan 22 2009"	"Jan 22 2009"	"Jan 22 2009"	"Jan 22 2009"	"Jan 22 2009"	"Jan 22 2009"	"Jan 22 2009"	"Jan 22 2009"	"Jan 22 2009"	"Jan 22 2009"	"Jan 22 2009"	"Jan 22 2009"	"Jan 22 2009"	"Jan 22 2009"	"Jan 22 2009"	"Jan 22 2009"	"Jan 22 2009"	"Jan 22 2009"	"Jan 22 2009"	"Jan 22 2009"	"Jan 22 2009"	"Jan 22 2009"	"Jan 22 2009"	"Jan 22 2009"	"Jan 22 2009"	"Jan 22 2009"	"Jan 22 2009"	"Jan 22 2009"	"Jan 22 2009"	"Jan 22 2009"	"Jan 22 2009"	"Jan 22 2009"	"Jan 22 2009"	"Jan 22 2009"	"Jan 22 2009"	"Jan 22 2009"	"Jan 22 2009"	"Jan 22 2009"	"Jan 22 2009"	"Jan 22 2009"	"Jan 22 2009"	"Jan 22 2009"	"Jan 22 2009"	"Jan 22 2009"	"Jan 22 2009"	"Jan 22 2009"	"Jan 22 2009"	"Jan 22 2009"	"Jan 22 2009"	"Jan 22 2009"	"Jan 22 2009"	"Jan 22 2009"	"Jan 22 2009"	"Jan 22 2009"	"Jan 22 2009"	"Jan 22 2009"	"Jan 22 2009"	"Jan 22 2009"	"Jan 22 2009"	"Jan 22 2009"	"Jan 22 2009"	"Jan 22 2009"	"Jan 22 2009"	"Jan 22 2009"	"Jan 22 2009"	"Jan 22 2009"	"Jan 22 2009"	"Jan 22 2009"	"Jan 22 2009"	"Jan 22 2009"	"Jan 22 2009"	"Jan 22 2009"	"Jan 22 2009"	"Jan 22 2009"	"Jan 22 2009"	"Jan 22 2009"	"Jan 22 2009"	"Jan 22 2009"	"Jan 22 2009"	"Jan 22 2009"	"Jan 22 2009"	"Jan 22 2009"	"Jan 22 2009"	"Jan 22 2009"	"Jan 22 2009"	"Jan 22 2009"	"Jan 22 2009"	"Jan 22 2009"	"Jan 22 2009"	"Jan 22 2009"	"Jan 22 2009"	"Jan 22 2009"	"Jan 22 2009"	"Jan 22 2009"	"Jan 22 2009"	"Jan 22 2009"	"Jan 22 2009"	"Jan 22 2009"	"Jan 22 2009"	"Jan 22 2009"	"Jan 22 2009"	"Jan 22 2009"	"Jan 22 2009"	"Jan 22 2009"	"Jan 22 2009"	"Jan 22 2009"	"Jan 22 2009"	"Jan 22 2009"	"Jan 22 2009"	"Jan 22 2009"	"Jan 22 2009"	"Jan 22 2009"	"Jan 22 2009"	"Jan 22 2009"	"Jan 22 2009"	"Jan 22 2009"	"Jan 22 2009"	"Jan 22 2009"	"Jan 22 2009"	"Jan 22 2009"	"Jan 22 2009"	"Jan 22 2009"	"Jan 22 2009"	"Jan 22 2009"	"Jan 22 2009"	"Jan 22 2009"	"Jan 22 2009"	"Jan 22 2009"	"Jan 22 2009"	"Jan 22 2009"	"Jan 22 2009"	"Jan 22 2009"	"Jan 22 2009"	"Jan 22 2009"	"Jan 22 2009"	"Jan 22 2009"	"Jan 22 2009"	"Jan 22 2009"	"Jan 22 2009"	"Jan 22 2009"	"Jan 22 2009"	"Jan 22 2009"	"Jan 22 2009"	"Jan 22 2009"	"Jan 22 2009"	"Jan 22 2009"	"Jan 22 2009"	"Jan 22 2009"	"Jan 22 2009"	"Jan 22 2009"	"Jan 22 2009"	"Jan 22 2009"	"Jan 22 2009"	"Jan 22 2009"	"Jan 22 2009"	"Jan 22 2009"	"Jan 22 2009"	"Jan 22 2009"	"Jan 22 2009"	"Jan 22 2009"	"Jan 22 2009"	"Jan 22 2009"	"Jan 22 2009"	"Jan 22 2009"	"Jan 22 2009"	"Jan 22 2009"	"Jan 22 2009"	"Jan 22 2009"	"Jan 22 2009"	"Jan 22 2009"	"Jan 22 2009"	"Jan 22 2009"	"Jan 22 2009"	"Jan 22 2009"	"Jan 22 2009"	"Jan 22 2009"	"Jan 22 2009"	"Jan 22 2009"	"Jan 22 2009"	"Jan 22 2009"	"Jan 22 2009"	"Jan 22 2009"	"Jan 22 2009"	"Jan 22 2009"	"Jan 22 2009"	"Jan 22 2009"	"Jan 22 2009"	"Jan 22 2009"	"Jan 22 2009"	"Jan 22 2009"	"Jan 22 2009"	"Jan 22 2009"	"Jan 22 2009"	"Jan 22 2009"	"Jan 22 2009"	"Jan 22 2009"	"Jan 22 2009"	"Jan 22 2009"	"Jan 22 2009"	"Jan 22 2009"	"Jan 22 2009"	"Jan 22 2009"	"Jan 22 2009"	"Jan 22 2009"	"Jan 22 2009"	"Jan 22 2009"	"Jan 22 2009"	"Jan 22 2009"	"Jan 22 2009"	"Jan 22 2009"	"Jan 22 2009"	"Jan 22 2009"	"Jan 22 2009"	"Jan 22 2009"	"Jan 22 2009"	"Jan 22 2009"	"Jan 22 2009"	"Jan 22 2009"	"Jan 22 2009"	"Jan 22 2009"	"Jan 22 2009"	"Jan 22 2009"	"Jan 22 2009"	"Jan 22 2009"	"Jan 22 2009"	"Jan 22 2009"	"Jan 22 2009"	"Jan 22 2009"	"Jan 22 2009"	"Jan 22 2009"	"Jan 22 2009"	"Jan 22 2009"	"Jan 22 2009"	"Jan 22 2009"	"Jan 22 2009"	"Jan 22 2009"	"Jan 22 2009"	"Jan 22 2009"	"Jan 22 2009"	"Jan 22 2009"	"Jan 22 2009"	"Jan 22 2009"	"Jan 22 2009"	"Jan 22 2009"	"Jan 22 2009"	"Jan 22 2009"	"Jan 22 2009"	"Jan 22 2009"	"Jan 22 2009"	"Jan 22 2009"	"Jan 22 2009"	"Jan 22 2009"	"Jan 22 2009"	"Jan 22 2009"	"Jan 22 2009"	"Jan 22 2009"	"Jan 22 2009"	"Jan 22 2009"	"Jan 22 2009"	"Jan 22 2009"	"Jan 22 2009"	"Jan 22 2009"	"Jan 22 2009"	"Jan 22 2009"	"Jan 22 2009"	"Jan 22 2009"	"Jan 22 2009"	"Jan 22 2009"	"Jan 22 2009"	"Jan 22 2009"	"Jan 22 2009"	"Apr 21 2011"	"Apr 21 2011"	"Apr 21 2011"	"Apr 21 2011"	"Apr 21 2011"	"Apr 21 2011"	"Apr 21 2011"	"Apr 21 2011"	"Apr 21 2011"	"Apr 21 2011"	"Apr 21 2011"
!Sample_last_update_date	"Dec 18 2009"	"Dec 18 2009"	"Dec 18 2009"	"Dec 18 2009"	"Dec 18 2009"	"Dec 18 2009"	"Dec 18 2009"	"Dec 18 2009"	"Dec 18 2009"	"Dec 18 2009"	"Dec 18 2009"	"Dec 18 2009"	"Dec 18 2009"	"Dec 18 2009"	"Dec 18 2009"	"Dec 18 2009"	"Dec 18 2009"	"Dec 18 2009"	"Dec 18 2009"	"Dec 18 2009"	"Dec 18 2009"	"Dec 18 2009"	"Dec 18 2009"	"Dec 18 2009"	"Dec 18 2009"	"Dec 18 2009"	"Dec 18 2009"	"Dec 18 2009"	"Dec 18 2009"	"Dec 18 2009"	"Dec 18 2009"	"Dec 18 2009"	"Dec 18 2009"	"Dec 18 2009"	"Dec 18 2009"	"Dec 18 2009"	"Dec 18 2009"	"Dec 18 2009"	"Dec 18 2009"	"Dec 18 2009"	"Dec 18 2009"	"Dec 18 2009"	"Dec 18 2009"	"Dec 18 2009"	"Dec 18 2009"	"Dec 18 2009"	"Dec 18 2009"	"Dec 18 2009"	"Dec 18 2009"	"Dec 18 2009"	"Dec 18 2009"	"Dec 18 2009"	"Dec 18 2009"	"Dec 18 2009"	"Dec 18 2009"	"Dec 18 2009"	"Dec 18 2009"	"Dec 18 2009"	"Dec 18 2009"	"Dec 18 2009"	"Dec 18 2009"	"Dec 18 2009"	"Dec 18 2009"	"Dec 18 2009"	"Dec 18 2009"	"Dec 18 2009"	"Dec 18 2009"	"Dec 18 2009"	"Dec 18 2009"	"Dec 18 2009"	"Dec 18 2009"	"Dec 18 2009"	"Dec 18 2009"	"Dec 18 2009"	"Dec 18 2009"	"Dec 18 2009"	"Dec 18 2009"	"Dec 18 2009"	"Dec 18 2009"	"Dec 18 2009"	"Dec 18 2009"	"Dec 18 2009"	"Dec 18 2009"	"Dec 18 2009"	"Dec 18 2009"	"Dec 18 2009"	"Dec 18 2009"	"Dec 18 2009"	"Dec 18 2009"	"Dec 18 2009"	"Dec 18 2009"	"Dec 18 2009"	"Dec 18 2009"	"Dec 18 2009"	"Dec 18 2009"	"Dec 18 2009"	"Dec 18 2009"	"Dec 18 2009"	"Dec 18 2009"	"Dec 18 2009"	"Dec 18 2009"	"Dec 18 2009"	"Dec 18 2009"	"Dec 18 2009"	"Dec 18 2009"	"Dec 18 2009"	"Dec 18 2009"	"Dec 18 2009"	"Dec 18 2009"	"Dec 18 2009"	"Dec 18 2009"	"Dec 18 2009"	"Dec 18 2009"	"Dec 18 2009"	"Dec 18 2009"	"Dec 18 2009"	"Dec 18 2009"	"Dec 18 2009"	"Dec 18 2009"	"Dec 18 2009"	"Dec 18 2009"	"Dec 18 2009"	"Dec 18 2009"	"Dec 18 2009"	"Dec 18 2009"	"Dec 18 2009"	"Dec 18 2009"	"Dec 18 2009"	"Dec 18 2009"	"Dec 18 2009"	"Dec 18 2009"	"Dec 18 2009"	"Dec 18 2009"	"Dec 18 2009"	"Dec 18 2009"	"Dec 18 2009"	"Dec 18 2009"	"Dec 18 2009"	"Dec 18 2009"	"Dec 18 2009"	"Dec 18 2009"	"Dec 18 2009"	"Dec 18 2009"	"Dec 18 2009"	"Dec 18 2009"	"Dec 18 2009"	"Dec 18 2009"	"Dec 18 2009"	"Dec 18 2009"	"Dec 18 2009"	"Dec 18 2009"	"Dec 18 2009"	"Dec 18 2009"	"Dec 18 2009"	"Dec 18 2009"	"Dec 18 2009"	"Dec 18 2009"	"Dec 18 2009"	"Dec 18 2009"	"Dec 18 2009"	"Dec 18 2009"	"Dec 18 2009"	"Dec 18 2009"	"Dec 18 2009"	"Dec 18 2009"	"Dec 18 2009"	"Dec 18 2009"	"Dec 18 2009"	"Dec 18 2009"	"Dec 18 2009"	"Dec 18 2009"	"Dec 18 2009"	"Dec 18 2009"	"Dec 18 2009"	"Dec 18 2009"	"Dec 18 2009"	"Dec 18 2009"	"Dec 18 2009"	"Dec 18 2009"	"Dec 18 2009"	"Dec 18 2009"	"Dec 18 2009"	"Dec 18 2009"	"Dec 18 2009"	"Dec 18 2009"	"Dec 18 2009"	"Dec 18 2009"	"Dec 18 2009"	"Dec 18 2009"	"Dec 18 2009"	"Dec 18 2009"	"Dec 18 2009"	"Dec 18 2009"	"Dec 18 2009"	"Dec 18 2009"	"Dec 18 2009"	"Dec 18 2009"	"Dec 18 2009"	"Dec 18 2009"	"Dec 18 2009"	"Dec 18 2009"	"Dec 18 2009"	"Dec 18 2009"	"Dec 18 2009"	"Dec 18 2009"	"Dec 18 2009"	"Dec 18 2009"	"Dec 18 2009"	"Dec 18 2009"	"Dec 18 2009"	"Dec 18 2009"	"Dec 18 2009"	"Dec 18 2009"	"Dec 18 2009"	"Dec 18 2009"	"Dec 18 2009"	"Dec 18 2009"	"Dec 18 2009"	"Dec 18 2009"	"Dec 18 2009"	"Dec 18 2009"	"Dec 18 2009"	"Dec 18 2009"	"Dec 18 2009"	"Dec 18 2009"	"Dec 18 2009"	"Dec 18 2009"	"Dec 18 2009"	"Dec 18 2009"	"Dec 18 2009"	"Dec 18 2009"	"Dec 18 2009"	"Dec 18 2009"	"Dec 18 2009"	"Dec 18 2009"	"Dec 18 2009"	"Dec 18 2009"	"Dec 18 2009"	"Dec 18 2009"	"Dec 18 2009"	"Dec 18 2009"	"Dec 18 2009"	"Dec 18 2009"	"Dec 18 2009"	"Dec 18 2009"	"Dec 18 2009"	"Dec 18 2009"	"Dec 18 2009"	"Dec 18 2009"	"Dec 18 2009"	"Dec 18 2009"	"Dec 18 2009"	"Dec 18 2009"	"Dec 18 2009"	"Dec 18 2009"	"Dec 18 2009"	"Dec 18 2009"	"Dec 18 2009"	"Dec 18 2009"	"Dec 18 2009"	"Dec 18 2009"	"Dec 18 2009"	"Dec 18 2009"	"Dec 18 2009"	"Dec 18 2009"	"Dec 18 2009"	"Dec 18 2009"	"Dec 18 2009"	"Dec 18 2009"	"Dec 18 2009"	"Dec 18 2009"	"Dec 18 2009"	"Dec 18 2009"	"Dec 18 2009"	"Dec 18 2009"	"Dec 18 2009"	"Dec 18 2009"	"Dec 18 2009"	"Dec 18 2009"	"Dec 18 2009"	"Dec 18 2009"	"Dec 18 2009"	"Dec 18 2009"	"Dec 18 2009"	"Dec 18 2009"	"Dec 18 2009"	"Dec 18 2009"	"Dec 18 2009"	"Dec 18 2009"	"Dec 18 2009"	"Dec 18 2009"	"Dec 18 2009"	"Dec 18 2009"	"Dec 18 2009"	"Dec 18 2009"	"Dec 18 2009"	"Dec 18 2009"	"Dec 18 2009"	"Dec 18 2009"	"Dec 18 2009"	"Dec 18 2009"	"Dec 18 2009"	"Dec 18 2009"	"Dec 18 2009"	"Dec 18 2009"	"Dec 18 2009"	"Dec 18 2009"	"Dec 18 2009"	"Dec 18 2009"	"Dec 18 2009"	"Dec 18 2009"	"Dec 18 2009"	"Dec 18 2009"	"Dec 18 2009"	"Dec 18 2009"	"Dec 18 2009"	"Dec 18 2009"	"Dec 18 2009"	"Dec 18 2009"	"Dec 18 2009"	"Dec 18 2009"	"Dec 18 2009"	"Dec 18 2009"	"Dec 18 2009"	"Dec 18 2009"	"Dec 18 2009"	"Dec 18 2009"	"Dec 18 2009"	"Dec 18 2009"	"Dec 18 2009"	"Dec 18 2009"	"Dec 18 2009"	"Dec 18 2009"	"Dec 18 2009"	"Dec 18 2009"	"Dec 18 2009"	"Dec 18 2009"	"Dec 18 2009"	"Dec 18 2009"	"Dec 18 2009"	"Dec 18 2009"	"Dec 18 2009"	"Dec 18 2009"	"Dec 18 2009"	"Dec 18 2009"	"Dec 18 2009"	"Dec 18 2009"	"Dec 18 2009"	"Dec 18 2009"	"Dec 18 2009"	"Dec 18 2009"	"Dec 18 2009"	"Dec 18 2009"	"Dec 18 2009"	"Dec 18 2009"	"Dec 18 2009"	"Dec 18 2009"	"Dec 18 2009"	"Dec 18 2009"	"Dec 18 2009"	"Dec 18 2009"	"Dec 18 2009"	"Dec 18 2009"	"Dec 18 2009"	"Dec 18 2009"	"Dec 18 2009"	"Dec 18 2009"	"Dec 18 2009"	"Dec 18 2009"	"Dec 18 2009"	"Dec 18 2009"	"Dec 18 2009"	"Dec 18 2009"	"Dec 18 2009"	"Dec 18 2009"	"Dec 18 2009"	"Dec 18 2009"	"Dec 18 2009"	"Dec 18 2009"	"Dec 18 2009"	"Dec 18 2009"	"Dec 18 2009"	"Dec 18 2009"	"Dec 18 2009"	"Dec 18 2009"	"Dec 18 2009"	"Dec 18 2009"	"Dec 18 2009"	"Dec 18 2009"	"Dec 18 2009"	"Dec 18 2009"	"Dec 18 2009"	"Dec 18 2009"	"Dec 18 2009"	"Dec 18 2009"	"Dec 18 2009"	"Dec 18 2009"	"Dec 18 2009"	"Dec 18 2009"	"Dec 18 2009"	"Dec 18 2009"	"Dec 18 2009"	"Dec 18 2009"	"Dec 18 2009"	"Dec 18 2009"	"Dec 18 2009"	"Dec 18 2009"	"Dec 18 2009"	"Dec 18 2009"	"Dec 18 2009"	"Dec 18 2009"	"Dec 18 2009"	"Dec 18 2009"	"Dec 18 2009"	"Dec 18 2009"	"Dec 18 2009"	"Dec 18 2009"	"Dec 18 2009"	"Dec 18 2009"	"Dec 18 2009"	"Dec 18 2009"	"Dec 18 2009"	"Dec 18 2009"	"Dec 18 2009"	"Dec 18 2009"	"Dec 18 2009"	"Dec 18 2009"	"Dec 18 2009"	"Dec 18 2009"	"Dec 18 2009"	"Dec 18 2009"	"Dec 18 2009"	"Dec 18 2009"	"Dec 18 2009"	"Apr 21 2011"	"Apr 21 2011"	"Apr 21 2011"	"Apr 21 2011"	"Apr 21 2011"	"Apr 21 2011"	"Apr 21 2011"	"Apr 21 2011"	"Apr 21 2011"	"Apr 21 2011"	"Apr 21 2011"
!Sample_type	"RNA"	"RNA"	"RNA"	"RNA"	"RNA"	"RNA"	"RNA"	"RNA"	"RNA"	"RNA"	"RNA"	"RNA"	"RNA"	"RNA"	"RNA"	"RNA"	"RNA"	"RNA"	"RNA"	"RNA"	"RNA"	"RNA"	"RNA"	"RNA"	"RNA"	"RNA"	"RNA"	"RNA"	"RNA"	"RNA"	"RNA"	"RNA"	"RNA"	"RNA"	"RNA"	"RNA"	"RNA"	"RNA"	"RNA"	"RNA"	"RNA"	"RNA"	"RNA"	"RNA"	"RNA"	"RNA"	"RNA"	"RNA"	"RNA"	"RNA"	"RNA"	"RNA"	"RNA"	"RNA"	"RNA"	"RNA"	"RNA"	"RNA"	"RNA"	"RNA"	"RNA"	"RNA"	"RNA"	"RNA"	"RNA"	"RNA"	"RNA"	"RNA"	"RNA"	"RNA"	"RNA"	"RNA"	"RNA"	"RNA"	"RNA"	"RNA"	"RNA"	"RNA"	"RNA"	"RNA"	"RNA"	"RNA"	"RNA"	"RNA"	"RNA"	"RNA"	"RNA"	"RNA"	"RNA"	"RNA"	"RNA"	"RNA"	"RNA"	"RNA"	"RNA"	"RNA"	"RNA"	"RNA"	"RNA"	"RNA"	"RNA"	"RNA"	"RNA"	"RNA"	"RNA"	"RNA"	"RNA"	"RNA"	"RNA"	"RNA"	"RNA"	"RNA"	"RNA"	"RNA"	"RNA"	"RNA"	"RNA"	"RNA"	"RNA"	"RNA"	"RNA"	"RNA"	"RNA"	"RNA"	"RNA"	"RNA"	"RNA"	"RNA"	"RNA"	"RNA"	"RNA"	"RNA"	"RNA"	"RNA"	"RNA"	"RNA"	"RNA"	"RNA"	"RNA"	"RNA"	"RNA"	"RNA"	"RNA"	"RNA"	"RNA"	"RNA"	"RNA"	"RNA"	"RNA"	"RNA"	"RNA"	"RNA"	"RNA"	"RNA"	"RNA"	"RNA"	"RNA"	"RNA"	"RNA"	"RNA"	"RNA"	"RNA"	"RNA"	"RNA"	"RNA"	"RNA"	"RNA"	"RNA"	"RNA"	"RNA"	"RNA"	"RNA"	"RNA"	"RNA"	"RNA"	"RNA"	"RNA"	"RNA"	"RNA"	"RNA"	"RNA"	"RNA"	"RNA"	"RNA"	"RNA"	"RNA"	"RNA"	"RNA"	"RNA"	"RNA"	"RNA"	"RNA"	"RNA"	"RNA"	"RNA"	"RNA"	"RNA"	"RNA"	"RNA"	"RNA"	"RNA"	"RNA"	"RNA"	"RNA"	"RNA"	"RNA"	"RNA"	"RNA"	"RNA"	"RNA"	"RNA"	"RNA"	"RNA"	"RNA"	"RNA"	"RNA"	"RNA"	"RNA"	"RNA"	"RNA"	"RNA"	"RNA"	"RNA"	"RNA"	"RNA"	"RNA"	"RNA"	"RNA"	"RNA"	"RNA"	"RNA"	"RNA"	"RNA"	"RNA"	"RNA"	"RNA"	"RNA"	"RNA"	"RNA"	"RNA"	"RNA"	"RNA"	"RNA"	"RNA"	"RNA"	"RNA"	"RNA"	"RNA"	"RNA"	"RNA"	"RNA"	"RNA"	"RNA"	"RNA"	"RNA"	"RNA"	"RNA"	"RNA"	"RNA"	"RNA"	"RNA"	"RNA"	"RNA"	"RNA"	"RNA"	"RNA"	"RNA"	"RNA"	"RNA"	"RNA"	"RNA"	"RNA"	"RNA"	"RNA"	"RNA"	"RNA"	"RNA"	"RNA"	"RNA"	"RNA"	"RNA"	"RNA"	"RNA"	"RNA"	"RNA"	"RNA"	"RNA"	"RNA"	"RNA"	"RNA"	"RNA"	"RNA"	"RNA"	"RNA"	"RNA"	"RNA"	"RNA"	"RNA"	"RNA"	"RNA"	"RNA"	"RNA"	"RNA"	"RNA"	"RNA"	"RNA"	"RNA"	"RNA"	"RNA"	"RNA"	"RNA"	"RNA"	"RNA"	"RNA"	"RNA"	"RNA"	"RNA"	"RNA"	"RNA"	"RNA"	"RNA"	"RNA"	"RNA"	"RNA"	"RNA"	"RNA"	"RNA"	"RNA"	"RNA"	"RNA"	"RNA"	"RNA"	"RNA"	"RNA"	"RNA"	"RNA"	"RNA"	"RNA"	"RNA"	"RNA"	"RNA"	"RNA"	"RNA"	"RNA"	"RNA"	"RNA"	"RNA"	"RNA"	"RNA"	"RNA"	"RNA"	"RNA"	"RNA"	"RNA"	"RNA"	"RNA"	"RNA"	"RNA"	"RNA"	"RNA"	"RNA"	"RNA"	"RNA"	"RNA"	"RNA"	"RNA"	"RNA"	"RNA"	"RNA"	"RNA"	"RNA"	"RNA"	"RNA"	"RNA"	"RNA"	"RNA"	"RNA"	"RNA"	"RNA"	"RNA"	"RNA"	"RNA"	"RNA"	"RNA"	"RNA"	"RNA"	"RNA"	"RNA"	"RNA"	"RNA"	"RNA"	"RNA"	"RNA"	"RNA"	"RNA"	"RNA"	"RNA"	"RNA"	"RNA"	"RNA"	"RNA"	"RNA"	"RNA"	"RNA"	"RNA"	"RNA"	"RNA"	"RNA"	"RNA"	"RNA"	"RNA"	"RNA"	"RNA"	"RNA"	"RNA"	"RNA"	"RNA"	"RNA"	"RNA"	"RNA"	"RNA"	"RNA"	"RNA"	"RNA"	"RNA"	"RNA"	"RNA"	"RNA"	"RNA"	"RNA"	"RNA"	"RNA"	"RNA"	"RNA"	"RNA"	"RNA"	"RNA"	"RNA"	"RNA"	"RNA"	"RNA"	"RNA"	"RNA"	"RNA"	"RNA"
!Sample_channel_count	"1"	"1"	"1"	"1"	"1"	"1"	"1"	"1"	"1"	"1"	"1"	"1"	"1"	"1"	"1"	"1"	"1"	"1"	"1"	"1"	"1"	"1"	"1"	"1"	"1"	"1"	"1"	"1"	"1"	"1"	"1"	"1"	"1"	"1"	"1"	"1"	"1"	"1"	"1"	"1"	"1"	"1"	"1"	"1"	"1"	"1"	"1"	"1"	"1"	"1"	"1"	"1"	"1"	"1"	"1"	"1"	"1"	"1"	"1"	"1"	"1"	"1"	"1"	"1"	"1"	"1"	"1"	"1"	"1"	"1"	"1"	"1"	"1"	"1"	"1"	"1"	"1"	"1"	"1"	"1"	"1"	"1"	"1"	"1"	"1"	"1"	"1"	"1"	"1"	"1"	"1"	"1"	"1"	"1"	"1"	"1"	"1"	"1"	"1"	"1"	"1"	"1"	"1"	"1"	"1"	"1"	"1"	"1"	"1"	"1"	"1"	"1"	"1"	"1"	"1"	"1"	"1"	"1"	"1"	"1"	"1"	"1"	"1"	"1"	"1"	"1"	"1"	"1"	"1"	"1"	"1"	"1"	"1"	"1"	"1"	"1"	"1"	"1"	"1"	"1"	"1"	"1"	"1"	"1"	"1"	"1"	"1"	"1"	"1"	"1"	"1"	"1"	"1"	"1"	"1"	"1"	"1"	"1"	"1"	"1"	"1"	"1"	"1"	"1"	"1"	"1"	"1"	"1"	"1"	"1"	"1"	"1"	"1"	"1"	"1"	"1"	"1"	"1"	"1"	"1"	"1"	"1"	"1"	"1"	"1"	"1"	"1"	"1"	"1"	"1"	"1"	"1"	"1"	"1"	"1"	"1"	"1"	"1"	"1"	"1"	"1"	"1"	"1"	"1"	"1"	"1"	"1"	"1"	"1"	"1"	"1"	"1"	"1"	"1"	"1"	"1"	"1"	"1"	"1"	"1"	"1"	"1"	"1"	"1"	"1"	"1"	"1"	"1"	"1"	"1"	"1"	"1"	"1"	"1"	"1"	"1"	"1"	"1"	"1"	"1"	"1"	"1"	"1"	"1"	"1"	"1"	"1"	"1"	"1"	"1"	"1"	"1"	"1"	"1"	"1"	"1"	"1"	"1"	"1"	"1"	"1"	"1"	"1"	"1"	"1"	"1"	"1"	"1"	"1"	"1"	"1"	"1"	"1"	"1"	"1"	"1"	"1"	"1"	"1"	"1"	"1"	"1"	"1"	"1"	"1"	"1"	"1"	"1"	"1"	"1"	"1"	"1"	"1"	"1"	"1"	"1"	"1"	"1"	"1"	"1"	"1"	"1"	"1"	"1"	"1"	"1"	"1"	"1"	"1"	"1"	"1"	"1"	"1"	"1"	"1"	"1"	"1"	"1"	"1"	"1"	"1"	"1"	"1"	"1"	"1"	"1"	"1"	"1"	"1"	"1"	"1"	"1"	"1"	"1"	"1"	"1"	"1"	"1"	"1"	"1"	"1"	"1"	"1"	"1"	"1"	"1"	"1"	"1"	"1"	"1"	"1"	"1"	"1"	"1"	"1"	"1"	"1"	"1"	"1"	"1"	"1"	"1"	"1"	"1"	"1"	"1"	"1"	"1"	"1"	"1"	"1"	"1"	"1"	"1"	"1"	"1"	"1"	"1"	"1"	"1"	"1"	"1"	"1"	"1"	"1"	"1"	"1"	"1"	"1"	"1"	"1"	"1"	"1"	"1"	"1"	"1"	"1"	"1"	"1"	"1"	"1"	"1"	"1"	"1"	"1"	"1"	"1"	"1"	"1"	"1"	"1"	"1"	"1"	"1"	"1"	"1"	"1"	"1"	"1"	"1"	"1"	"1"	"1"	"1"	"1"	"1"	"1"	"1"	"1"	"1"	"1"	"1"	"1"	"1"	"1"	"1"	"1"	"1"	"1"	"1"	"1"	"1"	"1"	"1"	"1"
!Sample_source_name_ch1	"LCS-079A"	"LCS-092A"	"LCS-101A"	"LCS-079B"	"LCS-092B"	"LCS-101B"	"LCS-083A"	"LCS-095A"	"LCS-102A"	"LCS-083B"	"LCS-095B"	"LCS-102B"	"LCS-085A"	"LCS-096A"	"LCS-103A"	"LCS-085B"	"LCS-096B"	"LCS-103B"	"LCS-091A"	"LCS-099A"	"LCS-105A"	"LCS-091B"	"LCS-099B"	"LCS-105B"	"LCS-122A"	"LCS-004A"	"LCS-130A"	"LCS-004B"	"LCS-123A"	"LCS-007A"	"LCS-135A"	"LCS-123B"	"LCS-007B"	"LCS-135B"	"LCS-125A"	"LCS-127A"	"LCS-136A"	"LCS-125B"	"LCS-127B"	"LCS-136B"	"LCS-122B"	"LCS-130B"	"LCS-024B"	"LCS-212B"	"LCS-180B"	"LCS-183B"	"LCS-153B"	"LCS-042B"	"LCS-018B"	"LCS-062B"	"LCS-188A"	"LCS-185A"	"LCS-154A"	"LCS-120A"	"LCS-286A"	"LCS-086A"	"LCS-023A"	"LCS-177A"	"LCS-140A"	"LCS-035A"	"LCS-188B"	"LCS-185B"	"LCS-154B"	"LCS-120B"	"LCS-286B"	"LCS-238B"	"LCS-086B"	"LCS-023B"	"LCS-177B"	"LCS-035B"	"LCS-275B"	"LCS-132A"	"LCS-205A"	"LCS-274A"	"LCS-159A"	"LCS-150A"	"LCS-014A"	"LCS-227A"	"LCS-283A"	"LCS-162A"	"LCS-104A"	"LCS-272A"	"LCS-132B"	"LCS-205B"	"LCS-274B"	"LCS-159B"	"LCS-227B"	"LCS-046B"	"LCS-283B"	"LCS-272B"	"LCS-237A"	"LCS-152A"	"LCS-067A"	"LCS-209A"	"LCS-065A"	"LCS-211A"	"LCS-073A"	"LCS-230A"	"LCS-262A"	"LCS-144A"	"LCS-158B"	"LCS-237B"	"LCS-152B"	"LCS-067B"	"LCS-209B"	"LCS-065B"	"LCS-211B"	"LCS-073B"	"LCS-230B"	"LCS-262B"	"LCS-144B"	"LCS-024A"	"LCS-212A"	"LCS-180A"	"LCS-183A"	"LCS-153A"	"LCS-042A"	"LCS-018A"	"LCS-062A"	"LCS-275A"	"LCS-015A"	"LCS-118A"	"LCS-069A"	"LCS-234A"	"LCS-210A"	"LCS-265A"	"LCS-149A"	"LCS-040A"	"LCS-169A"	"LCS-256A"	"LCS-015B"	"LCS-190B"	"LCS-118B"	"LCS-069B"	"LCS-234B"	"LCS-210B"	"LCS-265B"	"LCS-149B"	"LCS-040B"	"LCS-169B"	"LCS-213A"	"LCS-033A"	"LCS-164A"	"LCS-223A"	"LCS-245A"	"LCS-281B"	"LCS-061A"	"LCS-191A"	"LCS-171A"	"LCS-249A"	"LCS-020A"	"LCS-045A"	"LCS-213B"	"LCS-033B"	"LCS-164B"	"LCS-245B"	"LCS-094B"	"LCS-094A"	"LCS-191B"	"LCS-171B"	"LCS-249B"	"LCS-020B"	"LCS-045B"	"LCS-131A"	"LCS-241A"	"LCS-057A"	"LCS-074A"	"LCS-160A"	"LCS-179A"	"LCS-134A"	"LCS-009A"	"LCS-224A"	"LCS-078A"	"LCS-131B"	"LCS-201B"	"LCS-057B"	"LCS-074B"	"LCS-160B"	"LCS-179B"	"LCS-134B"	"LCS-009B"	"LCS-147B"	"LCS-224B"	"LCS-078B"	"LCS-093A"	"LCS-253A"	"LCS-279A"	"LCS-008A"	"LCS-049A"	"LCS-291A"	"LCS-281A"	"LCS-156A"	"LCS-282A"	"LCS-090A"	"LCS-151A"	"LCS-253B"	"LCS-279B"	"LCS-008B"	"LCS-172B"	"LCS-049B"	"LCS-291B"	"LCS-061B"	"LCS-156B"	"LCS-282B"	"LCS-090B"	"LCS-151B"	"LCS-047A"	"LCS-047B"	"LCS-075A"	"LCS-075B"	"LCS-259A"	"LCS-010A"	"LCS-264A"	"LCS-264B"	"LCS-163A"	"LCS-163B"	"LCS-089A"	"LCS-089B"	"LCS-143A"	"LCS-143B"	"LCS-199A"	"LCS-199B"	"LCS-034A"	"LCS-034B"	"LCS-278A"	"LCS-278B"	"LCS-119A"	"LCS-119B"	"LCS-184A"	"LCS-184B"	"LCS-203A"	"LCS-203B"	"LCS-178A"	"LCS-178B"	"LCS-284A"	"LCS-284B"	"LCS-108A"	"LCS-261B"	"LCS-043A"	"LCS-043B"	"LCS-041A"	"LCS-041B"	"LCS-044A"	"LCS-044B"	"LCS-174A"	"LCS-174B"	"LCS-166A"	"LCS-193A"	"LCS-193B"	"LCS-215A"	"LCS-215B"	"LCS-021A"	"LCS-021B"	"LCS-129A"	"LCS-129B"	"LCS-198A"	"LCS-198B"	"LCS-084A"	"LCS-084B"	"LCS-250A"	"LCS-011A"	"LCS-108B"	"LCS-071A"	"LCS-011B"	"LCS-219A"	"LCS-219B"	"LCS-194A"	"LCS-194B"	"LCS-170A"	"LCS-170B"	"LCS-204A"	"LCS-204B"	"LCS-261A"	"LCS-071B"	"LCS-195A"	"LCS-195B"	"LCS-200B"	"LCS-206A"	"LCS-206B"	"LCS-036A"	"LCS-161B"	"LCS-145A"	"LCS-145B"	"LCS-064A"	"LCS-064B"	"LCS-236A"	"LCS-236B"	"LCS-038A"	"LCS-038B"	"LCS-270A"	"LCS-270B"	"LCS-182A"	"LCS-182B"	"LCS-002A"	"LCS-197B"	"LCS-173B"	"LCS-240B"	"LCS-266B"	"LCS-167B"	"LCS-028B"	"LCS-032B"	"LCS-050B"	"LCS-285B"	"LCS-031B"	"LCS-016B"	"LCS-189A"	"LCS-277A"	"LCS-117A"	"LCS-267A"	"LCS-100A"	"LCS-228A"	"LCS-054A"	"LCS-063A"	"LCS-268A"	"LCS-222A"	"LCS-192A"	"LCS-022A"	"LCS-175A"	"LCS-277B"	"LCS-117B"	"LCS-267B"	"LCS-100B"	"LCS-228B"	"LCS-054B"	"LCS-063B"	"LCS-268B"	"LCS-222B"	"LCS-192B"	"LCS-022B"	"LCS-036B"	"LCS-025A"	"LCS-066A"	"LCS-248A"	"LCS-121A"	"LCS-027A"	"LCS-157A"	"LCS-148A"	"LCS-048A"	"LCS-012A"	"LCS-126A"	"LCS-260A"	"LCS-223B"	"LCS-025B"	"LCS-066B"	"LCS-121B"	"LCS-027B"	"LCS-157B"	"LCS-148B"	"LCS-048B"	"LCS-012B"	"LCS-260B"	"LCS-247A"	"LCS-088A"	"LCS-051A"	"LCS-243A"	"LCS-165A"	"LCS-208A"	"LCS-110A"	"LCS-056A"	"LCS-146A"	"LCS-247B"	"LCS-051B"	"LCS-243B"	"LCS-165B"	"LCS-208B"	"LCS-110B"	"LCS-056B"	"LCS-146B"	"LCS-147A"	"LCS-173A"	"LCS-240A"	"LCS-266A"	"LCS-167A"	"LCS-028A"	"LCS-032A"	"LCS-050A"	"LCS-285A"	"LCS-031A"	"LCS-016A"	"LCS-106A"	"LCS-106B"	"LCS-107A"	"LCS-107B"	"LCS-109A"	"LCS-109B"	"LCS-116A"	"LCS-137A"	"LCS-137B"	"LCS-138A"	"LCS-138B"	"LCS-139A"	"LCS-139B"	"LCS-142A"	"LCS-142B"	"LCS-196A"	"LCS-196B"	"LCS-207A"	"LCS-231A"	"LCS-231B"	"LCS-251A"	"LCS-072A"	"LCS-072B"	"LCS-263A"	"LCS-263B"	"LCS-269A"	"LCS-269B"	"LCS-273A"	"LCS-273B"	"LCS-289A"	"LCS-289B"	"LCS-290A"	"LCS-290B"	"LCS-093B"	"LCS-097A"	"LCS-097B"	"LCS-104B"	"LCS-140B"	"LCS-150B"	"LCS-158A"	"LCS-161A"	"LCS-162B"	"LCS-014B"	"LCS-166B"	"LCS-172A"	"LCS-197A"	"LCS-200A"	"LCS-201A"	"LCS-216A"	"LCS-216B"	"LCS-238A"	"LCS-241B"	"LCS-046A"	"LCS-248B"	"LCS-259B"	"X02-342A"	"X02-342B"	"X02-362A"	"X02-362B"	"LCS-003B"	"LCS-006B"	"LCS-026B"	"LCS-128B"	"LCS-168B"	"LCS-181B"	"LCS-190A"
!Sample_organism_ch1	"Homo sapiens"	"Homo sapiens"	"Homo sapiens"	"Homo sapiens"	"Homo sapiens"	"Homo sapiens"	"Homo sapiens"	"Homo sapiens"	"Homo sapiens"	"Homo sapiens"	"Homo sapiens"	"Homo sapiens"	"Homo sapiens"	"Homo sapiens"	"Homo sapiens"	"Homo sapiens"	"Homo sapiens"	"Homo sapiens"	"Homo sapiens"	"Homo sapiens"	"Homo sapiens"	"Homo sapiens"	"Homo sapiens"	"Homo sapiens"	"Homo sapiens"	"Homo sapiens"	"Homo sapiens"	"Homo sapiens"	"Homo sapiens"	"Homo sapiens"	"Homo sapiens"	"Homo sapiens"	"Homo sapiens"	"Homo sapiens"	"Homo sapiens"	"Homo sapiens"	"Homo sapiens"	"Homo sapiens"	"Homo sapiens"	"Homo sapiens"	"Homo sapiens"	"Homo sapiens"	"Homo sapiens"	"Homo sapiens"	"Homo sapiens"	"Homo sapiens"	"Homo sapiens"	"Homo sapiens"	"Homo sapiens"	"Homo sapiens"	"Homo sapiens"	"Homo sapiens"	"Homo sapiens"	"Homo sapiens"	"Homo sapiens"	"Homo sapiens"	"Homo sapiens"	"Homo sapiens"	"Homo sapiens"	"Homo sapiens"	"Homo sapiens"	"Homo sapiens"	"Homo sapiens"	"Homo sapiens"	"Homo sapiens"	"Homo sapiens"	"Homo sapiens"	"Homo sapiens"	"Homo sapiens"	"Homo sapiens"	"Homo sapiens"	"Homo sapiens"	"Homo sapiens"	"Homo sapiens"	"Homo sapiens"	"Homo sapiens"	"Homo sapiens"	"Homo sapiens"	"Homo sapiens"	"Homo sapiens"	"Homo sapiens"	"Homo sapiens"	"Homo sapiens"	"Homo sapiens"	"Homo sapiens"	"Homo sapiens"	"Homo sapiens"	"Homo sapiens"	"Homo sapiens"	"Homo sapiens"	"Homo sapiens"	"Homo sapiens"	"Homo sapiens"	"Homo sapiens"	"Homo sapiens"	"Homo sapiens"	"Homo sapiens"	"Homo sapiens"	"Homo sapiens"	"Homo sapiens"	"Homo sapiens"	"Homo sapiens"	"Homo sapiens"	"Homo sapiens"	"Homo sapiens"	"Homo sapiens"	"Homo sapiens"	"Homo sapiens"	"Homo sapiens"	"Homo sapiens"	"Homo sapiens"	"Homo sapiens"	"Homo sapiens"	"Homo sapiens"	"Homo sapiens"	"Homo sapiens"	"Homo sapiens"	"Homo sapiens"	"Homo sapiens"	"Homo sapiens"	"Homo sapiens"	"Homo sapiens"	"Homo sapiens"	"Homo sapiens"	"Homo sapiens"	"Homo sapiens"	"Homo sapiens"	"Homo sapiens"	"Homo sapiens"	"Homo sapiens"	"Homo sapiens"	"Homo sapiens"	"Homo sapiens"	"Homo sapiens"	"Homo sapiens"	"Homo sapiens"	"Homo sapiens"	"Homo sapiens"	"Homo sapiens"	"Homo sapiens"	"Homo sapiens"	"Homo sapiens"	"Homo sapiens"	"Homo sapiens"	"Homo sapiens"	"Homo sapiens"	"Homo sapiens"	"Homo sapiens"	"Homo sapiens"	"Homo sapiens"	"Homo sapiens"	"Homo sapiens"	"Homo sapiens"	"Homo sapiens"	"Homo sapiens"	"Homo sapiens"	"Homo sapiens"	"Homo sapiens"	"Homo sapiens"	"Homo sapiens"	"Homo sapiens"	"Homo sapiens"	"Homo sapiens"	"Homo sapiens"	"Homo sapiens"	"Homo sapiens"	"Homo sapiens"	"Homo sapiens"	"Homo sapiens"	"Homo sapiens"	"Homo sapiens"	"Homo sapiens"	"Homo sapiens"	"Homo sapiens"	"Homo sapiens"	"Homo sapiens"	"Homo sapiens"	"Homo sapiens"	"Homo sapiens"	"Homo sapiens"	"Homo sapiens"	"Homo sapiens"	"Homo sapiens"	"Homo sapiens"	"Homo sapiens"	"Homo sapiens"	"Homo sapiens"	"Homo sapiens"	"Homo sapiens"	"Homo sapiens"	"Homo sapiens"	"Homo sapiens"	"Homo sapiens"	"Homo sapiens"	"Homo sapiens"	"Homo sapiens"	"Homo sapiens"	"Homo sapiens"	"Homo sapiens"	"Homo sapiens"	"Homo sapiens"	"Homo sapiens"	"Homo sapiens"	"Homo sapiens"	"Homo sapiens"	"Homo sapiens"	"Homo sapiens"	"Homo sapiens"	"Homo sapiens"	"Homo sapiens"	"Homo sapiens"	"Homo sapiens"	"Homo sapiens"	"Homo sapiens"	"Homo sapiens"	"Homo sapiens"	"Homo sapiens"	"Homo sapiens"	"Homo sapiens"	"Homo sapiens"	"Homo sapiens"	"Homo sapiens"	"Homo sapiens"	"Homo sapiens"	"Homo sapiens"	"Homo sapiens"	"Homo sapiens"	"Homo sapiens"	"Homo sapiens"	"Homo sapiens"	"Homo sapiens"	"Homo sapiens"	"Homo sapiens"	"Homo sapiens"	"Homo sapiens"	"Homo sapiens"	"Homo sapiens"	"Homo sapiens"	"Homo sapiens"	"Homo sapiens"	"Homo sapiens"	"Homo sapiens"	"Homo sapiens"	"Homo sapiens"	"Homo sapiens"	"Homo sapiens"	"Homo sapiens"	"Homo sapiens"	"Homo sapiens"	"Homo sapiens"	"Homo sapiens"	"Homo sapiens"	"Homo sapiens"	"Homo sapiens"	"Homo sapiens"	"Homo sapiens"	"Homo sapiens"	"Homo sapiens"	"Homo sapiens"	"Homo sapiens"	"Homo sapiens"	"Homo sapiens"	"Homo sapiens"	"Homo sapiens"	"Homo sapiens"	"Homo sapiens"	"Homo sapiens"	"Homo sapiens"	"Homo sapiens"	"Homo sapiens"	"Homo sapiens"	"Homo sapiens"	"Homo sapiens"	"Homo sapiens"	"Homo sapiens"	"Homo sapiens"	"Homo sapiens"	"Homo sapiens"	"Homo sapiens"	"Homo sapiens"	"Homo sapiens"	"Homo sapiens"	"Homo sapiens"	"Homo sapiens"	"Homo sapiens"	"Homo sapiens"	"Homo sapiens"	"Homo sapiens"	"Homo sapiens"	"Homo sapiens"	"Homo sapiens"	"Homo sapiens"	"Homo sapiens"	"Homo sapiens"	"Homo sapiens"	"Homo sapiens"	"Homo sapiens"	"Homo sapiens"	"Homo sapiens"	"Homo sapiens"	"Homo sapiens"	"Homo sapiens"	"Homo sapiens"	"Homo sapiens"	"Homo sapiens"	"Homo sapiens"	"Homo sapiens"	"Homo sapiens"	"Homo sapiens"	"Homo sapiens"	"Homo sapiens"	"Homo sapiens"	"Homo sapiens"	"Homo sapiens"	"Homo sapiens"	"Homo sapiens"	"Homo sapiens"	"Homo sapiens"	"Homo sapiens"	"Homo sapiens"	"Homo sapiens"	"Homo sapiens"	"Homo sapiens"	"Homo sapiens"	"Homo sapiens"	"Homo sapiens"	"Homo sapiens"	"Homo sapiens"	"Homo sapiens"	"Homo sapiens"	"Homo sapiens"	"Homo sapiens"	"Homo sapiens"	"Homo sapiens"	"Homo sapiens"	"Homo sapiens"	"Homo sapiens"	"Homo sapiens"	"Homo sapiens"	"Homo sapiens"	"Homo sapiens"	"Homo sapiens"	"Homo sapiens"	"Homo sapiens"	"Homo sapiens"	"Homo sapiens"	"Homo sapiens"	"Homo sapiens"	"Homo sapiens"	"Homo sapiens"	"Homo sapiens"	"Homo sapiens"	"Homo sapiens"	"Homo sapiens"	"Homo sapiens"	"Homo sapiens"	"Homo sapiens"	"Homo sapiens"	"Homo sapiens"	"Homo sapiens"	"Homo sapiens"	"Homo sapiens"	"Homo sapiens"	"Homo sapiens"	"Homo sapiens"	"Homo sapiens"	"Homo sapiens"	"Homo sapiens"	"Homo sapiens"	"Homo sapiens"	"Homo sapiens"	"Homo sapiens"	"Homo sapiens"	"Homo sapiens"	"Homo sapiens"	"Homo sapiens"	"Homo sapiens"	"Homo sapiens"	"Homo sapiens"	"Homo sapiens"	"Homo sapiens"	"Homo sapiens"	"Homo sapiens"	"Homo sapiens"	"Homo sapiens"	"Homo sapiens"	"Homo sapiens"	"Homo sapiens"	"Homo sapiens"	"Homo sapiens"	"Homo sapiens"	"Homo sapiens"	"Homo sapiens"	"Homo sapiens"	"Homo sapiens"	"Homo sapiens"	"Homo sapiens"	"Homo sapiens"	"Homo sapiens"	"Homo sapiens"	"Homo sapiens"	"Homo sapiens"	"Homo sapiens"	"Homo sapiens"	"Homo sapiens"	"Homo sapiens"	"Homo sapiens"	"Homo sapiens"	"Homo sapiens"	"Homo sapiens"	"Homo sapiens"	"Homo sapiens"	"Homo sapiens"	"Homo sapiens"	"Homo sapiens"	"Homo sapiens"	"Homo sapiens"	"Homo sapiens"	"Homo sapiens"	"Homo sapiens"	"Homo sapiens"	"Homo sapiens"	"Homo sapiens"	"Homo sapiens"	"Homo sapiens"	"Homo sapiens"	"Homo sapiens"	"Homo sapiens"	"Homo sapiens"	"Homo sapiens"	"Homo sapiens"	"Homo sapiens"	"Homo sapiens"	"Homo sapiens"	"Homo sapiens"	"Homo sapiens"	"Homo sapiens"	"Homo sapiens"	"Homo sapiens"	"Homo sapiens"	"Homo sapiens"	"Homo sapiens"	"Homo sapiens"	"Homo sapiens"	"Homo sapiens"
!Sample_characteristics_ch1	"Tissue: Liver Tumor Tissue"	"Tissue: Liver Tumor Tissue"	"Tissue: Liver Tumor Tissue"	"Tissue: Liver Non-Tumor Tissue"	"Tissue: Liver Non-Tumor Tissue"	"Tissue: Liver Non-Tumor Tissue"	"Tissue: Liver Tumor Tissue"	"Tissue: Liver Tumor Tissue"	"Tissue: Liver Tumor Tissue"	"Tissue: Liver Non-Tumor Tissue"	"Tissue: Liver Non-Tumor Tissue"	"Tissue: Liver Non-Tumor Tissue"	"Tissue: Liver Tumor Tissue"	"Tissue: Liver Tumor Tissue"	"Tissue: Liver Tumor Tissue"	"Tissue: Liver Non-Tumor Tissue"	"Tissue: Liver Non-Tumor Tissue"	"Tissue: Liver Non-Tumor Tissue"	"Tissue: Liver Tumor Tissue"	"Tissue: Liver Tumor Tissue"	"Tissue: Liver Tumor Tissue"	"Tissue: Liver Non-Tumor Tissue"	"Tissue: Liver Non-Tumor Tissue"	"Tissue: Liver Non-Tumor Tissue"	"Tissue: Liver Tumor Tissue"	"Tissue: Liver Tumor Tissue"	"Tissue: Liver Tumor Tissue"	"Tissue: Liver Non-Tumor Tissue"	"Tissue: Liver Tumor Tissue"	"Tissue: Liver Tumor Tissue"	"Tissue: Liver Tumor Tissue"	"Tissue: Liver Non-Tumor Tissue"	"Tissue: Liver Non-Tumor Tissue"	"Tissue: Liver Non-Tumor Tissue"	"Tissue: Liver Tumor Tissue"	"Tissue: Liver Tumor Tissue"	"Tissue: Liver Tumor Tissue"	"Tissue: Liver Non-Tumor Tissue"	"Tissue: Liver Non-Tumor Tissue"	"Tissue: Liver Non-Tumor Tissue"	"Tissue: Liver Non-Tumor Tissue"	"Tissue: Liver Non-Tumor Tissue"	"Tissue: Liver Non-Tumor Tissue"	"Tissue: Liver Non-Tumor Tissue"	"Tissue: Liver Non-Tumor Tissue"	"Tissue: Liver Non-Tumor Tissue"	"Tissue: Liver Non-Tumor Tissue"	"Tissue: Liver Non-Tumor Tissue"	"Tissue: Liver Non-Tumor Tissue"	"Tissue: Liver Non-Tumor Tissue"	"Tissue: Liver Tumor Tissue"	"Tissue: Liver Tumor Tissue"	"Tissue: Liver Tumor Tissue"	"Tissue: Liver Tumor Tissue"	"Tissue: Liver Tumor Tissue"	"Tissue: Liver Tumor Tissue"	"Tissue: Liver Tumor Tissue"	"Tissue: Liver Tumor Tissue"	"Tissue: Liver Tumor Tissue"	"Tissue: Liver Tumor Tissue"	"Tissue: Liver Non-Tumor Tissue"	"Tissue: Liver Non-Tumor Tissue"	"Tissue: Liver Non-Tumor Tissue"	"Tissue: Liver Non-Tumor Tissue"	"Tissue: Liver Non-Tumor Tissue"	"Tissue: Liver Non-Tumor Tissue"	"Tissue: Liver Non-Tumor Tissue"	"Tissue: Liver Non-Tumor Tissue"	"Tissue: Liver Non-Tumor Tissue"	"Tissue: Liver Non-Tumor Tissue"	"Tissue: Liver Non-Tumor Tissue"	"Tissue: Liver Tumor Tissue"	"Tissue: Liver Tumor Tissue"	"Tissue: Liver Tumor Tissue"	"Tissue: Liver Tumor Tissue"	"Tissue: Liver Tumor Tissue"	"Tissue: Liver Tumor Tissue"	"Tissue: Liver Tumor Tissue"	"Tissue: Liver Tumor Tissue"	"Tissue: Liver Tumor Tissue"	"Tissue: Liver Tumor Tissue"	"Tissue: Liver Tumor Tissue"	"Tissue: Liver Non-Tumor Tissue"	"Tissue: Liver Non-Tumor Tissue"	"Tissue: Liver Non-Tumor Tissue"	"Tissue: Liver Non-Tumor Tissue"	"Tissue: Liver Non-Tumor Tissue"	"Tissue: Liver Non-Tumor Tissue"	"Tissue: Liver Non-Tumor Tissue"	"Tissue: Liver Non-Tumor Tissue"	"Tissue: Liver Tumor Tissue"	"Tissue: Liver Tumor Tissue"	"Tissue: Liver Tumor Tissue"	"Tissue: Liver Tumor Tissue"	"Tissue: Liver Tumor Tissue"	"Tissue: Liver Tumor Tissue"	"Tissue: Liver Tumor Tissue"	"Tissue: Liver Tumor Tissue"	"Tissue: Liver Tumor Tissue"	"Tissue: Liver Tumor Tissue"	"Tissue: Liver Non-Tumor Tissue"	"Tissue: Liver Non-Tumor Tissue"	"Tissue: Liver Non-Tumor Tissue"	"Tissue: Liver Non-Tumor Tissue"	"Tissue: Liver Non-Tumor Tissue"	"Tissue: Liver Non-Tumor Tissue"	"Tissue: Liver Non-Tumor Tissue"	"Tissue: Liver Non-Tumor Tissue"	"Tissue: Liver Non-Tumor Tissue"	"Tissue: Liver Non-Tumor Tissue"	"Tissue: Liver Non-Tumor Tissue"	"Tissue: Liver Tumor Tissue"	"Tissue: Liver Tumor Tissue"	"Tissue: Liver Tumor Tissue"	"Tissue: Liver Tumor Tissue"	"Tissue: Liver Tumor Tissue"	"Tissue: Liver Tumor Tissue"	"Tissue: Liver Tumor Tissue"	"Tissue: Liver Tumor Tissue"	"Tissue: Liver Tumor Tissue"	"Tissue: Liver Tumor Tissue"	"Tissue: Liver Tumor Tissue"	"Tissue: Liver Tumor Tissue"	"Tissue: Liver Tumor Tissue"	"Tissue: Liver Tumor Tissue"	"Tissue: Liver Tumor Tissue"	"Tissue: Liver Tumor Tissue"	"Tissue: Liver Tumor Tissue"	"Tissue: Liver Tumor Tissue"	"Tissue: Liver Tumor Tissue"	"Tissue: Liver Non-Tumor Tissue"	"Tissue: Liver Non-Tumor Tissue"	"Tissue: Liver Non-Tumor Tissue"	"Tissue: Liver Non-Tumor Tissue"	"Tissue: Liver Non-Tumor Tissue"	"Tissue: Liver Non-Tumor Tissue"	"Tissue: Liver Non-Tumor Tissue"	"Tissue: Liver Non-Tumor Tissue"	"Tissue: Liver Non-Tumor Tissue"	"Tissue: Liver Non-Tumor Tissue"	"Tissue: Liver Tumor Tissue"	"Tissue: Liver Tumor Tissue"	"Tissue: Liver Tumor Tissue"	"Tissue: Liver Tumor Tissue"	"Tissue: Liver Tumor Tissue"	"Tissue: Liver Non-Tumor Tissue"	"Tissue: Liver Tumor Tissue"	"Tissue: Liver Tumor Tissue"	"Tissue: Liver Tumor Tissue"	"Tissue: Liver Tumor Tissue"	"Tissue: Liver Tumor Tissue"	"Tissue: Liver Tumor Tissue"	"Tissue: Liver Non-Tumor Tissue"	"Tissue: Liver Non-Tumor Tissue"	"Tissue: Liver Non-Tumor Tissue"	"Tissue: Liver Non-Tumor Tissue"	"Tissue: Liver Non-Tumor Tissue"	"Tissue: Liver Tumor Tissue"	"Tissue: Liver Non-Tumor Tissue"	"Tissue: Liver Non-Tumor Tissue"	"Tissue: Liver Non-Tumor Tissue"	"Tissue: Liver Non-Tumor Tissue"	"Tissue: Liver Non-Tumor Tissue"	"Tissue: Liver Tumor Tissue"	"Tissue: Liver Tumor Tissue"	"Tissue: Liver Tumor Tissue"	"Tissue: Liver Tumor Tissue"	"Tissue: Liver Tumor Tissue"	"Tissue: Liver Tumor Tissue"	"Tissue: Liver Tumor Tissue"	"Tissue: Liver Tumor Tissue"	"Tissue: Liver Tumor Tissue"	"Tissue: Liver Tumor Tissue"	"Tissue: Liver Non-Tumor Tissue"	"Tissue: Liver Non-Tumor Tissue"	"Tissue: Liver Non-Tumor Tissue"	"Tissue: Liver Non-Tumor Tissue"	"Tissue: Liver Non-Tumor Tissue"	"Tissue: Liver Non-Tumor Tissue"	"Tissue: Liver Non-Tumor Tissue"	"Tissue: Liver Non-Tumor Tissue"	"Tissue: Liver Non-Tumor Tissue"	"Tissue: Liver Non-Tumor Tissue"	"Tissue: Liver Non-Tumor Tissue"	"Tissue: Liver Tumor Tissue"	"Tissue: Liver Tumor Tissue"	"Tissue: Liver Tumor Tissue"	"Tissue: Liver Tumor Tissue"	"Tissue: Liver Tumor Tissue"	"Tissue: Liver Tumor Tissue"	"Tissue: Liver Tumor Tissue"	"Tissue: Liver Tumor Tissue"	"Tissue: Liver Tumor Tissue"	"Tissue: Liver Tumor Tissue"	"Tissue: Liver Tumor Tissue"	"Tissue: Liver Non-Tumor Tissue"	"Tissue: Liver Non-Tumor Tissue"	"Tissue: Liver Non-Tumor Tissue"	"Tissue: Liver Non-Tumor Tissue"	"Tissue: Liver Non-Tumor Tissue"	"Tissue: Liver Non-Tumor Tissue"	"Tissue: Liver Non-Tumor Tissue"	"Tissue: Liver Non-Tumor Tissue"	"Tissue: Liver Non-Tumor Tissue"	"Tissue: Liver Non-Tumor Tissue"	"Tissue: Liver Non-Tumor Tissue"	"Tissue: Liver Tumor Tissue"	"Tissue: Liver Non-Tumor Tissue"	"Tissue: Liver Tumor Tissue"	"Tissue: Liver Non-Tumor Tissue"	"Tissue: Liver Tumor Tissue"	"Tissue: Liver Tumor Tissue"	"Tissue: Liver Tumor Tissue"	"Tissue: Liver Non-Tumor Tissue"	"Tissue: Liver Tumor Tissue"	"Tissue: Liver Non-Tumor Tissue"	"Tissue: Liver Tumor Tissue"	"Tissue: Liver Non-Tumor Tissue"	"Tissue: Liver Tumor Tissue"	"Tissue: Liver Non-Tumor Tissue"	"Tissue: Liver Tumor Tissue"	"Tissue: Liver Non-Tumor Tissue"	"Tissue: Liver Tumor Tissue"	"Tissue: Liver Non-Tumor Tissue"	"Tissue: Liver Tumor Tissue"	"Tissue: Liver Non-Tumor Tissue"	"Tissue: Liver Tumor Tissue"	"Tissue: Liver Non-Tumor Tissue"	"Tissue: Liver Tumor Tissue"	"Tissue: Liver Non-Tumor Tissue"	"Tissue: Liver Tumor Tissue"	"Tissue: Liver Non-Tumor Tissue"	"Tissue: Liver Tumor Tissue"	"Tissue: Liver Non-Tumor Tissue"	"Tissue: Liver Tumor Tissue"	"Tissue: Liver Non-Tumor Tissue"	"Tissue: Liver Tumor Tissue"	"Tissue: Liver Non-Tumor Tissue"	"Tissue: Liver Tumor Tissue"	"Tissue: Liver Non-Tumor Tissue"	"Tissue: Liver Tumor Tissue"	"Tissue: Liver Non-Tumor Tissue"	"Tissue: Liver Tumor Tissue"	"Tissue: Liver Non-Tumor Tissue"	"Tissue: Liver Tumor Tissue"	"Tissue: Liver Non-Tumor Tissue"	"Tissue: Liver Tumor Tissue"	"Tissue: Liver Tumor Tissue"	"Tissue: Liver Non-Tumor Tissue"	"Tissue: Liver Tumor Tissue"	"Tissue: Liver Non-Tumor Tissue"	"Tissue: Liver Tumor Tissue"	"Tissue: Liver Non-Tumor Tissue"	"Tissue: Liver Tumor Tissue"	"Tissue: Liver Non-Tumor Tissue"	"Tissue: Liver Tumor Tissue"	"Tissue: Liver Non-Tumor Tissue"	"Tissue: Liver Tumor Tissue"	"Tissue: Liver Non-Tumor Tissue"	"Tissue: Liver Tumor Tissue"	"Tissue: Liver Tumor Tissue"	"Tissue: Liver Non-Tumor Tissue"	"Tissue: Liver Tumor Tissue"	"Tissue: Liver Non-Tumor Tissue"	"Tissue: Liver Tumor Tissue"	"Tissue: Liver Non-Tumor Tissue"	"Tissue: Liver Tumor Tissue"	"Tissue: Liver Non-Tumor Tissue"	"Tissue: Liver Tumor Tissue"	"Tissue: Liver Non-Tumor Tissue"	"Tissue: Liver Tumor Tissue"	"Tissue: Liver Non-Tumor Tissue"	"Tissue: Liver Tumor Tissue"	"Tissue: Liver Non-Tumor Tissue"	"Tissue: Liver Tumor Tissue"	"Tissue: Liver Non-Tumor Tissue"	"Tissue: Liver Non-Tumor Tissue"	"Tissue: Liver Tumor Tissue"	"Tissue: Liver Non-Tumor Tissue"	"Tissue: Liver Tumor Tissue"	"Tissue: Liver Non-Tumor Tissue"	"Tissue: Liver Tumor Tissue"	"Tissue: Liver Non-Tumor Tissue"	"Tissue: Liver Tumor Tissue"	"Tissue: Liver Non-Tumor Tissue"	"Tissue: Liver Tumor Tissue"	"Tissue: Liver Non-Tumor Tissue"	"Tissue: Liver Tumor Tissue"	"Tissue: Liver Non-Tumor Tissue"	"Tissue: Liver Tumor Tissue"	"Tissue: Liver Non-Tumor Tissue"	"Tissue: Liver Tumor Tissue"	"Tissue: Liver Non-Tumor Tissue"	"Tissue: Liver Tumor Tissue"	"Tissue: Liver Non-Tumor Tissue"	"Tissue: Liver Non-Tumor Tissue"	"Tissue: Liver Non-Tumor Tissue"	"Tissue: Liver Non-Tumor Tissue"	"Tissue: Liver Non-Tumor Tissue"	"Tissue: Liver Non-Tumor Tissue"	"Tissue: Liver Non-Tumor Tissue"	"Tissue: Liver Non-Tumor Tissue"	"Tissue: Liver Non-Tumor Tissue"	"Tissue: Liver Non-Tumor Tissue"	"Tissue: Liver Non-Tumor Tissue"	"Tissue: Liver Tumor Tissue"	"Tissue: Liver Tumor Tissue"	"Tissue: Liver Tumor Tissue"	"Tissue: Liver Tumor Tissue"	"Tissue: Liver Tumor Tissue"	"Tissue: Liver Tumor Tissue"	"Tissue: Liver Tumor Tissue"	"Tissue: Liver Tumor Tissue"	"Tissue: Liver Tumor Tissue"	"Tissue: Liver Tumor Tissue"	"Tissue: Liver Tumor Tissue"	"Tissue: Liver Tumor Tissue"	"Tissue: Liver Tumor Tissue"	"Tissue: Liver Non-Tumor Tissue"	"Tissue: Liver Non-Tumor Tissue"	"Tissue: Liver Non-Tumor Tissue"	"Tissue: Liver Non-Tumor Tissue"	"Tissue: Liver Non-Tumor Tissue"	"Tissue: Liver Non-Tumor Tissue"	"Tissue: Liver Non-Tumor Tissue"	"Tissue: Liver Non-Tumor Tissue"	"Tissue: Liver Non-Tumor Tissue"	"Tissue: Liver Non-Tumor Tissue"	"Tissue: Liver Non-Tumor Tissue"	"Tissue: Liver Non-Tumor Tissue"	"Tissue: Liver Tumor Tissue"	"Tissue: Liver Tumor Tissue"	"Tissue: Liver Tumor Tissue"	"Tissue: Liver Tumor Tissue"	"Tissue: Liver Tumor Tissue"	"Tissue: Liver Tumor Tissue"	"Tissue: Liver Tumor Tissue"	"Tissue: Liver Tumor Tissue"	"Tissue: Liver Tumor Tissue"	"Tissue: Liver Tumor Tissue"	"Tissue: Liver Tumor Tissue"	"Tissue: Liver Non-Tumor Tissue"	"Tissue: Liver Non-Tumor Tissue"	"Tissue: Liver Non-Tumor Tissue"	"Tissue: Liver Non-Tumor Tissue"	"Tissue: Liver Non-Tumor Tissue"	"Tissue: Liver Non-Tumor Tissue"	"Tissue: Liver Non-Tumor Tissue"	"Tissue: Liver Non-Tumor Tissue"	"Tissue: Liver Non-Tumor Tissue"	"Tissue: Liver Non-Tumor Tissue"	"Tissue: Liver Tumor Tissue"	"Tissue: Liver Tumor Tissue"	"Tissue: Liver Tumor Tissue"	"Tissue: Liver Tumor Tissue"	"Tissue: Liver Tumor Tissue"	"Tissue: Liver Tumor Tissue"	"Tissue: Liver Tumor Tissue"	"Tissue: Liver Tumor Tissue"	"Tissue: Liver Tumor Tissue"	"Tissue: Liver Non-Tumor Tissue"	"Tissue: Liver Non-Tumor Tissue"	"Tissue: Liver Non-Tumor Tissue"	"Tissue: Liver Non-Tumor Tissue"	"Tissue: Liver Non-Tumor Tissue"	"Tissue: Liver Non-Tumor Tissue"	"Tissue: Liver Non-Tumor Tissue"	"Tissue: Liver Non-Tumor Tissue"	"Tissue: Liver Tumor Tissue"	"Tissue: Liver Tumor Tissue"	"Tissue: Liver Tumor Tissue"	"Tissue: Liver Tumor Tissue"	"Tissue: Liver Tumor Tissue"	"Tissue: Liver Tumor Tissue"	"Tissue: Liver Tumor Tissue"	"Tissue: Liver Tumor Tissue"	"Tissue: Liver Tumor Tissue"	"Tissue: Liver Tumor Tissue"	"Tissue: Liver Tumor Tissue"	"Tissue: Liver Tumor Tissue"	"Tissue: Liver Non-Tumor Tissue"	"Tissue: Liver Tumor Tissue"	"Tissue: Liver Non-Tumor Tissue"	"Tissue: Liver Tumor Tissue"	"Tissue: Liver Non-Tumor Tissue"	"Tissue: Liver Tumor Tissue"	"Tissue: Liver Tumor Tissue"	"Tissue: Liver Non-Tumor Tissue"	"Tissue: Liver Tumor Tissue"	"Tissue: Liver Non-Tumor Tissue"	"Tissue: Liver Tumor Tissue"	"Tissue: Liver Non-Tumor Tissue"	"Tissue: Liver Tumor Tissue"	"Tissue: Liver Non-Tumor Tissue"	"Tissue: Liver Tumor Tissue"	"Tissue: Liver Non-Tumor Tissue"	"Tissue: Liver Tumor Tissue"	"Tissue: Liver Tumor Tissue"	"Tissue: Liver Non-Tumor Tissue"	"Tissue: Liver Tumor Tissue"	"Tissue: Liver Tumor Tissue"	"Tissue: Liver Non-Tumor Tissue"	"Tissue: Liver Tumor Tissue"	"Tissue: Liver Non-Tumor Tissue"	"Tissue: Liver Tumor Tissue"	"Tissue: Liver Non-Tumor Tissue"	"Tissue: Liver Tumor Tissue"	"Tissue: Liver Non-Tumor Tissue"	"Tissue: Liver Tumor Tissue"	"Tissue: Liver Non-Tumor Tissue"	"Tissue: Liver Tumor Tissue"	"Tissue: Liver Non-Tumor Tissue"	"Tissue: Liver Non-Tumor Tissue"	"Tissue: Liver Tumor Tissue"	"Tissue: Liver Non-Tumor Tissue"	"Tissue: Liver Non-Tumor Tissue"	"Tissue: Liver Non-Tumor Tissue"	"Tissue: Liver Non-Tumor Tissue"	"Tissue: Liver Tumor Tissue"	"Tissue: Liver Tumor Tissue"	"Tissue: Liver Non-Tumor Tissue"	"Tissue: Liver Non-Tumor Tissue"	"Tissue: Liver Non-Tumor Tissue"	"Tissue: Liver Tumor Tissue"	"Tissue: Liver Tumor Tissue"	"Tissue: Liver Tumor Tissue"	"Tissue: Liver Tumor Tissue"	"Tissue: Liver Tumor Tissue"	"Tissue: Liver Non-Tumor Tissue"	"Tissue: Liver Tumor Tissue"	"Tissue: Liver Non-Tumor Tissue"	"Tissue: Liver Tumor Tissue"	"Tissue: Liver Non-Tumor Tissue"	"Tissue: Liver Non-Tumor Tissue"	"tissue: Liver Tumor Tissue"	"tissue: Liver Non-Tumor Tissue"	"tissue: Liver Tumor Tissue"	"tissue: Liver Non-Tumor Tissue"	"tissue: Liver Non-Tumor Tissue"	"tissue: Liver Non-Tumor Tissue"	"tissue: Liver Non-Tumor Tissue"	"tissue: Liver Non-Tumor Tissue"	"tissue: Liver Non-Tumor Tissue"	"tissue: Liver Non-Tumor Tissue"	"tissue: Liver Tumor Tissue"
!Sample_characteristics_ch1	"Disease state: Hepatocellular carcinoma (HCC)"	"Disease state: Hepatocellular carcinoma (HCC)"	"Disease state: Hepatocellular carcinoma (HCC)"	"Disease state: Hepatocellular carcinoma (HCC)"	"Disease state: Hepatocellular carcinoma (HCC)"	"Disease state: Hepatocellular carcinoma (HCC)"	"Disease state: Hepatocellular carcinoma (HCC)"	"Disease state: Hepatocellular carcinoma (HCC)"	"Disease state: Hepatocellular carcinoma (HCC)"	"Disease state: Hepatocellular carcinoma (HCC)"	"Disease state: Hepatocellular carcinoma (HCC)"	"Disease state: Hepatocellular carcinoma (HCC)"	"Disease state: Hepatocellular carcinoma (HCC)"	"Disease state: Hepatocellular carcinoma (HCC)"	"Disease state: Hepatocellular carcinoma (HCC)"	"Disease state: Hepatocellular carcinoma (HCC)"	"Disease state: Hepatocellular carcinoma (HCC)"	"Disease state: Hepatocellular carcinoma (HCC)"	"Disease state: Hepatocellular carcinoma (HCC)"	"Disease state: Hepatocellular carcinoma (HCC)"	"Disease state: Hepatocellular carcinoma (HCC)"	"Disease state: Hepatocellular carcinoma (HCC)"	"Disease state: Hepatocellular carcinoma (HCC)"	"Disease state: Hepatocellular carcinoma (HCC)"	"Disease state: Hepatocellular carcinoma (HCC)"	"Disease state: Hepatocellular carcinoma (HCC)"	"Disease state: Hepatocellular carcinoma (HCC)"	"Disease state: Hepatocellular carcinoma (HCC)"	"Disease state: Hepatocellular carcinoma (HCC)"	"Disease state: Hepatocellular carcinoma (HCC)"	"Disease state: Hepatocellular carcinoma (HCC)"	"Disease state: Hepatocellular carcinoma (HCC)"	"Disease state: Hepatocellular carcinoma (HCC)"	"Disease state: Hepatocellular carcinoma (HCC)"	"Disease state: Hepatocellular carcinoma (HCC)"	"Disease state: Hepatocellular carcinoma (HCC)"	"Disease state: Hepatocellular carcinoma (HCC)"	"Disease state: Hepatocellular carcinoma (HCC)"	"Disease state: Hepatocellular carcinoma (HCC)"	"Disease state: Hepatocellular carcinoma (HCC)"	"Disease state: Hepatocellular carcinoma (HCC)"	"Disease state: Hepatocellular carcinoma (HCC)"	"Disease state: Hepatocellular carcinoma (HCC)"	"Disease state: Hepatocellular carcinoma (HCC)"	"Disease state: Hepatocellular carcinoma (HCC)"	"Disease state: Hepatocellular carcinoma (HCC)"	"Disease state: Hepatocellular carcinoma (HCC)"	"Disease state: Hepatocellular carcinoma (HCC)"	"Disease state: Hepatocellular carcinoma (HCC)"	"Disease state: Hepatocellular carcinoma (HCC)"	"Disease state: Hepatocellular carcinoma (HCC)"	"Disease state: Hepatocellular carcinoma (HCC)"	"Disease state: Hepatocellular carcinoma (HCC)"	"Disease state: Hepatocellular carcinoma (HCC)"	"Disease state: Hepatocellular carcinoma (HCC)"	"Disease state: Hepatocellular carcinoma (HCC)"	"Disease state: Hepatocellular carcinoma (HCC)"	"Disease state: Hepatocellular carcinoma (HCC)"	"Disease state: Hepatocellular carcinoma (HCC)"	"Disease state: Hepatocellular carcinoma (HCC)"	"Disease state: Hepatocellular carcinoma (HCC)"	"Disease state: Hepatocellular carcinoma (HCC)"	"Disease state: Hepatocellular carcinoma (HCC)"	"Disease state: Hepatocellular carcinoma (HCC)"	"Disease state: Hepatocellular carcinoma (HCC)"	"Disease state: Hepatocellular carcinoma (HCC)"	"Disease state: Hepatocellular carcinoma (HCC)"	"Disease state: Hepatocellular carcinoma (HCC)"	"Disease state: Hepatocellular carcinoma (HCC)"	"Disease state: Hepatocellular carcinoma (HCC)"	"Disease state: Hepatocellular carcinoma (HCC)"	"Disease state: Hepatocellular carcinoma (HCC)"	"Disease state: Hepatocellular carcinoma (HCC)"	"Disease state: Hepatocellular carcinoma (HCC)"	"Disease state: Hepatocellular carcinoma (HCC)"	"Disease state: Hepatocellular carcinoma (HCC)"	"Disease state: Hepatocellular carcinoma (HCC)"	"Disease state: Hepatocellular carcinoma (HCC)"	"Disease state: Hepatocellular carcinoma (HCC)"	"Disease state: Hepatocellular carcinoma (HCC)"	"Disease state: Hepatocellular carcinoma (HCC)"	"Disease state: Hepatocellular carcinoma (HCC)"	"Disease state: Hepatocellular carcinoma (HCC)"	"Disease state: Hepatocellular carcinoma (HCC)"	"Disease state: Hepatocellular carcinoma (HCC)"	"Disease state: Hepatocellular carcinoma (HCC)"	"Disease state: Hepatocellular carcinoma (HCC)"	"Disease state: Hepatocellular carcinoma (HCC)"	"Disease state: Hepatocellular carcinoma (HCC)"	"Disease state: Hepatocellular carcinoma (HCC)"	"Disease state: Hepatocellular carcinoma (HCC)"	"Disease state: Hepatocellular carcinoma (HCC)"	"Disease state: Hepatocellular carcinoma (HCC)"	"Disease state: Hepatocellular carcinoma (HCC)"	"Disease state: Hepatocellular carcinoma (HCC)"	"Disease state: Hepatocellular carcinoma (HCC)"	"Disease state: Hepatocellular carcinoma (HCC)"	"Disease state: Hepatocellular carcinoma (HCC)"	"Disease state: Hepatocellular carcinoma (HCC)"	"Disease state: Hepatocellular carcinoma (HCC)"	"Disease state: Hepatocellular carcinoma (HCC)"	"Disease state: Hepatocellular carcinoma (HCC)"	"Disease state: Hepatocellular carcinoma (HCC)"	"Disease state: Hepatocellular carcinoma (HCC)"	"Disease state: Hepatocellular carcinoma (HCC)"	"Disease state: Hepatocellular carcinoma (HCC)"	"Disease state: Hepatocellular carcinoma (HCC)"	"Disease state: Hepatocellular carcinoma (HCC)"	"Disease state: Hepatocellular carcinoma (HCC)"	"Disease state: Hepatocellular carcinoma (HCC)"	"Disease state: Hepatocellular carcinoma (HCC)"	"Disease state: Hepatocellular carcinoma (HCC)"	"Disease state: Hepatocellular carcinoma (HCC)"	"Disease state: Hepatocellular carcinoma (HCC)"	"Disease state: Hepatocellular carcinoma (HCC)"	"Disease state: Hepatocellular carcinoma (HCC)"	"Disease state: Hepatocellular carcinoma (HCC)"	"Disease state: Hepatocellular carcinoma (HCC)"	"Disease state: Hepatocellular carcinoma (HCC)"	"Disease state: Hepatocellular carcinoma (HCC)"	"Disease state: Hepatocellular carcinoma (HCC)"	"Disease state: Hepatocellular carcinoma (HCC)"	"Disease state: Hepatocellular carcinoma (HCC)"	"Disease state: Hepatocellular carcinoma (HCC)"	"Disease state: Hepatocellular carcinoma (HCC)"	"Disease state: Hepatocellular carcinoma (HCC)"	"Disease state: Hepatocellular carcinoma (HCC)"	"Disease state: Hepatocellular carcinoma (HCC)"	"Disease state: Hepatocellular carcinoma (HCC)"	"Disease state: Hepatocellular carcinoma (HCC)"	"Disease state: Hepatocellular carcinoma (HCC)"	"Disease state: Hepatocellular carcinoma (HCC)"	"Disease state: Hepatocellular carcinoma (HCC)"	"Disease state: Hepatocellular carcinoma (HCC)"	"Disease state: Hepatocellular carcinoma (HCC)"	"Disease state: Hepatocellular carcinoma (HCC)"	"Disease state: Hepatocellular carcinoma (HCC)"	"Disease state: Hepatocellular carcinoma (HCC)"	"Disease state: Hepatocellular carcinoma (HCC)"	"Disease state: Hepatocellular carcinoma (HCC)"	"Disease state: Hepatocellular carcinoma (HCC)"	"Disease state: Hepatocellular carcinoma (HCC)"	"Disease state: Hepatocellular carcinoma (HCC)"	"Disease state: Hepatocellular carcinoma (HCC)"	"Disease state: Hepatocellular carcinoma (HCC)"	"Disease state: Hepatocellular carcinoma (HCC)"	"Disease state: Hepatocellular carcinoma (HCC)"	"Disease state: Hepatocellular carcinoma (HCC)"	"Disease state: Hepatocellular carcinoma (HCC)"	"Disease state: Hepatocellular carcinoma (HCC)"	"Disease state: Hepatocellular carcinoma (HCC)"	"Disease state: Hepatocellular carcinoma (HCC)"	"Disease state: Hepatocellular carcinoma (HCC)"	"Disease state: Hepatocellular carcinoma (HCC)"	"Disease state: Hepatocellular carcinoma (HCC)"	"Disease state: Hepatocellular carcinoma (HCC)"	"Disease state: Hepatocellular carcinoma (HCC)"	"Disease state: Hepatocellular carcinoma (HCC)"	"Disease state: Hepatocellular carcinoma (HCC)"	"Disease state: Hepatocellular carcinoma (HCC)"	"Disease state: Hepatocellular carcinoma (HCC)"	"Disease state: Hepatocellular carcinoma (HCC)"	"Disease state: Hepatocellular carcinoma (HCC)"	"Disease state: Hepatocellular carcinoma (HCC)"	"Disease state: Hepatocellular carcinoma (HCC)"	"Disease state: Hepatocellular carcinoma (HCC)"	"Disease state: Hepatocellular carcinoma (HCC)"	"Disease state: Hepatocellular carcinoma (HCC)"	"Disease state: Hepatocellular carcinoma (HCC)"	"Disease state: Hepatocellular carcinoma (HCC)"	"Disease state: Hepatocellular carcinoma (HCC)"	"Disease state: Hepatocellular carcinoma (HCC)"	"Disease state: Hepatocellular carcinoma (HCC)"	"Disease state: Hepatocellular carcinoma (HCC)"	"Disease state: Hepatocellular carcinoma (HCC)"	"Disease state: Hepatocellular carcinoma (HCC)"	"Disease state: Hepatocellular carcinoma (HCC)"	"Disease state: Hepatocellular carcinoma (HCC)"	"Disease state: Hepatocellular carcinoma (HCC)"	"Disease state: Hepatocellular carcinoma (HCC)"	"Disease state: Hepatocellular carcinoma (HCC)"	"Disease state: Hepatocellular carcinoma (HCC)"	"Disease state: Hepatocellular carcinoma (HCC)"	"Disease state: Hepatocellular carcinoma (HCC)"	"Disease state: Hepatocellular carcinoma (HCC)"	"Disease state: Hepatocellular carcinoma (HCC)"	"Disease state: Hepatocellular carcinoma (HCC)"	"Disease state: Hepatocellular carcinoma (HCC)"	"Disease state: Hepatocellular carcinoma (HCC)"	"Disease state: Hepatocellular carcinoma (HCC)"	"Disease state: Hepatocellular carcinoma (HCC)"	"Disease state: Hepatocellular carcinoma (HCC)"	"Disease state: Hepatocellular carcinoma (HCC)"	"Disease state: Hepatocellular carcinoma (HCC)"	"Disease state: Hepatocellular carcinoma (HCC)"	"Disease state: Hepatocellular carcinoma (HCC)"	"Disease state: Hepatocellular carcinoma (HCC)"	"Disease state: Hepatocellular carcinoma (HCC)"	"Disease state: Hepatocellular carcinoma (HCC)"	"Disease state: Hepatocellular carcinoma (HCC)"	"Disease state: Hepatocellular carcinoma (HCC)"	"Disease state: Hepatocellular carcinoma (HCC)"	"Disease state: Hepatocellular carcinoma (HCC)"	"Disease state: Hepatocellular carcinoma (HCC)"	"Disease state: Hepatocellular carcinoma (HCC)"	"Disease state: Hepatocellular carcinoma (HCC)"	"Disease state: Hepatocellular carcinoma (HCC)"	"Disease state: Hepatocellular carcinoma (HCC)"	"Disease state: Hepatocellular carcinoma (HCC)"	"Disease state: Hepatocellular carcinoma (HCC)"	"Disease state: Hepatocellular carcinoma (HCC)"	"Disease state: Hepatocellular carcinoma (HCC)"	"Disease state: Hepatocellular carcinoma (HCC)"	"Disease state: Hepatocellular carcinoma (HCC)"	"Disease state: Hepatocellular carcinoma (HCC)"	"Disease state: Hepatocellular carcinoma (HCC)"	"Disease state: Hepatocellular carcinoma (HCC)"	"Disease state: Hepatocellular carcinoma (HCC)"	"Disease state: Hepatocellular carcinoma (HCC)"	"Disease state: Hepatocellular carcinoma (HCC)"	"Disease state: Hepatocellular carcinoma (HCC)"	"Disease state: Hepatocellular carcinoma (HCC)"	"Disease state: Hepatocellular carcinoma (HCC)"	"Disease state: Hepatocellular carcinoma (HCC)"	"Disease state: Hepatocellular carcinoma (HCC)"	"Disease state: Hepatocellular carcinoma (HCC)"	"Disease state: Hepatocellular carcinoma (HCC)"	"Disease state: Hepatocellular carcinoma (HCC)"	"Disease state: Hepatocellular carcinoma (HCC)"	"Disease state: Hepatocellular carcinoma (HCC)"	"Disease state: Hepatocellular carcinoma (HCC)"	"Disease state: Hepatocellular carcinoma (HCC)"	"Disease state: Hepatocellular carcinoma (HCC)"	"Disease state: Hepatocellular carcinoma (HCC)"	"Disease state: Hepatocellular carcinoma (HCC)"	"Disease state: Hepatocellular carcinoma (HCC)"	"Disease state: Hepatocellular carcinoma (HCC)"	"Disease state: Hepatocellular carcinoma (HCC)"	"Disease state: Hepatocellular carcinoma (HCC)"	"Disease state: Hepatocellular carcinoma (HCC)"	"Disease state: Hepatocellular carcinoma (HCC)"	"Disease state: Hepatocellular carcinoma (HCC)"	"Disease state: Hepatocellular carcinoma (HCC)"	"Disease state: Hepatocellular carcinoma (HCC)"	"Disease state: Hepatocellular carcinoma (HCC)"	"Disease state: Hepatocellular carcinoma (HCC)"	"Disease state: Hepatocellular carcinoma (HCC)"	"Disease state: Hepatocellular carcinoma (HCC)"	"Disease state: Hepatocellular carcinoma (HCC)"	"Disease state: Hepatocellular carcinoma (HCC)"	"Disease state: Hepatocellular carcinoma (HCC)"	"Disease state: Hepatocellular carcinoma (HCC)"	"Disease state: Hepatocellular carcinoma (HCC)"	"Disease state: Hepatocellular carcinoma (HCC)"	"Disease state: Hepatocellular carcinoma (HCC)"	"Disease state: Hepatocellular carcinoma (HCC)"	"Disease state: Hepatocellular carcinoma (HCC)"	"Disease state: Hepatocellular carcinoma (HCC)"	"Disease state: Hepatocellular carcinoma (HCC)"	"Disease state: Hepatocellular carcinoma (HCC)"	"Disease state: Hepatocellular carcinoma (HCC)"	"Disease state: Hepatocellular carcinoma (HCC)"	"Disease state: Hepatocellular carcinoma (HCC)"	"Disease state: Hepatocellular carcinoma (HCC)"	"Disease state: Hepatocellular carcinoma (HCC)"	"Disease state: Hepatocellular carcinoma (HCC)"	"Disease state: Hepatocellular carcinoma (HCC)"	"Disease state: Hepatocellular carcinoma (HCC)"	"Disease state: Hepatocellular carcinoma (HCC)"	"Disease state: Hepatocellular carcinoma (HCC)"	"Disease state: Hepatocellular carcinoma (HCC)"	"Disease state: Hepatocellular carcinoma (HCC)"	"Disease state: Hepatocellular carcinoma (HCC)"	"Disease state: Hepatocellular carcinoma (HCC)"	"Disease state: Hepatocellular carcinoma (HCC)"	"Disease state: Hepatocellular carcinoma (HCC)"	"Disease state: Hepatocellular carcinoma (HCC)"	"Disease state: Hepatocellular carcinoma (HCC)"	"Disease state: Hepatocellular carcinoma (HCC)"	"Disease state: Hepatocellular carcinoma (HCC)"	"Disease state: Hepatocellular carcinoma (HCC)"	"Disease state: Hepatocellular carcinoma (HCC)"	"Disease state: Hepatocellular carcinoma (HCC)"	"Disease state: Hepatocellular carcinoma (HCC)"	"Disease state: Hepatocellular carcinoma (HCC)"	"Disease state: Hepatocellular carcinoma (HCC)"	"Disease state: Hepatocellular carcinoma (HCC)"	"Disease state: Hepatocellular carcinoma (HCC)"	"Disease state: Hepatocellular carcinoma (HCC)"	"Disease state: Hepatocellular carcinoma (HCC)"	"Disease state: Hepatocellular carcinoma (HCC)"	"Disease state: Hepatocellular carcinoma (HCC)"	"Disease state: Hepatocellular carcinoma (HCC)"	"Disease state: Hepatocellular carcinoma (HCC)"	"Disease state: Hepatocellular carcinoma (HCC)"	"Disease state: Hepatocellular carcinoma (HCC)"	"Disease state: Hepatocellular carcinoma (HCC)"	"Disease state: Hepatocellular carcinoma (HCC)"	"Disease state: Hepatocellular carcinoma (HCC)"	"Disease state: Hepatocellular carcinoma (HCC)"	"Disease state: Hepatocellular carcinoma (HCC)"	"Disease state: Hepatocellular carcinoma (HCC)"	"Disease state: Hepatocellular carcinoma (HCC)"	"Disease state: Hepatocellular carcinoma (HCC)"	"Disease state: Hepatocellular carcinoma (HCC)"	"Disease state: Hepatocellular carcinoma (HCC)"	"Disease state: Hepatocellular carcinoma (HCC)"	"Disease state: Hepatocellular carcinoma (HCC)"	"Disease state: Hepatocellular carcinoma (HCC)"	"Disease state: Hepatocellular carcinoma (HCC)"	"Disease state: Hepatocellular carcinoma (HCC)"	"Disease state: Hepatocellular carcinoma (HCC)"	"Disease state: Hepatocellular carcinoma (HCC)"	"Disease state: Hepatocellular carcinoma (HCC)"	"Disease state: Hepatocellular carcinoma (HCC)"	"Disease state: Hepatocellular carcinoma (HCC)"	"Disease state: Hepatocellular carcinoma (HCC)"	"Disease state: Hepatocellular carcinoma (HCC)"	"Disease state: Hepatocellular carcinoma (HCC)"	"Disease state: Hepatocellular carcinoma (HCC)"	"Disease state: Hepatocellular carcinoma (HCC)"	"Disease state: Hepatocellular carcinoma (HCC)"	"Disease state: Hepatocellular carcinoma (HCC)"	"Disease state: Hepatocellular carcinoma (HCC)"	"Disease state: Hepatocellular carcinoma (HCC)"	"Disease state: Hepatocellular carcinoma (HCC)"	"Disease state: Hepatocellular carcinoma (HCC)"	"Disease state: Hepatocellular carcinoma (HCC)"	"Disease state: Hepatocellular carcinoma (HCC)"	"Disease state: Hepatocellular carcinoma (HCC)"	"Disease state: Hepatocellular carcinoma (HCC)"	"Disease state: Hepatocellular carcinoma (HCC)"	"Disease state: Hepatocellular carcinoma (HCC)"	"Disease state: Hepatocellular carcinoma (HCC)"	"Disease state: Hepatocellular carcinoma (HCC)"	"Disease state: Hepatocellular carcinoma (HCC)"	"Disease state: Hepatocellular carcinoma (HCC)"	"Disease state: Hepatocellular carcinoma (HCC)"	"Disease state: Hepatocellular carcinoma (HCC)"	"Disease state: Hepatocellular carcinoma (HCC)"	"Disease state: Hepatocellular carcinoma (HCC)"	"Disease state: Hepatocellular carcinoma (HCC)"	"Disease state: Hepatocellular carcinoma (HCC)"	"Disease state: Hepatocellular carcinoma (HCC)"	"Disease state: Hepatocellular carcinoma (HCC)"	"Disease state: Hepatocellular carcinoma (HCC)"	"Disease state: Hepatocellular carcinoma (HCC)"	"Disease state: Hepatocellular carcinoma (HCC)"	"Disease state: Hepatocellular carcinoma (HCC)"	"Disease state: Hepatocellular carcinoma (HCC)"	"Disease state: Hepatocellular carcinoma (HCC)"	"Disease state: Hepatocellular carcinoma (HCC)"	"Disease state: Hepatocellular carcinoma (HCC)"	"Disease state: Hepatocellular carcinoma (HCC)"	"Disease state: Hepatocellular carcinoma (HCC)"	"Disease state: Hepatocellular carcinoma (HCC)"	"Disease state: Hepatocellular carcinoma (HCC)"	"Disease state: Hepatocellular carcinoma (HCC)"	"Disease state: Hepatocellular carcinoma (HCC)"	"Disease state: Hepatocellular carcinoma (HCC)"	"Disease state: Hepatocellular carcinoma (HCC)"	"Disease state: Hepatocellular carcinoma (HCC)"	"Disease state: Hepatocellular carcinoma (HCC)"	"Disease state: Hepatocellular carcinoma (HCC)"	"Disease state: Hepatocellular carcinoma (HCC)"	"Disease state: Hepatocellular carcinoma (HCC)"	"Disease state: Hepatocellular carcinoma (HCC)"	"Disease state: Hepatocellular carcinoma (HCC)"	"Disease state: Hepatocellular carcinoma (HCC)"	"Disease state: Hepatocellular carcinoma (HCC)"	"Disease state: Hepatocellular carcinoma (HCC)"	"Disease state: Hepatocellular carcinoma (HCC)"	"Disease state: Hepatocellular carcinoma (HCC)"	"Disease state: Hepatocellular carcinoma (HCC)"	"Disease state: Hepatocellular carcinoma (HCC)"	"Disease state: Hepatocellular carcinoma (HCC)"	"Disease state: Hepatocellular carcinoma (HCC)"	"Disease state: Hepatocellular carcinoma (HCC)"	"Disease state: Hepatocellular carcinoma (HCC)"	"Disease state: Hepatocellular carcinoma (HCC)"	"Disease state: Hepatocellular carcinoma (HCC)"	"Disease state: Hepatocellular carcinoma (HCC)"	"Disease state: Hepatocellular carcinoma (HCC)"	"Disease state: Hepatocellular carcinoma (HCC)"	"Disease state: Hepatocellular carcinoma (HCC)"	"Disease state: Hepatocellular carcinoma (HCC)"	"Disease state: Hepatocellular carcinoma (HCC)"	"Disease state: Hepatocellular carcinoma (HCC)"	"Disease state: Hepatocellular carcinoma (HCC)"	"Disease state: Hepatocellular carcinoma (HCC)"	"Disease state: Hepatocellular carcinoma (HCC)"	"Disease state: Hepatocellular carcinoma (HCC)"	"Disease state: Hepatocellular carcinoma (HCC)"	"Disease state: Hepatocellular carcinoma (HCC)"	"Disease state: Hepatocellular carcinoma (HCC)"	"Disease state: Hepatocellular carcinoma (HCC)"	"Disease state: Hepatocellular carcinoma (HCC)"	"Disease state: Hepatocellular carcinoma (HCC)"	"Disease state: Hepatocellular carcinoma (HCC)"	"Disease state: Hepatocellular carcinoma (HCC)"	"Disease state: Hepatocellular carcinoma (HCC)"	"Disease state: Hepatocellular carcinoma (HCC)"	"Disease state: Hepatocellular carcinoma (HCC)"	"Disease state: Hepatocellular carcinoma (HCC)"	"Disease state: Hepatocellular carcinoma (HCC)"	"Disease state: Hepatocellular carcinoma (HCC)"	"Disease state: Hepatocellular carcinoma (HCC)"	"Disease state: Hepatocellular carcinoma (HCC)"	"Disease state: Hepatocellular carcinoma (HCC)"	"Disease state: Hepatocellular carcinoma (HCC)"	"Disease state: Hepatocellular carcinoma (HCC)"	"Disease state: Hepatocellular carcinoma (HCC)"	"Disease state: Hepatocellular carcinoma (HCC)"	"Disease state: Hepatocellular carcinoma (HCC)"	"Disease state: Hepatocellular carcinoma (HCC)"	"Disease state: Hepatocellular carcinoma (HCC)"	"Disease state: Hepatocellular carcinoma (HCC)"	"Disease state: Hepatocellular carcinoma (HCC)"	"Disease state: Hepatocellular carcinoma (HCC)"	"Disease state: Hepatocellular carcinoma (HCC)"	"Disease state: Hepatocellular carcinoma (HCC)"	"Disease state: Hepatocellular carcinoma (HCC)"	"Disease state: Hepatocellular carcinoma (HCC)"	"Disease state: Hepatocellular carcinoma (HCC)"	"Disease state: Hepatocellular carcinoma (HCC)"	"Disease state: Hepatocellular carcinoma (HCC)"	"Disease state: Hepatocellular carcinoma (HCC)"	"Disease state: Hepatocellular carcinoma (HCC)"	"Disease state: Hepatocellular carcinoma (HCC)"	"Disease state: Hepatocellular carcinoma (HCC)"	"Disease state: Hepatocellular carcinoma (HCC)"	"Disease state: Hepatocellular carcinoma (HCC)"	"Disease state: Hepatocellular carcinoma (HCC)"	"Disease state: Hepatocellular carcinoma (HCC)"	"disease state: Hepatocellular carcinoma (HCC)"	"disease state: Hepatocellular carcinoma (HCC)"	"disease state: Hepatocellular carcinoma (HCC)"	"disease state: Hepatocellular carcinoma (HCC)"	"disease state: Hepatocellular carcinoma (HCC)"	"disease state: Hepatocellular carcinoma (HCC)"	"disease state: Hepatocellular carcinoma (HCC)"	"disease state: Hepatocellular carcinoma (HCC)"	"disease state: Hepatocellular carcinoma (HCC)"	"disease state: Hepatocellular carcinoma (HCC)"	"disease state: Hepatocellular carcinoma (HCC)"
!Sample_characteristics_ch1	"Individual: 02-271A"	"Individual: 02-301A"	"Individual: 02-321A"	"Individual: 02-271B"	"Individual: 02-301B"	"Individual: 02-321B"	"Individual: 02-284A"	"Individual: 02-307A"	"Individual: 02-323A"	"Individual: 02-284B"	"Individual: 02-307B"	"Individual: 02-323B"	"Individual: 02-286A"	"Individual: 02-309A"	"Individual: 02-325A"	"Individual: 02-286B"	"Individual: 02-309B"	"Individual: 02-325B"	"Individual: 02-298A"	"Individual: 02-315A"	"Individual: 02-337A"	"Individual: 02-298B"	"Individual: 02-315B"	"Individual: 02-337B"	"Individual: 02-380A"	"Individual: 02-404A"	"Individual: 02-429A"	"Individual: 02-404B"	"Individual: 02-384A"	"Individual: 02-421A"	"Individual: 02-445A"	"Individual: 02-384B"	"Individual: 02-421B"	"Individual: 02-445B"	"Individual: 02-396A"	"Individual: 02-423A"	"Individual: 02-447A"	"Individual: 02-396B"	"Individual: 02-423B"	"Individual: 02-447B"	"Individual: 02-380B"	"Individual: 02-429B"	"Individual: 03-088B"	"Individual: 03-235B"	"Individual: 03-139B"	"Individual: 03-162B"	"Individual: 03-025B"	"Individual: 03-206B"	"Individual: 03-051B"	"Individual: 03-345B"	"Individual: 03-180A"	"Individual: 03-165A"	"Individual: 03-033A"	"Individual: 02-370A"	"Individual: 03-422A"	"Individual: 02-287A"	"Individual: 03-082A"	"Individual: 03-131A"	"Individual: 02-455A"	"Individual: 03-186A"	"Individual: 03-180B"	"Individual: 03-165B"	"Individual: 03-033B"	"Individual: 02-370B"	"Individual: 03-422B"	"Individual: 03-285B"	"Individual: 02-287B"	"Individual: 03-082B"	"Individual: 03-131B"	"Individual: 03-186B"	"Individual: 03-439B"	"Individual: 02-431A"	"Individual: 03-226A"	"Individual: 03-438A"	"Individual: 03-049A"	"Individual: 03-017A"	"Individual: 03-062A"	"Individual: 03-270A"	"Individual: 03-460A"	"Individual: 03-057A"	"Individual: 02-335A"	"Individual: 03-434A"	"Individual: 02-431B"	"Individual: 03-226B"	"Individual: 03-438B"	"Individual: 03-049B"	"Individual: 03-270B"	"Individual: 03-311B"	"Individual: 03-460B"	"Individual: 03-434B"	"Individual: 03-284A"	"Individual: 03-024A"	"Individual: 03-365A"	"Individual: 03-231A"	"Individual: 03-363A"	"Individual: 03-234A"	"Individual: 03-384A"	"Individual: 03-274A"	"Individual: 03-397A"	"Individual: 02-459A"	"Individual: 03-047B"	"Individual: 03-284B"	"Individual: 03-024B"	"Individual: 03-365B"	"Individual: 03-231B"	"Individual: 03-363B"	"Individual: 03-234B"	"Individual: 03-384B"	"Individual: 03-274B"	"Individual: 03-397B"	"Individual: 02-459B"	"Individual: 03-088A"	"Individual: 03-235A"	"Individual: 03-139A"	"Individual: 03-162A"	"Individual: 03-025A"	"Individual: 03-206A"	"Individual: 03-051A"	"Individual: 03-345A"	"Individual: 03-439A"	"Individual: 03-071A"	"Individual: 02-363A"	"Individual: 03-364A"	"Individual: 03-280A"	"Individual: 03-233A"	"Individual: 03-407A"	"Individual: 03-015A"	"Individual: 03-215A"	"Individual: 03-093A"	"Individual: 03-374A"	"Individual: 03-071B"	"Individual: 03-187B"	"Individual: 02-363B"	"Individual: 03-364B"	"Individual: 03-280B"	"Individual: 03-233B"	"Individual: 03-407B"	"Individual: 03-015B"	"Individual: 03-215B"	"Individual: 03-093B"	"Individual: 03-237A"	"Individual: 03-150A"	"Individual: 03-061A"	"Individual: 03-263A"	"Individual: 03-314A"	"Individual: 03-453B"	"Individual: 03-361A"	"Individual: 03-188A"	"Individual: 03-102A"	"Individual: 03-336A"	"Individual: 03-070A"	"Individual: 03-306A"	"Individual: 03-237B"	"Individual: 03-150B"	"Individual: 03-061B"	"Individual: 03-314B"	"Individual: 02-304B"	"Individual: 02-304A"	"Individual: 03-188B"	"Individual: 03-102B"	"Individual: 03-336B"	"Individual: 03-070B"	"Individual: 03-306B"	"Individual: 02-430A"	"Individual: 03-295A"	"Individual: 03-326A"	"Individual: 03-398A"	"Individual: 03-054A"	"Individual: 03-138A"	"Individual: 02-437A"	"Individual: 02-409A"	"Individual: 03-265A"	"Individual: 02-269A"	"Individual: 02-430B"	"Individual: 03-220B"	"Individual: 03-326B"	"Individual: 03-398B"	"Individual: 03-054B"	"Individual: 03-138B"	"Individual: 02-437B"	"Individual: 02-409B"	"Individual: 02-466B"	"Individual: 03-265B"	"Individual: 02-269B"	"Individual: 02-302A"	"Individual: 03-350A"	"Individual: 03-450A"	"Individual: 02-416A"	"Individual: 03-317A"	"Individual: AN A"	"Individual: 03-453A"	"Individual: 03-042A"	"Individual: 03-456A"	"Individual: 02-295A"	"Individual: 03-023A"	"Individual: 03-350B"	"Individual: 03-450B"	"Individual: 02-416B"	"Individual: 03-105B"	"Individual: 03-317B"	"Individual: AN B"	"Individual: 03-361B"	"Individual: 03-042B"	"Individual: 03-456B"	"Individual: 02-295B"	"Individual: 03-023B"	"Individual: 03-309A"	"Individual: 03-309B"	"Individual: 03-381A"	"Individual: 03-381B"	"Individual: 03-383A"	"Individual: 02-424A"	"Individual: 03-405A"	"Individual: 03-405B"	"Individual: 03-058A"	"Individual: 03-058B"	"Individual: 02-291A"	"Individual: 02-291B"	"Individual: 02-458A"	"Individual: 02-458B"	"Individual: 03-218A"	"Individual: 03-218B"	"Individual: 03-149A"	"Individual: 03-149B"	"Individual: 03-444A"	"Individual: 03-444B"	"Individual: 02-366A"	"Individual: 02-366B"	"Individual: 03-164A"	"Individual: 03-164B"	"Individual: 03-223A"	"Individual: 03-223B"	"Individual: 03-133A"	"Individual: 03-133B"	"Individual: 03-467A"	"Individual: 03-467B"	"Individual: 02-345A"	"Individual: 03-394B"	"Individual: 03-208A"	"Individual: 03-208B"	"Individual: 03-197A"	"Individual: 03-197B"	"Individual: 03-241A"	"Individual: 03-241B"	"Individual: 03-112A"	"Individual: 03-112B"	"Individual: 03-081A"	"Individual: 03-195A"	"Individual: 03-195B"	"Individual: 03-243A"	"Individual: 03-243B"	"Individual: 03-077A"	"Individual: 03-077B"	"Individual: 02-428A"	"Individual: 02-428B"	"Individual: 03-211A"	"Individual: 03-211B"	"Individual: 02-285A"	"Individual: 02-285B"	"Individual: 03-342A"	"Individual: 02-461A"	"Individual: 02-345B"	"Individual: 03-370A"	"Individual: 02-461B"	"Individual: 03-255A"	"Individual: 03-255B"	"Individual: 03-199A"	"Individual: 03-199B"	"Individual: 03-098A"	"Individual: 03-098B"	"Individual: 03-225A"	"Individual: 03-225B"	"Individual: 03-394A"	"Individual: 03-370B"	"Individual: 03-200A"	"Individual: 03-200B"	"Individual: 03-219B"	"Individual: 03-227A"	"Individual: 03-227B"	"Individual: 03-214A"	"Individual: 03-055B"	"Individual: 02-460A"	"Individual: 02-460B"	"Individual: 03-360A"	"Individual: 03-360B"	"Individual: 03-282A"	"Individual: 03-282B"	"Individual: 03-213A"	"Individual: 03-213B"	"Individual: 03-425A"	"Individual: 03-425B"	"Individual: 03-151A"	"Individual: 03-151B"	"Individual: 02-395A"	"Individual: 03-210B"	"Individual: 03-108B"	"Individual: 03-291B"	"Individual: 03-416B"	"Individual: 03-087B"	"Individual: 03-121B"	"Individual: 03-148B"	"Individual: 03-319B"	"Individual: 03-468B"	"Individual: 03-141B"	"Individual: 03-064B"	"Individual: 03-182A"	"Individual: 03-443A"	"Individual: 02-361A"	"Individual: 03-418A"	"Individual: 02-318A"	"Individual: 03-272A"	"Individual: 03-322A"	"Individual: 03-346A"	"Individual: 03-419A"	"Individual: 03-262A"	"Individual: 03-192A"	"Individual: 03-099A"	"Individual: 03-125A"	"Individual: 03-443B"	"Individual: 02-361B"	"Individual: 03-418B"	"Individual: 02-318B"	"Individual: 03-272B"	"Individual: 03-322B"	"Individual: 03-346B"	"Individual: 03-419B"	"Individual: 03-262B"	"Individual: 03-192B"	"Individual: 03-099B"	"Individual: 03-214B"	"Individual: 03-101A"	"Individual: 03-354A"	"Individual: 03-334A"	"Individual: 02-375A"	"Individual: 03-119A"	"Individual: 03-043A"	"Individual: 03-012A"	"Individual: 03-321A"	"Individual: 03-196A"	"Individual: 02-415A"	"Individual: 03-387A"	"Individual: 03-263B"	"Individual: 03-101B"	"Individual: 03-354B"	"Individual: 02-375B"	"Individual: 03-119B"	"Individual: 03-043B"	"Individual: 03-012B"	"Individual: 03-321B"	"Individual: 03-196B"	"Individual: 03-387B"	"Individual: 03-316A"	"Individual: 02-290A"	"Individual: 03-292A"	"Individual: 03-303A"	"Individual: 03-073A"	"Individual: 03-230A"	"Individual: 02-347A"	"Individual: 03-333A"	"Individual: 02-462A"	"Individual: 03-316B"	"Individual: 03-292B"	"Individual: 03-303B"	"Individual: 03-073B"	"Individual: 03-230B"	"Individual: 02-347B"	"Individual: 03-333B"	"Individual: 02-462B"	"Individual: 02-466A"	"Individual: 03-108A"	"Individual: 03-291A"	"Individual: 03-416A"	"Individual: 03-087A"	"Individual: 03-121A"	"Individual: 03-148A"	"Individual: 03-319A"	"Individual: 03-468A"	"Individual: 03-141A"	"Individual: 03-064A"	"Individual: 02-339A"	"Individual: 02-339B"	"Individual: 02-344A"	"Individual: 02-344B"	"Individual: 02-346A"	"Individual: 02-346B"	"Individual: 02-359A"	"Individual: 02-448A"	"Individual: 02-448B"	"Individual: 02-452A"	"Individual: 02-452B"	"Individual: 02-454A"	"Individual: 02-454B"	"Individual: 02-457A"	"Individual: 02-457B"	"Individual: 03-205A"	"Individual: 03-205B"	"Individual: 03-228A"	"Individual: 03-277A"	"Individual: 03-277B"	"Individual: 03-343A"	"Individual: 03-375A"	"Individual: 03-375B"	"Individual: 03-404A"	"Individual: 03-404B"	"Individual: 03-424A"	"Individual: 03-424B"	"Individual: 03-435A"	"Individual: 03-435B"	"Individual: 03-457A"	"Individual: 03-457B"	"Individual: 03-469A"	"Individual: 03-469B"	"Individual: 02-302B"	"Individual: 02-313A"	"Individual: 02-313B"	"Individual: 02-335B"	"Individual: 02-455B"	"Individual: 03-017B"	"Individual: 03-047A"	"Individual: 03-055A"	"Individual: 03-057B"	"Individual: 03-062B"	"Individual: 03-081B"	"Individual: 03-105A"	"Individual: 03-210A"	"Individual: 03-219A"	"Individual: 03-220A"	"Individual: 03-244A"	"Individual: 03-244B"	"Individual: 03-285A"	"Individual: 03-295B"	"Individual: 03-311A"	"Individual: 03-334B"	"Individual: 03-383B"	"individual: X02-342A"	"individual: X02-342B"	"individual: X02-362A"	"individual: X02-362B"	"individual: LCS-003B"	"individual: LCS-006B"	"individual: LCS-026B"	"individual: LCS-128B"	"individual: LCS-168B"	"individual: LCS-181B"	"individual: LCS-190A"
!Sample_molecule_ch1	"total RNA"	"total RNA"	"total RNA"	"total RNA"	"total RNA"	"total RNA"	"total RNA"	"total RNA"	"total RNA"	"total RNA"	"total RNA"	"total RNA"	"total RNA"	"total RNA"	"total RNA"	"total RNA"	"total RNA"	"total RNA"	"total RNA"	"total RNA"	"total RNA"	"total RNA"	"total RNA"	"total RNA"	"total RNA"	"total RNA"	"total RNA"	"total RNA"	"total RNA"	"total RNA"	"total RNA"	"total RNA"	"total RNA"	"total RNA"	"total RNA"	"total RNA"	"total RNA"	"total RNA"	"total RNA"	"total RNA"	"total RNA"	"total RNA"	"total RNA"	"total RNA"	"total RNA"	"total RNA"	"total RNA"	"total RNA"	"total RNA"	"total RNA"	"total RNA"	"total RNA"	"total RNA"	"total RNA"	"total RNA"	"total RNA"	"total RNA"	"total RNA"	"total RNA"	"total RNA"	"total RNA"	"total RNA"	"total RNA"	"total RNA"	"total RNA"	"total RNA"	"total RNA"	"total RNA"	"total RNA"	"total RNA"	"total RNA"	"total RNA"	"total RNA"	"total RNA"	"total RNA"	"total RNA"	"total RNA"	"total RNA"	"total RNA"	"total RNA"	"total RNA"	"total RNA"	"total RNA"	"total RNA"	"total RNA"	"total RNA"	"total RNA"	"total RNA"	"total RNA"	"total RNA"	"total RNA"	"total RNA"	"total RNA"	"total RNA"	"total RNA"	"total RNA"	"total RNA"	"total RNA"	"total RNA"	"total RNA"	"total RNA"	"total RNA"	"total RNA"	"total RNA"	"total RNA"	"total RNA"	"total RNA"	"total RNA"	"total RNA"	"total RNA"	"total RNA"	"total RNA"	"total RNA"	"total RNA"	"total RNA"	"total RNA"	"total RNA"	"total RNA"	"total RNA"	"total RNA"	"total RNA"	"total RNA"	"total RNA"	"total RNA"	"total RNA"	"total RNA"	"total RNA"	"total RNA"	"total RNA"	"total RNA"	"total RNA"	"total RNA"	"total RNA"	"total RNA"	"total RNA"	"total RNA"	"total RNA"	"total RNA"	"total RNA"	"total RNA"	"total RNA"	"total RNA"	"total RNA"	"total RNA"	"total RNA"	"total RNA"	"total RNA"	"total RNA"	"total RNA"	"total RNA"	"total RNA"	"total RNA"	"total RNA"	"total RNA"	"total RNA"	"total RNA"	"total RNA"	"total RNA"	"total RNA"	"total RNA"	"total RNA"	"total RNA"	"total RNA"	"total RNA"	"total RNA"	"total RNA"	"total RNA"	"total RNA"	"total RNA"	"total RNA"	"total RNA"	"total RNA"	"total RNA"	"total RNA"	"total RNA"	"total RNA"	"total RNA"	"total RNA"	"total RNA"	"total RNA"	"total RNA"	"total RNA"	"total RNA"	"total RNA"	"total RNA"	"total RNA"	"total RNA"	"total RNA"	"total RNA"	"total RNA"	"total RNA"	"total RNA"	"total RNA"	"total RNA"	"total RNA"	"total RNA"	"total RNA"	"total RNA"	"total RNA"	"total RNA"	"total RNA"	"total RNA"	"total RNA"	"total RNA"	"total RNA"	"total RNA"	"total RNA"	"total RNA"	"total RNA"	"total RNA"	"total RNA"	"total RNA"	"total RNA"	"total RNA"	"total RNA"	"total RNA"	"total RNA"	"total RNA"	"total RNA"	"total RNA"	"total RNA"	"total RNA"	"total RNA"	"total RNA"	"total RNA"	"total RNA"	"total RNA"	"total RNA"	"total RNA"	"total RNA"	"total RNA"	"total RNA"	"total RNA"	"total RNA"	"total RNA"	"total RNA"	"total RNA"	"total RNA"	"total RNA"	"total RNA"	"total RNA"	"total RNA"	"total RNA"	"total RNA"	"total RNA"	"total RNA"	"total RNA"	"total RNA"	"total RNA"	"total RNA"	"total RNA"	"total RNA"	"total RNA"	"total RNA"	"total RNA"	"total RNA"	"total RNA"	"total RNA"	"total RNA"	"total RNA"	"total RNA"	"total RNA"	"total RNA"	"total RNA"	"total RNA"	"total RNA"	"total RNA"	"total RNA"	"total RNA"	"total RNA"	"total RNA"	"total RNA"	"total RNA"	"total RNA"	"total RNA"	"total RNA"	"total RNA"	"total RNA"	"total RNA"	"total RNA"	"total RNA"	"total RNA"	"total RNA"	"total RNA"	"total RNA"	"total RNA"	"total RNA"	"total RNA"	"total RNA"	"total RNA"	"total RNA"	"total RNA"	"total RNA"	"total RNA"	"total RNA"	"total RNA"	"total RNA"	"total RNA"	"total RNA"	"total RNA"	"total RNA"	"total RNA"	"total RNA"	"total RNA"	"total RNA"	"total RNA"	"total RNA"	"total RNA"	"total RNA"	"total RNA"	"total RNA"	"total RNA"	"total RNA"	"total RNA"	"total RNA"	"total RNA"	"total RNA"	"total RNA"	"total RNA"	"total RNA"	"total RNA"	"total RNA"	"total RNA"	"total RNA"	"total RNA"	"total RNA"	"total RNA"	"total RNA"	"total RNA"	"total RNA"	"total RNA"	"total RNA"	"total RNA"	"total RNA"	"total RNA"	"total RNA"	"total RNA"	"total RNA"	"total RNA"	"total RNA"	"total RNA"	"total RNA"	"total RNA"	"total RNA"	"total RNA"	"total RNA"	"total RNA"	"total RNA"	"total RNA"	"total RNA"	"total RNA"	"total RNA"	"total RNA"	"total RNA"	"total RNA"	"total RNA"	"total RNA"	"total RNA"	"total RNA"	"total RNA"	"total RNA"	"total RNA"	"total RNA"	"total RNA"	"total RNA"	"total RNA"	"total RNA"	"total RNA"	"total RNA"	"total RNA"	"total RNA"	"total RNA"	"total RNA"	"total RNA"	"total RNA"	"total RNA"	"total RNA"	"total RNA"	"total RNA"	"total RNA"	"total RNA"	"total RNA"	"total RNA"	"total RNA"	"total RNA"	"total RNA"	"total RNA"	"total RNA"	"total RNA"	"total RNA"	"total RNA"	"total RNA"	"total RNA"	"total RNA"	"total RNA"	"total RNA"	"total RNA"	"total RNA"	"total RNA"	"total RNA"	"total RNA"	"total RNA"	"total RNA"	"total RNA"	"total RNA"	"total RNA"	"total RNA"	"total RNA"	"total RNA"	"total RNA"	"total RNA"	"total RNA"	"total RNA"	"total RNA"	"total RNA"	"total RNA"	"total RNA"	"total RNA"	"total RNA"	"total RNA"	"total RNA"	"total RNA"	"total RNA"	"total RNA"	"total RNA"	"total RNA"	"total RNA"	"total RNA"	"total RNA"	"total RNA"	"total RNA"	"total RNA"	"total RNA"	"total RNA"	"total RNA"	"total RNA"	"total RNA"	"total RNA"	"total RNA"	"total RNA"	"total RNA"	"total RNA"	"total RNA"	"total RNA"	"total RNA"
!Sample_extract_protocol_ch1	"TRIzol Extraction Protocol"	"TRIzol Extraction Protocol"	"TRIzol Extraction Protocol"	"TRIzol Extraction Protocol"	"TRIzol Extraction Protocol"	"TRIzol Extraction Protocol"	"TRIzol Extraction Protocol"	"TRIzol Extraction Protocol"	"TRIzol Extraction Protocol"	"TRIzol Extraction Protocol"	"TRIzol Extraction Protocol"	"TRIzol Extraction Protocol"	"TRIzol Extraction Protocol"	"TRIzol Extraction Protocol"	"TRIzol Extraction Protocol"	"TRIzol Extraction Protocol"	"TRIzol Extraction Protocol"	"TRIzol Extraction Protocol"	"TRIzol Extraction Protocol"	"TRIzol Extraction Protocol"	"TRIzol Extraction Protocol"	"TRIzol Extraction Protocol"	"TRIzol Extraction Protocol"	"TRIzol Extraction Protocol"	"TRIzol Extraction Protocol"	"TRIzol Extraction Protocol"	"TRIzol Extraction Protocol"	"TRIzol Extraction Protocol"	"TRIzol Extraction Protocol"	"TRIzol Extraction Protocol"	"TRIzol Extraction Protocol"	"TRIzol Extraction Protocol"	"TRIzol Extraction Protocol"	"TRIzol Extraction Protocol"	"TRIzol Extraction Protocol"	"TRIzol Extraction Protocol"	"TRIzol Extraction Protocol"	"TRIzol Extraction Protocol"	"TRIzol Extraction Protocol"	"TRIzol Extraction Protocol"	"TRIzol Extraction Protocol"	"TRIzol Extraction Protocol"	"TRIzol Extraction Protocol"	"TRIzol Extraction Protocol"	"TRIzol Extraction Protocol"	"TRIzol Extraction Protocol"	"TRIzol Extraction Protocol"	"TRIzol Extraction Protocol"	"TRIzol Extraction Protocol"	"TRIzol Extraction Protocol"	"TRIzol Extraction Protocol"	"TRIzol Extraction Protocol"	"TRIzol Extraction Protocol"	"TRIzol Extraction Protocol"	"TRIzol Extraction Protocol"	"TRIzol Extraction Protocol"	"TRIzol Extraction Protocol"	"TRIzol Extraction Protocol"	"TRIzol Extraction Protocol"	"TRIzol Extraction Protocol"	"TRIzol Extraction Protocol"	"TRIzol Extraction Protocol"	"TRIzol Extraction Protocol"	"TRIzol Extraction Protocol"	"TRIzol Extraction Protocol"	"TRIzol Extraction Protocol"	"TRIzol Extraction Protocol"	"TRIzol Extraction Protocol"	"TRIzol Extraction Protocol"	"TRIzol Extraction Protocol"	"TRIzol Extraction Protocol"	"TRIzol Extraction Protocol"	"TRIzol Extraction Protocol"	"TRIzol Extraction Protocol"	"TRIzol Extraction Protocol"	"TRIzol Extraction Protocol"	"TRIzol Extraction Protocol"	"TRIzol Extraction Protocol"	"TRIzol Extraction Protocol"	"TRIzol Extraction Protocol"	"TRIzol Extraction Protocol"	"TRIzol Extraction Protocol"	"TRIzol Extraction Protocol"	"TRIzol Extraction Protocol"	"TRIzol Extraction Protocol"	"TRIzol Extraction Protocol"	"TRIzol Extraction Protocol"	"TRIzol Extraction Protocol"	"TRIzol Extraction Protocol"	"TRIzol Extraction Protocol"	"TRIzol Extraction Protocol"	"TRIzol Extraction Protocol"	"TRIzol Extraction Protocol"	"TRIzol Extraction Protocol"	"TRIzol Extraction Protocol"	"TRIzol Extraction Protocol"	"TRIzol Extraction Protocol"	"TRIzol Extraction Protocol"	"TRIzol Extraction Protocol"	"TRIzol Extraction Protocol"	"TRIzol Extraction Protocol"	"TRIzol Extraction Protocol"	"TRIzol Extraction Protocol"	"TRIzol Extraction Protocol"	"TRIzol Extraction Protocol"	"TRIzol Extraction Protocol"	"TRIzol Extraction Protocol"	"TRIzol Extraction Protocol"	"TRIzol Extraction Protocol"	"TRIzol Extraction Protocol"	"TRIzol Extraction Protocol"	"TRIzol Extraction Protocol"	"TRIzol Extraction Protocol"	"TRIzol Extraction Protocol"	"TRIzol Extraction Protocol"	"TRIzol Extraction Protocol"	"TRIzol Extraction Protocol"	"TRIzol Extraction Protocol"	"TRIzol Extraction Protocol"	"TRIzol Extraction Protocol"	"TRIzol Extraction Protocol"	"TRIzol Extraction Protocol"	"TRIzol Extraction Protocol"	"TRIzol Extraction Protocol"	"TRIzol Extraction Protocol"	"TRIzol Extraction Protocol"	"TRIzol Extraction Protocol"	"TRIzol Extraction Protocol"	"TRIzol Extraction Protocol"	"TRIzol Extraction Protocol"	"TRIzol Extraction Protocol"	"TRIzol Extraction Protocol"	"TRIzol Extraction Protocol"	"TRIzol Extraction Protocol"	"TRIzol Extraction Protocol"	"TRIzol Extraction Protocol"	"TRIzol Extraction Protocol"	"TRIzol Extraction Protocol"	"TRIzol Extraction Protocol"	"TRIzol Extraction Protocol"	"TRIzol Extraction Protocol"	"TRIzol Extraction Protocol"	"TRIzol Extraction Protocol"	"TRIzol Extraction Protocol"	"TRIzol Extraction Protocol"	"TRIzol Extraction Protocol"	"TRIzol Extraction Protocol"	"TRIzol Extraction Protocol"	"TRIzol Extraction Protocol"	"TRIzol Extraction Protocol"	"TRIzol Extraction Protocol"	"TRIzol Extraction Protocol"	"TRIzol Extraction Protocol"	"TRIzol Extraction Protocol"	"TRIzol Extraction Protocol"	"TRIzol Extraction Protocol"	"TRIzol Extraction Protocol"	"TRIzol Extraction Protocol"	"TRIzol Extraction Protocol"	"TRIzol Extraction Protocol"	"TRIzol Extraction Protocol"	"TRIzol Extraction Protocol"	"TRIzol Extraction Protocol"	"TRIzol Extraction Protocol"	"TRIzol Extraction Protocol"	"TRIzol Extraction Protocol"	"TRIzol Extraction Protocol"	"TRIzol Extraction Protocol"	"TRIzol Extraction Protocol"	"TRIzol Extraction Protocol"	"TRIzol Extraction Protocol"	"TRIzol Extraction Protocol"	"TRIzol Extraction Protocol"	"TRIzol Extraction Protocol"	"TRIzol Extraction Protocol"	"TRIzol Extraction Protocol"	"TRIzol Extraction Protocol"	"TRIzol Extraction Protocol"	"TRIzol Extraction Protocol"	"TRIzol Extraction Protocol"	"TRIzol Extraction Protocol"	"TRIzol Extraction Protocol"	"TRIzol Extraction Protocol"	"TRIzol Extraction Protocol"	"TRIzol Extraction Protocol"	"TRIzol Extraction Protocol"	"TRIzol Extraction Protocol"	"TRIzol Extraction Protocol"	"TRIzol Extraction Protocol"	"TRIzol Extraction Protocol"	"TRIzol Extraction Protocol"	"TRIzol Extraction Protocol"	"TRIzol Extraction Protocol"	"TRIzol Extraction Protocol"	"TRIzol Extraction Protocol"	"TRIzol Extraction Protocol"	"TRIzol Extraction Protocol"	"TRIzol Extraction Protocol"	"TRIzol Extraction Protocol"	"TRIzol Extraction Protocol"	"TRIzol Extraction Protocol"	"TRIzol Extraction Protocol"	"TRIzol Extraction Protocol"	"TRIzol Extraction Protocol"	"TRIzol Extraction Protocol"	"TRIzol Extraction Protocol"	"TRIzol Extraction Protocol"	"TRIzol Extraction Protocol"	"TRIzol Extraction Protocol"	"TRIzol Extraction Protocol"	"TRIzol Extraction Protocol"	"TRIzol Extraction Protocol"	"TRIzol Extraction Protocol"	"TRIzol Extraction Protocol"	"TRIzol Extraction Protocol"	"TRIzol Extraction Protocol"	"TRIzol Extraction Protocol"	"TRIzol Extraction Protocol"	"TRIzol Extraction Protocol"	"TRIzol Extraction Protocol"	"TRIzol Extraction Protocol"	"TRIzol Extraction Protocol"	"TRIzol Extraction Protocol"	"TRIzol Extraction Protocol"	"TRIzol Extraction Protocol"	"TRIzol Extraction Protocol"	"TRIzol Extraction Protocol"	"TRIzol Extraction Protocol"	"TRIzol Extraction Protocol"	"TRIzol Extraction Protocol"	"TRIzol Extraction Protocol"	"TRIzol Extraction Protocol"	"TRIzol Extraction Protocol"	"TRIzol Extraction Protocol"	"TRIzol Extraction Protocol"	"TRIzol Extraction Protocol"	"TRIzol Extraction Protocol"	"TRIzol Extraction Protocol"	"TRIzol Extraction Protocol"	"TRIzol Extraction Protocol"	"TRIzol Extraction Protocol"	"TRIzol Extraction Protocol"	"TRIzol Extraction Protocol"	"TRIzol Extraction Protocol"	"TRIzol Extraction Protocol"	"TRIzol Extraction Protocol"	"TRIzol Extraction Protocol"	"TRIzol Extraction Protocol"	"TRIzol Extraction Protocol"	"TRIzol Extraction Protocol"	"TRIzol Extraction Protocol"	"TRIzol Extraction Protocol"	"TRIzol Extraction Protocol"	"TRIzol Extraction Protocol"	"TRIzol Extraction Protocol"	"TRIzol Extraction Protocol"	"TRIzol Extraction Protocol"	"TRIzol Extraction Protocol"	"TRIzol Extraction Protocol"	"TRIzol Extraction Protocol"	"TRIzol Extraction Protocol"	"TRIzol Extraction Protocol"	"TRIzol Extraction Protocol"	"TRIzol Extraction Protocol"	"TRIzol Extraction Protocol"	"TRIzol Extraction Protocol"	"TRIzol Extraction Protocol"	"TRIzol Extraction Protocol"	"TRIzol Extraction Protocol"	"TRIzol Extraction Protocol"	"TRIzol Extraction Protocol"	"TRIzol Extraction Protocol"	"TRIzol Extraction Protocol"	"TRIzol Extraction Protocol"	"TRIzol Extraction Protocol"	"TRIzol Extraction Protocol"	"TRIzol Extraction Protocol"	"TRIzol Extraction Protocol"	"TRIzol Extraction Protocol"	"TRIzol Extraction Protocol"	"TRIzol Extraction Protocol"	"TRIzol Extraction Protocol"	"TRIzol Extraction Protocol"	"TRIzol Extraction Protocol"	"TRIzol Extraction Protocol"	"TRIzol Extraction Protocol"	"TRIzol Extraction Protocol"	"TRIzol Extraction Protocol"	"TRIzol Extraction Protocol"	"TRIzol Extraction Protocol"	"TRIzol Extraction Protocol"	"TRIzol Extraction Protocol"	"TRIzol Extraction Protocol"	"TRIzol Extraction Protocol"	"TRIzol Extraction Protocol"	"TRIzol Extraction Protocol"	"TRIzol Extraction Protocol"	"TRIzol Extraction Protocol"	"TRIzol Extraction Protocol"	"TRIzol Extraction Protocol"	"TRIzol Extraction Protocol"	"TRIzol Extraction Protocol"	"TRIzol Extraction Protocol"	"TRIzol Extraction Protocol"	"TRIzol Extraction Protocol"	"TRIzol Extraction Protocol"	"TRIzol Extraction Protocol"	"TRIzol Extraction Protocol"	"TRIzol Extraction Protocol"	"TRIzol Extraction Protocol"	"TRIzol Extraction Protocol"	"TRIzol Extraction Protocol"	"TRIzol Extraction Protocol"	"TRIzol Extraction Protocol"	"TRIzol Extraction Protocol"	"TRIzol Extraction Protocol"	"TRIzol Extraction Protocol"	"TRIzol Extraction Protocol"	"TRIzol Extraction Protocol"	"TRIzol Extraction Protocol"	"TRIzol Extraction Protocol"	"TRIzol Extraction Protocol"	"TRIzol Extraction Protocol"	"TRIzol Extraction Protocol"	"TRIzol Extraction Protocol"	"TRIzol Extraction Protocol"	"TRIzol Extraction Protocol"	"TRIzol Extraction Protocol"	"TRIzol Extraction Protocol"	"TRIzol Extraction Protocol"	"TRIzol Extraction Protocol"	"TRIzol Extraction Protocol"	"TRIzol Extraction Protocol"	"TRIzol Extraction Protocol"	"TRIzol Extraction Protocol"	"TRIzol Extraction Protocol"	"TRIzol Extraction Protocol"	"TRIzol Extraction Protocol"	"TRIzol Extraction Protocol"	"TRIzol Extraction Protocol"	"TRIzol Extraction Protocol"	"TRIzol Extraction Protocol"	"TRIzol Extraction Protocol"	"TRIzol Extraction Protocol"	"TRIzol Extraction Protocol"	"TRIzol Extraction Protocol"	"TRIzol Extraction Protocol"	"TRIzol Extraction Protocol"	"TRIzol Extraction Protocol"	"TRIzol Extraction Protocol"	"TRIzol Extraction Protocol"	"TRIzol Extraction Protocol"	"TRIzol Extraction Protocol"	"TRIzol Extraction Protocol"	"TRIzol Extraction Protocol"	"TRIzol Extraction Protocol"	"TRIzol Extraction Protocol"	"TRIzol Extraction Protocol"	"TRIzol Extraction Protocol"	"TRIzol Extraction Protocol"	"TRIzol Extraction Protocol"	"TRIzol Extraction Protocol"	"TRIzol Extraction Protocol"	"TRIzol Extraction Protocol"	"TRIzol Extraction Protocol"	"TRIzol Extraction Protocol"	"TRIzol Extraction Protocol"	"TRIzol Extraction Protocol"	"TRIzol Extraction Protocol"	"TRIzol Extraction Protocol"	"TRIzol Extraction Protocol"	"TRIzol Extraction Protocol"	"TRIzol Extraction Protocol"	"TRIzol Extraction Protocol"	"TRIzol Extraction Protocol"	"TRIzol Extraction Protocol"	"TRIzol Extraction Protocol"	"TRIzol Extraction Protocol"	"TRIzol Extraction Protocol"	"TRIzol Extraction Protocol"	"TRIzol Extraction Protocol"	"TRIzol Extraction Protocol"	"TRIzol Extraction Protocol"	"TRIzol Extraction Protocol"	"TRIzol Extraction Protocol"	"TRIzol Extraction Protocol"	"TRIzol Extraction Protocol"	"TRIzol Extraction Protocol"	"TRIzol Extraction Protocol"	"TRIzol Extraction Protocol"	"TRIzol Extraction Protocol"	"TRIzol Extraction Protocol"	"TRIzol Extraction Protocol"	"TRIzol Extraction Protocol"	"TRIzol Extraction Protocol"	"TRIzol Extraction Protocol"	"TRIzol Extraction Protocol"	"TRIzol Extraction Protocol"	"TRIzol Extraction Protocol"	"TRIzol Extraction Protocol"	"TRIzol Extraction Protocol"	"TRIzol Extraction Protocol"	"TRIzol Extraction Protocol"	"TRIzol Extraction Protocol"	"TRIzol Extraction Protocol"	"TRIzol Extraction Protocol"	"TRIzol Extraction Protocol"	"TRIzol Extraction Protocol"	"TRIzol Extraction Protocol"	"TRIzol Extraction Protocol"	"TRIzol Extraction Protocol"	"TRIzol Extraction Protocol"	"TRIzol Extraction Protocol"	"TRIzol Extraction Protocol"	"TRIzol Extraction Protocol"	"TRIzol Extraction Protocol"	"TRIzol Extraction Protocol"	"TRIzol Extraction Protocol"	"TRIzol Extraction Protocol"	"TRIzol Extraction Protocol"	"TRIzol Extraction Protocol"	"TRIzol Extraction Protocol"	"TRIzol Extraction Protocol"	"TRIzol Extraction Protocol"	"TRIzol Extraction Protocol"	"TRIzol Extraction Protocol"	"TRIzol Extraction Protocol"	"TRIzol Extraction Protocol"	"TRIzol Extraction Protocol"	"TRIzol Extraction Protocol"	"TRIzol Extraction Protocol"	"TRIzol Extraction Protocol"	"TRIzol Extraction Protocol"	"TRIzol Extraction Protocol"	"TRIzol Extraction Protocol"	"TRIzol Extraction Protocol"	"TRIzol Extraction Protocol"	"TRIzol Extraction Protocol"	"TRIzol Extraction Protocol"	"TRIzol Extraction Protocol"	"TRIzol Extraction Protocol"	"TRIzol Extraction Protocol"	"TRIzol Extraction Protocol"	"TRIzol Extraction Protocol"	"TRIzol Extraction Protocol"
!Sample_extract_protocol_ch1	"Other: Total RNA was isolated from microdissected fresh frozen tissues using TRIzol (Invitrogen, Carlsbad, CA) according to the manufacturer's protocol. RNA integrity for each sample was confirmed with the Agilent 2100 Bioanalyzer (Agilent Technologies, Palo Alto, CA)."	"Other: Total RNA was isolated from microdissected fresh frozen tissues using TRIzol (Invitrogen, Carlsbad, CA) according to the manufacturer's protocol. RNA integrity for each sample was confirmed with the Agilent 2100 Bioanalyzer (Agilent Technologies, Palo Alto, CA)."	"Other: Total RNA was isolated from microdissected fresh frozen tissues using TRIzol (Invitrogen, Carlsbad, CA) according to the manufacturer's protocol. RNA integrity for each sample was confirmed with the Agilent 2100 Bioanalyzer (Agilent Technologies, Palo Alto, CA)."	"Other: Total RNA was isolated from microdissected fresh frozen tissues using TRIzol (Invitrogen, Carlsbad, CA) according to the manufacturer's protocol. RNA integrity for each sample was confirmed with the Agilent 2100 Bioanalyzer (Agilent Technologies, Palo Alto, CA)."	"Other: Total RNA was isolated from microdissected fresh frozen tissues using TRIzol (Invitrogen, Carlsbad, CA) according to the manufacturer's protocol. RNA integrity for each sample was confirmed with the Agilent 2100 Bioanalyzer (Agilent Technologies, Palo Alto, CA)."	"Other: Total RNA was isolated from microdissected fresh frozen tissues using TRIzol (Invitrogen, Carlsbad, CA) according to the manufacturer's protocol. RNA integrity for each sample was confirmed with the Agilent 2100 Bioanalyzer (Agilent Technologies, Palo Alto, CA)."	"Other: Total RNA was isolated from microdissected fresh frozen tissues using TRIzol (Invitrogen, Carlsbad, CA) according to the manufacturer's protocol. RNA integrity for each sample was confirmed with the Agilent 2100 Bioanalyzer (Agilent Technologies, Palo Alto, CA)."	"Other: Total RNA was isolated from microdissected fresh frozen tissues using TRIzol (Invitrogen, Carlsbad, CA) according to the manufacturer's protocol. RNA integrity for each sample was confirmed with the Agilent 2100 Bioanalyzer (Agilent Technologies, Palo Alto, CA)."	"Other: Total RNA was isolated from microdissected fresh frozen tissues using TRIzol (Invitrogen, Carlsbad, CA) according to the manufacturer's protocol. RNA integrity for each sample was confirmed with the Agilent 2100 Bioanalyzer (Agilent Technologies, Palo Alto, CA)."	"Other: Total RNA was isolated from microdissected fresh frozen tissues using TRIzol (Invitrogen, Carlsbad, CA) according to the manufacturer's protocol. RNA integrity for each sample was confirmed with the Agilent 2100 Bioanalyzer (Agilent Technologies, Palo Alto, CA)."	"Other: Total RNA was isolated from microdissected fresh frozen tissues using TRIzol (Invitrogen, Carlsbad, CA) according to the manufacturer's protocol. RNA integrity for each sample was confirmed with the Agilent 2100 Bioanalyzer (Agilent Technologies, Palo Alto, CA)."	"Other: Total RNA was isolated from microdissected fresh frozen tissues using TRIzol (Invitrogen, Carlsbad, CA) according to the manufacturer's protocol. RNA integrity for each sample was confirmed with the Agilent 2100 Bioanalyzer (Agilent Technologies, Palo Alto, CA)."	"Other: Total RNA was isolated from microdissected fresh frozen tissues using TRIzol (Invitrogen, Carlsbad, CA) according to the manufacturer's protocol. RNA integrity for each sample was confirmed with the Agilent 2100 Bioanalyzer (Agilent Technologies, Palo Alto, CA)."	"Other: Total RNA was isolated from microdissected fresh frozen tissues using TRIzol (Invitrogen, Carlsbad, CA) according to the manufacturer's protocol. RNA integrity for each sample was confirmed with the Agilent 2100 Bioanalyzer (Agilent Technologies, Palo Alto, CA)."	"Other: Total RNA was isolated from microdissected fresh frozen tissues using TRIzol (Invitrogen, Carlsbad, CA) according to the manufacturer's protocol. RNA integrity for each sample was confirmed with the Agilent 2100 Bioanalyzer (Agilent Technologies, Palo Alto, CA)."	"Other: Total RNA was isolated from microdissected fresh frozen tissues using TRIzol (Invitrogen, Carlsbad, CA) according to the manufacturer's protocol. RNA integrity for each sample was confirmed with the Agilent 2100 Bioanalyzer (Agilent Technologies, Palo Alto, CA)."	"Other: Total RNA was isolated from microdissected fresh frozen tissues using TRIzol (Invitrogen, Carlsbad, CA) according to the manufacturer's protocol. RNA integrity for each sample was confirmed with the Agilent 2100 Bioanalyzer (Agilent Technologies, Palo Alto, CA)."	"Other: Total RNA was isolated from microdissected fresh frozen tissues using TRIzol (Invitrogen, Carlsbad, CA) according to the manufacturer's protocol. RNA integrity for each sample was confirmed with the Agilent 2100 Bioanalyzer (Agilent Technologies, Palo Alto, CA)."	"Other: Total RNA was isolated from microdissected fresh frozen tissues using TRIzol (Invitrogen, Carlsbad, CA) according to the manufacturer's protocol. RNA integrity for each sample was confirmed with the Agilent 2100 Bioanalyzer (Agilent Technologies, Palo Alto, CA)."	"Other: Total RNA was isolated from microdissected fresh frozen tissues using TRIzol (Invitrogen, Carlsbad, CA) according to the manufacturer's protocol. RNA integrity for each sample was confirmed with the Agilent 2100 Bioanalyzer (Agilent Technologies, Palo Alto, CA)."	"Other: Total RNA was isolated from microdissected fresh frozen tissues using TRIzol (Invitrogen, Carlsbad, CA) according to the manufacturer's protocol. RNA integrity for each sample was confirmed with the Agilent 2100 Bioanalyzer (Agilent Technologies, Palo Alto, CA)."	"Other: Total RNA was isolated from microdissected fresh frozen tissues using TRIzol (Invitrogen, Carlsbad, CA) according to the manufacturer's protocol. RNA integrity for each sample was confirmed with the Agilent 2100 Bioanalyzer (Agilent Technologies, Palo Alto, CA)."	"Other: Total RNA was isolated from microdissected fresh frozen tissues using TRIzol (Invitrogen, Carlsbad, CA) according to the manufacturer's protocol. RNA integrity for each sample was confirmed with the Agilent 2100 Bioanalyzer (Agilent Technologies, Palo Alto, CA)."	"Other: Total RNA was isolated from microdissected fresh frozen tissues using TRIzol (Invitrogen, Carlsbad, CA) according to the manufacturer's protocol. RNA integrity for each sample was confirmed with the Agilent 2100 Bioanalyzer (Agilent Technologies, Palo Alto, CA)."	"Other: Total RNA was isolated from microdissected fresh frozen tissues using TRIzol (Invitrogen, Carlsbad, CA) according to the manufacturer's protocol. RNA integrity for each sample was confirmed with the Agilent 2100 Bioanalyzer (Agilent Technologies, Palo Alto, CA)."	"Other: Total RNA was isolated from microdissected fresh frozen tissues using TRIzol (Invitrogen, Carlsbad, CA) according to the manufacturer's protocol. RNA integrity for each sample was confirmed with the Agilent 2100 Bioanalyzer (Agilent Technologies, Palo Alto, CA)."	"Other: Total RNA was isolated from microdissected fresh frozen tissues using TRIzol (Invitrogen, Carlsbad, CA) according to the manufacturer's protocol. RNA integrity for each sample was confirmed with the Agilent 2100 Bioanalyzer (Agilent Technologies, Palo Alto, CA)."	"Other: Total RNA was isolated from microdissected fresh frozen tissues using TRIzol (Invitrogen, Carlsbad, CA) according to the manufacturer's protocol. RNA integrity for each sample was confirmed with the Agilent 2100 Bioanalyzer (Agilent Technologies, Palo Alto, CA)."	"Other: Total RNA was isolated from microdissected fresh frozen tissues using TRIzol (Invitrogen, Carlsbad, CA) according to the manufacturer's protocol. RNA integrity for each sample was confirmed with the Agilent 2100 Bioanalyzer (Agilent Technologies, Palo Alto, CA)."	"Other: Total RNA was isolated from microdissected fresh frozen tissues using TRIzol (Invitrogen, Carlsbad, CA) according to the manufacturer's protocol. RNA integrity for each sample was confirmed with the Agilent 2100 Bioanalyzer (Agilent Technologies, Palo Alto, CA)."	"Other: Total RNA was isolated from microdissected fresh frozen tissues using TRIzol (Invitrogen, Carlsbad, CA) according to the manufacturer's protocol. RNA integrity for each sample was confirmed with the Agilent 2100 Bioanalyzer (Agilent Technologies, Palo Alto, CA)."	"Other: Total RNA was isolated from microdissected fresh frozen tissues using TRIzol (Invitrogen, Carlsbad, CA) according to the manufacturer's protocol. RNA integrity for each sample was confirmed with the Agilent 2100 Bioanalyzer (Agilent Technologies, Palo Alto, CA)."	"Other: Total RNA was isolated from microdissected fresh frozen tissues using TRIzol (Invitrogen, Carlsbad, CA) according to the manufacturer's protocol. RNA integrity for each sample was confirmed with the Agilent 2100 Bioanalyzer (Agilent Technologies, Palo Alto, CA)."	"Other: Total RNA was isolated from microdissected fresh frozen tissues using TRIzol (Invitrogen, Carlsbad, CA) according to the manufacturer's protocol. RNA integrity for each sample was confirmed with the Agilent 2100 Bioanalyzer (Agilent Technologies, Palo Alto, CA)."	"Other: Total RNA was isolated from microdissected fresh frozen tissues using TRIzol (Invitrogen, Carlsbad, CA) according to the manufacturer's protocol. RNA integrity for each sample was confirmed with the Agilent 2100 Bioanalyzer (Agilent Technologies, Palo Alto, CA)."	"Other: Total RNA was isolated from microdissected fresh frozen tissues using TRIzol (Invitrogen, Carlsbad, CA) according to the manufacturer's protocol. RNA integrity for each sample was confirmed with the Agilent 2100 Bioanalyzer (Agilent Technologies, Palo Alto, CA)."	"Other: Total RNA was isolated from microdissected fresh frozen tissues using TRIzol (Invitrogen, Carlsbad, CA) according to the manufacturer's protocol. RNA integrity for each sample was confirmed with the Agilent 2100 Bioanalyzer (Agilent Technologies, Palo Alto, CA)."	"Other: Total RNA was isolated from microdissected fresh frozen tissues using TRIzol (Invitrogen, Carlsbad, CA) according to the manufacturer's protocol. RNA integrity for each sample was confirmed with the Agilent 2100 Bioanalyzer (Agilent Technologies, Palo Alto, CA)."	"Other: Total RNA was isolated from microdissected fresh frozen tissues using TRIzol (Invitrogen, Carlsbad, CA) according to the manufacturer's protocol. RNA integrity for each sample was confirmed with the Agilent 2100 Bioanalyzer (Agilent Technologies, Palo Alto, CA)."	"Other: Total RNA was isolated from microdissected fresh frozen tissues using TRIzol (Invitrogen, Carlsbad, CA) according to the manufacturer's protocol. RNA integrity for each sample was confirmed with the Agilent 2100 Bioanalyzer (Agilent Technologies, Palo Alto, CA)."	"Other: Total RNA was isolated from microdissected fresh frozen tissues using TRIzol (Invitrogen, Carlsbad, CA) according to the manufacturer's protocol. RNA integrity for each sample was confirmed with the Agilent 2100 Bioanalyzer (Agilent Technologies, Palo Alto, CA)."	"Other: Total RNA was isolated from microdissected fresh frozen tissues using TRIzol (Invitrogen, Carlsbad, CA) according to the manufacturer's protocol. RNA integrity for each sample was confirmed with the Agilent 2100 Bioanalyzer (Agilent Technologies, Palo Alto, CA)."	"Other: Total RNA was isolated from microdissected fresh frozen tissues using TRIzol (Invitrogen, Carlsbad, CA) according to the manufacturer's protocol. RNA integrity for each sample was confirmed with the Agilent 2100 Bioanalyzer (Agilent Technologies, Palo Alto, CA)."	"Other: Total RNA was isolated from microdissected fresh frozen tissues using TRIzol (Invitrogen, Carlsbad, CA) according to the manufacturer's protocol. RNA integrity for each sample was confirmed with the Agilent 2100 Bioanalyzer (Agilent Technologies, Palo Alto, CA)."	"Other: Total RNA was isolated from microdissected fresh frozen tissues using TRIzol (Invitrogen, Carlsbad, CA) according to the manufacturer's protocol. RNA integrity for each sample was confirmed with the Agilent 2100 Bioanalyzer (Agilent Technologies, Palo Alto, CA)."	"Other: Total RNA was isolated from microdissected fresh frozen tissues using TRIzol (Invitrogen, Carlsbad, CA) according to the manufacturer's protocol. RNA integrity for each sample was confirmed with the Agilent 2100 Bioanalyzer (Agilent Technologies, Palo Alto, CA)."	"Other: Total RNA was isolated from microdissected fresh frozen tissues using TRIzol (Invitrogen, Carlsbad, CA) according to the manufacturer's protocol. RNA integrity for each sample was confirmed with the Agilent 2100 Bioanalyzer (Agilent Technologies, Palo Alto, CA)."	"Other: Total RNA was isolated from microdissected fresh frozen tissues using TRIzol (Invitrogen, Carlsbad, CA) according to the manufacturer's protocol. RNA integrity for each sample was confirmed with the Agilent 2100 Bioanalyzer (Agilent Technologies, Palo Alto, CA)."	"Other: Total RNA was isolated from microdissected fresh frozen tissues using TRIzol (Invitrogen, Carlsbad, CA) according to the manufacturer's protocol. RNA integrity for each sample was confirmed with the Agilent 2100 Bioanalyzer (Agilent Technologies, Palo Alto, CA)."	"Other: Total RNA was isolated from microdissected fresh frozen tissues using TRIzol (Invitrogen, Carlsbad, CA) according to the manufacturer's protocol. RNA integrity for each sample was confirmed with the Agilent 2100 Bioanalyzer (Agilent Technologies, Palo Alto, CA)."	"Other: Total RNA was isolated from microdissected fresh frozen tissues using TRIzol (Invitrogen, Carlsbad, CA) according to the manufacturer's protocol. RNA integrity for each sample was confirmed with the Agilent 2100 Bioanalyzer (Agilent Technologies, Palo Alto, CA)."	"Other: Total RNA was isolated from microdissected fresh frozen tissues using TRIzol (Invitrogen, Carlsbad, CA) according to the manufacturer's protocol. RNA integrity for each sample was confirmed with the Agilent 2100 Bioanalyzer (Agilent Technologies, Palo Alto, CA)."	"Other: Total RNA was isolated from microdissected fresh frozen tissues using TRIzol (Invitrogen, Carlsbad, CA) according to the manufacturer's protocol. RNA integrity for each sample was confirmed with the Agilent 2100 Bioanalyzer (Agilent Technologies, Palo Alto, CA)."	"Other: Total RNA was isolated from microdissected fresh frozen tissues using TRIzol (Invitrogen, Carlsbad, CA) according to the manufacturer's protocol. RNA integrity for each sample was confirmed with the Agilent 2100 Bioanalyzer (Agilent Technologies, Palo Alto, CA)."	"Other: Total RNA was isolated from microdissected fresh frozen tissues using TRIzol (Invitrogen, Carlsbad, CA) according to the manufacturer's protocol. RNA integrity for each sample was confirmed with the Agilent 2100 Bioanalyzer (Agilent Technologies, Palo Alto, CA)."	"Other: Total RNA was isolated from microdissected fresh frozen tissues using TRIzol (Invitrogen, Carlsbad, CA) according to the manufacturer's protocol. RNA integrity for each sample was confirmed with the Agilent 2100 Bioanalyzer (Agilent Technologies, Palo Alto, CA)."	"Other: Total RNA was isolated from microdissected fresh frozen tissues using TRIzol (Invitrogen, Carlsbad, CA) according to the manufacturer's protocol. RNA integrity for each sample was confirmed with the Agilent 2100 Bioanalyzer (Agilent Technologies, Palo Alto, CA)."	"Other: Total RNA was isolated from microdissected fresh frozen tissues using TRIzol (Invitrogen, Carlsbad, CA) according to the manufacturer's protocol. RNA integrity for each sample was confirmed with the Agilent 2100 Bioanalyzer (Agilent Technologies, Palo Alto, CA)."	"Other: Total RNA was isolated from microdissected fresh frozen tissues using TRIzol (Invitrogen, Carlsbad, CA) according to the manufacturer's protocol. RNA integrity for each sample was confirmed with the Agilent 2100 Bioanalyzer (Agilent Technologies, Palo Alto, CA)."	"Other: Total RNA was isolated from microdissected fresh frozen tissues using TRIzol (Invitrogen, Carlsbad, CA) according to the manufacturer's protocol. RNA integrity for each sample was confirmed with the Agilent 2100 Bioanalyzer (Agilent Technologies, Palo Alto, CA)."	"Other: Total RNA was isolated from microdissected fresh frozen tissues using TRIzol (Invitrogen, Carlsbad, CA) according to the manufacturer's protocol. RNA integrity for each sample was confirmed with the Agilent 2100 Bioanalyzer (Agilent Technologies, Palo Alto, CA)."	"Other: Total RNA was isolated from microdissected fresh frozen tissues using TRIzol (Invitrogen, Carlsbad, CA) according to the manufacturer's protocol. RNA integrity for each sample was confirmed with the Agilent 2100 Bioanalyzer (Agilent Technologies, Palo Alto, CA)."	"Other: Total RNA was isolated from microdissected fresh frozen tissues using TRIzol (Invitrogen, Carlsbad, CA) according to the manufacturer's protocol. RNA integrity for each sample was confirmed with the Agilent 2100 Bioanalyzer (Agilent Technologies, Palo Alto, CA)."	"Other: Total RNA was isolated from microdissected fresh frozen tissues using TRIzol (Invitrogen, Carlsbad, CA) according to the manufacturer's protocol. RNA integrity for each sample was confirmed with the Agilent 2100 Bioanalyzer (Agilent Technologies, Palo Alto, CA)."	"Other: Total RNA was isolated from microdissected fresh frozen tissues using TRIzol (Invitrogen, Carlsbad, CA) according to the manufacturer's protocol. RNA integrity for each sample was confirmed with the Agilent 2100 Bioanalyzer (Agilent Technologies, Palo Alto, CA)."	"Other: Total RNA was isolated from microdissected fresh frozen tissues using TRIzol (Invitrogen, Carlsbad, CA) according to the manufacturer's protocol. RNA integrity for each sample was confirmed with the Agilent 2100 Bioanalyzer (Agilent Technologies, Palo Alto, CA)."	"Other: Total RNA was isolated from microdissected fresh frozen tissues using TRIzol (Invitrogen, Carlsbad, CA) according to the manufacturer's protocol. RNA integrity for each sample was confirmed with the Agilent 2100 Bioanalyzer (Agilent Technologies, Palo Alto, CA)."	"Other: Total RNA was isolated from microdissected fresh frozen tissues using TRIzol (Invitrogen, Carlsbad, CA) according to the manufacturer's protocol. RNA integrity for each sample was confirmed with the Agilent 2100 Bioanalyzer (Agilent Technologies, Palo Alto, CA)."	"Other: Total RNA was isolated from microdissected fresh frozen tissues using TRIzol (Invitrogen, Carlsbad, CA) according to the manufacturer's protocol. RNA integrity for each sample was confirmed with the Agilent 2100 Bioanalyzer (Agilent Technologies, Palo Alto, CA)."	"Other: Total RNA was isolated from microdissected fresh frozen tissues using TRIzol (Invitrogen, Carlsbad, CA) according to the manufacturer's protocol. RNA integrity for each sample was confirmed with the Agilent 2100 Bioanalyzer (Agilent Technologies, Palo Alto, CA)."	"Other: Total RNA was isolated from microdissected fresh frozen tissues using TRIzol (Invitrogen, Carlsbad, CA) according to the manufacturer's protocol. RNA integrity for each sample was confirmed with the Agilent 2100 Bioanalyzer (Agilent Technologies, Palo Alto, CA)."	"Other: Total RNA was isolated from microdissected fresh frozen tissues using TRIzol (Invitrogen, Carlsbad, CA) according to the manufacturer's protocol. RNA integrity for each sample was confirmed with the Agilent 2100 Bioanalyzer (Agilent Technologies, Palo Alto, CA)."	"Other: Total RNA was isolated from microdissected fresh frozen tissues using TRIzol (Invitrogen, Carlsbad, CA) according to the manufacturer's protocol. RNA integrity for each sample was confirmed with the Agilent 2100 Bioanalyzer (Agilent Technologies, Palo Alto, CA)."	"Other: Total RNA was isolated from microdissected fresh frozen tissues using TRIzol (Invitrogen, Carlsbad, CA) according to the manufacturer's protocol. RNA integrity for each sample was confirmed with the Agilent 2100 Bioanalyzer (Agilent Technologies, Palo Alto, CA)."	"Other: Total RNA was isolated from microdissected fresh frozen tissues using TRIzol (Invitrogen, Carlsbad, CA) according to the manufacturer's protocol. RNA integrity for each sample was confirmed with the Agilent 2100 Bioanalyzer (Agilent Technologies, Palo Alto, CA)."	"Other: Total RNA was isolated from microdissected fresh frozen tissues using TRIzol (Invitrogen, Carlsbad, CA) according to the manufacturer's protocol. RNA integrity for each sample was confirmed with the Agilent 2100 Bioanalyzer (Agilent Technologies, Palo Alto, CA)."	"Other: Total RNA was isolated from microdissected fresh frozen tissues using TRIzol (Invitrogen, Carlsbad, CA) according to the manufacturer's protocol. RNA integrity for each sample was confirmed with the Agilent 2100 Bioanalyzer (Agilent Technologies, Palo Alto, CA)."	"Other: Total RNA was isolated from microdissected fresh frozen tissues using TRIzol (Invitrogen, Carlsbad, CA) according to the manufacturer's protocol. RNA integrity for each sample was confirmed with the Agilent 2100 Bioanalyzer (Agilent Technologies, Palo Alto, CA)."	"Other: Total RNA was isolated from microdissected fresh frozen tissues using TRIzol (Invitrogen, Carlsbad, CA) according to the manufacturer's protocol. RNA integrity for each sample was confirmed with the Agilent 2100 Bioanalyzer (Agilent Technologies, Palo Alto, CA)."	"Other: Total RNA was isolated from microdissected fresh frozen tissues using TRIzol (Invitrogen, Carlsbad, CA) according to the manufacturer's protocol. RNA integrity for each sample was confirmed with the Agilent 2100 Bioanalyzer (Agilent Technologies, Palo Alto, CA)."	"Other: Total RNA was isolated from microdissected fresh frozen tissues using TRIzol (Invitrogen, Carlsbad, CA) according to the manufacturer's protocol. RNA integrity for each sample was confirmed with the Agilent 2100 Bioanalyzer (Agilent Technologies, Palo Alto, CA)."	"Other: Total RNA was isolated from microdissected fresh frozen tissues using TRIzol (Invitrogen, Carlsbad, CA) according to the manufacturer's protocol. RNA integrity for each sample was confirmed with the Agilent 2100 Bioanalyzer (Agilent Technologies, Palo Alto, CA)."	"Other: Total RNA was isolated from microdissected fresh frozen tissues using TRIzol (Invitrogen, Carlsbad, CA) according to the manufacturer's protocol. RNA integrity for each sample was confirmed with the Agilent 2100 Bioanalyzer (Agilent Technologies, Palo Alto, CA)."	"Other: Total RNA was isolated from microdissected fresh frozen tissues using TRIzol (Invitrogen, Carlsbad, CA) according to the manufacturer's protocol. RNA integrity for each sample was confirmed with the Agilent 2100 Bioanalyzer (Agilent Technologies, Palo Alto, CA)."	"Other: Total RNA was isolated from microdissected fresh frozen tissues using TRIzol (Invitrogen, Carlsbad, CA) according to the manufacturer's protocol. RNA integrity for each sample was confirmed with the Agilent 2100 Bioanalyzer (Agilent Technologies, Palo Alto, CA)."	"Other: Total RNA was isolated from microdissected fresh frozen tissues using TRIzol (Invitrogen, Carlsbad, CA) according to the manufacturer's protocol. RNA integrity for each sample was confirmed with the Agilent 2100 Bioanalyzer (Agilent Technologies, Palo Alto, CA)."	"Other: Total RNA was isolated from microdissected fresh frozen tissues using TRIzol (Invitrogen, Carlsbad, CA) according to the manufacturer's protocol. RNA integrity for each sample was confirmed with the Agilent 2100 Bioanalyzer (Agilent Technologies, Palo Alto, CA)."	"Other: Total RNA was isolated from microdissected fresh frozen tissues using TRIzol (Invitrogen, Carlsbad, CA) according to the manufacturer's protocol. RNA integrity for each sample was confirmed with the Agilent 2100 Bioanalyzer (Agilent Technologies, Palo Alto, CA)."	"Other: Total RNA was isolated from microdissected fresh frozen tissues using TRIzol (Invitrogen, Carlsbad, CA) according to the manufacturer's protocol. RNA integrity for each sample was confirmed with the Agilent 2100 Bioanalyzer (Agilent Technologies, Palo Alto, CA)."	"Other: Total RNA was isolated from microdissected fresh frozen tissues using TRIzol (Invitrogen, Carlsbad, CA) according to the manufacturer's protocol. RNA integrity for each sample was confirmed with the Agilent 2100 Bioanalyzer (Agilent Technologies, Palo Alto, CA)."	"Other: Total RNA was isolated from microdissected fresh frozen tissues using TRIzol (Invitrogen, Carlsbad, CA) according to the manufacturer's protocol. RNA integrity for each sample was confirmed with the Agilent 2100 Bioanalyzer (Agilent Technologies, Palo Alto, CA)."	"Other: Total RNA was isolated from microdissected fresh frozen tissues using TRIzol (Invitrogen, Carlsbad, CA) according to the manufacturer's protocol. RNA integrity for each sample was confirmed with the Agilent 2100 Bioanalyzer (Agilent Technologies, Palo Alto, CA)."	"Other: Total RNA was isolated from microdissected fresh frozen tissues using TRIzol (Invitrogen, Carlsbad, CA) according to the manufacturer's protocol. RNA integrity for each sample was confirmed with the Agilent 2100 Bioanalyzer (Agilent Technologies, Palo Alto, CA)."	"Other: Total RNA was isolated from microdissected fresh frozen tissues using TRIzol (Invitrogen, Carlsbad, CA) according to the manufacturer's protocol. RNA integrity for each sample was confirmed with the Agilent 2100 Bioanalyzer (Agilent Technologies, Palo Alto, CA)."	"Other: Total RNA was isolated from microdissected fresh frozen tissues using TRIzol (Invitrogen, Carlsbad, CA) according to the manufacturer's protocol. RNA integrity for each sample was confirmed with the Agilent 2100 Bioanalyzer (Agilent Technologies, Palo Alto, CA)."	"Other: Total RNA was isolated from microdissected fresh frozen tissues using TRIzol (Invitrogen, Carlsbad, CA) according to the manufacturer's protocol. RNA integrity for each sample was confirmed with the Agilent 2100 Bioanalyzer (Agilent Technologies, Palo Alto, CA)."	"Other: Total RNA was isolated from microdissected fresh frozen tissues using TRIzol (Invitrogen, Carlsbad, CA) according to the manufacturer's protocol. RNA integrity for each sample was confirmed with the Agilent 2100 Bioanalyzer (Agilent Technologies, Palo Alto, CA)."	"Other: Total RNA was isolated from microdissected fresh frozen tissues using TRIzol (Invitrogen, Carlsbad, CA) according to the manufacturer's protocol. RNA integrity for each sample was confirmed with the Agilent 2100 Bioanalyzer (Agilent Technologies, Palo Alto, CA)."	"Other: Total RNA was isolated from microdissected fresh frozen tissues using TRIzol (Invitrogen, Carlsbad, CA) according to the manufacturer's protocol. RNA integrity for each sample was confirmed with the Agilent 2100 Bioanalyzer (Agilent Technologies, Palo Alto, CA)."	"Other: Total RNA was isolated from microdissected fresh frozen tissues using TRIzol (Invitrogen, Carlsbad, CA) according to the manufacturer's protocol. RNA integrity for each sample was confirmed with the Agilent 2100 Bioanalyzer (Agilent Technologies, Palo Alto, CA)."	"Other: Total RNA was isolated from microdissected fresh frozen tissues using TRIzol (Invitrogen, Carlsbad, CA) according to the manufacturer's protocol. RNA integrity for each sample was confirmed with the Agilent 2100 Bioanalyzer (Agilent Technologies, Palo Alto, CA)."	"Other: Total RNA was isolated from microdissected fresh frozen tissues using TRIzol (Invitrogen, Carlsbad, CA) according to the manufacturer's protocol. RNA integrity for each sample was confirmed with the Agilent 2100 Bioanalyzer (Agilent Technologies, Palo Alto, CA)."	"Other: Total RNA was isolated from microdissected fresh frozen tissues using TRIzol (Invitrogen, Carlsbad, CA) according to the manufacturer's protocol. RNA integrity for each sample was confirmed with the Agilent 2100 Bioanalyzer (Agilent Technologies, Palo Alto, CA)."	"Other: Total RNA was isolated from microdissected fresh frozen tissues using TRIzol (Invitrogen, Carlsbad, CA) according to the manufacturer's protocol. RNA integrity for each sample was confirmed with the Agilent 2100 Bioanalyzer (Agilent Technologies, Palo Alto, CA)."	"Other: Total RNA was isolated from microdissected fresh frozen tissues using TRIzol (Invitrogen, Carlsbad, CA) according to the manufacturer's protocol. RNA integrity for each sample was confirmed with the Agilent 2100 Bioanalyzer (Agilent Technologies, Palo Alto, CA)."	"Other: Total RNA was isolated from microdissected fresh frozen tissues using TRIzol (Invitrogen, Carlsbad, CA) according to the manufacturer's protocol. RNA integrity for each sample was confirmed with the Agilent 2100 Bioanalyzer (Agilent Technologies, Palo Alto, CA)."	"Other: Total RNA was isolated from microdissected fresh frozen tissues using TRIzol (Invitrogen, Carlsbad, CA) according to the manufacturer's protocol. RNA integrity for each sample was confirmed with the Agilent 2100 Bioanalyzer (Agilent Technologies, Palo Alto, CA)."	"Other: Total RNA was isolated from microdissected fresh frozen tissues using TRIzol (Invitrogen, Carlsbad, CA) according to the manufacturer's protocol. RNA integrity for each sample was confirmed with the Agilent 2100 Bioanalyzer (Agilent Technologies, Palo Alto, CA)."	"Other: Total RNA was isolated from microdissected fresh frozen tissues using TRIzol (Invitrogen, Carlsbad, CA) according to the manufacturer's protocol. RNA integrity for each sample was confirmed with the Agilent 2100 Bioanalyzer (Agilent Technologies, Palo Alto, CA)."	"Other: Total RNA was isolated from microdissected fresh frozen tissues using TRIzol (Invitrogen, Carlsbad, CA) according to the manufacturer's protocol. RNA integrity for each sample was confirmed with the Agilent 2100 Bioanalyzer (Agilent Technologies, Palo Alto, CA)."	"Other: Total RNA was isolated from microdissected fresh frozen tissues using TRIzol (Invitrogen, Carlsbad, CA) according to the manufacturer's protocol. RNA integrity for each sample was confirmed with the Agilent 2100 Bioanalyzer (Agilent Technologies, Palo Alto, CA)."	"Other: Total RNA was isolated from microdissected fresh frozen tissues using TRIzol (Invitrogen, Carlsbad, CA) according to the manufacturer's protocol. RNA integrity for each sample was confirmed with the Agilent 2100 Bioanalyzer (Agilent Technologies, Palo Alto, CA)."	"Other: Total RNA was isolated from microdissected fresh frozen tissues using TRIzol (Invitrogen, Carlsbad, CA) according to the manufacturer's protocol. RNA integrity for each sample was confirmed with the Agilent 2100 Bioanalyzer (Agilent Technologies, Palo Alto, CA)."	"Other: Total RNA was isolated from microdissected fresh frozen tissues using TRIzol (Invitrogen, Carlsbad, CA) according to the manufacturer's protocol. RNA integrity for each sample was confirmed with the Agilent 2100 Bioanalyzer (Agilent Technologies, Palo Alto, CA)."	"Other: Total RNA was isolated from microdissected fresh frozen tissues using TRIzol (Invitrogen, Carlsbad, CA) according to the manufacturer's protocol. RNA integrity for each sample was confirmed with the Agilent 2100 Bioanalyzer (Agilent Technologies, Palo Alto, CA)."	"Other: Total RNA was isolated from microdissected fresh frozen tissues using TRIzol (Invitrogen, Carlsbad, CA) according to the manufacturer's protocol. RNA integrity for each sample was confirmed with the Agilent 2100 Bioanalyzer (Agilent Technologies, Palo Alto, CA)."	"Other: Total RNA was isolated from microdissected fresh frozen tissues using TRIzol (Invitrogen, Carlsbad, CA) according to the manufacturer's protocol. RNA integrity for each sample was confirmed with the Agilent 2100 Bioanalyzer (Agilent Technologies, Palo Alto, CA)."	"Other: Total RNA was isolated from microdissected fresh frozen tissues using TRIzol (Invitrogen, Carlsbad, CA) according to the manufacturer's protocol. RNA integrity for each sample was confirmed with the Agilent 2100 Bioanalyzer (Agilent Technologies, Palo Alto, CA)."	"Other: Total RNA was isolated from microdissected fresh frozen tissues using TRIzol (Invitrogen, Carlsbad, CA) according to the manufacturer's protocol. RNA integrity for each sample was confirmed with the Agilent 2100 Bioanalyzer (Agilent Technologies, Palo Alto, CA)."	"Other: Total RNA was isolated from microdissected fresh frozen tissues using TRIzol (Invitrogen, Carlsbad, CA) according to the manufacturer's protocol. RNA integrity for each sample was confirmed with the Agilent 2100 Bioanalyzer (Agilent Technologies, Palo Alto, CA)."	"Other: Total RNA was isolated from microdissected fresh frozen tissues using TRIzol (Invitrogen, Carlsbad, CA) according to the manufacturer's protocol. RNA integrity for each sample was confirmed with the Agilent 2100 Bioanalyzer (Agilent Technologies, Palo Alto, CA)."	"Other: Total RNA was isolated from microdissected fresh frozen tissues using TRIzol (Invitrogen, Carlsbad, CA) according to the manufacturer's protocol. RNA integrity for each sample was confirmed with the Agilent 2100 Bioanalyzer (Agilent Technologies, Palo Alto, CA)."	"Other: Total RNA was isolated from microdissected fresh frozen tissues using TRIzol (Invitrogen, Carlsbad, CA) according to the manufacturer's protocol. RNA integrity for each sample was confirmed with the Agilent 2100 Bioanalyzer (Agilent Technologies, Palo Alto, CA)."	"Other: Total RNA was isolated from microdissected fresh frozen tissues using TRIzol (Invitrogen, Carlsbad, CA) according to the manufacturer's protocol. RNA integrity for each sample was confirmed with the Agilent 2100 Bioanalyzer (Agilent Technologies, Palo Alto, CA)."	"Other: Total RNA was isolated from microdissected fresh frozen tissues using TRIzol (Invitrogen, Carlsbad, CA) according to the manufacturer's protocol. RNA integrity for each sample was confirmed with the Agilent 2100 Bioanalyzer (Agilent Technologies, Palo Alto, CA)."	"Other: Total RNA was isolated from microdissected fresh frozen tissues using TRIzol (Invitrogen, Carlsbad, CA) according to the manufacturer's protocol. RNA integrity for each sample was confirmed with the Agilent 2100 Bioanalyzer (Agilent Technologies, Palo Alto, CA)."	"Other: Total RNA was isolated from microdissected fresh frozen tissues using TRIzol (Invitrogen, Carlsbad, CA) according to the manufacturer's protocol. RNA integrity for each sample was confirmed with the Agilent 2100 Bioanalyzer (Agilent Technologies, Palo Alto, CA)."	"Other: Total RNA was isolated from microdissected fresh frozen tissues using TRIzol (Invitrogen, Carlsbad, CA) according to the manufacturer's protocol. RNA integrity for each sample was confirmed with the Agilent 2100 Bioanalyzer (Agilent Technologies, Palo Alto, CA)."	"Other: Total RNA was isolated from microdissected fresh frozen tissues using TRIzol (Invitrogen, Carlsbad, CA) according to the manufacturer's protocol. RNA integrity for each sample was confirmed with the Agilent 2100 Bioanalyzer (Agilent Technologies, Palo Alto, CA)."	"Other: Total RNA was isolated from microdissected fresh frozen tissues using TRIzol (Invitrogen, Carlsbad, CA) according to the manufacturer's protocol. RNA integrity for each sample was confirmed with the Agilent 2100 Bioanalyzer (Agilent Technologies, Palo Alto, CA)."	"Other: Total RNA was isolated from microdissected fresh frozen tissues using TRIzol (Invitrogen, Carlsbad, CA) according to the manufacturer's protocol. RNA integrity for each sample was confirmed with the Agilent 2100 Bioanalyzer (Agilent Technologies, Palo Alto, CA)."	"Other: Total RNA was isolated from microdissected fresh frozen tissues using TRIzol (Invitrogen, Carlsbad, CA) according to the manufacturer's protocol. RNA integrity for each sample was confirmed with the Agilent 2100 Bioanalyzer (Agilent Technologies, Palo Alto, CA)."	"Other: Total RNA was isolated from microdissected fresh frozen tissues using TRIzol (Invitrogen, Carlsbad, CA) according to the manufacturer's protocol. RNA integrity for each sample was confirmed with the Agilent 2100 Bioanalyzer (Agilent Technologies, Palo Alto, CA)."	"Other: Total RNA was isolated from microdissected fresh frozen tissues using TRIzol (Invitrogen, Carlsbad, CA) according to the manufacturer's protocol. RNA integrity for each sample was confirmed with the Agilent 2100 Bioanalyzer (Agilent Technologies, Palo Alto, CA)."	"Other: Total RNA was isolated from microdissected fresh frozen tissues using TRIzol (Invitrogen, Carlsbad, CA) according to the manufacturer's protocol. RNA integrity for each sample was confirmed with the Agilent 2100 Bioanalyzer (Agilent Technologies, Palo Alto, CA)."	"Other: Total RNA was isolated from microdissected fresh frozen tissues using TRIzol (Invitrogen, Carlsbad, CA) according to the manufacturer's protocol. RNA integrity for each sample was confirmed with the Agilent 2100 Bioanalyzer (Agilent Technologies, Palo Alto, CA)."	"Other: Total RNA was isolated from microdissected fresh frozen tissues using TRIzol (Invitrogen, Carlsbad, CA) according to the manufacturer's protocol. RNA integrity for each sample was confirmed with the Agilent 2100 Bioanalyzer (Agilent Technologies, Palo Alto, CA)."	"Other: Total RNA was isolated from microdissected fresh frozen tissues using TRIzol (Invitrogen, Carlsbad, CA) according to the manufacturer's protocol. RNA integrity for each sample was confirmed with the Agilent 2100 Bioanalyzer (Agilent Technologies, Palo Alto, CA)."	"Other: Total RNA was isolated from microdissected fresh frozen tissues using TRIzol (Invitrogen, Carlsbad, CA) according to the manufacturer's protocol. RNA integrity for each sample was confirmed with the Agilent 2100 Bioanalyzer (Agilent Technologies, Palo Alto, CA)."	"Other: Total RNA was isolated from microdissected fresh frozen tissues using TRIzol (Invitrogen, Carlsbad, CA) according to the manufacturer's protocol. RNA integrity for each sample was confirmed with the Agilent 2100 Bioanalyzer (Agilent Technologies, Palo Alto, CA)."	"Other: Total RNA was isolated from microdissected fresh frozen tissues using TRIzol (Invitrogen, Carlsbad, CA) according to the manufacturer's protocol. RNA integrity for each sample was confirmed with the Agilent 2100 Bioanalyzer (Agilent Technologies, Palo Alto, CA)."	"Other: Total RNA was isolated from microdissected fresh frozen tissues using TRIzol (Invitrogen, Carlsbad, CA) according to the manufacturer's protocol. RNA integrity for each sample was confirmed with the Agilent 2100 Bioanalyzer (Agilent Technologies, Palo Alto, CA)."	"Other: Total RNA was isolated from microdissected fresh frozen tissues using TRIzol (Invitrogen, Carlsbad, CA) according to the manufacturer's protocol. RNA integrity for each sample was confirmed with the Agilent 2100 Bioanalyzer (Agilent Technologies, Palo Alto, CA)."	"Other: Total RNA was isolated from microdissected fresh frozen tissues using TRIzol (Invitrogen, Carlsbad, CA) according to the manufacturer's protocol. RNA integrity for each sample was confirmed with the Agilent 2100 Bioanalyzer (Agilent Technologies, Palo Alto, CA)."	"Other: Total RNA was isolated from microdissected fresh frozen tissues using TRIzol (Invitrogen, Carlsbad, CA) according to the manufacturer's protocol. RNA integrity for each sample was confirmed with the Agilent 2100 Bioanalyzer (Agilent Technologies, Palo Alto, CA)."	"Other: Total RNA was isolated from microdissected fresh frozen tissues using TRIzol (Invitrogen, Carlsbad, CA) according to the manufacturer's protocol. RNA integrity for each sample was confirmed with the Agilent 2100 Bioanalyzer (Agilent Technologies, Palo Alto, CA)."	"Other: Total RNA was isolated from microdissected fresh frozen tissues using TRIzol (Invitrogen, Carlsbad, CA) according to the manufacturer's protocol. RNA integrity for each sample was confirmed with the Agilent 2100 Bioanalyzer (Agilent Technologies, Palo Alto, CA)."	"Other: Total RNA was isolated from microdissected fresh frozen tissues using TRIzol (Invitrogen, Carlsbad, CA) according to the manufacturer's protocol. RNA integrity for each sample was confirmed with the Agilent 2100 Bioanalyzer (Agilent Technologies, Palo Alto, CA)."	"Other: Total RNA was isolated from microdissected fresh frozen tissues using TRIzol (Invitrogen, Carlsbad, CA) according to the manufacturer's protocol. RNA integrity for each sample was confirmed with the Agilent 2100 Bioanalyzer (Agilent Technologies, Palo Alto, CA)."	"Other: Total RNA was isolated from microdissected fresh frozen tissues using TRIzol (Invitrogen, Carlsbad, CA) according to the manufacturer's protocol. RNA integrity for each sample was confirmed with the Agilent 2100 Bioanalyzer (Agilent Technologies, Palo Alto, CA)."	"Other: Total RNA was isolated from microdissected fresh frozen tissues using TRIzol (Invitrogen, Carlsbad, CA) according to the manufacturer's protocol. RNA integrity for each sample was confirmed with the Agilent 2100 Bioanalyzer (Agilent Technologies, Palo Alto, CA)."	"Other: Total RNA was isolated from microdissected fresh frozen tissues using TRIzol (Invitrogen, Carlsbad, CA) according to the manufacturer's protocol. RNA integrity for each sample was confirmed with the Agilent 2100 Bioanalyzer (Agilent Technologies, Palo Alto, CA)."	"Other: Total RNA was isolated from microdissected fresh frozen tissues using TRIzol (Invitrogen, Carlsbad, CA) according to the manufacturer's protocol. RNA integrity for each sample was confirmed with the Agilent 2100 Bioanalyzer (Agilent Technologies, Palo Alto, CA)."	"Other: Total RNA was isolated from microdissected fresh frozen tissues using TRIzol (Invitrogen, Carlsbad, CA) according to the manufacturer's protocol. RNA integrity for each sample was confirmed with the Agilent 2100 Bioanalyzer (Agilent Technologies, Palo Alto, CA)."	"Other: Total RNA was isolated from microdissected fresh frozen tissues using TRIzol (Invitrogen, Carlsbad, CA) according to the manufacturer's protocol. RNA integrity for each sample was confirmed with the Agilent 2100 Bioanalyzer (Agilent Technologies, Palo Alto, CA)."	"Other: Total RNA was isolated from microdissected fresh frozen tissues using TRIzol (Invitrogen, Carlsbad, CA) according to the manufacturer's protocol. RNA integrity for each sample was confirmed with the Agilent 2100 Bioanalyzer (Agilent Technologies, Palo Alto, CA)."	"Other: Total RNA was isolated from microdissected fresh frozen tissues using TRIzol (Invitrogen, Carlsbad, CA) according to the manufacturer's protocol. RNA integrity for each sample was confirmed with the Agilent 2100 Bioanalyzer (Agilent Technologies, Palo Alto, CA)."	"Other: Total RNA was isolated from microdissected fresh frozen tissues using TRIzol (Invitrogen, Carlsbad, CA) according to the manufacturer's protocol. RNA integrity for each sample was confirmed with the Agilent 2100 Bioanalyzer (Agilent Technologies, Palo Alto, CA)."	"Other: Total RNA was isolated from microdissected fresh frozen tissues using TRIzol (Invitrogen, Carlsbad, CA) according to the manufacturer's protocol. RNA integrity for each sample was confirmed with the Agilent 2100 Bioanalyzer (Agilent Technologies, Palo Alto, CA)."	"Other: Total RNA was isolated from microdissected fresh frozen tissues using TRIzol (Invitrogen, Carlsbad, CA) according to the manufacturer's protocol. RNA integrity for each sample was confirmed with the Agilent 2100 Bioanalyzer (Agilent Technologies, Palo Alto, CA)."	"Other: Total RNA was isolated from microdissected fresh frozen tissues using TRIzol (Invitrogen, Carlsbad, CA) according to the manufacturer's protocol. RNA integrity for each sample was confirmed with the Agilent 2100 Bioanalyzer (Agilent Technologies, Palo Alto, CA)."	"Other: Total RNA was isolated from microdissected fresh frozen tissues using TRIzol (Invitrogen, Carlsbad, CA) according to the manufacturer's protocol. RNA integrity for each sample was confirmed with the Agilent 2100 Bioanalyzer (Agilent Technologies, Palo Alto, CA)."	"Other: Total RNA was isolated from microdissected fresh frozen tissues using TRIzol (Invitrogen, Carlsbad, CA) according to the manufacturer's protocol. RNA integrity for each sample was confirmed with the Agilent 2100 Bioanalyzer (Agilent Technologies, Palo Alto, CA)."	"Other: Total RNA was isolated from microdissected fresh frozen tissues using TRIzol (Invitrogen, Carlsbad, CA) according to the manufacturer's protocol. RNA integrity for each sample was confirmed with the Agilent 2100 Bioanalyzer (Agilent Technologies, Palo Alto, CA)."	"Other: Total RNA was isolated from microdissected fresh frozen tissues using TRIzol (Invitrogen, Carlsbad, CA) according to the manufacturer's protocol. RNA integrity for each sample was confirmed with the Agilent 2100 Bioanalyzer (Agilent Technologies, Palo Alto, CA)."	"Other: Total RNA was isolated from microdissected fresh frozen tissues using TRIzol (Invitrogen, Carlsbad, CA) according to the manufacturer's protocol. RNA integrity for each sample was confirmed with the Agilent 2100 Bioanalyzer (Agilent Technologies, Palo Alto, CA)."	"Other: Total RNA was isolated from microdissected fresh frozen tissues using TRIzol (Invitrogen, Carlsbad, CA) according to the manufacturer's protocol. RNA integrity for each sample was confirmed with the Agilent 2100 Bioanalyzer (Agilent Technologies, Palo Alto, CA)."	"Other: Total RNA was isolated from microdissected fresh frozen tissues using TRIzol (Invitrogen, Carlsbad, CA) according to the manufacturer's protocol. RNA integrity for each sample was confirmed with the Agilent 2100 Bioanalyzer (Agilent Technologies, Palo Alto, CA)."	"Other: Total RNA was isolated from microdissected fresh frozen tissues using TRIzol (Invitrogen, Carlsbad, CA) according to the manufacturer's protocol. RNA integrity for each sample was confirmed with the Agilent 2100 Bioanalyzer (Agilent Technologies, Palo Alto, CA)."	"Other: Total RNA was isolated from microdissected fresh frozen tissues using TRIzol (Invitrogen, Carlsbad, CA) according to the manufacturer's protocol. RNA integrity for each sample was confirmed with the Agilent 2100 Bioanalyzer (Agilent Technologies, Palo Alto, CA)."	"Other: Total RNA was isolated from microdissected fresh frozen tissues using TRIzol (Invitrogen, Carlsbad, CA) according to the manufacturer's protocol. RNA integrity for each sample was confirmed with the Agilent 2100 Bioanalyzer (Agilent Technologies, Palo Alto, CA)."	"Other: Total RNA was isolated from microdissected fresh frozen tissues using TRIzol (Invitrogen, Carlsbad, CA) according to the manufacturer's protocol. RNA integrity for each sample was confirmed with the Agilent 2100 Bioanalyzer (Agilent Technologies, Palo Alto, CA)."	"Other: Total RNA was isolated from microdissected fresh frozen tissues using TRIzol (Invitrogen, Carlsbad, CA) according to the manufacturer's protocol. RNA integrity for each sample was confirmed with the Agilent 2100 Bioanalyzer (Agilent Technologies, Palo Alto, CA)."	"Other: Total RNA was isolated from microdissected fresh frozen tissues using TRIzol (Invitrogen, Carlsbad, CA) according to the manufacturer's protocol. RNA integrity for each sample was confirmed with the Agilent 2100 Bioanalyzer (Agilent Technologies, Palo Alto, CA)."	"Other: Total RNA was isolated from microdissected fresh frozen tissues using TRIzol (Invitrogen, Carlsbad, CA) according to the manufacturer's protocol. RNA integrity for each sample was confirmed with the Agilent 2100 Bioanalyzer (Agilent Technologies, Palo Alto, CA)."	"Other: Total RNA was isolated from microdissected fresh frozen tissues using TRIzol (Invitrogen, Carlsbad, CA) according to the manufacturer's protocol. RNA integrity for each sample was confirmed with the Agilent 2100 Bioanalyzer (Agilent Technologies, Palo Alto, CA)."	"Other: Total RNA was isolated from microdissected fresh frozen tissues using TRIzol (Invitrogen, Carlsbad, CA) according to the manufacturer's protocol. RNA integrity for each sample was confirmed with the Agilent 2100 Bioanalyzer (Agilent Technologies, Palo Alto, CA)."	"Other: Total RNA was isolated from microdissected fresh frozen tissues using TRIzol (Invitrogen, Carlsbad, CA) according to the manufacturer's protocol. RNA integrity for each sample was confirmed with the Agilent 2100 Bioanalyzer (Agilent Technologies, Palo Alto, CA)."	"Other: Total RNA was isolated from microdissected fresh frozen tissues using TRIzol (Invitrogen, Carlsbad, CA) according to the manufacturer's protocol. RNA integrity for each sample was confirmed with the Agilent 2100 Bioanalyzer (Agilent Technologies, Palo Alto, CA)."	"Other: Total RNA was isolated from microdissected fresh frozen tissues using TRIzol (Invitrogen, Carlsbad, CA) according to the manufacturer's protocol. RNA integrity for each sample was confirmed with the Agilent 2100 Bioanalyzer (Agilent Technologies, Palo Alto, CA)."	"Other: Total RNA was isolated from microdissected fresh frozen tissues using TRIzol (Invitrogen, Carlsbad, CA) according to the manufacturer's protocol. RNA integrity for each sample was confirmed with the Agilent 2100 Bioanalyzer (Agilent Technologies, Palo Alto, CA)."	"Other: Total RNA was isolated from microdissected fresh frozen tissues using TRIzol (Invitrogen, Carlsbad, CA) according to the manufacturer's protocol. RNA integrity for each sample was confirmed with the Agilent 2100 Bioanalyzer (Agilent Technologies, Palo Alto, CA)."	"Other: Total RNA was isolated from microdissected fresh frozen tissues using TRIzol (Invitrogen, Carlsbad, CA) according to the manufacturer's protocol. RNA integrity for each sample was confirmed with the Agilent 2100 Bioanalyzer (Agilent Technologies, Palo Alto, CA)."	"Other: Total RNA was isolated from microdissected fresh frozen tissues using TRIzol (Invitrogen, Carlsbad, CA) according to the manufacturer's protocol. RNA integrity for each sample was confirmed with the Agilent 2100 Bioanalyzer (Agilent Technologies, Palo Alto, CA)."	"Other: Total RNA was isolated from microdissected fresh frozen tissues using TRIzol (Invitrogen, Carlsbad, CA) according to the manufacturer's protocol. RNA integrity for each sample was confirmed with the Agilent 2100 Bioanalyzer (Agilent Technologies, Palo Alto, CA)."	"Other: Total RNA was isolated from microdissected fresh frozen tissues using TRIzol (Invitrogen, Carlsbad, CA) according to the manufacturer's protocol. RNA integrity for each sample was confirmed with the Agilent 2100 Bioanalyzer (Agilent Technologies, Palo Alto, CA)."	"Other: Total RNA was isolated from microdissected fresh frozen tissues using TRIzol (Invitrogen, Carlsbad, CA) according to the manufacturer's protocol. RNA integrity for each sample was confirmed with the Agilent 2100 Bioanalyzer (Agilent Technologies, Palo Alto, CA)."	"Other: Total RNA was isolated from microdissected fresh frozen tissues using TRIzol (Invitrogen, Carlsbad, CA) according to the manufacturer's protocol. RNA integrity for each sample was confirmed with the Agilent 2100 Bioanalyzer (Agilent Technologies, Palo Alto, CA)."	"Other: Total RNA was isolated from microdissected fresh frozen tissues using TRIzol (Invitrogen, Carlsbad, CA) according to the manufacturer's protocol. RNA integrity for each sample was confirmed with the Agilent 2100 Bioanalyzer (Agilent Technologies, Palo Alto, CA)."	"Other: Total RNA was isolated from microdissected fresh frozen tissues using TRIzol (Invitrogen, Carlsbad, CA) according to the manufacturer's protocol. RNA integrity for each sample was confirmed with the Agilent 2100 Bioanalyzer (Agilent Technologies, Palo Alto, CA)."	"Other: Total RNA was isolated from microdissected fresh frozen tissues using TRIzol (Invitrogen, Carlsbad, CA) according to the manufacturer's protocol. RNA integrity for each sample was confirmed with the Agilent 2100 Bioanalyzer (Agilent Technologies, Palo Alto, CA)."	"Other: Total RNA was isolated from microdissected fresh frozen tissues using TRIzol (Invitrogen, Carlsbad, CA) according to the manufacturer's protocol. RNA integrity for each sample was confirmed with the Agilent 2100 Bioanalyzer (Agilent Technologies, Palo Alto, CA)."	"Other: Total RNA was isolated from microdissected fresh frozen tissues using TRIzol (Invitrogen, Carlsbad, CA) according to the manufacturer's protocol. RNA integrity for each sample was confirmed with the Agilent 2100 Bioanalyzer (Agilent Technologies, Palo Alto, CA)."	"Other: Total RNA was isolated from microdissected fresh frozen tissues using TRIzol (Invitrogen, Carlsbad, CA) according to the manufacturer's protocol. RNA integrity for each sample was confirmed with the Agilent 2100 Bioanalyzer (Agilent Technologies, Palo Alto, CA)."	"Other: Total RNA was isolated from microdissected fresh frozen tissues using TRIzol (Invitrogen, Carlsbad, CA) according to the manufacturer's protocol. RNA integrity for each sample was confirmed with the Agilent 2100 Bioanalyzer (Agilent Technologies, Palo Alto, CA)."	"Other: Total RNA was isolated from microdissected fresh frozen tissues using TRIzol (Invitrogen, Carlsbad, CA) according to the manufacturer's protocol. RNA integrity for each sample was confirmed with the Agilent 2100 Bioanalyzer (Agilent Technologies, Palo Alto, CA)."	"Other: Total RNA was isolated from microdissected fresh frozen tissues using TRIzol (Invitrogen, Carlsbad, CA) according to the manufacturer's protocol. RNA integrity for each sample was confirmed with the Agilent 2100 Bioanalyzer (Agilent Technologies, Palo Alto, CA)."	"Other: Total RNA was isolated from microdissected fresh frozen tissues using TRIzol (Invitrogen, Carlsbad, CA) according to the manufacturer's protocol. RNA integrity for each sample was confirmed with the Agilent 2100 Bioanalyzer (Agilent Technologies, Palo Alto, CA)."	"Other: Total RNA was isolated from microdissected fresh frozen tissues using TRIzol (Invitrogen, Carlsbad, CA) according to the manufacturer's protocol. RNA integrity for each sample was confirmed with the Agilent 2100 Bioanalyzer (Agilent Technologies, Palo Alto, CA)."	"Other: Total RNA was isolated from microdissected fresh frozen tissues using TRIzol (Invitrogen, Carlsbad, CA) according to the manufacturer's protocol. RNA integrity for each sample was confirmed with the Agilent 2100 Bioanalyzer (Agilent Technologies, Palo Alto, CA)."	"Other: Total RNA was isolated from microdissected fresh frozen tissues using TRIzol (Invitrogen, Carlsbad, CA) according to the manufacturer's protocol. RNA integrity for each sample was confirmed with the Agilent 2100 Bioanalyzer (Agilent Technologies, Palo Alto, CA)."	"Other: Total RNA was isolated from microdissected fresh frozen tissues using TRIzol (Invitrogen, Carlsbad, CA) according to the manufacturer's protocol. RNA integrity for each sample was confirmed with the Agilent 2100 Bioanalyzer (Agilent Technologies, Palo Alto, CA)."	"Other: Total RNA was isolated from microdissected fresh frozen tissues using TRIzol (Invitrogen, Carlsbad, CA) according to the manufacturer's protocol. RNA integrity for each sample was confirmed with the Agilent 2100 Bioanalyzer (Agilent Technologies, Palo Alto, CA)."	"Other: Total RNA was isolated from microdissected fresh frozen tissues using TRIzol (Invitrogen, Carlsbad, CA) according to the manufacturer's protocol. RNA integrity for each sample was confirmed with the Agilent 2100 Bioanalyzer (Agilent Technologies, Palo Alto, CA)."	"Other: Total RNA was isolated from microdissected fresh frozen tissues using TRIzol (Invitrogen, Carlsbad, CA) according to the manufacturer's protocol. RNA integrity for each sample was confirmed with the Agilent 2100 Bioanalyzer (Agilent Technologies, Palo Alto, CA)."	"Other: Total RNA was isolated from microdissected fresh frozen tissues using TRIzol (Invitrogen, Carlsbad, CA) according to the manufacturer's protocol. RNA integrity for each sample was confirmed with the Agilent 2100 Bioanalyzer (Agilent Technologies, Palo Alto, CA)."	"Other: Total RNA was isolated from microdissected fresh frozen tissues using TRIzol (Invitrogen, Carlsbad, CA) according to the manufacturer's protocol. RNA integrity for each sample was confirmed with the Agilent 2100 Bioanalyzer (Agilent Technologies, Palo Alto, CA)."	"Other: Total RNA was isolated from microdissected fresh frozen tissues using TRIzol (Invitrogen, Carlsbad, CA) according to the manufacturer's protocol. RNA integrity for each sample was confirmed with the Agilent 2100 Bioanalyzer (Agilent Technologies, Palo Alto, CA)."	"Other: Total RNA was isolated from microdissected fresh frozen tissues using TRIzol (Invitrogen, Carlsbad, CA) according to the manufacturer's protocol. RNA integrity for each sample was confirmed with the Agilent 2100 Bioanalyzer (Agilent Technologies, Palo Alto, CA)."	"Other: Total RNA was isolated from microdissected fresh frozen tissues using TRIzol (Invitrogen, Carlsbad, CA) according to the manufacturer's protocol. RNA integrity for each sample was confirmed with the Agilent 2100 Bioanalyzer (Agilent Technologies, Palo Alto, CA)."	"Other: Total RNA was isolated from microdissected fresh frozen tissues using TRIzol (Invitrogen, Carlsbad, CA) according to the manufacturer's protocol. RNA integrity for each sample was confirmed with the Agilent 2100 Bioanalyzer (Agilent Technologies, Palo Alto, CA)."	"Other: Total RNA was isolated from microdissected fresh frozen tissues using TRIzol (Invitrogen, Carlsbad, CA) according to the manufacturer's protocol. RNA integrity for each sample was confirmed with the Agilent 2100 Bioanalyzer (Agilent Technologies, Palo Alto, CA)."	"Other: Total RNA was isolated from microdissected fresh frozen tissues using TRIzol (Invitrogen, Carlsbad, CA) according to the manufacturer's protocol. RNA integrity for each sample was confirmed with the Agilent 2100 Bioanalyzer (Agilent Technologies, Palo Alto, CA)."	"Other: Total RNA was isolated from microdissected fresh frozen tissues using TRIzol (Invitrogen, Carlsbad, CA) according to the manufacturer's protocol. RNA integrity for each sample was confirmed with the Agilent 2100 Bioanalyzer (Agilent Technologies, Palo Alto, CA)."	"Other: Total RNA was isolated from microdissected fresh frozen tissues using TRIzol (Invitrogen, Carlsbad, CA) according to the manufacturer's protocol. RNA integrity for each sample was confirmed with the Agilent 2100 Bioanalyzer (Agilent Technologies, Palo Alto, CA)."	"Other: Total RNA was isolated from microdissected fresh frozen tissues using TRIzol (Invitrogen, Carlsbad, CA) according to the manufacturer's protocol. RNA integrity for each sample was confirmed with the Agilent 2100 Bioanalyzer (Agilent Technologies, Palo Alto, CA)."	"Other: Total RNA was isolated from microdissected fresh frozen tissues using TRIzol (Invitrogen, Carlsbad, CA) according to the manufacturer's protocol. RNA integrity for each sample was confirmed with the Agilent 2100 Bioanalyzer (Agilent Technologies, Palo Alto, CA)."	"Other: Total RNA was isolated from microdissected fresh frozen tissues using TRIzol (Invitrogen, Carlsbad, CA) according to the manufacturer's protocol. RNA integrity for each sample was confirmed with the Agilent 2100 Bioanalyzer (Agilent Technologies, Palo Alto, CA)."	"Other: Total RNA was isolated from microdissected fresh frozen tissues using TRIzol (Invitrogen, Carlsbad, CA) according to the manufacturer's protocol. RNA integrity for each sample was confirmed with the Agilent 2100 Bioanalyzer (Agilent Technologies, Palo Alto, CA)."	"Other: Total RNA was isolated from microdissected fresh frozen tissues using TRIzol (Invitrogen, Carlsbad, CA) according to the manufacturer's protocol. RNA integrity for each sample was confirmed with the Agilent 2100 Bioanalyzer (Agilent Technologies, Palo Alto, CA)."	"Other: Total RNA was isolated from microdissected fresh frozen tissues using TRIzol (Invitrogen, Carlsbad, CA) according to the manufacturer's protocol. RNA integrity for each sample was confirmed with the Agilent 2100 Bioanalyzer (Agilent Technologies, Palo Alto, CA)."	"Other: Total RNA was isolated from microdissected fresh frozen tissues using TRIzol (Invitrogen, Carlsbad, CA) according to the manufacturer's protocol. RNA integrity for each sample was confirmed with the Agilent 2100 Bioanalyzer (Agilent Technologies, Palo Alto, CA)."	"Other: Total RNA was isolated from microdissected fresh frozen tissues using TRIzol (Invitrogen, Carlsbad, CA) according to the manufacturer's protocol. RNA integrity for each sample was confirmed with the Agilent 2100 Bioanalyzer (Agilent Technologies, Palo Alto, CA)."	"Other: Total RNA was isolated from microdissected fresh frozen tissues using TRIzol (Invitrogen, Carlsbad, CA) according to the manufacturer's protocol. RNA integrity for each sample was confirmed with the Agilent 2100 Bioanalyzer (Agilent Technologies, Palo Alto, CA)."	"Other: Total RNA was isolated from microdissected fresh frozen tissues using TRIzol (Invitrogen, Carlsbad, CA) according to the manufacturer's protocol. RNA integrity for each sample was confirmed with the Agilent 2100 Bioanalyzer (Agilent Technologies, Palo Alto, CA)."	"Other: Total RNA was isolated from microdissected fresh frozen tissues using TRIzol (Invitrogen, Carlsbad, CA) according to the manufacturer's protocol. RNA integrity for each sample was confirmed with the Agilent 2100 Bioanalyzer (Agilent Technologies, Palo Alto, CA)."	"Other: Total RNA was isolated from microdissected fresh frozen tissues using TRIzol (Invitrogen, Carlsbad, CA) according to the manufacturer's protocol. RNA integrity for each sample was confirmed with the Agilent 2100 Bioanalyzer (Agilent Technologies, Palo Alto, CA)."	"Other: Total RNA was isolated from microdissected fresh frozen tissues using TRIzol (Invitrogen, Carlsbad, CA) according to the manufacturer's protocol. RNA integrity for each sample was confirmed with the Agilent 2100 Bioanalyzer (Agilent Technologies, Palo Alto, CA)."	"Other: Total RNA was isolated from microdissected fresh frozen tissues using TRIzol (Invitrogen, Carlsbad, CA) according to the manufacturer's protocol. RNA integrity for each sample was confirmed with the Agilent 2100 Bioanalyzer (Agilent Technologies, Palo Alto, CA)."	"Other: Total RNA was isolated from microdissected fresh frozen tissues using TRIzol (Invitrogen, Carlsbad, CA) according to the manufacturer's protocol. RNA integrity for each sample was confirmed with the Agilent 2100 Bioanalyzer (Agilent Technologies, Palo Alto, CA)."	"Other: Total RNA was isolated from microdissected fresh frozen tissues using TRIzol (Invitrogen, Carlsbad, CA) according to the manufacturer's protocol. RNA integrity for each sample was confirmed with the Agilent 2100 Bioanalyzer (Agilent Technologies, Palo Alto, CA)."	"Other: Total RNA was isolated from microdissected fresh frozen tissues using TRIzol (Invitrogen, Carlsbad, CA) according to the manufacturer's protocol. RNA integrity for each sample was confirmed with the Agilent 2100 Bioanalyzer (Agilent Technologies, Palo Alto, CA)."	"Other: Total RNA was isolated from microdissected fresh frozen tissues using TRIzol (Invitrogen, Carlsbad, CA) according to the manufacturer's protocol. RNA integrity for each sample was confirmed with the Agilent 2100 Bioanalyzer (Agilent Technologies, Palo Alto, CA)."	"Other: Total RNA was isolated from microdissected fresh frozen tissues using TRIzol (Invitrogen, Carlsbad, CA) according to the manufacturer's protocol. RNA integrity for each sample was confirmed with the Agilent 2100 Bioanalyzer (Agilent Technologies, Palo Alto, CA)."	"Other: Total RNA was isolated from microdissected fresh frozen tissues using TRIzol (Invitrogen, Carlsbad, CA) according to the manufacturer's protocol. RNA integrity for each sample was confirmed with the Agilent 2100 Bioanalyzer (Agilent Technologies, Palo Alto, CA)."	"Other: Total RNA was isolated from microdissected fresh frozen tissues using TRIzol (Invitrogen, Carlsbad, CA) according to the manufacturer's protocol. RNA integrity for each sample was confirmed with the Agilent 2100 Bioanalyzer (Agilent Technologies, Palo Alto, CA)."	"Other: Total RNA was isolated from microdissected fresh frozen tissues using TRIzol (Invitrogen, Carlsbad, CA) according to the manufacturer's protocol. RNA integrity for each sample was confirmed with the Agilent 2100 Bioanalyzer (Agilent Technologies, Palo Alto, CA)."	"Other: Total RNA was isolated from microdissected fresh frozen tissues using TRIzol (Invitrogen, Carlsbad, CA) according to the manufacturer's protocol. RNA integrity for each sample was confirmed with the Agilent 2100 Bioanalyzer (Agilent Technologies, Palo Alto, CA)."	"Other: Total RNA was isolated from microdissected fresh frozen tissues using TRIzol (Invitrogen, Carlsbad, CA) according to the manufacturer's protocol. RNA integrity for each sample was confirmed with the Agilent 2100 Bioanalyzer (Agilent Technologies, Palo Alto, CA)."	"Other: Total RNA was isolated from microdissected fresh frozen tissues using TRIzol (Invitrogen, Carlsbad, CA) according to the manufacturer's protocol. RNA integrity for each sample was confirmed with the Agilent 2100 Bioanalyzer (Agilent Technologies, Palo Alto, CA)."	"Other: Total RNA was isolated from microdissected fresh frozen tissues using TRIzol (Invitrogen, Carlsbad, CA) according to the manufacturer's protocol. RNA integrity for each sample was confirmed with the Agilent 2100 Bioanalyzer (Agilent Technologies, Palo Alto, CA)."	"Other: Total RNA was isolated from microdissected fresh frozen tissues using TRIzol (Invitrogen, Carlsbad, CA) according to the manufacturer's protocol. RNA integrity for each sample was confirmed with the Agilent 2100 Bioanalyzer (Agilent Technologies, Palo Alto, CA)."	"Other: Total RNA was isolated from microdissected fresh frozen tissues using TRIzol (Invitrogen, Carlsbad, CA) according to the manufacturer's protocol. RNA integrity for each sample was confirmed with the Agilent 2100 Bioanalyzer (Agilent Technologies, Palo Alto, CA)."	"Other: Total RNA was isolated from microdissected fresh frozen tissues using TRIzol (Invitrogen, Carlsbad, CA) according to the manufacturer's protocol. RNA integrity for each sample was confirmed with the Agilent 2100 Bioanalyzer (Agilent Technologies, Palo Alto, CA)."	"Other: Total RNA was isolated from microdissected fresh frozen tissues using TRIzol (Invitrogen, Carlsbad, CA) according to the manufacturer's protocol. RNA integrity for each sample was confirmed with the Agilent 2100 Bioanalyzer (Agilent Technologies, Palo Alto, CA)."	"Other: Total RNA was isolated from microdissected fresh frozen tissues using TRIzol (Invitrogen, Carlsbad, CA) according to the manufacturer's protocol. RNA integrity for each sample was confirmed with the Agilent 2100 Bioanalyzer (Agilent Technologies, Palo Alto, CA)."	"Other: Total RNA was isolated from microdissected fresh frozen tissues using TRIzol (Invitrogen, Carlsbad, CA) according to the manufacturer's protocol. RNA integrity for each sample was confirmed with the Agilent 2100 Bioanalyzer (Agilent Technologies, Palo Alto, CA)."	"Other: Total RNA was isolated from microdissected fresh frozen tissues using TRIzol (Invitrogen, Carlsbad, CA) according to the manufacturer's protocol. RNA integrity for each sample was confirmed with the Agilent 2100 Bioanalyzer (Agilent Technologies, Palo Alto, CA)."	"Other: Total RNA was isolated from microdissected fresh frozen tissues using TRIzol (Invitrogen, Carlsbad, CA) according to the manufacturer's protocol. RNA integrity for each sample was confirmed with the Agilent 2100 Bioanalyzer (Agilent Technologies, Palo Alto, CA)."	"Other: Total RNA was isolated from microdissected fresh frozen tissues using TRIzol (Invitrogen, Carlsbad, CA) according to the manufacturer's protocol. RNA integrity for each sample was confirmed with the Agilent 2100 Bioanalyzer (Agilent Technologies, Palo Alto, CA)."	"Other: Total RNA was isolated from microdissected fresh frozen tissues using TRIzol (Invitrogen, Carlsbad, CA) according to the manufacturer's protocol. RNA integrity for each sample was confirmed with the Agilent 2100 Bioanalyzer (Agilent Technologies, Palo Alto, CA)."	"Other: Total RNA was isolated from microdissected fresh frozen tissues using TRIzol (Invitrogen, Carlsbad, CA) according to the manufacturer's protocol. RNA integrity for each sample was confirmed with the Agilent 2100 Bioanalyzer (Agilent Technologies, Palo Alto, CA)."	"Other: Total RNA was isolated from microdissected fresh frozen tissues using TRIzol (Invitrogen, Carlsbad, CA) according to the manufacturer's protocol. RNA integrity for each sample was confirmed with the Agilent 2100 Bioanalyzer (Agilent Technologies, Palo Alto, CA)."	"Other: Total RNA was isolated from microdissected fresh frozen tissues using TRIzol (Invitrogen, Carlsbad, CA) according to the manufacturer's protocol. RNA integrity for each sample was confirmed with the Agilent 2100 Bioanalyzer (Agilent Technologies, Palo Alto, CA)."	"Other: Total RNA was isolated from microdissected fresh frozen tissues using TRIzol (Invitrogen, Carlsbad, CA) according to the manufacturer's protocol. RNA integrity for each sample was confirmed with the Agilent 2100 Bioanalyzer (Agilent Technologies, Palo Alto, CA)."	"Other: Total RNA was isolated from microdissected fresh frozen tissues using TRIzol (Invitrogen, Carlsbad, CA) according to the manufacturer's protocol. RNA integrity for each sample was confirmed with the Agilent 2100 Bioanalyzer (Agilent Technologies, Palo Alto, CA)."	"Other: Total RNA was isolated from microdissected fresh frozen tissues using TRIzol (Invitrogen, Carlsbad, CA) according to the manufacturer's protocol. RNA integrity for each sample was confirmed with the Agilent 2100 Bioanalyzer (Agilent Technologies, Palo Alto, CA)."	"Other: Total RNA was isolated from microdissected fresh frozen tissues using TRIzol (Invitrogen, Carlsbad, CA) according to the manufacturer's protocol. RNA integrity for each sample was confirmed with the Agilent 2100 Bioanalyzer (Agilent Technologies, Palo Alto, CA)."	"Other: Total RNA was isolated from microdissected fresh frozen tissues using TRIzol (Invitrogen, Carlsbad, CA) according to the manufacturer's protocol. RNA integrity for each sample was confirmed with the Agilent 2100 Bioanalyzer (Agilent Technologies, Palo Alto, CA)."	"Other: Total RNA was isolated from microdissected fresh frozen tissues using TRIzol (Invitrogen, Carlsbad, CA) according to the manufacturer's protocol. RNA integrity for each sample was confirmed with the Agilent 2100 Bioanalyzer (Agilent Technologies, Palo Alto, CA)."	"Other: Total RNA was isolated from microdissected fresh frozen tissues using TRIzol (Invitrogen, Carlsbad, CA) according to the manufacturer's protocol. RNA integrity for each sample was confirmed with the Agilent 2100 Bioanalyzer (Agilent Technologies, Palo Alto, CA)."	"Other: Total RNA was isolated from microdissected fresh frozen tissues using TRIzol (Invitrogen, Carlsbad, CA) according to the manufacturer's protocol. RNA integrity for each sample was confirmed with the Agilent 2100 Bioanalyzer (Agilent Technologies, Palo Alto, CA)."	"Other: Total RNA was isolated from microdissected fresh frozen tissues using TRIzol (Invitrogen, Carlsbad, CA) according to the manufacturer's protocol. RNA integrity for each sample was confirmed with the Agilent 2100 Bioanalyzer (Agilent Technologies, Palo Alto, CA)."	"Other: Total RNA was isolated from microdissected fresh frozen tissues using TRIzol (Invitrogen, Carlsbad, CA) according to the manufacturer's protocol. RNA integrity for each sample was confirmed with the Agilent 2100 Bioanalyzer (Agilent Technologies, Palo Alto, CA)."	"Other: Total RNA was isolated from microdissected fresh frozen tissues using TRIzol (Invitrogen, Carlsbad, CA) according to the manufacturer's protocol. RNA integrity for each sample was confirmed with the Agilent 2100 Bioanalyzer (Agilent Technologies, Palo Alto, CA)."	"Other: Total RNA was isolated from microdissected fresh frozen tissues using TRIzol (Invitrogen, Carlsbad, CA) according to the manufacturer's protocol. RNA integrity for each sample was confirmed with the Agilent 2100 Bioanalyzer (Agilent Technologies, Palo Alto, CA)."	"Other: Total RNA was isolated from microdissected fresh frozen tissues using TRIzol (Invitrogen, Carlsbad, CA) according to the manufacturer's protocol. RNA integrity for each sample was confirmed with the Agilent 2100 Bioanalyzer (Agilent Technologies, Palo Alto, CA)."	"Other: Total RNA was isolated from microdissected fresh frozen tissues using TRIzol (Invitrogen, Carlsbad, CA) according to the manufacturer's protocol. RNA integrity for each sample was confirmed with the Agilent 2100 Bioanalyzer (Agilent Technologies, Palo Alto, CA)."	"Other: Total RNA was isolated from microdissected fresh frozen tissues using TRIzol (Invitrogen, Carlsbad, CA) according to the manufacturer's protocol. RNA integrity for each sample was confirmed with the Agilent 2100 Bioanalyzer (Agilent Technologies, Palo Alto, CA)."	"Other: Total RNA was isolated from microdissected fresh frozen tissues using TRIzol (Invitrogen, Carlsbad, CA) according to the manufacturer's protocol. RNA integrity for each sample was confirmed with the Agilent 2100 Bioanalyzer (Agilent Technologies, Palo Alto, CA)."	"Other: Total RNA was isolated from microdissected fresh frozen tissues using TRIzol (Invitrogen, Carlsbad, CA) according to the manufacturer's protocol. RNA integrity for each sample was confirmed with the Agilent 2100 Bioanalyzer (Agilent Technologies, Palo Alto, CA)."	"Other: Total RNA was isolated from microdissected fresh frozen tissues using TRIzol (Invitrogen, Carlsbad, CA) according to the manufacturer's protocol. RNA integrity for each sample was confirmed with the Agilent 2100 Bioanalyzer (Agilent Technologies, Palo Alto, CA)."	"Other: Total RNA was isolated from microdissected fresh frozen tissues using TRIzol (Invitrogen, Carlsbad, CA) according to the manufacturer's protocol. RNA integrity for each sample was confirmed with the Agilent 2100 Bioanalyzer (Agilent Technologies, Palo Alto, CA)."	"Other: Total RNA was isolated from microdissected fresh frozen tissues using TRIzol (Invitrogen, Carlsbad, CA) according to the manufacturer's protocol. RNA integrity for each sample was confirmed with the Agilent 2100 Bioanalyzer (Agilent Technologies, Palo Alto, CA)."	"Other: Total RNA was isolated from microdissected fresh frozen tissues using TRIzol (Invitrogen, Carlsbad, CA) according to the manufacturer's protocol. RNA integrity for each sample was confirmed with the Agilent 2100 Bioanalyzer (Agilent Technologies, Palo Alto, CA)."	"Other: Total RNA was isolated from microdissected fresh frozen tissues using TRIzol (Invitrogen, Carlsbad, CA) according to the manufacturer's protocol. RNA integrity for each sample was confirmed with the Agilent 2100 Bioanalyzer (Agilent Technologies, Palo Alto, CA)."	"Other: Total RNA was isolated from microdissected fresh frozen tissues using TRIzol (Invitrogen, Carlsbad, CA) according to the manufacturer's protocol. RNA integrity for each sample was confirmed with the Agilent 2100 Bioanalyzer (Agilent Technologies, Palo Alto, CA)."	"Other: Total RNA was isolated from microdissected fresh frozen tissues using TRIzol (Invitrogen, Carlsbad, CA) according to the manufacturer's protocol. RNA integrity for each sample was confirmed with the Agilent 2100 Bioanalyzer (Agilent Technologies, Palo Alto, CA)."	"Other: Total RNA was isolated from microdissected fresh frozen tissues using TRIzol (Invitrogen, Carlsbad, CA) according to the manufacturer's protocol. RNA integrity for each sample was confirmed with the Agilent 2100 Bioanalyzer (Agilent Technologies, Palo Alto, CA)."	"Other: Total RNA was isolated from microdissected fresh frozen tissues using TRIzol (Invitrogen, Carlsbad, CA) according to the manufacturer's protocol. RNA integrity for each sample was confirmed with the Agilent 2100 Bioanalyzer (Agilent Technologies, Palo Alto, CA)."	"Other: Total RNA was isolated from microdissected fresh frozen tissues using TRIzol (Invitrogen, Carlsbad, CA) according to the manufacturer's protocol. RNA integrity for each sample was confirmed with the Agilent 2100 Bioanalyzer (Agilent Technologies, Palo Alto, CA)."	"Other: Total RNA was isolated from microdissected fresh frozen tissues using TRIzol (Invitrogen, Carlsbad, CA) according to the manufacturer's protocol. RNA integrity for each sample was confirmed with the Agilent 2100 Bioanalyzer (Agilent Technologies, Palo Alto, CA)."	"Other: Total RNA was isolated from microdissected fresh frozen tissues using TRIzol (Invitrogen, Carlsbad, CA) according to the manufacturer's protocol. RNA integrity for each sample was confirmed with the Agilent 2100 Bioanalyzer (Agilent Technologies, Palo Alto, CA)."	"Other: Total RNA was isolated from microdissected fresh frozen tissues using TRIzol (Invitrogen, Carlsbad, CA) according to the manufacturer's protocol. RNA integrity for each sample was confirmed with the Agilent 2100 Bioanalyzer (Agilent Technologies, Palo Alto, CA)."	"Other: Total RNA was isolated from microdissected fresh frozen tissues using TRIzol (Invitrogen, Carlsbad, CA) according to the manufacturer's protocol. RNA integrity for each sample was confirmed with the Agilent 2100 Bioanalyzer (Agilent Technologies, Palo Alto, CA)."	"Other: Total RNA was isolated from microdissected fresh frozen tissues using TRIzol (Invitrogen, Carlsbad, CA) according to the manufacturer's protocol. RNA integrity for each sample was confirmed with the Agilent 2100 Bioanalyzer (Agilent Technologies, Palo Alto, CA)."	"Other: Total RNA was isolated from microdissected fresh frozen tissues using TRIzol (Invitrogen, Carlsbad, CA) according to the manufacturer's protocol. RNA integrity for each sample was confirmed with the Agilent 2100 Bioanalyzer (Agilent Technologies, Palo Alto, CA)."	"Other: Total RNA was isolated from microdissected fresh frozen tissues using TRIzol (Invitrogen, Carlsbad, CA) according to the manufacturer's protocol. RNA integrity for each sample was confirmed with the Agilent 2100 Bioanalyzer (Agilent Technologies, Palo Alto, CA)."	"Other: Total RNA was isolated from microdissected fresh frozen tissues using TRIzol (Invitrogen, Carlsbad, CA) according to the manufacturer's protocol. RNA integrity for each sample was confirmed with the Agilent 2100 Bioanalyzer (Agilent Technologies, Palo Alto, CA)."	"Other: Total RNA was isolated from microdissected fresh frozen tissues using TRIzol (Invitrogen, Carlsbad, CA) according to the manufacturer's protocol. RNA integrity for each sample was confirmed with the Agilent 2100 Bioanalyzer (Agilent Technologies, Palo Alto, CA)."	"Other: Total RNA was isolated from microdissected fresh frozen tissues using TRIzol (Invitrogen, Carlsbad, CA) according to the manufacturer's protocol. RNA integrity for each sample was confirmed with the Agilent 2100 Bioanalyzer (Agilent Technologies, Palo Alto, CA)."	"Other: Total RNA was isolated from microdissected fresh frozen tissues using TRIzol (Invitrogen, Carlsbad, CA) according to the manufacturer's protocol. RNA integrity for each sample was confirmed with the Agilent 2100 Bioanalyzer (Agilent Technologies, Palo Alto, CA)."	"Other: Total RNA was isolated from microdissected fresh frozen tissues using TRIzol (Invitrogen, Carlsbad, CA) according to the manufacturer's protocol. RNA integrity for each sample was confirmed with the Agilent 2100 Bioanalyzer (Agilent Technologies, Palo Alto, CA)."	"Other: Total RNA was isolated from microdissected fresh frozen tissues using TRIzol (Invitrogen, Carlsbad, CA) according to the manufacturer's protocol. RNA integrity for each sample was confirmed with the Agilent 2100 Bioanalyzer (Agilent Technologies, Palo Alto, CA)."	"Other: Total RNA was isolated from microdissected fresh frozen tissues using TRIzol (Invitrogen, Carlsbad, CA) according to the manufacturer's protocol. RNA integrity for each sample was confirmed with the Agilent 2100 Bioanalyzer (Agilent Technologies, Palo Alto, CA)."	"Other: Total RNA was isolated from microdissected fresh frozen tissues using TRIzol (Invitrogen, Carlsbad, CA) according to the manufacturer's protocol. RNA integrity for each sample was confirmed with the Agilent 2100 Bioanalyzer (Agilent Technologies, Palo Alto, CA)."	"Other: Total RNA was isolated from microdissected fresh frozen tissues using TRIzol (Invitrogen, Carlsbad, CA) according to the manufacturer's protocol. RNA integrity for each sample was confirmed with the Agilent 2100 Bioanalyzer (Agilent Technologies, Palo Alto, CA)."	"Other: Total RNA was isolated from microdissected fresh frozen tissues using TRIzol (Invitrogen, Carlsbad, CA) according to the manufacturer's protocol. RNA integrity for each sample was confirmed with the Agilent 2100 Bioanalyzer (Agilent Technologies, Palo Alto, CA)."	"Other: Total RNA was isolated from microdissected fresh frozen tissues using TRIzol (Invitrogen, Carlsbad, CA) according to the manufacturer's protocol. RNA integrity for each sample was confirmed with the Agilent 2100 Bioanalyzer (Agilent Technologies, Palo Alto, CA)."	"Other: Total RNA was isolated from microdissected fresh frozen tissues using TRIzol (Invitrogen, Carlsbad, CA) according to the manufacturer's protocol. RNA integrity for each sample was confirmed with the Agilent 2100 Bioanalyzer (Agilent Technologies, Palo Alto, CA)."	"Other: Total RNA was isolated from microdissected fresh frozen tissues using TRIzol (Invitrogen, Carlsbad, CA) according to the manufacturer's protocol. RNA integrity for each sample was confirmed with the Agilent 2100 Bioanalyzer (Agilent Technologies, Palo Alto, CA)."	"Other: Total RNA was isolated from microdissected fresh frozen tissues using TRIzol (Invitrogen, Carlsbad, CA) according to the manufacturer's protocol. RNA integrity for each sample was confirmed with the Agilent 2100 Bioanalyzer (Agilent Technologies, Palo Alto, CA)."	"Other: Total RNA was isolated from microdissected fresh frozen tissues using TRIzol (Invitrogen, Carlsbad, CA) according to the manufacturer's protocol. RNA integrity for each sample was confirmed with the Agilent 2100 Bioanalyzer (Agilent Technologies, Palo Alto, CA)."	"Other: Total RNA was isolated from microdissected fresh frozen tissues using TRIzol (Invitrogen, Carlsbad, CA) according to the manufacturer's protocol. RNA integrity for each sample was confirmed with the Agilent 2100 Bioanalyzer (Agilent Technologies, Palo Alto, CA)."	"Other: Total RNA was isolated from microdissected fresh frozen tissues using TRIzol (Invitrogen, Carlsbad, CA) according to the manufacturer's protocol. RNA integrity for each sample was confirmed with the Agilent 2100 Bioanalyzer (Agilent Technologies, Palo Alto, CA)."	"Other: Total RNA was isolated from microdissected fresh frozen tissues using TRIzol (Invitrogen, Carlsbad, CA) according to the manufacturer's protocol. RNA integrity for each sample was confirmed with the Agilent 2100 Bioanalyzer (Agilent Technologies, Palo Alto, CA)."	"Other: Total RNA was isolated from microdissected fresh frozen tissues using TRIzol (Invitrogen, Carlsbad, CA) according to the manufacturer's protocol. RNA integrity for each sample was confirmed with the Agilent 2100 Bioanalyzer (Agilent Technologies, Palo Alto, CA)."	"Other: Total RNA was isolated from microdissected fresh frozen tissues using TRIzol (Invitrogen, Carlsbad, CA) according to the manufacturer's protocol. RNA integrity for each sample was confirmed with the Agilent 2100 Bioanalyzer (Agilent Technologies, Palo Alto, CA)."	"Other: Total RNA was isolated from microdissected fresh frozen tissues using TRIzol (Invitrogen, Carlsbad, CA) according to the manufacturer's protocol. RNA integrity for each sample was confirmed with the Agilent 2100 Bioanalyzer (Agilent Technologies, Palo Alto, CA)."	"Other: Total RNA was isolated from microdissected fresh frozen tissues using TRIzol (Invitrogen, Carlsbad, CA) according to the manufacturer's protocol. RNA integrity for each sample was confirmed with the Agilent 2100 Bioanalyzer (Agilent Technologies, Palo Alto, CA)."	"Other: Total RNA was isolated from microdissected fresh frozen tissues using TRIzol (Invitrogen, Carlsbad, CA) according to the manufacturer's protocol. RNA integrity for each sample was confirmed with the Agilent 2100 Bioanalyzer (Agilent Technologies, Palo Alto, CA)."	"Other: Total RNA was isolated from microdissected fresh frozen tissues using TRIzol (Invitrogen, Carlsbad, CA) according to the manufacturer's protocol. RNA integrity for each sample was confirmed with the Agilent 2100 Bioanalyzer (Agilent Technologies, Palo Alto, CA)."	"Other: Total RNA was isolated from microdissected fresh frozen tissues using TRIzol (Invitrogen, Carlsbad, CA) according to the manufacturer's protocol. RNA integrity for each sample was confirmed with the Agilent 2100 Bioanalyzer (Agilent Technologies, Palo Alto, CA)."	"Other: Total RNA was isolated from microdissected fresh frozen tissues using TRIzol (Invitrogen, Carlsbad, CA) according to the manufacturer's protocol. RNA integrity for each sample was confirmed with the Agilent 2100 Bioanalyzer (Agilent Technologies, Palo Alto, CA)."	"Other: Total RNA was isolated from microdissected fresh frozen tissues using TRIzol (Invitrogen, Carlsbad, CA) according to the manufacturer's protocol. RNA integrity for each sample was confirmed with the Agilent 2100 Bioanalyzer (Agilent Technologies, Palo Alto, CA)."	"Other: Total RNA was isolated from microdissected fresh frozen tissues using TRIzol (Invitrogen, Carlsbad, CA) according to the manufacturer's protocol. RNA integrity for each sample was confirmed with the Agilent 2100 Bioanalyzer (Agilent Technologies, Palo Alto, CA)."	"Other: Total RNA was isolated from microdissected fresh frozen tissues using TRIzol (Invitrogen, Carlsbad, CA) according to the manufacturer's protocol. RNA integrity for each sample was confirmed with the Agilent 2100 Bioanalyzer (Agilent Technologies, Palo Alto, CA)."	"Other: Total RNA was isolated from microdissected fresh frozen tissues using TRIzol (Invitrogen, Carlsbad, CA) according to the manufacturer's protocol. RNA integrity for each sample was confirmed with the Agilent 2100 Bioanalyzer (Agilent Technologies, Palo Alto, CA)."	"Other: Total RNA was isolated from microdissected fresh frozen tissues using TRIzol (Invitrogen, Carlsbad, CA) according to the manufacturer's protocol. RNA integrity for each sample was confirmed with the Agilent 2100 Bioanalyzer (Agilent Technologies, Palo Alto, CA)."	"Other: Total RNA was isolated from microdissected fresh frozen tissues using TRIzol (Invitrogen, Carlsbad, CA) according to the manufacturer's protocol. RNA integrity for each sample was confirmed with the Agilent 2100 Bioanalyzer (Agilent Technologies, Palo Alto, CA)."	"Other: Total RNA was isolated from microdissected fresh frozen tissues using TRIzol (Invitrogen, Carlsbad, CA) according to the manufacturer's protocol. RNA integrity for each sample was confirmed with the Agilent 2100 Bioanalyzer (Agilent Technologies, Palo Alto, CA)."	"Other: Total RNA was isolated from microdissected fresh frozen tissues using TRIzol (Invitrogen, Carlsbad, CA) according to the manufacturer's protocol. RNA integrity for each sample was confirmed with the Agilent 2100 Bioanalyzer (Agilent Technologies, Palo Alto, CA)."	"Other: Total RNA was isolated from microdissected fresh frozen tissues using TRIzol (Invitrogen, Carlsbad, CA) according to the manufacturer's protocol. RNA integrity for each sample was confirmed with the Agilent 2100 Bioanalyzer (Agilent Technologies, Palo Alto, CA)."	"Other: Total RNA was isolated from microdissected fresh frozen tissues using TRIzol (Invitrogen, Carlsbad, CA) according to the manufacturer's protocol. RNA integrity for each sample was confirmed with the Agilent 2100 Bioanalyzer (Agilent Technologies, Palo Alto, CA)."	"Other: Total RNA was isolated from microdissected fresh frozen tissues using TRIzol (Invitrogen, Carlsbad, CA) according to the manufacturer's protocol. RNA integrity for each sample was confirmed with the Agilent 2100 Bioanalyzer (Agilent Technologies, Palo Alto, CA)."	"Other: Total RNA was isolated from microdissected fresh frozen tissues using TRIzol (Invitrogen, Carlsbad, CA) according to the manufacturer's protocol. RNA integrity for each sample was confirmed with the Agilent 2100 Bioanalyzer (Agilent Technologies, Palo Alto, CA)."	"Other: Total RNA was isolated from microdissected fresh frozen tissues using TRIzol (Invitrogen, Carlsbad, CA) according to the manufacturer's protocol. RNA integrity for each sample was confirmed with the Agilent 2100 Bioanalyzer (Agilent Technologies, Palo Alto, CA)."	"Other: Total RNA was isolated from microdissected fresh frozen tissues using TRIzol (Invitrogen, Carlsbad, CA) according to the manufacturer's protocol. RNA integrity for each sample was confirmed with the Agilent 2100 Bioanalyzer (Agilent Technologies, Palo Alto, CA)."	"Other: Total RNA was isolated from microdissected fresh frozen tissues using TRIzol (Invitrogen, Carlsbad, CA) according to the manufacturer's protocol. RNA integrity for each sample was confirmed with the Agilent 2100 Bioanalyzer (Agilent Technologies, Palo Alto, CA)."	"Other: Total RNA was isolated from microdissected fresh frozen tissues using TRIzol (Invitrogen, Carlsbad, CA) according to the manufacturer's protocol. RNA integrity for each sample was confirmed with the Agilent 2100 Bioanalyzer (Agilent Technologies, Palo Alto, CA)."	"Other: Total RNA was isolated from microdissected fresh frozen tissues using TRIzol (Invitrogen, Carlsbad, CA) according to the manufacturer's protocol. RNA integrity for each sample was confirmed with the Agilent 2100 Bioanalyzer (Agilent Technologies, Palo Alto, CA)."	"Other: Total RNA was isolated from microdissected fresh frozen tissues using TRIzol (Invitrogen, Carlsbad, CA) according to the manufacturer's protocol. RNA integrity for each sample was confirmed with the Agilent 2100 Bioanalyzer (Agilent Technologies, Palo Alto, CA)."	"Other: Total RNA was isolated from microdissected fresh frozen tissues using TRIzol (Invitrogen, Carlsbad, CA) according to the manufacturer's protocol. RNA integrity for each sample was confirmed with the Agilent 2100 Bioanalyzer (Agilent Technologies, Palo Alto, CA)."	"Other: Total RNA was isolated from microdissected fresh frozen tissues using TRIzol (Invitrogen, Carlsbad, CA) according to the manufacturer's protocol. RNA integrity for each sample was confirmed with the Agilent 2100 Bioanalyzer (Agilent Technologies, Palo Alto, CA)."	"Other: Total RNA was isolated from microdissected fresh frozen tissues using TRIzol (Invitrogen, Carlsbad, CA) according to the manufacturer's protocol. RNA integrity for each sample was confirmed with the Agilent 2100 Bioanalyzer (Agilent Technologies, Palo Alto, CA)."	"Other: Total RNA was isolated from microdissected fresh frozen tissues using TRIzol (Invitrogen, Carlsbad, CA) according to the manufacturer's protocol. RNA integrity for each sample was confirmed with the Agilent 2100 Bioanalyzer (Agilent Technologies, Palo Alto, CA)."	"Other: Total RNA was isolated from microdissected fresh frozen tissues using TRIzol (Invitrogen, Carlsbad, CA) according to the manufacturer's protocol. RNA integrity for each sample was confirmed with the Agilent 2100 Bioanalyzer (Agilent Technologies, Palo Alto, CA)."	"Other: Total RNA was isolated from microdissected fresh frozen tissues using TRIzol (Invitrogen, Carlsbad, CA) according to the manufacturer's protocol. RNA integrity for each sample was confirmed with the Agilent 2100 Bioanalyzer (Agilent Technologies, Palo Alto, CA)."	"Other: Total RNA was isolated from microdissected fresh frozen tissues using TRIzol (Invitrogen, Carlsbad, CA) according to the manufacturer's protocol. RNA integrity for each sample was confirmed with the Agilent 2100 Bioanalyzer (Agilent Technologies, Palo Alto, CA)."	"Other: Total RNA was isolated from microdissected fresh frozen tissues using TRIzol (Invitrogen, Carlsbad, CA) according to the manufacturer's protocol. RNA integrity for each sample was confirmed with the Agilent 2100 Bioanalyzer (Agilent Technologies, Palo Alto, CA)."	"Other: Total RNA was isolated from microdissected fresh frozen tissues using TRIzol (Invitrogen, Carlsbad, CA) according to the manufacturer's protocol. RNA integrity for each sample was confirmed with the Agilent 2100 Bioanalyzer (Agilent Technologies, Palo Alto, CA)."	"Other: Total RNA was isolated from microdissected fresh frozen tissues using TRIzol (Invitrogen, Carlsbad, CA) according to the manufacturer's protocol. RNA integrity for each sample was confirmed with the Agilent 2100 Bioanalyzer (Agilent Technologies, Palo Alto, CA)."	"Other: Total RNA was isolated from microdissected fresh frozen tissues using TRIzol (Invitrogen, Carlsbad, CA) according to the manufacturer's protocol. RNA integrity for each sample was confirmed with the Agilent 2100 Bioanalyzer (Agilent Technologies, Palo Alto, CA)."	"Other: Total RNA was isolated from microdissected fresh frozen tissues using TRIzol (Invitrogen, Carlsbad, CA) according to the manufacturer's protocol. RNA integrity for each sample was confirmed with the Agilent 2100 Bioanalyzer (Agilent Technologies, Palo Alto, CA)."	"Other: Total RNA was isolated from microdissected fresh frozen tissues using TRIzol (Invitrogen, Carlsbad, CA) according to the manufacturer's protocol. RNA integrity for each sample was confirmed with the Agilent 2100 Bioanalyzer (Agilent Technologies, Palo Alto, CA)."	"Other: Total RNA was isolated from microdissected fresh frozen tissues using TRIzol (Invitrogen, Carlsbad, CA) according to the manufacturer's protocol. RNA integrity for each sample was confirmed with the Agilent 2100 Bioanalyzer (Agilent Technologies, Palo Alto, CA)."	"Other: Total RNA was isolated from microdissected fresh frozen tissues using TRIzol (Invitrogen, Carlsbad, CA) according to the manufacturer's protocol. RNA integrity for each sample was confirmed with the Agilent 2100 Bioanalyzer (Agilent Technologies, Palo Alto, CA)."	"Other: Total RNA was isolated from microdissected fresh frozen tissues using TRIzol (Invitrogen, Carlsbad, CA) according to the manufacturer's protocol. RNA integrity for each sample was confirmed with the Agilent 2100 Bioanalyzer (Agilent Technologies, Palo Alto, CA)."	"Other: Total RNA was isolated from microdissected fresh frozen tissues using TRIzol (Invitrogen, Carlsbad, CA) according to the manufacturer's protocol. RNA integrity for each sample was confirmed with the Agilent 2100 Bioanalyzer (Agilent Technologies, Palo Alto, CA)."	"Other: Total RNA was isolated from microdissected fresh frozen tissues using TRIzol (Invitrogen, Carlsbad, CA) according to the manufacturer's protocol. RNA integrity for each sample was confirmed with the Agilent 2100 Bioanalyzer (Agilent Technologies, Palo Alto, CA)."	"Other: Total RNA was isolated from microdissected fresh frozen tissues using TRIzol (Invitrogen, Carlsbad, CA) according to the manufacturer's protocol. RNA integrity for each sample was confirmed with the Agilent 2100 Bioanalyzer (Agilent Technologies, Palo Alto, CA)."	"Other: Total RNA was isolated from microdissected fresh frozen tissues using TRIzol (Invitrogen, Carlsbad, CA) according to the manufacturer's protocol. RNA integrity for each sample was confirmed with the Agilent 2100 Bioanalyzer (Agilent Technologies, Palo Alto, CA)."	"Other: Total RNA was isolated from microdissected fresh frozen tissues using TRIzol (Invitrogen, Carlsbad, CA) according to the manufacturer's protocol. RNA integrity for each sample was confirmed with the Agilent 2100 Bioanalyzer (Agilent Technologies, Palo Alto, CA)."	"Other: Total RNA was isolated from microdissected fresh frozen tissues using TRIzol (Invitrogen, Carlsbad, CA) according to the manufacturer's protocol. RNA integrity for each sample was confirmed with the Agilent 2100 Bioanalyzer (Agilent Technologies, Palo Alto, CA)."	"Other: Total RNA was isolated from microdissected fresh frozen tissues using TRIzol (Invitrogen, Carlsbad, CA) according to the manufacturer's protocol. RNA integrity for each sample was confirmed with the Agilent 2100 Bioanalyzer (Agilent Technologies, Palo Alto, CA)."	"Other: Total RNA was isolated from microdissected fresh frozen tissues using TRIzol (Invitrogen, Carlsbad, CA) according to the manufacturer's protocol. RNA integrity for each sample was confirmed with the Agilent 2100 Bioanalyzer (Agilent Technologies, Palo Alto, CA)."	"Other: Total RNA was isolated from microdissected fresh frozen tissues using TRIzol (Invitrogen, Carlsbad, CA) according to the manufacturer's protocol. RNA integrity for each sample was confirmed with the Agilent 2100 Bioanalyzer (Agilent Technologies, Palo Alto, CA)."	"Other: Total RNA was isolated from microdissected fresh frozen tissues using TRIzol (Invitrogen, Carlsbad, CA) according to the manufacturer's protocol. RNA integrity for each sample was confirmed with the Agilent 2100 Bioanalyzer (Agilent Technologies, Palo Alto, CA)."	"Other: Total RNA was isolated from microdissected fresh frozen tissues using TRIzol (Invitrogen, Carlsbad, CA) according to the manufacturer's protocol. RNA integrity for each sample was confirmed with the Agilent 2100 Bioanalyzer (Agilent Technologies, Palo Alto, CA)."	"Other: Total RNA was isolated from microdissected fresh frozen tissues using TRIzol (Invitrogen, Carlsbad, CA) according to the manufacturer's protocol. RNA integrity for each sample was confirmed with the Agilent 2100 Bioanalyzer (Agilent Technologies, Palo Alto, CA)."	"Other: Total RNA was isolated from microdissected fresh frozen tissues using TRIzol (Invitrogen, Carlsbad, CA) according to the manufacturer's protocol. RNA integrity for each sample was confirmed with the Agilent 2100 Bioanalyzer (Agilent Technologies, Palo Alto, CA)."	"Other: Total RNA was isolated from microdissected fresh frozen tissues using TRIzol (Invitrogen, Carlsbad, CA) according to the manufacturer's protocol. RNA integrity for each sample was confirmed with the Agilent 2100 Bioanalyzer (Agilent Technologies, Palo Alto, CA)."	"Other: Total RNA was isolated from microdissected fresh frozen tissues using TRIzol (Invitrogen, Carlsbad, CA) according to the manufacturer's protocol. RNA integrity for each sample was confirmed with the Agilent 2100 Bioanalyzer (Agilent Technologies, Palo Alto, CA)."	"Other: Total RNA was isolated from microdissected fresh frozen tissues using TRIzol (Invitrogen, Carlsbad, CA) according to the manufacturer's protocol. RNA integrity for each sample was confirmed with the Agilent 2100 Bioanalyzer (Agilent Technologies, Palo Alto, CA)."	"Other: Total RNA was isolated from microdissected fresh frozen tissues using TRIzol (Invitrogen, Carlsbad, CA) according to the manufacturer's protocol. RNA integrity for each sample was confirmed with the Agilent 2100 Bioanalyzer (Agilent Technologies, Palo Alto, CA)."	"Other: Total RNA was isolated from microdissected fresh frozen tissues using TRIzol (Invitrogen, Carlsbad, CA) according to the manufacturer's protocol. RNA integrity for each sample was confirmed with the Agilent 2100 Bioanalyzer (Agilent Technologies, Palo Alto, CA)."	"Other: Total RNA was isolated from microdissected fresh frozen tissues using TRIzol (Invitrogen, Carlsbad, CA) according to the manufacturer's protocol. RNA integrity for each sample was confirmed with the Agilent 2100 Bioanalyzer (Agilent Technologies, Palo Alto, CA)."	"Other: Total RNA was isolated from microdissected fresh frozen tissues using TRIzol (Invitrogen, Carlsbad, CA) according to the manufacturer's protocol. RNA integrity for each sample was confirmed with the Agilent 2100 Bioanalyzer (Agilent Technologies, Palo Alto, CA)."	"Other: Total RNA was isolated from microdissected fresh frozen tissues using TRIzol (Invitrogen, Carlsbad, CA) according to the manufacturer's protocol. RNA integrity for each sample was confirmed with the Agilent 2100 Bioanalyzer (Agilent Technologies, Palo Alto, CA)."	"Other: Total RNA was isolated from microdissected fresh frozen tissues using TRIzol (Invitrogen, Carlsbad, CA) according to the manufacturer's protocol. RNA integrity for each sample was confirmed with the Agilent 2100 Bioanalyzer (Agilent Technologies, Palo Alto, CA)."	"Other: Total RNA was isolated from microdissected fresh frozen tissues using TRIzol (Invitrogen, Carlsbad, CA) according to the manufacturer's protocol. RNA integrity for each sample was confirmed with the Agilent 2100 Bioanalyzer (Agilent Technologies, Palo Alto, CA)."	"Other: Total RNA was isolated from microdissected fresh frozen tissues using TRIzol (Invitrogen, Carlsbad, CA) according to the manufacturer's protocol. RNA integrity for each sample was confirmed with the Agilent 2100 Bioanalyzer (Agilent Technologies, Palo Alto, CA)."	"Other: Total RNA was isolated from microdissected fresh frozen tissues using TRIzol (Invitrogen, Carlsbad, CA) according to the manufacturer's protocol. RNA integrity for each sample was confirmed with the Agilent 2100 Bioanalyzer (Agilent Technologies, Palo Alto, CA)."	"Other: Total RNA was isolated from microdissected fresh frozen tissues using TRIzol (Invitrogen, Carlsbad, CA) according to the manufacturer's protocol. RNA integrity for each sample was confirmed with the Agilent 2100 Bioanalyzer (Agilent Technologies, Palo Alto, CA)."	"Other: Total RNA was isolated from microdissected fresh frozen tissues using TRIzol (Invitrogen, Carlsbad, CA) according to the manufacturer's protocol. RNA integrity for each sample was confirmed with the Agilent 2100 Bioanalyzer (Agilent Technologies, Palo Alto, CA)."	"Other: Total RNA was isolated from microdissected fresh frozen tissues using TRIzol (Invitrogen, Carlsbad, CA) according to the manufacturer's protocol. RNA integrity for each sample was confirmed with the Agilent 2100 Bioanalyzer (Agilent Technologies, Palo Alto, CA)."	"Other: Total RNA was isolated from microdissected fresh frozen tissues using TRIzol (Invitrogen, Carlsbad, CA) according to the manufacturer's protocol. RNA integrity for each sample was confirmed with the Agilent 2100 Bioanalyzer (Agilent Technologies, Palo Alto, CA)."	"Other: Total RNA was isolated from microdissected fresh frozen tissues using TRIzol (Invitrogen, Carlsbad, CA) according to the manufacturer's protocol. RNA integrity for each sample was confirmed with the Agilent 2100 Bioanalyzer (Agilent Technologies, Palo Alto, CA)."	"Other: Total RNA was isolated from microdissected fresh frozen tissues using TRIzol (Invitrogen, Carlsbad, CA) according to the manufacturer's protocol. RNA integrity for each sample was confirmed with the Agilent 2100 Bioanalyzer (Agilent Technologies, Palo Alto, CA)."	"Other: Total RNA was isolated from microdissected fresh frozen tissues using TRIzol (Invitrogen, Carlsbad, CA) according to the manufacturer's protocol. RNA integrity for each sample was confirmed with the Agilent 2100 Bioanalyzer (Agilent Technologies, Palo Alto, CA)."	"Other: Total RNA was isolated from microdissected fresh frozen tissues using TRIzol (Invitrogen, Carlsbad, CA) according to the manufacturer's protocol. RNA integrity for each sample was confirmed with the Agilent 2100 Bioanalyzer (Agilent Technologies, Palo Alto, CA)."	"Other: Total RNA was isolated from microdissected fresh frozen tissues using TRIzol (Invitrogen, Carlsbad, CA) according to the manufacturer's protocol. RNA integrity for each sample was confirmed with the Agilent 2100 Bioanalyzer (Agilent Technologies, Palo Alto, CA)."	"Other: Total RNA was isolated from microdissected fresh frozen tissues using TRIzol (Invitrogen, Carlsbad, CA) according to the manufacturer's protocol. RNA integrity for each sample was confirmed with the Agilent 2100 Bioanalyzer (Agilent Technologies, Palo Alto, CA)."	"Other: Total RNA was isolated from microdissected fresh frozen tissues using TRIzol (Invitrogen, Carlsbad, CA) according to the manufacturer's protocol. RNA integrity for each sample was confirmed with the Agilent 2100 Bioanalyzer (Agilent Technologies, Palo Alto, CA)."	"Other: Total RNA was isolated from microdissected fresh frozen tissues using TRIzol (Invitrogen, Carlsbad, CA) according to the manufacturer's protocol. RNA integrity for each sample was confirmed with the Agilent 2100 Bioanalyzer (Agilent Technologies, Palo Alto, CA)."	"Other: Total RNA was isolated from microdissected fresh frozen tissues using TRIzol (Invitrogen, Carlsbad, CA) according to the manufacturer's protocol. RNA integrity for each sample was confirmed with the Agilent 2100 Bioanalyzer (Agilent Technologies, Palo Alto, CA)."	"Other: Total RNA was isolated from microdissected fresh frozen tissues using TRIzol (Invitrogen, Carlsbad, CA) according to the manufacturer's protocol. RNA integrity for each sample was confirmed with the Agilent 2100 Bioanalyzer (Agilent Technologies, Palo Alto, CA)."	"Other: Total RNA was isolated from microdissected fresh frozen tissues using TRIzol (Invitrogen, Carlsbad, CA) according to the manufacturer's protocol. RNA integrity for each sample was confirmed with the Agilent 2100 Bioanalyzer (Agilent Technologies, Palo Alto, CA)."	"Other: Total RNA was isolated from microdissected fresh frozen tissues using TRIzol (Invitrogen, Carlsbad, CA) according to the manufacturer's protocol. RNA integrity for each sample was confirmed with the Agilent 2100 Bioanalyzer (Agilent Technologies, Palo Alto, CA)."	"Other: Total RNA was isolated from microdissected fresh frozen tissues using TRIzol (Invitrogen, Carlsbad, CA) according to the manufacturer's protocol. RNA integrity for each sample was confirmed with the Agilent 2100 Bioanalyzer (Agilent Technologies, Palo Alto, CA)."	"Other: Total RNA was isolated from microdissected fresh frozen tissues using TRIzol (Invitrogen, Carlsbad, CA) according to the manufacturer's protocol. RNA integrity for each sample was confirmed with the Agilent 2100 Bioanalyzer (Agilent Technologies, Palo Alto, CA)."	"Other: Total RNA was isolated from microdissected fresh frozen tissues using TRIzol (Invitrogen, Carlsbad, CA) according to the manufacturer's protocol. RNA integrity for each sample was confirmed with the Agilent 2100 Bioanalyzer (Agilent Technologies, Palo Alto, CA)."	"Other: Total RNA was isolated from microdissected fresh frozen tissues using TRIzol (Invitrogen, Carlsbad, CA) according to the manufacturer's protocol. RNA integrity for each sample was confirmed with the Agilent 2100 Bioanalyzer (Agilent Technologies, Palo Alto, CA)."	"Other: Total RNA was isolated from microdissected fresh frozen tissues using TRIzol (Invitrogen, Carlsbad, CA) according to the manufacturer's protocol. RNA integrity for each sample was confirmed with the Agilent 2100 Bioanalyzer (Agilent Technologies, Palo Alto, CA)."	"Other: Total RNA was isolated from microdissected fresh frozen tissues using TRIzol (Invitrogen, Carlsbad, CA) according to the manufacturer's protocol. RNA integrity for each sample was confirmed with the Agilent 2100 Bioanalyzer (Agilent Technologies, Palo Alto, CA)."	"Other: Total RNA was isolated from microdissected fresh frozen tissues using TRIzol (Invitrogen, Carlsbad, CA) according to the manufacturer's protocol. RNA integrity for each sample was confirmed with the Agilent 2100 Bioanalyzer (Agilent Technologies, Palo Alto, CA)."	"Other: Total RNA was isolated from microdissected fresh frozen tissues using TRIzol (Invitrogen, Carlsbad, CA) according to the manufacturer's protocol. RNA integrity for each sample was confirmed with the Agilent 2100 Bioanalyzer (Agilent Technologies, Palo Alto, CA)."	"Other: Total RNA was isolated from microdissected fresh frozen tissues using TRIzol (Invitrogen, Carlsbad, CA) according to the manufacturer's protocol. RNA integrity for each sample was confirmed with the Agilent 2100 Bioanalyzer (Agilent Technologies, Palo Alto, CA)."	"Other: Total RNA was isolated from microdissected fresh frozen tissues using TRIzol (Invitrogen, Carlsbad, CA) according to the manufacturer's protocol. RNA integrity for each sample was confirmed with the Agilent 2100 Bioanalyzer (Agilent Technologies, Palo Alto, CA)."	"Other: Total RNA was isolated from microdissected fresh frozen tissues using TRIzol (Invitrogen, Carlsbad, CA) according to the manufacturer's protocol. RNA integrity for each sample was confirmed with the Agilent 2100 Bioanalyzer (Agilent Technologies, Palo Alto, CA)."	"Other: Total RNA was isolated from microdissected fresh frozen tissues using TRIzol (Invitrogen, Carlsbad, CA) according to the manufacturer's protocol. RNA integrity for each sample was confirmed with the Agilent 2100 Bioanalyzer (Agilent Technologies, Palo Alto, CA)."	"Other: Total RNA was isolated from microdissected fresh frozen tissues using TRIzol (Invitrogen, Carlsbad, CA) according to the manufacturer's protocol. RNA integrity for each sample was confirmed with the Agilent 2100 Bioanalyzer (Agilent Technologies, Palo Alto, CA)."	"Other: Total RNA was isolated from microdissected fresh frozen tissues using TRIzol (Invitrogen, Carlsbad, CA) according to the manufacturer's protocol. RNA integrity for each sample was confirmed with the Agilent 2100 Bioanalyzer (Agilent Technologies, Palo Alto, CA)."	"Other: Total RNA was isolated from microdissected fresh frozen tissues using TRIzol (Invitrogen, Carlsbad, CA) according to the manufacturer's protocol. RNA integrity for each sample was confirmed with the Agilent 2100 Bioanalyzer (Agilent Technologies, Palo Alto, CA)."	"Other: Total RNA was isolated from microdissected fresh frozen tissues using TRIzol (Invitrogen, Carlsbad, CA) according to the manufacturer's protocol. RNA integrity for each sample was confirmed with the Agilent 2100 Bioanalyzer (Agilent Technologies, Palo Alto, CA)."	"Other: Total RNA was isolated from microdissected fresh frozen tissues using TRIzol (Invitrogen, Carlsbad, CA) according to the manufacturer's protocol. RNA integrity for each sample was confirmed with the Agilent 2100 Bioanalyzer (Agilent Technologies, Palo Alto, CA)."	"Other: Total RNA was isolated from microdissected fresh frozen tissues using TRIzol (Invitrogen, Carlsbad, CA) according to the manufacturer's protocol. RNA integrity for each sample was confirmed with the Agilent 2100 Bioanalyzer (Agilent Technologies, Palo Alto, CA)."	"Other: Total RNA was isolated from microdissected fresh frozen tissues using TRIzol (Invitrogen, Carlsbad, CA) according to the manufacturer's protocol. RNA integrity for each sample was confirmed with the Agilent 2100 Bioanalyzer (Agilent Technologies, Palo Alto, CA)."	"Other: Total RNA was isolated from microdissected fresh frozen tissues using TRIzol (Invitrogen, Carlsbad, CA) according to the manufacturer's protocol. RNA integrity for each sample was confirmed with the Agilent 2100 Bioanalyzer (Agilent Technologies, Palo Alto, CA)."	"Other: Total RNA was isolated from microdissected fresh frozen tissues using TRIzol (Invitrogen, Carlsbad, CA) according to the manufacturer's protocol. RNA integrity for each sample was confirmed with the Agilent 2100 Bioanalyzer (Agilent Technologies, Palo Alto, CA)."	"Other: Total RNA was isolated from microdissected fresh frozen tissues using TRIzol (Invitrogen, Carlsbad, CA) according to the manufacturer's protocol. RNA integrity for each sample was confirmed with the Agilent 2100 Bioanalyzer (Agilent Technologies, Palo Alto, CA)."	"Other: Total RNA was isolated from microdissected fresh frozen tissues using TRIzol (Invitrogen, Carlsbad, CA) according to the manufacturer's protocol. RNA integrity for each sample was confirmed with the Agilent 2100 Bioanalyzer (Agilent Technologies, Palo Alto, CA)."	"Other: Total RNA was isolated from microdissected fresh frozen tissues using TRIzol (Invitrogen, Carlsbad, CA) according to the manufacturer's protocol. RNA integrity for each sample was confirmed with the Agilent 2100 Bioanalyzer (Agilent Technologies, Palo Alto, CA)."	"Other: Total RNA was isolated from microdissected fresh frozen tissues using TRIzol (Invitrogen, Carlsbad, CA) according to the manufacturer's protocol. RNA integrity for each sample was confirmed with the Agilent 2100 Bioanalyzer (Agilent Technologies, Palo Alto, CA)."	"Other: Total RNA was isolated from microdissected fresh frozen tissues using TRIzol (Invitrogen, Carlsbad, CA) according to the manufacturer's protocol. RNA integrity for each sample was confirmed with the Agilent 2100 Bioanalyzer (Agilent Technologies, Palo Alto, CA)."	"Other: Total RNA was isolated from microdissected fresh frozen tissues using TRIzol (Invitrogen, Carlsbad, CA) according to the manufacturer's protocol. RNA integrity for each sample was confirmed with the Agilent 2100 Bioanalyzer (Agilent Technologies, Palo Alto, CA)."	"Other: Total RNA was isolated from microdissected fresh frozen tissues using TRIzol (Invitrogen, Carlsbad, CA) according to the manufacturer's protocol. RNA integrity for each sample was confirmed with the Agilent 2100 Bioanalyzer (Agilent Technologies, Palo Alto, CA)."	"Other: Total RNA was isolated from microdissected fresh frozen tissues using TRIzol (Invitrogen, Carlsbad, CA) according to the manufacturer's protocol. RNA integrity for each sample was confirmed with the Agilent 2100 Bioanalyzer (Agilent Technologies, Palo Alto, CA)."	"Other: Total RNA was isolated from microdissected fresh frozen tissues using TRIzol (Invitrogen, Carlsbad, CA) according to the manufacturer's protocol. RNA integrity for each sample was confirmed with the Agilent 2100 Bioanalyzer (Agilent Technologies, Palo Alto, CA)."	"Other: Total RNA was isolated from microdissected fresh frozen tissues using TRIzol (Invitrogen, Carlsbad, CA) according to the manufacturer's protocol. RNA integrity for each sample was confirmed with the Agilent 2100 Bioanalyzer (Agilent Technologies, Palo Alto, CA)."	"Other: Total RNA was isolated from microdissected fresh frozen tissues using TRIzol (Invitrogen, Carlsbad, CA) according to the manufacturer's protocol. RNA integrity for each sample was confirmed with the Agilent 2100 Bioanalyzer (Agilent Technologies, Palo Alto, CA)."	"Other: Total RNA was isolated from microdissected fresh frozen tissues using TRIzol (Invitrogen, Carlsbad, CA) according to the manufacturer's protocol. RNA integrity for each sample was confirmed with the Agilent 2100 Bioanalyzer (Agilent Technologies, Palo Alto, CA)."	"Other: Total RNA was isolated from microdissected fresh frozen tissues using TRIzol (Invitrogen, Carlsbad, CA) according to the manufacturer's protocol. RNA integrity for each sample was confirmed with the Agilent 2100 Bioanalyzer (Agilent Technologies, Palo Alto, CA)."	"Other: Total RNA was isolated from microdissected fresh frozen tissues using TRIzol (Invitrogen, Carlsbad, CA) according to the manufacturer's protocol. RNA integrity for each sample was confirmed with the Agilent 2100 Bioanalyzer (Agilent Technologies, Palo Alto, CA)."	"Other: Total RNA was isolated from microdissected fresh frozen tissues using TRIzol (Invitrogen, Carlsbad, CA) according to the manufacturer's protocol. RNA integrity for each sample was confirmed with the Agilent 2100 Bioanalyzer (Agilent Technologies, Palo Alto, CA)."	"Other: Total RNA was isolated from microdissected fresh frozen tissues using TRIzol (Invitrogen, Carlsbad, CA) according to the manufacturer's protocol. RNA integrity for each sample was confirmed with the Agilent 2100 Bioanalyzer (Agilent Technologies, Palo Alto, CA)."	"Other: Total RNA was isolated from microdissected fresh frozen tissues using TRIzol (Invitrogen, Carlsbad, CA) according to the manufacturer's protocol. RNA integrity for each sample was confirmed with the Agilent 2100 Bioanalyzer (Agilent Technologies, Palo Alto, CA)."	"Other: Total RNA was isolated from microdissected fresh frozen tissues using TRIzol (Invitrogen, Carlsbad, CA) according to the manufacturer's protocol. RNA integrity for each sample was confirmed with the Agilent 2100 Bioanalyzer (Agilent Technologies, Palo Alto, CA)."	"Other: Total RNA was isolated from microdissected fresh frozen tissues using TRIzol (Invitrogen, Carlsbad, CA) according to the manufacturer's protocol. RNA integrity for each sample was confirmed with the Agilent 2100 Bioanalyzer (Agilent Technologies, Palo Alto, CA)."	"Other: Total RNA was isolated from microdissected fresh frozen tissues using TRIzol (Invitrogen, Carlsbad, CA) according to the manufacturer's protocol. RNA integrity for each sample was confirmed with the Agilent 2100 Bioanalyzer (Agilent Technologies, Palo Alto, CA)."	"Other: Total RNA was isolated from microdissected fresh frozen tissues using TRIzol (Invitrogen, Carlsbad, CA) according to the manufacturer's protocol. RNA integrity for each sample was confirmed with the Agilent 2100 Bioanalyzer (Agilent Technologies, Palo Alto, CA)."	"Other: Total RNA was isolated from microdissected fresh frozen tissues using TRIzol (Invitrogen, Carlsbad, CA) according to the manufacturer's protocol. RNA integrity for each sample was confirmed with the Agilent 2100 Bioanalyzer (Agilent Technologies, Palo Alto, CA)."	"Other: Total RNA was isolated from microdissected fresh frozen tissues using TRIzol (Invitrogen, Carlsbad, CA) according to the manufacturer's protocol. RNA integrity for each sample was confirmed with the Agilent 2100 Bioanalyzer (Agilent Technologies, Palo Alto, CA)."	"Other: Total RNA was isolated from microdissected fresh frozen tissues using TRIzol (Invitrogen, Carlsbad, CA) according to the manufacturer's protocol. RNA integrity for each sample was confirmed with the Agilent 2100 Bioanalyzer (Agilent Technologies, Palo Alto, CA)."	"Other: Total RNA was isolated from microdissected fresh frozen tissues using TRIzol (Invitrogen, Carlsbad, CA) according to the manufacturer's protocol. RNA integrity for each sample was confirmed with the Agilent 2100 Bioanalyzer (Agilent Technologies, Palo Alto, CA)."	"Other: Total RNA was isolated from microdissected fresh frozen tissues using TRIzol (Invitrogen, Carlsbad, CA) according to the manufacturer's protocol. RNA integrity for each sample was confirmed with the Agilent 2100 Bioanalyzer (Agilent Technologies, Palo Alto, CA)."	"Other: Total RNA was isolated from microdissected fresh frozen tissues using TRIzol (Invitrogen, Carlsbad, CA) according to the manufacturer's protocol. RNA integrity for each sample was confirmed with the Agilent 2100 Bioanalyzer (Agilent Technologies, Palo Alto, CA)."	"Other: Total RNA was isolated from microdissected fresh frozen tissues using TRIzol (Invitrogen, Carlsbad, CA) according to the manufacturer's protocol. RNA integrity for each sample was confirmed with the Agilent 2100 Bioanalyzer (Agilent Technologies, Palo Alto, CA)."	"Other: Total RNA was isolated from microdissected fresh frozen tissues using TRIzol (Invitrogen, Carlsbad, CA) according to the manufacturer's protocol. RNA integrity for each sample was confirmed with the Agilent 2100 Bioanalyzer (Agilent Technologies, Palo Alto, CA)."	"Other: Total RNA was isolated from microdissected fresh frozen tissues using TRIzol (Invitrogen, Carlsbad, CA) according to the manufacturer's protocol. RNA integrity for each sample was confirmed with the Agilent 2100 Bioanalyzer (Agilent Technologies, Palo Alto, CA)."	"Other: Total RNA was isolated from microdissected fresh frozen tissues using TRIzol (Invitrogen, Carlsbad, CA) according to the manufacturer's protocol. RNA integrity for each sample was confirmed with the Agilent 2100 Bioanalyzer (Agilent Technologies, Palo Alto, CA)."	"Other: Total RNA was isolated from microdissected fresh frozen tissues using TRIzol (Invitrogen, Carlsbad, CA) according to the manufacturer's protocol. RNA integrity for each sample was confirmed with the Agilent 2100 Bioanalyzer (Agilent Technologies, Palo Alto, CA)."	"Other: Total RNA was isolated from microdissected fresh frozen tissues using TRIzol (Invitrogen, Carlsbad, CA) according to the manufacturer's protocol. RNA integrity for each sample was confirmed with the Agilent 2100 Bioanalyzer (Agilent Technologies, Palo Alto, CA)."	"Other: Total RNA was isolated from microdissected fresh frozen tissues using TRIzol (Invitrogen, Carlsbad, CA) according to the manufacturer's protocol. RNA integrity for each sample was confirmed with the Agilent 2100 Bioanalyzer (Agilent Technologies, Palo Alto, CA)."	"Other: Total RNA was isolated from microdissected fresh frozen tissues using TRIzol (Invitrogen, Carlsbad, CA) according to the manufacturer's protocol. RNA integrity for each sample was confirmed with the Agilent 2100 Bioanalyzer (Agilent Technologies, Palo Alto, CA)."
!Sample_label_ch1	"biotin"	"biotin"	"biotin"	"biotin"	"biotin"	"biotin"	"biotin"	"biotin"	"biotin"	"biotin"	"biotin"	"biotin"	"biotin"	"biotin"	"biotin"	"biotin"	"biotin"	"biotin"	"biotin"	"biotin"	"biotin"	"biotin"	"biotin"	"biotin"	"biotin"	"biotin"	"biotin"	"biotin"	"biotin"	"biotin"	"biotin"	"biotin"	"biotin"	"biotin"	"biotin"	"biotin"	"biotin"	"biotin"	"biotin"	"biotin"	"biotin"	"biotin"	"biotin"	"biotin"	"biotin"	"biotin"	"biotin"	"biotin"	"biotin"	"biotin"	"biotin"	"biotin"	"biotin"	"biotin"	"biotin"	"biotin"	"biotin"	"biotin"	"biotin"	"biotin"	"biotin"	"biotin"	"biotin"	"biotin"	"biotin"	"biotin"	"biotin"	"biotin"	"biotin"	"biotin"	"biotin"	"biotin"	"biotin"	"biotin"	"biotin"	"biotin"	"biotin"	"biotin"	"biotin"	"biotin"	"biotin"	"biotin"	"biotin"	"biotin"	"biotin"	"biotin"	"biotin"	"biotin"	"biotin"	"biotin"	"biotin"	"biotin"	"biotin"	"biotin"	"biotin"	"biotin"	"biotin"	"biotin"	"biotin"	"biotin"	"biotin"	"biotin"	"biotin"	"biotin"	"biotin"	"biotin"	"biotin"	"biotin"	"biotin"	"biotin"	"biotin"	"biotin"	"biotin"	"biotin"	"biotin"	"biotin"	"biotin"	"biotin"	"biotin"	"biotin"	"biotin"	"biotin"	"biotin"	"biotin"	"biotin"	"biotin"	"biotin"	"biotin"	"biotin"	"biotin"	"biotin"	"biotin"	"biotin"	"biotin"	"biotin"	"biotin"	"biotin"	"biotin"	"biotin"	"biotin"	"biotin"	"biotin"	"biotin"	"biotin"	"biotin"	"biotin"	"biotin"	"biotin"	"biotin"	"biotin"	"biotin"	"biotin"	"biotin"	"biotin"	"biotin"	"biotin"	"biotin"	"biotin"	"biotin"	"biotin"	"biotin"	"biotin"	"biotin"	"biotin"	"biotin"	"biotin"	"biotin"	"biotin"	"biotin"	"biotin"	"biotin"	"biotin"	"biotin"	"biotin"	"biotin"	"biotin"	"biotin"	"biotin"	"biotin"	"biotin"	"biotin"	"biotin"	"biotin"	"biotin"	"biotin"	"biotin"	"biotin"	"biotin"	"biotin"	"biotin"	"biotin"	"biotin"	"biotin"	"biotin"	"biotin"	"biotin"	"biotin"	"biotin"	"biotin"	"biotin"	"biotin"	"biotin"	"biotin"	"biotin"	"biotin"	"biotin"	"biotin"	"biotin"	"biotin"	"biotin"	"biotin"	"biotin"	"biotin"	"biotin"	"biotin"	"biotin"	"biotin"	"biotin"	"biotin"	"biotin"	"biotin"	"biotin"	"biotin"	"biotin"	"biotin"	"biotin"	"biotin"	"biotin"	"biotin"	"biotin"	"biotin"	"biotin"	"biotin"	"biotin"	"biotin"	"biotin"	"biotin"	"biotin"	"biotin"	"biotin"	"biotin"	"biotin"	"biotin"	"biotin"	"biotin"	"biotin"	"biotin"	"biotin"	"biotin"	"biotin"	"biotin"	"biotin"	"biotin"	"biotin"	"biotin"	"biotin"	"biotin"	"biotin"	"biotin"	"biotin"	"biotin"	"biotin"	"biotin"	"biotin"	"biotin"	"biotin"	"biotin"	"biotin"	"biotin"	"biotin"	"biotin"	"biotin"	"biotin"	"biotin"	"biotin"	"biotin"	"biotin"	"biotin"	"biotin"	"biotin"	"biotin"	"biotin"	"biotin"	"biotin"	"biotin"	"biotin"	"biotin"	"biotin"	"biotin"	"biotin"	"biotin"	"biotin"	"biotin"	"biotin"	"biotin"	"biotin"	"biotin"	"biotin"	"biotin"	"biotin"	"biotin"	"biotin"	"biotin"	"biotin"	"biotin"	"biotin"	"biotin"	"biotin"	"biotin"	"biotin"	"biotin"	"biotin"	"biotin"	"biotin"	"biotin"	"biotin"	"biotin"	"biotin"	"biotin"	"biotin"	"biotin"	"biotin"	"biotin"	"biotin"	"biotin"	"biotin"	"biotin"	"biotin"	"biotin"	"biotin"	"biotin"	"biotin"	"biotin"	"biotin"	"biotin"	"biotin"	"biotin"	"biotin"	"biotin"	"biotin"	"biotin"	"biotin"	"biotin"	"biotin"	"biotin"	"biotin"	"biotin"	"biotin"	"biotin"	"biotin"	"biotin"	"biotin"	"biotin"	"biotin"	"biotin"	"biotin"	"biotin"	"biotin"	"biotin"	"biotin"	"biotin"	"biotin"	"biotin"	"biotin"	"biotin"	"biotin"	"biotin"	"biotin"	"biotin"	"biotin"	"biotin"	"biotin"	"biotin"	"biotin"	"biotin"	"biotin"	"biotin"	"biotin"	"biotin"	"biotin"	"biotin"	"biotin"	"biotin"	"biotin"	"biotin"	"biotin"	"biotin"	"biotin"	"biotin"	"biotin"	"biotin"	"biotin"	"biotin"	"biotin"	"biotin"	"biotin"	"biotin"	"biotin"	"biotin"	"biotin"	"biotin"	"biotin"	"biotin"	"biotin"	"biotin"	"biotin"	"biotin"	"biotin"	"biotin"	"biotin"	"biotin"	"biotin"	"biotin"	"biotin"	"biotin"	"biotin"	"biotin"	"biotin"	"biotin"	"biotin"	"biotin"	"biotin"	"biotin"	"biotin"	"biotin"	"biotin"	"biotin"	"biotin"	"biotin"	"biotin"	"biotin"	"biotin"	"biotin"	"biotin"	"biotin"	"biotin"	"biotin"	"biotin"	"biotin"	"biotin"	"biotin"	"biotin"	"biotin"	"biotin"	"biotin"
!Sample_label_protocol_ch1	"Biotinylated cRNA Labeling for HT Arrays"	"Biotinylated cRNA Labeling for HT Arrays"	"Biotinylated cRNA Labeling for HT Arrays"	"Biotinylated cRNA Labeling for HT Arrays"	"Biotinylated cRNA Labeling for HT Arrays"	"Biotinylated cRNA Labeling for HT Arrays"	"Biotinylated cRNA Labeling for HT Arrays"	"Biotinylated cRNA Labeling for HT Arrays"	"Biotinylated cRNA Labeling for HT Arrays"	"Biotinylated cRNA Labeling for HT Arrays"	"Biotinylated cRNA Labeling for HT Arrays"	"Biotinylated cRNA Labeling for HT Arrays"	"Biotinylated cRNA Labeling for HT Arrays"	"Biotinylated cRNA Labeling for HT Arrays"	"Biotinylated cRNA Labeling for HT Arrays"	"Biotinylated cRNA Labeling for HT Arrays"	"Biotinylated cRNA Labeling for HT Arrays"	"Biotinylated cRNA Labeling for HT Arrays"	"Biotinylated cRNA Labeling for HT Arrays"	"Biotinylated cRNA Labeling for HT Arrays"	"Biotinylated cRNA Labeling for HT Arrays"	"Biotinylated cRNA Labeling for HT Arrays"	"Biotinylated cRNA Labeling for HT Arrays"	"Biotinylated cRNA Labeling for HT Arrays"	"Biotinylated cRNA Labeling for HT Arrays"	"Biotinylated cRNA Labeling for HT Arrays"	"Biotinylated cRNA Labeling for HT Arrays"	"Biotinylated cRNA Labeling for HT Arrays"	"Biotinylated cRNA Labeling for HT Arrays"	"Biotinylated cRNA Labeling for HT Arrays"	"Biotinylated cRNA Labeling for HT Arrays"	"Biotinylated cRNA Labeling for HT Arrays"	"Biotinylated cRNA Labeling for HT Arrays"	"Biotinylated cRNA Labeling for HT Arrays"	"Biotinylated cRNA Labeling for HT Arrays"	"Biotinylated cRNA Labeling for HT Arrays"	"Biotinylated cRNA Labeling for HT Arrays"	"Biotinylated cRNA Labeling for HT Arrays"	"Biotinylated cRNA Labeling for HT Arrays"	"Biotinylated cRNA Labeling for HT Arrays"	"Biotinylated cRNA Labeling for HT Arrays"	"Biotinylated cRNA Labeling for HT Arrays"	"Biotinylated cRNA Labeling for HT Arrays"	"Biotinylated cRNA Labeling for HT Arrays"	"Biotinylated cRNA Labeling for HT Arrays"	"Biotinylated cRNA Labeling for HT Arrays"	"Biotinylated cRNA Labeling for HT Arrays"	"Biotinylated cRNA Labeling for HT Arrays"	"Biotinylated cRNA Labeling for HT Arrays"	"Biotinylated cRNA Labeling for HT Arrays"	"Biotinylated cRNA Labeling for HT Arrays"	"Biotinylated cRNA Labeling for HT Arrays"	"Biotinylated cRNA Labeling for HT Arrays"	"Biotinylated cRNA Labeling for HT Arrays"	"Biotinylated cRNA Labeling for HT Arrays"	"Biotinylated cRNA Labeling for HT Arrays"	"Biotinylated cRNA Labeling for HT Arrays"	"Biotinylated cRNA Labeling for HT Arrays"	"Biotinylated cRNA Labeling for HT Arrays"	"Biotinylated cRNA Labeling for HT Arrays"	"Biotinylated cRNA Labeling for HT Arrays"	"Biotinylated cRNA Labeling for HT Arrays"	"Biotinylated cRNA Labeling for HT Arrays"	"Biotinylated cRNA Labeling for HT Arrays"	"Biotinylated cRNA Labeling for HT Arrays"	"Biotinylated cRNA Labeling for HT Arrays"	"Biotinylated cRNA Labeling for HT Arrays"	"Biotinylated cRNA Labeling for HT Arrays"	"Biotinylated cRNA Labeling for HT Arrays"	"Biotinylated cRNA Labeling for HT Arrays"	"Biotinylated cRNA Labeling for HT Arrays"	"Biotinylated cRNA Labeling for HT Arrays"	"Biotinylated cRNA Labeling for HT Arrays"	"Biotinylated cRNA Labeling for HT Arrays"	"Biotinylated cRNA Labeling for HT Arrays"	"Biotinylated cRNA Labeling for HT Arrays"	"Biotinylated cRNA Labeling for HT Arrays"	"Biotinylated cRNA Labeling for HT Arrays"	"Biotinylated cRNA Labeling for HT Arrays"	"Biotinylated cRNA Labeling for HT Arrays"	"Biotinylated cRNA Labeling for HT Arrays"	"Biotinylated cRNA Labeling for HT Arrays"	"Biotinylated cRNA Labeling for HT Arrays"	"Biotinylated cRNA Labeling for HT Arrays"	"Biotinylated cRNA Labeling for HT Arrays"	"Biotinylated cRNA Labeling for HT Arrays"	"Biotinylated cRNA Labeling for HT Arrays"	"Biotinylated cRNA Labeling for HT Arrays"	"Biotinylated cRNA Labeling for HT Arrays"	"Biotinylated cRNA Labeling for HT Arrays"	"Biotinylated cRNA Labeling for HT Arrays"	"Biotinylated cRNA Labeling for HT Arrays"	"Biotinylated cRNA Labeling for HT Arrays"	"Biotinylated cRNA Labeling for HT Arrays"	"Biotinylated cRNA Labeling for HT Arrays"	"Biotinylated cRNA Labeling for HT Arrays"	"Biotinylated cRNA Labeling for HT Arrays"	"Biotinylated cRNA Labeling for HT Arrays"	"Biotinylated cRNA Labeling for HT Arrays"	"Biotinylated cRNA Labeling for HT Arrays"	"Biotinylated cRNA Labeling for HT Arrays"	"Biotinylated cRNA Labeling for HT Arrays"	"Biotinylated cRNA Labeling for HT Arrays"	"Biotinylated cRNA Labeling for HT Arrays"	"Biotinylated cRNA Labeling for HT Arrays"	"Biotinylated cRNA Labeling for HT Arrays"	"Biotinylated cRNA Labeling for HT Arrays"	"Biotinylated cRNA Labeling for HT Arrays"	"Biotinylated cRNA Labeling for HT Arrays"	"Biotinylated cRNA Labeling for HT Arrays"	"Biotinylated cRNA Labeling for HT Arrays"	"Biotinylated cRNA Labeling for HT Arrays"	"Biotinylated cRNA Labeling for HT Arrays"	"Biotinylated cRNA Labeling for HT Arrays"	"Biotinylated cRNA Labeling for HT Arrays"	"Biotinylated cRNA Labeling for HT Arrays"	"Biotinylated cRNA Labeling for HT Arrays"	"Biotinylated cRNA Labeling for HT Arrays"	"Biotinylated cRNA Labeling for HT Arrays"	"Biotinylated cRNA Labeling for HT Arrays"	"Biotinylated cRNA Labeling for HT Arrays"	"Biotinylated cRNA Labeling for HT Arrays"	"Biotinylated cRNA Labeling for HT Arrays"	"Biotinylated cRNA Labeling for HT Arrays"	"Biotinylated cRNA Labeling for HT Arrays"	"Biotinylated cRNA Labeling for HT Arrays"	"Biotinylated cRNA Labeling for HT Arrays"	"Biotinylated cRNA Labeling for HT Arrays"	"Biotinylated cRNA Labeling for HT Arrays"	"Biotinylated cRNA Labeling for HT Arrays"	"Biotinylated cRNA Labeling for HT Arrays"	"Biotinylated cRNA Labeling for HT Arrays"	"Biotinylated cRNA Labeling for HT Arrays"	"Biotinylated cRNA Labeling for HT Arrays"	"Biotinylated cRNA Labeling for HT Arrays"	"Biotinylated cRNA Labeling for HT Arrays"	"Biotinylated cRNA Labeling for HT Arrays"	"Biotinylated cRNA Labeling for HT Arrays"	"Biotinylated cRNA Labeling for HT Arrays"	"Biotinylated cRNA Labeling for HT Arrays"	"Biotinylated cRNA Labeling for HT Arrays"	"Biotinylated cRNA Labeling for HT Arrays"	"Biotinylated cRNA Labeling for HT Arrays"	"Biotinylated cRNA Labeling for HT Arrays"	"Biotinylated cRNA Labeling for HT Arrays"	"Biotinylated cRNA Labeling for HT Arrays"	"Biotinylated cRNA Labeling for HT Arrays"	"Biotinylated cRNA Labeling for HT Arrays"	"Biotinylated cRNA Labeling for HT Arrays"	"Biotinylated cRNA Labeling for HT Arrays"	"Biotinylated cRNA Labeling for HT Arrays"	"Biotinylated cRNA Labeling for HT Arrays"	"Biotinylated cRNA Labeling for HT Arrays"	"Biotinylated cRNA Labeling for HT Arrays"	"Biotinylated cRNA Labeling for HT Arrays"	"Biotinylated cRNA Labeling for HT Arrays"	"Biotinylated cRNA Labeling for HT Arrays"	"Biotinylated cRNA Labeling for HT Arrays"	"Biotinylated cRNA Labeling for HT Arrays"	"Biotinylated cRNA Labeling for HT Arrays"	"Biotinylated cRNA Labeling for HT Arrays"	"Biotinylated cRNA Labeling for HT Arrays"	"Biotinylated cRNA Labeling for HT Arrays"	"Biotinylated cRNA Labeling for HT Arrays"	"Biotinylated cRNA Labeling for HT Arrays"	"Biotinylated cRNA Labeling for HT Arrays"	"Biotinylated cRNA Labeling for HT Arrays"	"Biotinylated cRNA Labeling for HT Arrays"	"Biotinylated cRNA Labeling for HT Arrays"	"Biotinylated cRNA Labeling for HT Arrays"	"Biotinylated cRNA Labeling for HT Arrays"	"Biotinylated cRNA Labeling for HT Arrays"	"Biotinylated cRNA Labeling for HT Arrays"	"Biotinylated cRNA Labeling for HT Arrays"	"Biotinylated cRNA Labeling for HT Arrays"	"Biotinylated cRNA Labeling for HT Arrays"	"Biotinylated cRNA Labeling for HT Arrays"	"Biotinylated cRNA Labeling for HT Arrays"	"Biotinylated cRNA Labeling for HT Arrays"	"Biotinylated cRNA Labeling for HT Arrays"	"Biotinylated cRNA Labeling for HT Arrays"	"Biotinylated cRNA Labeling for HT Arrays"	"Biotinylated cRNA Labeling for HT Arrays"	"Biotinylated cRNA Labeling for HT Arrays"	"Biotinylated cRNA Labeling for HT Arrays"	"Biotinylated cRNA Labeling for HT Arrays"	"Biotinylated cRNA Labeling for HT Arrays"	"Biotinylated cRNA Labeling for HT Arrays"	"Biotinylated cRNA Labeling for HT Arrays"	"Biotinylated cRNA Labeling for HT Arrays"	"Biotinylated cRNA Labeling for HT Arrays"	"Biotinylated cRNA Labeling for HT Arrays"	"Biotinylated cRNA Labeling for HT Arrays"	"Biotinylated cRNA Labeling for HT Arrays"	"Biotinylated cRNA Labeling for HT Arrays"	"Biotinylated cRNA Labeling for HT Arrays"	"Biotinylated cRNA Labeling for HT Arrays"	"Biotinylated cRNA Labeling for HT Arrays"	"Biotinylated cRNA Labeling for HT Arrays"	"Biotinylated cRNA Labeling for HT Arrays"	"Biotinylated cRNA Labeling for HT Arrays"	"Biotinylated cRNA Labeling for HT Arrays"	"Biotinylated cRNA Labeling for HT Arrays"	"Biotinylated cRNA Labeling for HT Arrays"	"Biotinylated cRNA Labeling for HT Arrays"	"Biotinylated cRNA Labeling for HT Arrays"	"Biotinylated cRNA Labeling for HT Arrays"	"Biotinylated cRNA Labeling for HT Arrays"	"Biotinylated cRNA Labeling for HT Arrays"	"Biotinylated cRNA Labeling for HT Arrays"	"Biotinylated cRNA Labeling for HT Arrays"	"Biotinylated cRNA Labeling for HT Arrays"	"Biotinylated cRNA Labeling for HT Arrays"	"Biotinylated cRNA Labeling for HT Arrays"	"Biotinylated cRNA Labeling for HT Arrays"	"Biotinylated cRNA Labeling for HT Arrays"	"Biotinylated cRNA Labeling for HT Arrays"	"Biotinylated cRNA Labeling for HT Arrays"	"Biotinylated cRNA Labeling for HT Arrays"	"Biotinylated cRNA Labeling for HT Arrays"	"Biotinylated cRNA Labeling for HT Arrays"	"Biotinylated cRNA Labeling for HT Arrays"	"Biotinylated cRNA Labeling for HT Arrays"	"Biotinylated cRNA Labeling for HT Arrays"	"Biotinylated cRNA Labeling for HT Arrays"	"Biotinylated cRNA Labeling for HT Arrays"	"Biotinylated cRNA Labeling for HT Arrays"	"Biotinylated cRNA Labeling for HT Arrays"	"Biotinylated cRNA Labeling for HT Arrays"	"Biotinylated cRNA Labeling for HT Arrays"	"Biotinylated cRNA Labeling for HT Arrays"	"Biotinylated cRNA Labeling for HT Arrays"	"Biotinylated cRNA Labeling for HT Arrays"	"Biotinylated cRNA Labeling for HT Arrays"	"Biotinylated cRNA Labeling for HT Arrays"	"Biotinylated cRNA Labeling for HT Arrays"	"Biotinylated cRNA Labeling for HT Arrays"	"Biotinylated cRNA Labeling for HT Arrays"	"Biotinylated cRNA Labeling for HT Arrays"	"Biotinylated cRNA Labeling for HT Arrays"	"Biotinylated cRNA Labeling for HT Arrays"	"Biotinylated cRNA Labeling for HT Arrays"	"Biotinylated cRNA Labeling for HT Arrays"	"Biotinylated cRNA Labeling for HT Arrays"	"Biotinylated cRNA Labeling for HT Arrays"	"Biotinylated cRNA Labeling for HT Arrays"	"Biotinylated cRNA Labeling for HT Arrays"	"Biotinylated cRNA Labeling for HT Arrays"	"Biotinylated cRNA Labeling for HT Arrays"	"Biotinylated cRNA Labeling for HT Arrays"	"Biotinylated cRNA Labeling for HT Arrays"	"Biotinylated cRNA Labeling for HT Arrays"	"Biotinylated cRNA Labeling for HT Arrays"	"Biotinylated cRNA Labeling for HT Arrays"	"Biotinylated cRNA Labeling for HT Arrays"	"Biotinylated cRNA Labeling for HT Arrays"	"Biotinylated cRNA Labeling for HT Arrays"	"Biotinylated cRNA Labeling for HT Arrays"	"Biotinylated cRNA Labeling for HT Arrays"	"Biotinylated cRNA Labeling for HT Arrays"	"Biotinylated cRNA Labeling for HT Arrays"	"Biotinylated cRNA Labeling for HT Arrays"	"Biotinylated cRNA Labeling for HT Arrays"	"Biotinylated cRNA Labeling for HT Arrays"	"Biotinylated cRNA Labeling for HT Arrays"	"Biotinylated cRNA Labeling for HT Arrays"	"Biotinylated cRNA Labeling for HT Arrays"	"Biotinylated cRNA Labeling for HT Arrays"	"Biotinylated cRNA Labeling for HT Arrays"	"Biotinylated cRNA Labeling for HT Arrays"	"Biotinylated cRNA Labeling for HT Arrays"	"Biotinylated cRNA Labeling for HT Arrays"	"Biotinylated cRNA Labeling for HT Arrays"	"Biotinylated cRNA Labeling for HT Arrays"	"Biotinylated cRNA Labeling for HT Arrays"	"Biotinylated cRNA Labeling for HT Arrays"	"Biotinylated cRNA Labeling for HT Arrays"	"Biotinylated cRNA Labeling for HT Arrays"	"Biotinylated cRNA Labeling for HT Arrays"	"Biotinylated cRNA Labeling for HT Arrays"	"Biotinylated cRNA Labeling for HT Arrays"	"Biotinylated cRNA Labeling for HT Arrays"	"Biotinylated cRNA Labeling for HT Arrays"	"Biotinylated cRNA Labeling for HT Arrays"	"Biotinylated cRNA Labeling for HT Arrays"	"Biotinylated cRNA Labeling for HT Arrays"	"Biotinylated cRNA Labeling for HT Arrays"	"Biotinylated cRNA Labeling for HT Arrays"	"Biotinylated cRNA Labeling for HT Arrays"	"Biotinylated cRNA Labeling for HT Arrays"	"Biotinylated cRNA Labeling for HT Arrays"	"Biotinylated cRNA Labeling for HT Arrays"	"Biotinylated cRNA Labeling for HT Arrays"	"Biotinylated cRNA Labeling for HT Arrays"	"Biotinylated cRNA Labeling for HT Arrays"	"Biotinylated cRNA Labeling for HT Arrays"	"Biotinylated cRNA Labeling for HT Arrays"	"Biotinylated cRNA Labeling for HT Arrays"	"Biotinylated cRNA Labeling for HT Arrays"	"Biotinylated cRNA Labeling for HT Arrays"	"Biotinylated cRNA Labeling for HT Arrays"	"Biotinylated cRNA Labeling for HT Arrays"	"Biotinylated cRNA Labeling for HT Arrays"	"Biotinylated cRNA Labeling for HT Arrays"	"Biotinylated cRNA Labeling for HT Arrays"	"Biotinylated cRNA Labeling for HT Arrays"	"Biotinylated cRNA Labeling for HT Arrays"	"Biotinylated cRNA Labeling for HT Arrays"	"Biotinylated cRNA Labeling for HT Arrays"	"Biotinylated cRNA Labeling for HT Arrays"	"Biotinylated cRNA Labeling for HT Arrays"	"Biotinylated cRNA Labeling for HT Arrays"	"Biotinylated cRNA Labeling for HT Arrays"	"Biotinylated cRNA Labeling for HT Arrays"	"Biotinylated cRNA Labeling for HT Arrays"	"Biotinylated cRNA Labeling for HT Arrays"	"Biotinylated cRNA Labeling for HT Arrays"	"Biotinylated cRNA Labeling for HT Arrays"	"Biotinylated cRNA Labeling for HT Arrays"	"Biotinylated cRNA Labeling for HT Arrays"	"Biotinylated cRNA Labeling for HT Arrays"	"Biotinylated cRNA Labeling for HT Arrays"	"Biotinylated cRNA Labeling for HT Arrays"	"Biotinylated cRNA Labeling for HT Arrays"	"Biotinylated cRNA Labeling for HT Arrays"	"Biotinylated cRNA Labeling for HT Arrays"	"Biotinylated cRNA Labeling for HT Arrays"	"Biotinylated cRNA Labeling for HT Arrays"	"Biotinylated cRNA Labeling for HT Arrays"	"Biotinylated cRNA Labeling for HT Arrays"	"Biotinylated cRNA Labeling for HT Arrays"	"Biotinylated cRNA Labeling for HT Arrays"	"Biotinylated cRNA Labeling for HT Arrays"	"Biotinylated cRNA Labeling for HT Arrays"	"Biotinylated cRNA Labeling for HT Arrays"	"Biotinylated cRNA Labeling for HT Arrays"	"Biotinylated cRNA Labeling for HT Arrays"	"Biotinylated cRNA Labeling for HT Arrays"	"Biotinylated cRNA Labeling for HT Arrays"	"Biotinylated cRNA Labeling for HT Arrays"	"Biotinylated cRNA Labeling for HT Arrays"	"Biotinylated cRNA Labeling for HT Arrays"	"Biotinylated cRNA Labeling for HT Arrays"	"Biotinylated cRNA Labeling for HT Arrays"	"Biotinylated cRNA Labeling for HT Arrays"	"Biotinylated cRNA Labeling for HT Arrays"	"Biotinylated cRNA Labeling for HT Arrays"	"Biotinylated cRNA Labeling for HT Arrays"	"Biotinylated cRNA Labeling for HT Arrays"	"Biotinylated cRNA Labeling for HT Arrays"	"Biotinylated cRNA Labeling for HT Arrays"	"Biotinylated cRNA Labeling for HT Arrays"	"Biotinylated cRNA Labeling for HT Arrays"	"Biotinylated cRNA Labeling for HT Arrays"	"Biotinylated cRNA Labeling for HT Arrays"	"Biotinylated cRNA Labeling for HT Arrays"	"Biotinylated cRNA Labeling for HT Arrays"	"Biotinylated cRNA Labeling for HT Arrays"	"Biotinylated cRNA Labeling for HT Arrays"	"Biotinylated cRNA Labeling for HT Arrays"	"Biotinylated cRNA Labeling for HT Arrays"	"Biotinylated cRNA Labeling for HT Arrays"	"Biotinylated cRNA Labeling for HT Arrays"	"Biotinylated cRNA Labeling for HT Arrays"	"Biotinylated cRNA Labeling for HT Arrays"	"Biotinylated cRNA Labeling for HT Arrays"	"Biotinylated cRNA Labeling for HT Arrays"	"Biotinylated cRNA Labeling for HT Arrays"	"Biotinylated cRNA Labeling for HT Arrays"	"Biotinylated cRNA Labeling for HT Arrays"	"Biotinylated cRNA Labeling for HT Arrays"	"Biotinylated cRNA Labeling for HT Arrays"	"Biotinylated cRNA Labeling for HT Arrays"	"Biotinylated cRNA Labeling for HT Arrays"	"Biotinylated cRNA Labeling for HT Arrays"	"Biotinylated cRNA Labeling for HT Arrays"	"Biotinylated cRNA Labeling for HT Arrays"	"Biotinylated cRNA Labeling for HT Arrays"	"Biotinylated cRNA Labeling for HT Arrays"	"Biotinylated cRNA Labeling for HT Arrays"	"Biotinylated cRNA Labeling for HT Arrays"	"Biotinylated cRNA Labeling for HT Arrays"	"Biotinylated cRNA Labeling for HT Arrays"	"Biotinylated cRNA Labeling for HT Arrays"	"Biotinylated cRNA Labeling for HT Arrays"	"Biotinylated cRNA Labeling for HT Arrays"	"Biotinylated cRNA Labeling for HT Arrays"	"Biotinylated cRNA Labeling for HT Arrays"	"Biotinylated cRNA Labeling for HT Arrays"	"Biotinylated cRNA Labeling for HT Arrays"	"Biotinylated cRNA Labeling for HT Arrays"	"Biotinylated cRNA Labeling for HT Arrays"	"Biotinylated cRNA Labeling for HT Arrays"	"Biotinylated cRNA Labeling for HT Arrays"	"Biotinylated cRNA Labeling for HT Arrays"	"Biotinylated cRNA Labeling for HT Arrays"	"Biotinylated cRNA Labeling for HT Arrays"	"Biotinylated cRNA Labeling for HT Arrays"	"Biotinylated cRNA Labeling for HT Arrays"	"Biotinylated cRNA Labeling for HT Arrays"	"Biotinylated cRNA Labeling for HT Arrays"	"Biotinylated cRNA Labeling for HT Arrays"	"Biotinylated cRNA Labeling for HT Arrays"	"Biotinylated cRNA Labeling for HT Arrays"	"Biotinylated cRNA Labeling for HT Arrays"	"Biotinylated cRNA Labeling for HT Arrays"	"Biotinylated cRNA Labeling for HT Arrays"	"Biotinylated cRNA Labeling for HT Arrays"	"Biotinylated cRNA Labeling for HT Arrays"	"Biotinylated cRNA Labeling for HT Arrays"	"Biotinylated cRNA Labeling for HT Arrays"	"Biotinylated cRNA Labeling for HT Arrays"	"Biotinylated cRNA Labeling for HT Arrays"	"Biotinylated cRNA Labeling for HT Arrays"	"Biotinylated cRNA Labeling for HT Arrays"	"Biotinylated cRNA Labeling for HT Arrays"	"Biotinylated cRNA Labeling for HT Arrays"	"Biotinylated cRNA Labeling for HT Arrays"	"Biotinylated cRNA Labeling for HT Arrays"	"Biotinylated cRNA Labeling for HT Arrays"	"Biotinylated cRNA Labeling for HT Arrays"	"Biotinylated cRNA Labeling for HT Arrays"	"Biotinylated cRNA Labeling for HT Arrays"	"Biotinylated cRNA Labeling for HT Arrays"	"Biotinylated cRNA Labeling for HT Arrays"	"Biotinylated cRNA Labeling for HT Arrays"	"Biotinylated cRNA Labeling for HT Arrays"	"Biotinylated cRNA Labeling for HT Arrays"	"Biotinylated cRNA Labeling for HT Arrays"	"Biotinylated cRNA Labeling for HT Arrays"	"Biotinylated cRNA Labeling for HT Arrays"	"Biotinylated cRNA Labeling for HT Arrays"	"Biotinylated cRNA Labeling for HT Arrays"	"Biotinylated cRNA Labeling for HT Arrays"	"Biotinylated cRNA Labeling Protocol"	"Biotinylated cRNA Labeling Protocol"	"Biotinylated cRNA Labeling Protocol"	"Biotinylated cRNA Labeling Protocol"	"Biotinylated cRNA Labeling Protocol"	"Biotinylated cRNA Labeling Protocol"	"Biotinylated cRNA Labeling Protocol"	"Biotinylated cRNA Labeling Protocol"	"Biotinylated cRNA Labeling Protocol"	"Biotinylated cRNA Labeling Protocol"	"Biotinylated cRNA Labeling Protocol"
!Sample_label_protocol_ch1	"Other: Biotinylated cRNA were prepared according to the standard Affymetrix protocol from 1 ug total RNA (Expression Analysis Technical Manual, For HT Array Plates Using the GeneChip® Array Station, P/N 702063 Rev. 2, Affymetrix)."	"Other: Biotinylated cRNA were prepared according to the standard Affymetrix protocol from 1 ug total RNA (Expression Analysis Technical Manual, For HT Array Plates Using the GeneChip® Array Station, P/N 702063 Rev. 2, Affymetrix)."	"Other: Biotinylated cRNA were prepared according to the standard Affymetrix protocol from 1 ug total RNA (Expression Analysis Technical Manual, For HT Array Plates Using the GeneChip® Array Station, P/N 702063 Rev. 2, Affymetrix)."	"Other: Biotinylated cRNA were prepared according to the standard Affymetrix protocol from 1 ug total RNA (Expression Analysis Technical Manual, For HT Array Plates Using the GeneChip® Array Station, P/N 702063 Rev. 2, Affymetrix)."	"Other: Biotinylated cRNA were prepared according to the standard Affymetrix protocol from 1 ug total RNA (Expression Analysis Technical Manual, For HT Array Plates Using the GeneChip® Array Station, P/N 702063 Rev. 2, Affymetrix)."	"Other: Biotinylated cRNA were prepared according to the standard Affymetrix protocol from 1 ug total RNA (Expression Analysis Technical Manual, For HT Array Plates Using the GeneChip® Array Station, P/N 702063 Rev. 2, Affymetrix)."	"Other: Biotinylated cRNA were prepared according to the standard Affymetrix protocol from 1 ug total RNA (Expression Analysis Technical Manual, For HT Array Plates Using the GeneChip® Array Station, P/N 702063 Rev. 2, Affymetrix)."	"Other: Biotinylated cRNA were prepared according to the standard Affymetrix protocol from 1 ug total RNA (Expression Analysis Technical Manual, For HT Array Plates Using the GeneChip® Array Station, P/N 702063 Rev. 2, Affymetrix)."	"Other: Biotinylated cRNA were prepared according to the standard Affymetrix protocol from 1 ug total RNA (Expression Analysis Technical Manual, For HT Array Plates Using the GeneChip® Array Station, P/N 702063 Rev. 2, Affymetrix)."	"Other: Biotinylated cRNA were prepared according to the standard Affymetrix protocol from 1 ug total RNA (Expression Analysis Technical Manual, For HT Array Plates Using the GeneChip® Array Station, P/N 702063 Rev. 2, Affymetrix)."	"Other: Biotinylated cRNA were prepared according to the standard Affymetrix protocol from 1 ug total RNA (Expression Analysis Technical Manual, For HT Array Plates Using the GeneChip® Array Station, P/N 702063 Rev. 2, Affymetrix)."	"Other: Biotinylated cRNA were prepared according to the standard Affymetrix protocol from 1 ug total RNA (Expression Analysis Technical Manual, For HT Array Plates Using the GeneChip® Array Station, P/N 702063 Rev. 2, Affymetrix)."	"Other: Biotinylated cRNA were prepared according to the standard Affymetrix protocol from 1 ug total RNA (Expression Analysis Technical Manual, For HT Array Plates Using the GeneChip® Array Station, P/N 702063 Rev. 2, Affymetrix)."	"Other: Biotinylated cRNA were prepared according to the standard Affymetrix protocol from 1 ug total RNA (Expression Analysis Technical Manual, For HT Array Plates Using the GeneChip® Array Station, P/N 702063 Rev. 2, Affymetrix)."	"Other: Biotinylated cRNA were prepared according to the standard Affymetrix protocol from 1 ug total RNA (Expression Analysis Technical Manual, For HT Array Plates Using the GeneChip® Array Station, P/N 702063 Rev. 2, Affymetrix)."	"Other: Biotinylated cRNA were prepared according to the standard Affymetrix protocol from 1 ug total RNA (Expression Analysis Technical Manual, For HT Array Plates Using the GeneChip® Array Station, P/N 702063 Rev. 2, Affymetrix)."	"Other: Biotinylated cRNA were prepared according to the standard Affymetrix protocol from 1 ug total RNA (Expression Analysis Technical Manual, For HT Array Plates Using the GeneChip® Array Station, P/N 702063 Rev. 2, Affymetrix)."	"Other: Biotinylated cRNA were prepared according to the standard Affymetrix protocol from 1 ug total RNA (Expression Analysis Technical Manual, For HT Array Plates Using the GeneChip® Array Station, P/N 702063 Rev. 2, Affymetrix)."	"Other: Biotinylated cRNA were prepared according to the standard Affymetrix protocol from 1 ug total RNA (Expression Analysis Technical Manual, For HT Array Plates Using the GeneChip® Array Station, P/N 702063 Rev. 2, Affymetrix)."	"Other: Biotinylated cRNA were prepared according to the standard Affymetrix protocol from 1 ug total RNA (Expression Analysis Technical Manual, For HT Array Plates Using the GeneChip® Array Station, P/N 702063 Rev. 2, Affymetrix)."	"Other: Biotinylated cRNA were prepared according to the standard Affymetrix protocol from 1 ug total RNA (Expression Analysis Technical Manual, For HT Array Plates Using the GeneChip® Array Station, P/N 702063 Rev. 2, Affymetrix)."	"Other: Biotinylated cRNA were prepared according to the standard Affymetrix protocol from 1 ug total RNA (Expression Analysis Technical Manual, For HT Array Plates Using the GeneChip® Array Station, P/N 702063 Rev. 2, Affymetrix)."	"Other: Biotinylated cRNA were prepared according to the standard Affymetrix protocol from 1 ug total RNA (Expression Analysis Technical Manual, For HT Array Plates Using the GeneChip® Array Station, P/N 702063 Rev. 2, Affymetrix)."	"Other: Biotinylated cRNA were prepared according to the standard Affymetrix protocol from 1 ug total RNA (Expression Analysis Technical Manual, For HT Array Plates Using the GeneChip® Array Station, P/N 702063 Rev. 2, Affymetrix)."	"Other: Biotinylated cRNA were prepared according to the standard Affymetrix protocol from 1 ug total RNA (Expression Analysis Technical Manual, For HT Array Plates Using the GeneChip® Array Station, P/N 702063 Rev. 2, Affymetrix)."	"Other: Biotinylated cRNA were prepared according to the standard Affymetrix protocol from 1 ug total RNA (Expression Analysis Technical Manual, For HT Array Plates Using the GeneChip® Array Station, P/N 702063 Rev. 2, Affymetrix)."	"Other: Biotinylated cRNA were prepared according to the standard Affymetrix protocol from 1 ug total RNA (Expression Analysis Technical Manual, For HT Array Plates Using the GeneChip® Array Station, P/N 702063 Rev. 2, Affymetrix)."	"Other: Biotinylated cRNA were prepared according to the standard Affymetrix protocol from 1 ug total RNA (Expression Analysis Technical Manual, For HT Array Plates Using the GeneChip® Array Station, P/N 702063 Rev. 2, Affymetrix)."	"Other: Biotinylated cRNA were prepared according to the standard Affymetrix protocol from 1 ug total RNA (Expression Analysis Technical Manual, For HT Array Plates Using the GeneChip® Array Station, P/N 702063 Rev. 2, Affymetrix)."	"Other: Biotinylated cRNA were prepared according to the standard Affymetrix protocol from 1 ug total RNA (Expression Analysis Technical Manual, For HT Array Plates Using the GeneChip® Array Station, P/N 702063 Rev. 2, Affymetrix)."	"Other: Biotinylated cRNA were prepared according to the standard Affymetrix protocol from 1 ug total RNA (Expression Analysis Technical Manual, For HT Array Plates Using the GeneChip® Array Station, P/N 702063 Rev. 2, Affymetrix)."	"Other: Biotinylated cRNA were prepared according to the standard Affymetrix protocol from 1 ug total RNA (Expression Analysis Technical Manual, For HT Array Plates Using the GeneChip® Array Station, P/N 702063 Rev. 2, Affymetrix)."	"Other: Biotinylated cRNA were prepared according to the standard Affymetrix protocol from 1 ug total RNA (Expression Analysis Technical Manual, For HT Array Plates Using the GeneChip® Array Station, P/N 702063 Rev. 2, Affymetrix)."	"Other: Biotinylated cRNA were prepared according to the standard Affymetrix protocol from 1 ug total RNA (Expression Analysis Technical Manual, For HT Array Plates Using the GeneChip® Array Station, P/N 702063 Rev. 2, Affymetrix)."	"Other: Biotinylated cRNA were prepared according to the standard Affymetrix protocol from 1 ug total RNA (Expression Analysis Technical Manual, For HT Array Plates Using the GeneChip® Array Station, P/N 702063 Rev. 2, Affymetrix)."	"Other: Biotinylated cRNA were prepared according to the standard Affymetrix protocol from 1 ug total RNA (Expression Analysis Technical Manual, For HT Array Plates Using the GeneChip® Array Station, P/N 702063 Rev. 2, Affymetrix)."	"Other: Biotinylated cRNA were prepared according to the standard Affymetrix protocol from 1 ug total RNA (Expression Analysis Technical Manual, For HT Array Plates Using the GeneChip® Array Station, P/N 702063 Rev. 2, Affymetrix)."	"Other: Biotinylated cRNA were prepared according to the standard Affymetrix protocol from 1 ug total RNA (Expression Analysis Technical Manual, For HT Array Plates Using the GeneChip® Array Station, P/N 702063 Rev. 2, Affymetrix)."	"Other: Biotinylated cRNA were prepared according to the standard Affymetrix protocol from 1 ug total RNA (Expression Analysis Technical Manual, For HT Array Plates Using the GeneChip® Array Station, P/N 702063 Rev. 2, Affymetrix)."	"Other: Biotinylated cRNA were prepared according to the standard Affymetrix protocol from 1 ug total RNA (Expression Analysis Technical Manual, For HT Array Plates Using the GeneChip® Array Station, P/N 702063 Rev. 2, Affymetrix)."	"Other: Biotinylated cRNA were prepared according to the standard Affymetrix protocol from 1 ug total RNA (Expression Analysis Technical Manual, For HT Array Plates Using the GeneChip® Array Station, P/N 702063 Rev. 2, Affymetrix)."	"Other: Biotinylated cRNA were prepared according to the standard Affymetrix protocol from 1 ug total RNA (Expression Analysis Technical Manual, For HT Array Plates Using the GeneChip® Array Station, P/N 702063 Rev. 2, Affymetrix)."	"Other: Biotinylated cRNA were prepared according to the standard Affymetrix protocol from 1 ug total RNA (Expression Analysis Technical Manual, For HT Array Plates Using the GeneChip® Array Station, P/N 702063 Rev. 2, Affymetrix)."	"Other: Biotinylated cRNA were prepared according to the standard Affymetrix protocol from 1 ug total RNA (Expression Analysis Technical Manual, For HT Array Plates Using the GeneChip® Array Station, P/N 702063 Rev. 2, Affymetrix)."	"Other: Biotinylated cRNA were prepared according to the standard Affymetrix protocol from 1 ug total RNA (Expression Analysis Technical Manual, For HT Array Plates Using the GeneChip® Array Station, P/N 702063 Rev. 2, Affymetrix)."	"Other: Biotinylated cRNA were prepared according to the standard Affymetrix protocol from 1 ug total RNA (Expression Analysis Technical Manual, For HT Array Plates Using the GeneChip® Array Station, P/N 702063 Rev. 2, Affymetrix)."	"Other: Biotinylated cRNA were prepared according to the standard Affymetrix protocol from 1 ug total RNA (Expression Analysis Technical Manual, For HT Array Plates Using the GeneChip® Array Station, P/N 702063 Rev. 2, Affymetrix)."	"Other: Biotinylated cRNA were prepared according to the standard Affymetrix protocol from 1 ug total RNA (Expression Analysis Technical Manual, For HT Array Plates Using the GeneChip® Array Station, P/N 702063 Rev. 2, Affymetrix)."	"Other: Biotinylated cRNA were prepared according to the standard Affymetrix protocol from 1 ug total RNA (Expression Analysis Technical Manual, For HT Array Plates Using the GeneChip® Array Station, P/N 702063 Rev. 2, Affymetrix)."	"Other: Biotinylated cRNA were prepared according to the standard Affymetrix protocol from 1 ug total RNA (Expression Analysis Technical Manual, For HT Array Plates Using the GeneChip® Array Station, P/N 702063 Rev. 2, Affymetrix)."	"Other: Biotinylated cRNA were prepared according to the standard Affymetrix protocol from 1 ug total RNA (Expression Analysis Technical Manual, For HT Array Plates Using the GeneChip® Array Station, P/N 702063 Rev. 2, Affymetrix)."	"Other: Biotinylated cRNA were prepared according to the standard Affymetrix protocol from 1 ug total RNA (Expression Analysis Technical Manual, For HT Array Plates Using the GeneChip® Array Station, P/N 702063 Rev. 2, Affymetrix)."	"Other: Biotinylated cRNA were prepared according to the standard Affymetrix protocol from 1 ug total RNA (Expression Analysis Technical Manual, For HT Array Plates Using the GeneChip® Array Station, P/N 702063 Rev. 2, Affymetrix)."	"Other: Biotinylated cRNA were prepared according to the standard Affymetrix protocol from 1 ug total RNA (Expression Analysis Technical Manual, For HT Array Plates Using the GeneChip® Array Station, P/N 702063 Rev. 2, Affymetrix)."	"Other: Biotinylated cRNA were prepared according to the standard Affymetrix protocol from 1 ug total RNA (Expression Analysis Technical Manual, For HT Array Plates Using the GeneChip® Array Station, P/N 702063 Rev. 2, Affymetrix)."	"Other: Biotinylated cRNA were prepared according to the standard Affymetrix protocol from 1 ug total RNA (Expression Analysis Technical Manual, For HT Array Plates Using the GeneChip® Array Station, P/N 702063 Rev. 2, Affymetrix)."	"Other: Biotinylated cRNA were prepared according to the standard Affymetrix protocol from 1 ug total RNA (Expression Analysis Technical Manual, For HT Array Plates Using the GeneChip® Array Station, P/N 702063 Rev. 2, Affymetrix)."	"Other: Biotinylated cRNA were prepared according to the standard Affymetrix protocol from 1 ug total RNA (Expression Analysis Technical Manual, For HT Array Plates Using the GeneChip® Array Station, P/N 702063 Rev. 2, Affymetrix)."	"Other: Biotinylated cRNA were prepared according to the standard Affymetrix protocol from 1 ug total RNA (Expression Analysis Technical Manual, For HT Array Plates Using the GeneChip® Array Station, P/N 702063 Rev. 2, Affymetrix)."	"Other: Biotinylated cRNA were prepared according to the standard Affymetrix protocol from 1 ug total RNA (Expression Analysis Technical Manual, For HT Array Plates Using the GeneChip® Array Station, P/N 702063 Rev. 2, Affymetrix)."	"Other: Biotinylated cRNA were prepared according to the standard Affymetrix protocol from 1 ug total RNA (Expression Analysis Technical Manual, For HT Array Plates Using the GeneChip® Array Station, P/N 702063 Rev. 2, Affymetrix)."	"Other: Biotinylated cRNA were prepared according to the standard Affymetrix protocol from 1 ug total RNA (Expression Analysis Technical Manual, For HT Array Plates Using the GeneChip® Array Station, P/N 702063 Rev. 2, Affymetrix)."	"Other: Biotinylated cRNA were prepared according to the standard Affymetrix protocol from 1 ug total RNA (Expression Analysis Technical Manual, For HT Array Plates Using the GeneChip® Array Station, P/N 702063 Rev. 2, Affymetrix)."	"Other: Biotinylated cRNA were prepared according to the standard Affymetrix protocol from 1 ug total RNA (Expression Analysis Technical Manual, For HT Array Plates Using the GeneChip® Array Station, P/N 702063 Rev. 2, Affymetrix)."	"Other: Biotinylated cRNA were prepared according to the standard Affymetrix protocol from 1 ug total RNA (Expression Analysis Technical Manual, For HT Array Plates Using the GeneChip® Array Station, P/N 702063 Rev. 2, Affymetrix)."	"Other: Biotinylated cRNA were prepared according to the standard Affymetrix protocol from 1 ug total RNA (Expression Analysis Technical Manual, For HT Array Plates Using the GeneChip® Array Station, P/N 702063 Rev. 2, Affymetrix)."	"Other: Biotinylated cRNA were prepared according to the standard Affymetrix protocol from 1 ug total RNA (Expression Analysis Technical Manual, For HT Array Plates Using the GeneChip® Array Station, P/N 702063 Rev. 2, Affymetrix)."	"Other: Biotinylated cRNA were prepared according to the standard Affymetrix protocol from 1 ug total RNA (Expression Analysis Technical Manual, For HT Array Plates Using the GeneChip® Array Station, P/N 702063 Rev. 2, Affymetrix)."	"Other: Biotinylated cRNA were prepared according to the standard Affymetrix protocol from 1 ug total RNA (Expression Analysis Technical Manual, For HT Array Plates Using the GeneChip® Array Station, P/N 702063 Rev. 2, Affymetrix)."	"Other: Biotinylated cRNA were prepared according to the standard Affymetrix protocol from 1 ug total RNA (Expression Analysis Technical Manual, For HT Array Plates Using the GeneChip® Array Station, P/N 702063 Rev. 2, Affymetrix)."	"Other: Biotinylated cRNA were prepared according to the standard Affymetrix protocol from 1 ug total RNA (Expression Analysis Technical Manual, For HT Array Plates Using the GeneChip® Array Station, P/N 702063 Rev. 2, Affymetrix)."	"Other: Biotinylated cRNA were prepared according to the standard Affymetrix protocol from 1 ug total RNA (Expression Analysis Technical Manual, For HT Array Plates Using the GeneChip® Array Station, P/N 702063 Rev. 2, Affymetrix)."	"Other: Biotinylated cRNA were prepared according to the standard Affymetrix protocol from 1 ug total RNA (Expression Analysis Technical Manual, For HT Array Plates Using the GeneChip® Array Station, P/N 702063 Rev. 2, Affymetrix)."	"Other: Biotinylated cRNA were prepared according to the standard Affymetrix protocol from 1 ug total RNA (Expression Analysis Technical Manual, For HT Array Plates Using the GeneChip® Array Station, P/N 702063 Rev. 2, Affymetrix)."	"Other: Biotinylated cRNA were prepared according to the standard Affymetrix protocol from 1 ug total RNA (Expression Analysis Technical Manual, For HT Array Plates Using the GeneChip® Array Station, P/N 702063 Rev. 2, Affymetrix)."	"Other: Biotinylated cRNA were prepared according to the standard Affymetrix protocol from 1 ug total RNA (Expression Analysis Technical Manual, For HT Array Plates Using the GeneChip® Array Station, P/N 702063 Rev. 2, Affymetrix)."	"Other: Biotinylated cRNA were prepared according to the standard Affymetrix protocol from 1 ug total RNA (Expression Analysis Technical Manual, For HT Array Plates Using the GeneChip® Array Station, P/N 702063 Rev. 2, Affymetrix)."	"Other: Biotinylated cRNA were prepared according to the standard Affymetrix protocol from 1 ug total RNA (Expression Analysis Technical Manual, For HT Array Plates Using the GeneChip® Array Station, P/N 702063 Rev. 2, Affymetrix)."	"Other: Biotinylated cRNA were prepared according to the standard Affymetrix protocol from 1 ug total RNA (Expression Analysis Technical Manual, For HT Array Plates Using the GeneChip® Array Station, P/N 702063 Rev. 2, Affymetrix)."	"Other: Biotinylated cRNA were prepared according to the standard Affymetrix protocol from 1 ug total RNA (Expression Analysis Technical Manual, For HT Array Plates Using the GeneChip® Array Station, P/N 702063 Rev. 2, Affymetrix)."	"Other: Biotinylated cRNA were prepared according to the standard Affymetrix protocol from 1 ug total RNA (Expression Analysis Technical Manual, For HT Array Plates Using the GeneChip® Array Station, P/N 702063 Rev. 2, Affymetrix)."	"Other: Biotinylated cRNA were prepared according to the standard Affymetrix protocol from 1 ug total RNA (Expression Analysis Technical Manual, For HT Array Plates Using the GeneChip® Array Station, P/N 702063 Rev. 2, Affymetrix)."	"Other: Biotinylated cRNA were prepared according to the standard Affymetrix protocol from 1 ug total RNA (Expression Analysis Technical Manual, For HT Array Plates Using the GeneChip® Array Station, P/N 702063 Rev. 2, Affymetrix)."	"Other: Biotinylated cRNA were prepared according to the standard Affymetrix protocol from 1 ug total RNA (Expression Analysis Technical Manual, For HT Array Plates Using the GeneChip® Array Station, P/N 702063 Rev. 2, Affymetrix)."	"Other: Biotinylated cRNA were prepared according to the standard Affymetrix protocol from 1 ug total RNA (Expression Analysis Technical Manual, For HT Array Plates Using the GeneChip® Array Station, P/N 702063 Rev. 2, Affymetrix)."	"Other: Biotinylated cRNA were prepared according to the standard Affymetrix protocol from 1 ug total RNA (Expression Analysis Technical Manual, For HT Array Plates Using the GeneChip® Array Station, P/N 702063 Rev. 2, Affymetrix)."	"Other: Biotinylated cRNA were prepared according to the standard Affymetrix protocol from 1 ug total RNA (Expression Analysis Technical Manual, For HT Array Plates Using the GeneChip® Array Station, P/N 702063 Rev. 2, Affymetrix)."	"Other: Biotinylated cRNA were prepared according to the standard Affymetrix protocol from 1 ug total RNA (Expression Analysis Technical Manual, For HT Array Plates Using the GeneChip® Array Station, P/N 702063 Rev. 2, Affymetrix)."	"Other: Biotinylated cRNA were prepared according to the standard Affymetrix protocol from 1 ug total RNA (Expression Analysis Technical Manual, For HT Array Plates Using the GeneChip® Array Station, P/N 702063 Rev. 2, Affymetrix)."	"Other: Biotinylated cRNA were prepared according to the standard Affymetrix protocol from 1 ug total RNA (Expression Analysis Technical Manual, For HT Array Plates Using the GeneChip® Array Station, P/N 702063 Rev. 2, Affymetrix)."	"Other: Biotinylated cRNA were prepared according to the standard Affymetrix protocol from 1 ug total RNA (Expression Analysis Technical Manual, For HT Array Plates Using the GeneChip® Array Station, P/N 702063 Rev. 2, Affymetrix)."	"Other: Biotinylated cRNA were prepared according to the standard Affymetrix protocol from 1 ug total RNA (Expression Analysis Technical Manual, For HT Array Plates Using the GeneChip® Array Station, P/N 702063 Rev. 2, Affymetrix)."	"Other: Biotinylated cRNA were prepared according to the standard Affymetrix protocol from 1 ug total RNA (Expression Analysis Technical Manual, For HT Array Plates Using the GeneChip® Array Station, P/N 702063 Rev. 2, Affymetrix)."	"Other: Biotinylated cRNA were prepared according to the standard Affymetrix protocol from 1 ug total RNA (Expression Analysis Technical Manual, For HT Array Plates Using the GeneChip® Array Station, P/N 702063 Rev. 2, Affymetrix)."	"Other: Biotinylated cRNA were prepared according to the standard Affymetrix protocol from 1 ug total RNA (Expression Analysis Technical Manual, For HT Array Plates Using the GeneChip® Array Station, P/N 702063 Rev. 2, Affymetrix)."	"Other: Biotinylated cRNA were prepared according to the standard Affymetrix protocol from 1 ug total RNA (Expression Analysis Technical Manual, For HT Array Plates Using the GeneChip® Array Station, P/N 702063 Rev. 2, Affymetrix)."	"Other: Biotinylated cRNA were prepared according to the standard Affymetrix protocol from 1 ug total RNA (Expression Analysis Technical Manual, For HT Array Plates Using the GeneChip® Array Station, P/N 702063 Rev. 2, Affymetrix)."	"Other: Biotinylated cRNA were prepared according to the standard Affymetrix protocol from 1 ug total RNA (Expression Analysis Technical Manual, For HT Array Plates Using the GeneChip® Array Station, P/N 702063 Rev. 2, Affymetrix)."	"Other: Biotinylated cRNA were prepared according to the standard Affymetrix protocol from 1 ug total RNA (Expression Analysis Technical Manual, For HT Array Plates Using the GeneChip® Array Station, P/N 702063 Rev. 2, Affymetrix)."	"Other: Biotinylated cRNA were prepared according to the standard Affymetrix protocol from 1 ug total RNA (Expression Analysis Technical Manual, For HT Array Plates Using the GeneChip® Array Station, P/N 702063 Rev. 2, Affymetrix)."	"Other: Biotinylated cRNA were prepared according to the standard Affymetrix protocol from 1 ug total RNA (Expression Analysis Technical Manual, For HT Array Plates Using the GeneChip® Array Station, P/N 702063 Rev. 2, Affymetrix)."	"Other: Biotinylated cRNA were prepared according to the standard Affymetrix protocol from 1 ug total RNA (Expression Analysis Technical Manual, For HT Array Plates Using the GeneChip® Array Station, P/N 702063 Rev. 2, Affymetrix)."	"Other: Biotinylated cRNA were prepared according to the standard Affymetrix protocol from 1 ug total RNA (Expression Analysis Technical Manual, For HT Array Plates Using the GeneChip® Array Station, P/N 702063 Rev. 2, Affymetrix)."	"Other: Biotinylated cRNA were prepared according to the standard Affymetrix protocol from 1 ug total RNA (Expression Analysis Technical Manual, For HT Array Plates Using the GeneChip® Array Station, P/N 702063 Rev. 2, Affymetrix)."	"Other: Biotinylated cRNA were prepared according to the standard Affymetrix protocol from 1 ug total RNA (Expression Analysis Technical Manual, For HT Array Plates Using the GeneChip® Array Station, P/N 702063 Rev. 2, Affymetrix)."	"Other: Biotinylated cRNA were prepared according to the standard Affymetrix protocol from 1 ug total RNA (Expression Analysis Technical Manual, For HT Array Plates Using the GeneChip® Array Station, P/N 702063 Rev. 2, Affymetrix)."	"Other: Biotinylated cRNA were prepared according to the standard Affymetrix protocol from 1 ug total RNA (Expression Analysis Technical Manual, For HT Array Plates Using the GeneChip® Array Station, P/N 702063 Rev. 2, Affymetrix)."	"Other: Biotinylated cRNA were prepared according to the standard Affymetrix protocol from 1 ug total RNA (Expression Analysis Technical Manual, For HT Array Plates Using the GeneChip® Array Station, P/N 702063 Rev. 2, Affymetrix)."	"Other: Biotinylated cRNA were prepared according to the standard Affymetrix protocol from 1 ug total RNA (Expression Analysis Technical Manual, For HT Array Plates Using the GeneChip® Array Station, P/N 702063 Rev. 2, Affymetrix)."	"Other: Biotinylated cRNA were prepared according to the standard Affymetrix protocol from 1 ug total RNA (Expression Analysis Technical Manual, For HT Array Plates Using the GeneChip® Array Station, P/N 702063 Rev. 2, Affymetrix)."	"Other: Biotinylated cRNA were prepared according to the standard Affymetrix protocol from 1 ug total RNA (Expression Analysis Technical Manual, For HT Array Plates Using the GeneChip® Array Station, P/N 702063 Rev. 2, Affymetrix)."	"Other: Biotinylated cRNA were prepared according to the standard Affymetrix protocol from 1 ug total RNA (Expression Analysis Technical Manual, For HT Array Plates Using the GeneChip® Array Station, P/N 702063 Rev. 2, Affymetrix)."	"Other: Biotinylated cRNA were prepared according to the standard Affymetrix protocol from 1 ug total RNA (Expression Analysis Technical Manual, For HT Array Plates Using the GeneChip® Array Station, P/N 702063 Rev. 2, Affymetrix)."	"Other: Biotinylated cRNA were prepared according to the standard Affymetrix protocol from 1 ug total RNA (Expression Analysis Technical Manual, For HT Array Plates Using the GeneChip® Array Station, P/N 702063 Rev. 2, Affymetrix)."	"Other: Biotinylated cRNA were prepared according to the standard Affymetrix protocol from 1 ug total RNA (Expression Analysis Technical Manual, For HT Array Plates Using the GeneChip® Array Station, P/N 702063 Rev. 2, Affymetrix)."	"Other: Biotinylated cRNA were prepared according to the standard Affymetrix protocol from 1 ug total RNA (Expression Analysis Technical Manual, For HT Array Plates Using the GeneChip® Array Station, P/N 702063 Rev. 2, Affymetrix)."	"Other: Biotinylated cRNA were prepared according to the standard Affymetrix protocol from 1 ug total RNA (Expression Analysis Technical Manual, For HT Array Plates Using the GeneChip® Array Station, P/N 702063 Rev. 2, Affymetrix)."	"Other: Biotinylated cRNA were prepared according to the standard Affymetrix protocol from 1 ug total RNA (Expression Analysis Technical Manual, For HT Array Plates Using the GeneChip® Array Station, P/N 702063 Rev. 2, Affymetrix)."	"Other: Biotinylated cRNA were prepared according to the standard Affymetrix protocol from 1 ug total RNA (Expression Analysis Technical Manual, For HT Array Plates Using the GeneChip® Array Station, P/N 702063 Rev. 2, Affymetrix)."	"Other: Biotinylated cRNA were prepared according to the standard Affymetrix protocol from 1 ug total RNA (Expression Analysis Technical Manual, For HT Array Plates Using the GeneChip® Array Station, P/N 702063 Rev. 2, Affymetrix)."	"Other: Biotinylated cRNA were prepared according to the standard Affymetrix protocol from 1 ug total RNA (Expression Analysis Technical Manual, For HT Array Plates Using the GeneChip® Array Station, P/N 702063 Rev. 2, Affymetrix)."	"Other: Biotinylated cRNA were prepared according to the standard Affymetrix protocol from 1 ug total RNA (Expression Analysis Technical Manual, For HT Array Plates Using the GeneChip® Array Station, P/N 702063 Rev. 2, Affymetrix)."	"Other: Biotinylated cRNA were prepared according to the standard Affymetrix protocol from 1 ug total RNA (Expression Analysis Technical Manual, For HT Array Plates Using the GeneChip® Array Station, P/N 702063 Rev. 2, Affymetrix)."	"Other: Biotinylated cRNA were prepared according to the standard Affymetrix protocol from 1 ug total RNA (Expression Analysis Technical Manual, For HT Array Plates Using the GeneChip® Array Station, P/N 702063 Rev. 2, Affymetrix)."	"Other: Biotinylated cRNA were prepared according to the standard Affymetrix protocol from 1 ug total RNA (Expression Analysis Technical Manual, For HT Array Plates Using the GeneChip® Array Station, P/N 702063 Rev. 2, Affymetrix)."	"Other: Biotinylated cRNA were prepared according to the standard Affymetrix protocol from 1 ug total RNA (Expression Analysis Technical Manual, For HT Array Plates Using the GeneChip® Array Station, P/N 702063 Rev. 2, Affymetrix)."	"Other: Biotinylated cRNA were prepared according to the standard Affymetrix protocol from 1 ug total RNA (Expression Analysis Technical Manual, For HT Array Plates Using the GeneChip® Array Station, P/N 702063 Rev. 2, Affymetrix)."	"Other: Biotinylated cRNA were prepared according to the standard Affymetrix protocol from 1 ug total RNA (Expression Analysis Technical Manual, For HT Array Plates Using the GeneChip® Array Station, P/N 702063 Rev. 2, Affymetrix)."	"Other: Biotinylated cRNA were prepared according to the standard Affymetrix protocol from 1 ug total RNA (Expression Analysis Technical Manual, For HT Array Plates Using the GeneChip® Array Station, P/N 702063 Rev. 2, Affymetrix)."	"Other: Biotinylated cRNA were prepared according to the standard Affymetrix protocol from 1 ug total RNA (Expression Analysis Technical Manual, For HT Array Plates Using the GeneChip® Array Station, P/N 702063 Rev. 2, Affymetrix)."	"Other: Biotinylated cRNA were prepared according to the standard Affymetrix protocol from 1 ug total RNA (Expression Analysis Technical Manual, For HT Array Plates Using the GeneChip® Array Station, P/N 702063 Rev. 2, Affymetrix)."	"Other: Biotinylated cRNA were prepared according to the standard Affymetrix protocol from 1 ug total RNA (Expression Analysis Technical Manual, For HT Array Plates Using the GeneChip® Array Station, P/N 702063 Rev. 2, Affymetrix)."	"Other: Biotinylated cRNA were prepared according to the standard Affymetrix protocol from 1 ug total RNA (Expression Analysis Technical Manual, For HT Array Plates Using the GeneChip® Array Station, P/N 702063 Rev. 2, Affymetrix)."	"Other: Biotinylated cRNA were prepared according to the standard Affymetrix protocol from 1 ug total RNA (Expression Analysis Technical Manual, For HT Array Plates Using the GeneChip® Array Station, P/N 702063 Rev. 2, Affymetrix)."	"Other: Biotinylated cRNA were prepared according to the standard Affymetrix protocol from 1 ug total RNA (Expression Analysis Technical Manual, For HT Array Plates Using the GeneChip® Array Station, P/N 702063 Rev. 2, Affymetrix)."	"Other: Biotinylated cRNA were prepared according to the standard Affymetrix protocol from 1 ug total RNA (Expression Analysis Technical Manual, For HT Array Plates Using the GeneChip® Array Station, P/N 702063 Rev. 2, Affymetrix)."	"Other: Biotinylated cRNA were prepared according to the standard Affymetrix protocol from 1 ug total RNA (Expression Analysis Technical Manual, For HT Array Plates Using the GeneChip® Array Station, P/N 702063 Rev. 2, Affymetrix)."	"Other: Biotinylated cRNA were prepared according to the standard Affymetrix protocol from 1 ug total RNA (Expression Analysis Technical Manual, For HT Array Plates Using the GeneChip® Array Station, P/N 702063 Rev. 2, Affymetrix)."	"Other: Biotinylated cRNA were prepared according to the standard Affymetrix protocol from 1 ug total RNA (Expression Analysis Technical Manual, For HT Array Plates Using the GeneChip® Array Station, P/N 702063 Rev. 2, Affymetrix)."	"Other: Biotinylated cRNA were prepared according to the standard Affymetrix protocol from 1 ug total RNA (Expression Analysis Technical Manual, For HT Array Plates Using the GeneChip® Array Station, P/N 702063 Rev. 2, Affymetrix)."	"Other: Biotinylated cRNA were prepared according to the standard Affymetrix protocol from 1 ug total RNA (Expression Analysis Technical Manual, For HT Array Plates Using the GeneChip® Array Station, P/N 702063 Rev. 2, Affymetrix)."	"Other: Biotinylated cRNA were prepared according to the standard Affymetrix protocol from 1 ug total RNA (Expression Analysis Technical Manual, For HT Array Plates Using the GeneChip® Array Station, P/N 702063 Rev. 2, Affymetrix)."	"Other: Biotinylated cRNA were prepared according to the standard Affymetrix protocol from 1 ug total RNA (Expression Analysis Technical Manual, For HT Array Plates Using the GeneChip® Array Station, P/N 702063 Rev. 2, Affymetrix)."	"Other: Biotinylated cRNA were prepared according to the standard Affymetrix protocol from 1 ug total RNA (Expression Analysis Technical Manual, For HT Array Plates Using the GeneChip® Array Station, P/N 702063 Rev. 2, Affymetrix)."	"Other: Biotinylated cRNA were prepared according to the standard Affymetrix protocol from 1 ug total RNA (Expression Analysis Technical Manual, For HT Array Plates Using the GeneChip® Array Station, P/N 702063 Rev. 2, Affymetrix)."	"Other: Biotinylated cRNA were prepared according to the standard Affymetrix protocol from 1 ug total RNA (Expression Analysis Technical Manual, For HT Array Plates Using the GeneChip® Array Station, P/N 702063 Rev. 2, Affymetrix)."	"Other: Biotinylated cRNA were prepared according to the standard Affymetrix protocol from 1 ug total RNA (Expression Analysis Technical Manual, For HT Array Plates Using the GeneChip® Array Station, P/N 702063 Rev. 2, Affymetrix)."	"Other: Biotinylated cRNA were prepared according to the standard Affymetrix protocol from 1 ug total RNA (Expression Analysis Technical Manual, For HT Array Plates Using the GeneChip® Array Station, P/N 702063 Rev. 2, Affymetrix)."	"Other: Biotinylated cRNA were prepared according to the standard Affymetrix protocol from 1 ug total RNA (Expression Analysis Technical Manual, For HT Array Plates Using the GeneChip® Array Station, P/N 702063 Rev. 2, Affymetrix)."	"Other: Biotinylated cRNA were prepared according to the standard Affymetrix protocol from 1 ug total RNA (Expression Analysis Technical Manual, For HT Array Plates Using the GeneChip® Array Station, P/N 702063 Rev. 2, Affymetrix)."	"Other: Biotinylated cRNA were prepared according to the standard Affymetrix protocol from 1 ug total RNA (Expression Analysis Technical Manual, For HT Array Plates Using the GeneChip® Array Station, P/N 702063 Rev. 2, Affymetrix)."	"Other: Biotinylated cRNA were prepared according to the standard Affymetrix protocol from 1 ug total RNA (Expression Analysis Technical Manual, For HT Array Plates Using the GeneChip® Array Station, P/N 702063 Rev. 2, Affymetrix)."	"Other: Biotinylated cRNA were prepared according to the standard Affymetrix protocol from 1 ug total RNA (Expression Analysis Technical Manual, For HT Array Plates Using the GeneChip® Array Station, P/N 702063 Rev. 2, Affymetrix)."	"Other: Biotinylated cRNA were prepared according to the standard Affymetrix protocol from 1 ug total RNA (Expression Analysis Technical Manual, For HT Array Plates Using the GeneChip® Array Station, P/N 702063 Rev. 2, Affymetrix)."	"Other: Biotinylated cRNA were prepared according to the standard Affymetrix protocol from 1 ug total RNA (Expression Analysis Technical Manual, For HT Array Plates Using the GeneChip® Array Station, P/N 702063 Rev. 2, Affymetrix)."	"Other: Biotinylated cRNA were prepared according to the standard Affymetrix protocol from 1 ug total RNA (Expression Analysis Technical Manual, For HT Array Plates Using the GeneChip® Array Station, P/N 702063 Rev. 2, Affymetrix)."	"Other: Biotinylated cRNA were prepared according to the standard Affymetrix protocol from 1 ug total RNA (Expression Analysis Technical Manual, For HT Array Plates Using the GeneChip® Array Station, P/N 702063 Rev. 2, Affymetrix)."	"Other: Biotinylated cRNA were prepared according to the standard Affymetrix protocol from 1 ug total RNA (Expression Analysis Technical Manual, For HT Array Plates Using the GeneChip® Array Station, P/N 702063 Rev. 2, Affymetrix)."	"Other: Biotinylated cRNA were prepared according to the standard Affymetrix protocol from 1 ug total RNA (Expression Analysis Technical Manual, For HT Array Plates Using the GeneChip® Array Station, P/N 702063 Rev. 2, Affymetrix)."	"Other: Biotinylated cRNA were prepared according to the standard Affymetrix protocol from 1 ug total RNA (Expression Analysis Technical Manual, For HT Array Plates Using the GeneChip® Array Station, P/N 702063 Rev. 2, Affymetrix)."	"Other: Biotinylated cRNA were prepared according to the standard Affymetrix protocol from 1 ug total RNA (Expression Analysis Technical Manual, For HT Array Plates Using the GeneChip® Array Station, P/N 702063 Rev. 2, Affymetrix)."	"Other: Biotinylated cRNA were prepared according to the standard Affymetrix protocol from 1 ug total RNA (Expression Analysis Technical Manual, For HT Array Plates Using the GeneChip® Array Station, P/N 702063 Rev. 2, Affymetrix)."	"Other: Biotinylated cRNA were prepared according to the standard Affymetrix protocol from 1 ug total RNA (Expression Analysis Technical Manual, For HT Array Plates Using the GeneChip® Array Station, P/N 702063 Rev. 2, Affymetrix)."	"Other: Biotinylated cRNA were prepared according to the standard Affymetrix protocol from 1 ug total RNA (Expression Analysis Technical Manual, For HT Array Plates Using the GeneChip® Array Station, P/N 702063 Rev. 2, Affymetrix)."	"Other: Biotinylated cRNA were prepared according to the standard Affymetrix protocol from 1 ug total RNA (Expression Analysis Technical Manual, For HT Array Plates Using the GeneChip® Array Station, P/N 702063 Rev. 2, Affymetrix)."	"Other: Biotinylated cRNA were prepared according to the standard Affymetrix protocol from 1 ug total RNA (Expression Analysis Technical Manual, For HT Array Plates Using the GeneChip® Array Station, P/N 702063 Rev. 2, Affymetrix)."	"Other: Biotinylated cRNA were prepared according to the standard Affymetrix protocol from 1 ug total RNA (Expression Analysis Technical Manual, For HT Array Plates Using the GeneChip® Array Station, P/N 702063 Rev. 2, Affymetrix)."	"Other: Biotinylated cRNA were prepared according to the standard Affymetrix protocol from 1 ug total RNA (Expression Analysis Technical Manual, For HT Array Plates Using the GeneChip® Array Station, P/N 702063 Rev. 2, Affymetrix)."	"Other: Biotinylated cRNA were prepared according to the standard Affymetrix protocol from 1 ug total RNA (Expression Analysis Technical Manual, For HT Array Plates Using the GeneChip® Array Station, P/N 702063 Rev. 2, Affymetrix)."	"Other: Biotinylated cRNA were prepared according to the standard Affymetrix protocol from 1 ug total RNA (Expression Analysis Technical Manual, For HT Array Plates Using the GeneChip® Array Station, P/N 702063 Rev. 2, Affymetrix)."	"Other: Biotinylated cRNA were prepared according to the standard Affymetrix protocol from 1 ug total RNA (Expression Analysis Technical Manual, For HT Array Plates Using the GeneChip® Array Station, P/N 702063 Rev. 2, Affymetrix)."	"Other: Biotinylated cRNA were prepared according to the standard Affymetrix protocol from 1 ug total RNA (Expression Analysis Technical Manual, For HT Array Plates Using the GeneChip® Array Station, P/N 702063 Rev. 2, Affymetrix)."	"Other: Biotinylated cRNA were prepared according to the standard Affymetrix protocol from 1 ug total RNA (Expression Analysis Technical Manual, For HT Array Plates Using the GeneChip® Array Station, P/N 702063 Rev. 2, Affymetrix)."	"Other: Biotinylated cRNA were prepared according to the standard Affymetrix protocol from 1 ug total RNA (Expression Analysis Technical Manual, For HT Array Plates Using the GeneChip® Array Station, P/N 702063 Rev. 2, Affymetrix)."	"Other: Biotinylated cRNA were prepared according to the standard Affymetrix protocol from 1 ug total RNA (Expression Analysis Technical Manual, For HT Array Plates Using the GeneChip® Array Station, P/N 702063 Rev. 2, Affymetrix)."	"Other: Biotinylated cRNA were prepared according to the standard Affymetrix protocol from 1 ug total RNA (Expression Analysis Technical Manual, For HT Array Plates Using the GeneChip® Array Station, P/N 702063 Rev. 2, Affymetrix)."	"Other: Biotinylated cRNA were prepared according to the standard Affymetrix protocol from 1 ug total RNA (Expression Analysis Technical Manual, For HT Array Plates Using the GeneChip® Array Station, P/N 702063 Rev. 2, Affymetrix)."	"Other: Biotinylated cRNA were prepared according to the standard Affymetrix protocol from 1 ug total RNA (Expression Analysis Technical Manual, For HT Array Plates Using the GeneChip® Array Station, P/N 702063 Rev. 2, Affymetrix)."	"Other: Biotinylated cRNA were prepared according to the standard Affymetrix protocol from 1 ug total RNA (Expression Analysis Technical Manual, For HT Array Plates Using the GeneChip® Array Station, P/N 702063 Rev. 2, Affymetrix)."	"Other: Biotinylated cRNA were prepared according to the standard Affymetrix protocol from 1 ug total RNA (Expression Analysis Technical Manual, For HT Array Plates Using the GeneChip® Array Station, P/N 702063 Rev. 2, Affymetrix)."	"Other: Biotinylated cRNA were prepared according to the standard Affymetrix protocol from 1 ug total RNA (Expression Analysis Technical Manual, For HT Array Plates Using the GeneChip® Array Station, P/N 702063 Rev. 2, Affymetrix)."	"Other: Biotinylated cRNA were prepared according to the standard Affymetrix protocol from 1 ug total RNA (Expression Analysis Technical Manual, For HT Array Plates Using the GeneChip® Array Station, P/N 702063 Rev. 2, Affymetrix)."	"Other: Biotinylated cRNA were prepared according to the standard Affymetrix protocol from 1 ug total RNA (Expression Analysis Technical Manual, For HT Array Plates Using the GeneChip® Array Station, P/N 702063 Rev. 2, Affymetrix)."	"Other: Biotinylated cRNA were prepared according to the standard Affymetrix protocol from 1 ug total RNA (Expression Analysis Technical Manual, For HT Array Plates Using the GeneChip® Array Station, P/N 702063 Rev. 2, Affymetrix)."	"Other: Biotinylated cRNA were prepared according to the standard Affymetrix protocol from 1 ug total RNA (Expression Analysis Technical Manual, For HT Array Plates Using the GeneChip® Array Station, P/N 702063 Rev. 2, Affymetrix)."	"Other: Biotinylated cRNA were prepared according to the standard Affymetrix protocol from 1 ug total RNA (Expression Analysis Technical Manual, For HT Array Plates Using the GeneChip® Array Station, P/N 702063 Rev. 2, Affymetrix)."	"Other: Biotinylated cRNA were prepared according to the standard Affymetrix protocol from 1 ug total RNA (Expression Analysis Technical Manual, For HT Array Plates Using the GeneChip® Array Station, P/N 702063 Rev. 2, Affymetrix)."	"Other: Biotinylated cRNA were prepared according to the standard Affymetrix protocol from 1 ug total RNA (Expression Analysis Technical Manual, For HT Array Plates Using the GeneChip® Array Station, P/N 702063 Rev. 2, Affymetrix)."	"Other: Biotinylated cRNA were prepared according to the standard Affymetrix protocol from 1 ug total RNA (Expression Analysis Technical Manual, For HT Array Plates Using the GeneChip® Array Station, P/N 702063 Rev. 2, Affymetrix)."	"Other: Biotinylated cRNA were prepared according to the standard Affymetrix protocol from 1 ug total RNA (Expression Analysis Technical Manual, For HT Array Plates Using the GeneChip® Array Station, P/N 702063 Rev. 2, Affymetrix)."	"Other: Biotinylated cRNA were prepared according to the standard Affymetrix protocol from 1 ug total RNA (Expression Analysis Technical Manual, For HT Array Plates Using the GeneChip® Array Station, P/N 702063 Rev. 2, Affymetrix)."	"Other: Biotinylated cRNA were prepared according to the standard Affymetrix protocol from 1 ug total RNA (Expression Analysis Technical Manual, For HT Array Plates Using the GeneChip® Array Station, P/N 702063 Rev. 2, Affymetrix)."	"Other: Biotinylated cRNA were prepared according to the standard Affymetrix protocol from 1 ug total RNA (Expression Analysis Technical Manual, For HT Array Plates Using the GeneChip® Array Station, P/N 702063 Rev. 2, Affymetrix)."	"Other: Biotinylated cRNA were prepared according to the standard Affymetrix protocol from 1 ug total RNA (Expression Analysis Technical Manual, For HT Array Plates Using the GeneChip® Array Station, P/N 702063 Rev. 2, Affymetrix)."	"Other: Biotinylated cRNA were prepared according to the standard Affymetrix protocol from 1 ug total RNA (Expression Analysis Technical Manual, For HT Array Plates Using the GeneChip® Array Station, P/N 702063 Rev. 2, Affymetrix)."	"Other: Biotinylated cRNA were prepared according to the standard Affymetrix protocol from 1 ug total RNA (Expression Analysis Technical Manual, For HT Array Plates Using the GeneChip® Array Station, P/N 702063 Rev. 2, Affymetrix)."	"Other: Biotinylated cRNA were prepared according to the standard Affymetrix protocol from 1 ug total RNA (Expression Analysis Technical Manual, For HT Array Plates Using the GeneChip® Array Station, P/N 702063 Rev. 2, Affymetrix)."	"Other: Biotinylated cRNA were prepared according to the standard Affymetrix protocol from 1 ug total RNA (Expression Analysis Technical Manual, For HT Array Plates Using the GeneChip® Array Station, P/N 702063 Rev. 2, Affymetrix)."	"Other: Biotinylated cRNA were prepared according to the standard Affymetrix protocol from 1 ug total RNA (Expression Analysis Technical Manual, For HT Array Plates Using the GeneChip® Array Station, P/N 702063 Rev. 2, Affymetrix)."	"Other: Biotinylated cRNA were prepared according to the standard Affymetrix protocol from 1 ug total RNA (Expression Analysis Technical Manual, For HT Array Plates Using the GeneChip® Array Station, P/N 702063 Rev. 2, Affymetrix)."	"Other: Biotinylated cRNA were prepared according to the standard Affymetrix protocol from 1 ug total RNA (Expression Analysis Technical Manual, For HT Array Plates Using the GeneChip® Array Station, P/N 702063 Rev. 2, Affymetrix)."	"Other: Biotinylated cRNA were prepared according to the standard Affymetrix protocol from 1 ug total RNA (Expression Analysis Technical Manual, For HT Array Plates Using the GeneChip® Array Station, P/N 702063 Rev. 2, Affymetrix)."	"Other: Biotinylated cRNA were prepared according to the standard Affymetrix protocol from 1 ug total RNA (Expression Analysis Technical Manual, For HT Array Plates Using the GeneChip® Array Station, P/N 702063 Rev. 2, Affymetrix)."	"Other: Biotinylated cRNA were prepared according to the standard Affymetrix protocol from 1 ug total RNA (Expression Analysis Technical Manual, For HT Array Plates Using the GeneChip® Array Station, P/N 702063 Rev. 2, Affymetrix)."	"Other: Biotinylated cRNA were prepared according to the standard Affymetrix protocol from 1 ug total RNA (Expression Analysis Technical Manual, For HT Array Plates Using the GeneChip® Array Station, P/N 702063 Rev. 2, Affymetrix)."	"Other: Biotinylated cRNA were prepared according to the standard Affymetrix protocol from 1 ug total RNA (Expression Analysis Technical Manual, For HT Array Plates Using the GeneChip® Array Station, P/N 702063 Rev. 2, Affymetrix)."	"Other: Biotinylated cRNA were prepared according to the standard Affymetrix protocol from 1 ug total RNA (Expression Analysis Technical Manual, For HT Array Plates Using the GeneChip® Array Station, P/N 702063 Rev. 2, Affymetrix)."	"Other: Biotinylated cRNA were prepared according to the standard Affymetrix protocol from 1 ug total RNA (Expression Analysis Technical Manual, For HT Array Plates Using the GeneChip® Array Station, P/N 702063 Rev. 2, Affymetrix)."	"Other: Biotinylated cRNA were prepared according to the standard Affymetrix protocol from 1 ug total RNA (Expression Analysis Technical Manual, For HT Array Plates Using the GeneChip® Array Station, P/N 702063 Rev. 2, Affymetrix)."	"Other: Biotinylated cRNA were prepared according to the standard Affymetrix protocol from 1 ug total RNA (Expression Analysis Technical Manual, For HT Array Plates Using the GeneChip® Array Station, P/N 702063 Rev. 2, Affymetrix)."	"Other: Biotinylated cRNA were prepared according to the standard Affymetrix protocol from 1 ug total RNA (Expression Analysis Technical Manual, For HT Array Plates Using the GeneChip® Array Station, P/N 702063 Rev. 2, Affymetrix)."	"Other: Biotinylated cRNA were prepared according to the standard Affymetrix protocol from 1 ug total RNA (Expression Analysis Technical Manual, For HT Array Plates Using the GeneChip® Array Station, P/N 702063 Rev. 2, Affymetrix)."	"Other: Biotinylated cRNA were prepared according to the standard Affymetrix protocol from 1 ug total RNA (Expression Analysis Technical Manual, For HT Array Plates Using the GeneChip® Array Station, P/N 702063 Rev. 2, Affymetrix)."	"Other: Biotinylated cRNA were prepared according to the standard Affymetrix protocol from 1 ug total RNA (Expression Analysis Technical Manual, For HT Array Plates Using the GeneChip® Array Station, P/N 702063 Rev. 2, Affymetrix)."	"Other: Biotinylated cRNA were prepared according to the standard Affymetrix protocol from 1 ug total RNA (Expression Analysis Technical Manual, For HT Array Plates Using the GeneChip® Array Station, P/N 702063 Rev. 2, Affymetrix)."	"Other: Biotinylated cRNA were prepared according to the standard Affymetrix protocol from 1 ug total RNA (Expression Analysis Technical Manual, For HT Array Plates Using the GeneChip® Array Station, P/N 702063 Rev. 2, Affymetrix)."	"Other: Biotinylated cRNA were prepared according to the standard Affymetrix protocol from 1 ug total RNA (Expression Analysis Technical Manual, For HT Array Plates Using the GeneChip® Array Station, P/N 702063 Rev. 2, Affymetrix)."	"Other: Biotinylated cRNA were prepared according to the standard Affymetrix protocol from 1 ug total RNA (Expression Analysis Technical Manual, For HT Array Plates Using the GeneChip® Array Station, P/N 702063 Rev. 2, Affymetrix)."	"Other: Biotinylated cRNA were prepared according to the standard Affymetrix protocol from 1 ug total RNA (Expression Analysis Technical Manual, For HT Array Plates Using the GeneChip® Array Station, P/N 702063 Rev. 2, Affymetrix)."	"Other: Biotinylated cRNA were prepared according to the standard Affymetrix protocol from 1 ug total RNA (Expression Analysis Technical Manual, For HT Array Plates Using the GeneChip® Array Station, P/N 702063 Rev. 2, Affymetrix)."	"Other: Biotinylated cRNA were prepared according to the standard Affymetrix protocol from 1 ug total RNA (Expression Analysis Technical Manual, For HT Array Plates Using the GeneChip® Array Station, P/N 702063 Rev. 2, Affymetrix)."	"Other: Biotinylated cRNA were prepared according to the standard Affymetrix protocol from 1 ug total RNA (Expression Analysis Technical Manual, For HT Array Plates Using the GeneChip® Array Station, P/N 702063 Rev. 2, Affymetrix)."	"Other: Biotinylated cRNA were prepared according to the standard Affymetrix protocol from 1 ug total RNA (Expression Analysis Technical Manual, For HT Array Plates Using the GeneChip® Array Station, P/N 702063 Rev. 2, Affymetrix)."	"Other: Biotinylated cRNA were prepared according to the standard Affymetrix protocol from 1 ug total RNA (Expression Analysis Technical Manual, For HT Array Plates Using the GeneChip® Array Station, P/N 702063 Rev. 2, Affymetrix)."	"Other: Biotinylated cRNA were prepared according to the standard Affymetrix protocol from 1 ug total RNA (Expression Analysis Technical Manual, For HT Array Plates Using the GeneChip® Array Station, P/N 702063 Rev. 2, Affymetrix)."	"Other: Biotinylated cRNA were prepared according to the standard Affymetrix protocol from 1 ug total RNA (Expression Analysis Technical Manual, For HT Array Plates Using the GeneChip® Array Station, P/N 702063 Rev. 2, Affymetrix)."	"Other: Biotinylated cRNA were prepared according to the standard Affymetrix protocol from 1 ug total RNA (Expression Analysis Technical Manual, For HT Array Plates Using the GeneChip® Array Station, P/N 702063 Rev. 2, Affymetrix)."	"Other: Biotinylated cRNA were prepared according to the standard Affymetrix protocol from 1 ug total RNA (Expression Analysis Technical Manual, For HT Array Plates Using the GeneChip® Array Station, P/N 702063 Rev. 2, Affymetrix)."	"Other: Biotinylated cRNA were prepared according to the standard Affymetrix protocol from 1 ug total RNA (Expression Analysis Technical Manual, For HT Array Plates Using the GeneChip® Array Station, P/N 702063 Rev. 2, Affymetrix)."	"Other: Biotinylated cRNA were prepared according to the standard Affymetrix protocol from 1 ug total RNA (Expression Analysis Technical Manual, For HT Array Plates Using the GeneChip® Array Station, P/N 702063 Rev. 2, Affymetrix)."	"Other: Biotinylated cRNA were prepared according to the standard Affymetrix protocol from 1 ug total RNA (Expression Analysis Technical Manual, For HT Array Plates Using the GeneChip® Array Station, P/N 702063 Rev. 2, Affymetrix)."	"Other: Biotinylated cRNA were prepared according to the standard Affymetrix protocol from 1 ug total RNA (Expression Analysis Technical Manual, For HT Array Plates Using the GeneChip® Array Station, P/N 702063 Rev. 2, Affymetrix)."	"Other: Biotinylated cRNA were prepared according to the standard Affymetrix protocol from 1 ug total RNA (Expression Analysis Technical Manual, For HT Array Plates Using the GeneChip® Array Station, P/N 702063 Rev. 2, Affymetrix)."	"Other: Biotinylated cRNA were prepared according to the standard Affymetrix protocol from 1 ug total RNA (Expression Analysis Technical Manual, For HT Array Plates Using the GeneChip® Array Station, P/N 702063 Rev. 2, Affymetrix)."	"Other: Biotinylated cRNA were prepared according to the standard Affymetrix protocol from 1 ug total RNA (Expression Analysis Technical Manual, For HT Array Plates Using the GeneChip® Array Station, P/N 702063 Rev. 2, Affymetrix)."	"Other: Biotinylated cRNA were prepared according to the standard Affymetrix protocol from 1 ug total RNA (Expression Analysis Technical Manual, For HT Array Plates Using the GeneChip® Array Station, P/N 702063 Rev. 2, Affymetrix)."	"Other: Biotinylated cRNA were prepared according to the standard Affymetrix protocol from 1 ug total RNA (Expression Analysis Technical Manual, For HT Array Plates Using the GeneChip® Array Station, P/N 702063 Rev. 2, Affymetrix)."	"Other: Biotinylated cRNA were prepared according to the standard Affymetrix protocol from 1 ug total RNA (Expression Analysis Technical Manual, For HT Array Plates Using the GeneChip® Array Station, P/N 702063 Rev. 2, Affymetrix)."	"Other: Biotinylated cRNA were prepared according to the standard Affymetrix protocol from 1 ug total RNA (Expression Analysis Technical Manual, For HT Array Plates Using the GeneChip® Array Station, P/N 702063 Rev. 2, Affymetrix)."	"Other: Biotinylated cRNA were prepared according to the standard Affymetrix protocol from 1 ug total RNA (Expression Analysis Technical Manual, For HT Array Plates Using the GeneChip® Array Station, P/N 702063 Rev. 2, Affymetrix)."	"Other: Biotinylated cRNA were prepared according to the standard Affymetrix protocol from 1 ug total RNA (Expression Analysis Technical Manual, For HT Array Plates Using the GeneChip® Array Station, P/N 702063 Rev. 2, Affymetrix)."	"Other: Biotinylated cRNA were prepared according to the standard Affymetrix protocol from 1 ug total RNA (Expression Analysis Technical Manual, For HT Array Plates Using the GeneChip® Array Station, P/N 702063 Rev. 2, Affymetrix)."	"Other: Biotinylated cRNA were prepared according to the standard Affymetrix protocol from 1 ug total RNA (Expression Analysis Technical Manual, For HT Array Plates Using the GeneChip® Array Station, P/N 702063 Rev. 2, Affymetrix)."	"Other: Biotinylated cRNA were prepared according to the standard Affymetrix protocol from 1 ug total RNA (Expression Analysis Technical Manual, For HT Array Plates Using the GeneChip® Array Station, P/N 702063 Rev. 2, Affymetrix)."	"Other: Biotinylated cRNA were prepared according to the standard Affymetrix protocol from 1 ug total RNA (Expression Analysis Technical Manual, For HT Array Plates Using the GeneChip® Array Station, P/N 702063 Rev. 2, Affymetrix)."	"Other: Biotinylated cRNA were prepared according to the standard Affymetrix protocol from 1 ug total RNA (Expression Analysis Technical Manual, For HT Array Plates Using the GeneChip® Array Station, P/N 702063 Rev. 2, Affymetrix)."	"Other: Biotinylated cRNA were prepared according to the standard Affymetrix protocol from 1 ug total RNA (Expression Analysis Technical Manual, For HT Array Plates Using the GeneChip® Array Station, P/N 702063 Rev. 2, Affymetrix)."	"Other: Biotinylated cRNA were prepared according to the standard Affymetrix protocol from 1 ug total RNA (Expression Analysis Technical Manual, For HT Array Plates Using the GeneChip® Array Station, P/N 702063 Rev. 2, Affymetrix)."	"Other: Biotinylated cRNA were prepared according to the standard Affymetrix protocol from 1 ug total RNA (Expression Analysis Technical Manual, For HT Array Plates Using the GeneChip® Array Station, P/N 702063 Rev. 2, Affymetrix)."	"Other: Biotinylated cRNA were prepared according to the standard Affymetrix protocol from 1 ug total RNA (Expression Analysis Technical Manual, For HT Array Plates Using the GeneChip® Array Station, P/N 702063 Rev. 2, Affymetrix)."	"Other: Biotinylated cRNA were prepared according to the standard Affymetrix protocol from 1 ug total RNA (Expression Analysis Technical Manual, For HT Array Plates Using the GeneChip® Array Station, P/N 702063 Rev. 2, Affymetrix)."	"Other: Biotinylated cRNA were prepared according to the standard Affymetrix protocol from 1 ug total RNA (Expression Analysis Technical Manual, For HT Array Plates Using the GeneChip® Array Station, P/N 702063 Rev. 2, Affymetrix)."	"Other: Biotinylated cRNA were prepared according to the standard Affymetrix protocol from 1 ug total RNA (Expression Analysis Technical Manual, For HT Array Plates Using the GeneChip® Array Station, P/N 702063 Rev. 2, Affymetrix)."	"Other: Biotinylated cRNA were prepared according to the standard Affymetrix protocol from 1 ug total RNA (Expression Analysis Technical Manual, For HT Array Plates Using the GeneChip® Array Station, P/N 702063 Rev. 2, Affymetrix)."	"Other: Biotinylated cRNA were prepared according to the standard Affymetrix protocol from 1 ug total RNA (Expression Analysis Technical Manual, For HT Array Plates Using the GeneChip® Array Station, P/N 702063 Rev. 2, Affymetrix)."	"Other: Biotinylated cRNA were prepared according to the standard Affymetrix protocol from 1 ug total RNA (Expression Analysis Technical Manual, For HT Array Plates Using the GeneChip® Array Station, P/N 702063 Rev. 2, Affymetrix)."	"Other: Biotinylated cRNA were prepared according to the standard Affymetrix protocol from 1 ug total RNA (Expression Analysis Technical Manual, For HT Array Plates Using the GeneChip® Array Station, P/N 702063 Rev. 2, Affymetrix)."	"Other: Biotinylated cRNA were prepared according to the standard Affymetrix protocol from 1 ug total RNA (Expression Analysis Technical Manual, For HT Array Plates Using the GeneChip® Array Station, P/N 702063 Rev. 2, Affymetrix)."	"Other: Biotinylated cRNA were prepared according to the standard Affymetrix protocol from 1 ug total RNA (Expression Analysis Technical Manual, For HT Array Plates Using the GeneChip® Array Station, P/N 702063 Rev. 2, Affymetrix)."	"Other: Biotinylated cRNA were prepared according to the standard Affymetrix protocol from 1 ug total RNA (Expression Analysis Technical Manual, For HT Array Plates Using the GeneChip® Array Station, P/N 702063 Rev. 2, Affymetrix)."	"Other: Biotinylated cRNA were prepared according to the standard Affymetrix protocol from 1 ug total RNA (Expression Analysis Technical Manual, For HT Array Plates Using the GeneChip® Array Station, P/N 702063 Rev. 2, Affymetrix)."	"Other: Biotinylated cRNA were prepared according to the standard Affymetrix protocol from 1 ug total RNA (Expression Analysis Technical Manual, For HT Array Plates Using the GeneChip® Array Station, P/N 702063 Rev. 2, Affymetrix)."	"Other: Biotinylated cRNA were prepared according to the standard Affymetrix protocol from 1 ug total RNA (Expression Analysis Technical Manual, For HT Array Plates Using the GeneChip® Array Station, P/N 702063 Rev. 2, Affymetrix)."	"Other: Biotinylated cRNA were prepared according to the standard Affymetrix protocol from 1 ug total RNA (Expression Analysis Technical Manual, For HT Array Plates Using the GeneChip® Array Station, P/N 702063 Rev. 2, Affymetrix)."	"Other: Biotinylated cRNA were prepared according to the standard Affymetrix protocol from 1 ug total RNA (Expression Analysis Technical Manual, For HT Array Plates Using the GeneChip® Array Station, P/N 702063 Rev. 2, Affymetrix)."	"Other: Biotinylated cRNA were prepared according to the standard Affymetrix protocol from 1 ug total RNA (Expression Analysis Technical Manual, For HT Array Plates Using the GeneChip® Array Station, P/N 702063 Rev. 2, Affymetrix)."	"Other: Biotinylated cRNA were prepared according to the standard Affymetrix protocol from 1 ug total RNA (Expression Analysis Technical Manual, For HT Array Plates Using the GeneChip® Array Station, P/N 702063 Rev. 2, Affymetrix)."	"Other: Biotinylated cRNA were prepared according to the standard Affymetrix protocol from 1 ug total RNA (Expression Analysis Technical Manual, For HT Array Plates Using the GeneChip® Array Station, P/N 702063 Rev. 2, Affymetrix)."	"Other: Biotinylated cRNA were prepared according to the standard Affymetrix protocol from 1 ug total RNA (Expression Analysis Technical Manual, For HT Array Plates Using the GeneChip® Array Station, P/N 702063 Rev. 2, Affymetrix)."	"Other: Biotinylated cRNA were prepared according to the standard Affymetrix protocol from 1 ug total RNA (Expression Analysis Technical Manual, For HT Array Plates Using the GeneChip® Array Station, P/N 702063 Rev. 2, Affymetrix)."	"Other: Biotinylated cRNA were prepared according to the standard Affymetrix protocol from 1 ug total RNA (Expression Analysis Technical Manual, For HT Array Plates Using the GeneChip® Array Station, P/N 702063 Rev. 2, Affymetrix)."	"Other: Biotinylated cRNA were prepared according to the standard Affymetrix protocol from 1 ug total RNA (Expression Analysis Technical Manual, For HT Array Plates Using the GeneChip® Array Station, P/N 702063 Rev. 2, Affymetrix)."	"Other: Biotinylated cRNA were prepared according to the standard Affymetrix protocol from 1 ug total RNA (Expression Analysis Technical Manual, For HT Array Plates Using the GeneChip® Array Station, P/N 702063 Rev. 2, Affymetrix)."	"Other: Biotinylated cRNA were prepared according to the standard Affymetrix protocol from 1 ug total RNA (Expression Analysis Technical Manual, For HT Array Plates Using the GeneChip® Array Station, P/N 702063 Rev. 2, Affymetrix)."	"Other: Biotinylated cRNA were prepared according to the standard Affymetrix protocol from 1 ug total RNA (Expression Analysis Technical Manual, For HT Array Plates Using the GeneChip® Array Station, P/N 702063 Rev. 2, Affymetrix)."	"Other: Biotinylated cRNA were prepared according to the standard Affymetrix protocol from 1 ug total RNA (Expression Analysis Technical Manual, For HT Array Plates Using the GeneChip® Array Station, P/N 702063 Rev. 2, Affymetrix)."	"Other: Biotinylated cRNA were prepared according to the standard Affymetrix protocol from 1 ug total RNA (Expression Analysis Technical Manual, For HT Array Plates Using the GeneChip® Array Station, P/N 702063 Rev. 2, Affymetrix)."	"Other: Biotinylated cRNA were prepared according to the standard Affymetrix protocol from 1 ug total RNA (Expression Analysis Technical Manual, For HT Array Plates Using the GeneChip® Array Station, P/N 702063 Rev. 2, Affymetrix)."	"Other: Biotinylated cRNA were prepared according to the standard Affymetrix protocol from 1 ug total RNA (Expression Analysis Technical Manual, For HT Array Plates Using the GeneChip® Array Station, P/N 702063 Rev. 2, Affymetrix)."	"Other: Biotinylated cRNA were prepared according to the standard Affymetrix protocol from 1 ug total RNA (Expression Analysis Technical Manual, For HT Array Plates Using the GeneChip® Array Station, P/N 702063 Rev. 2, Affymetrix)."	"Other: Biotinylated cRNA were prepared according to the standard Affymetrix protocol from 1 ug total RNA (Expression Analysis Technical Manual, For HT Array Plates Using the GeneChip® Array Station, P/N 702063 Rev. 2, Affymetrix)."	"Other: Biotinylated cRNA were prepared according to the standard Affymetrix protocol from 1 ug total RNA (Expression Analysis Technical Manual, For HT Array Plates Using the GeneChip® Array Station, P/N 702063 Rev. 2, Affymetrix)."	"Other: Biotinylated cRNA were prepared according to the standard Affymetrix protocol from 1 ug total RNA (Expression Analysis Technical Manual, For HT Array Plates Using the GeneChip® Array Station, P/N 702063 Rev. 2, Affymetrix)."	"Other: Biotinylated cRNA were prepared according to the standard Affymetrix protocol from 1 ug total RNA (Expression Analysis Technical Manual, For HT Array Plates Using the GeneChip® Array Station, P/N 702063 Rev. 2, Affymetrix)."	"Other: Biotinylated cRNA were prepared according to the standard Affymetrix protocol from 1 ug total RNA (Expression Analysis Technical Manual, For HT Array Plates Using the GeneChip® Array Station, P/N 702063 Rev. 2, Affymetrix)."	"Other: Biotinylated cRNA were prepared according to the standard Affymetrix protocol from 1 ug total RNA (Expression Analysis Technical Manual, For HT Array Plates Using the GeneChip® Array Station, P/N 702063 Rev. 2, Affymetrix)."	"Other: Biotinylated cRNA were prepared according to the standard Affymetrix protocol from 1 ug total RNA (Expression Analysis Technical Manual, For HT Array Plates Using the GeneChip® Array Station, P/N 702063 Rev. 2, Affymetrix)."	"Other: Biotinylated cRNA were prepared according to the standard Affymetrix protocol from 1 ug total RNA (Expression Analysis Technical Manual, For HT Array Plates Using the GeneChip® Array Station, P/N 702063 Rev. 2, Affymetrix)."	"Other: Biotinylated cRNA were prepared according to the standard Affymetrix protocol from 1 ug total RNA (Expression Analysis Technical Manual, For HT Array Plates Using the GeneChip® Array Station, P/N 702063 Rev. 2, Affymetrix)."	"Other: Biotinylated cRNA were prepared according to the standard Affymetrix protocol from 1 ug total RNA (Expression Analysis Technical Manual, For HT Array Plates Using the GeneChip® Array Station, P/N 702063 Rev. 2, Affymetrix)."	"Other: Biotinylated cRNA were prepared according to the standard Affymetrix protocol from 1 ug total RNA (Expression Analysis Technical Manual, For HT Array Plates Using the GeneChip® Array Station, P/N 702063 Rev. 2, Affymetrix)."	"Other: Biotinylated cRNA were prepared according to the standard Affymetrix protocol from 1 ug total RNA (Expression Analysis Technical Manual, For HT Array Plates Using the GeneChip® Array Station, P/N 702063 Rev. 2, Affymetrix)."	"Other: Biotinylated cRNA were prepared according to the standard Affymetrix protocol from 1 ug total RNA (Expression Analysis Technical Manual, For HT Array Plates Using the GeneChip® Array Station, P/N 702063 Rev. 2, Affymetrix)."	"Other: Biotinylated cRNA were prepared according to the standard Affymetrix protocol from 1 ug total RNA (Expression Analysis Technical Manual, For HT Array Plates Using the GeneChip® Array Station, P/N 702063 Rev. 2, Affymetrix)."	"Other: Biotinylated cRNA were prepared according to the standard Affymetrix protocol from 1 ug total RNA (Expression Analysis Technical Manual, For HT Array Plates Using the GeneChip® Array Station, P/N 702063 Rev. 2, Affymetrix)."	"Other: Biotinylated cRNA were prepared according to the standard Affymetrix protocol from 1 ug total RNA (Expression Analysis Technical Manual, For HT Array Plates Using the GeneChip® Array Station, P/N 702063 Rev. 2, Affymetrix)."	"Other: Biotinylated cRNA were prepared according to the standard Affymetrix protocol from 1 ug total RNA (Expression Analysis Technical Manual, For HT Array Plates Using the GeneChip® Array Station, P/N 702063 Rev. 2, Affymetrix)."	"Other: Biotinylated cRNA were prepared according to the standard Affymetrix protocol from 1 ug total RNA (Expression Analysis Technical Manual, For HT Array Plates Using the GeneChip® Array Station, P/N 702063 Rev. 2, Affymetrix)."	"Other: Biotinylated cRNA were prepared according to the standard Affymetrix protocol from 1 ug total RNA (Expression Analysis Technical Manual, For HT Array Plates Using the GeneChip® Array Station, P/N 702063 Rev. 2, Affymetrix)."	"Other: Biotinylated cRNA were prepared according to the standard Affymetrix protocol from 1 ug total RNA (Expression Analysis Technical Manual, For HT Array Plates Using the GeneChip® Array Station, P/N 702063 Rev. 2, Affymetrix)."	"Other: Biotinylated cRNA were prepared according to the standard Affymetrix protocol from 1 ug total RNA (Expression Analysis Technical Manual, For HT Array Plates Using the GeneChip® Array Station, P/N 702063 Rev. 2, Affymetrix)."	"Other: Biotinylated cRNA were prepared according to the standard Affymetrix protocol from 1 ug total RNA (Expression Analysis Technical Manual, For HT Array Plates Using the GeneChip® Array Station, P/N 702063 Rev. 2, Affymetrix)."	"Other: Biotinylated cRNA were prepared according to the standard Affymetrix protocol from 1 ug total RNA (Expression Analysis Technical Manual, For HT Array Plates Using the GeneChip® Array Station, P/N 702063 Rev. 2, Affymetrix)."	"Other: Biotinylated cRNA were prepared according to the standard Affymetrix protocol from 1 ug total RNA (Expression Analysis Technical Manual, For HT Array Plates Using the GeneChip® Array Station, P/N 702063 Rev. 2, Affymetrix)."	"Other: Biotinylated cRNA were prepared according to the standard Affymetrix protocol from 1 ug total RNA (Expression Analysis Technical Manual, For HT Array Plates Using the GeneChip® Array Station, P/N 702063 Rev. 2, Affymetrix)."	"Other: Biotinylated cRNA were prepared according to the standard Affymetrix protocol from 1 ug total RNA (Expression Analysis Technical Manual, For HT Array Plates Using the GeneChip® Array Station, P/N 702063 Rev. 2, Affymetrix)."	"Other: Biotinylated cRNA were prepared according to the standard Affymetrix protocol from 1 ug total RNA (Expression Analysis Technical Manual, For HT Array Plates Using the GeneChip® Array Station, P/N 702063 Rev. 2, Affymetrix)."	"Other: Biotinylated cRNA were prepared according to the standard Affymetrix protocol from 1 ug total RNA (Expression Analysis Technical Manual, For HT Array Plates Using the GeneChip® Array Station, P/N 702063 Rev. 2, Affymetrix)."	"Other: Biotinylated cRNA were prepared according to the standard Affymetrix protocol from 1 ug total RNA (Expression Analysis Technical Manual, For HT Array Plates Using the GeneChip® Array Station, P/N 702063 Rev. 2, Affymetrix)."	"Other: Biotinylated cRNA were prepared according to the standard Affymetrix protocol from 1 ug total RNA (Expression Analysis Technical Manual, For HT Array Plates Using the GeneChip® Array Station, P/N 702063 Rev. 2, Affymetrix)."	"Other: Biotinylated cRNA were prepared according to the standard Affymetrix protocol from 1 ug total RNA (Expression Analysis Technical Manual, For HT Array Plates Using the GeneChip® Array Station, P/N 702063 Rev. 2, Affymetrix)."	"Other: Biotinylated cRNA were prepared according to the standard Affymetrix protocol from 1 ug total RNA (Expression Analysis Technical Manual, For HT Array Plates Using the GeneChip® Array Station, P/N 702063 Rev. 2, Affymetrix)."	"Other: Biotinylated cRNA were prepared according to the standard Affymetrix protocol from 1 ug total RNA (Expression Analysis Technical Manual, For HT Array Plates Using the GeneChip® Array Station, P/N 702063 Rev. 2, Affymetrix)."	"Other: Biotinylated cRNA were prepared according to the standard Affymetrix protocol from 1 ug total RNA (Expression Analysis Technical Manual, For HT Array Plates Using the GeneChip® Array Station, P/N 702063 Rev. 2, Affymetrix)."	"Other: Biotinylated cRNA were prepared according to the standard Affymetrix protocol from 1 ug total RNA (Expression Analysis Technical Manual, For HT Array Plates Using the GeneChip® Array Station, P/N 702063 Rev. 2, Affymetrix)."	"Other: Biotinylated cRNA were prepared according to the standard Affymetrix protocol from 1 ug total RNA (Expression Analysis Technical Manual, For HT Array Plates Using the GeneChip® Array Station, P/N 702063 Rev. 2, Affymetrix)."	"Other: Biotinylated cRNA were prepared according to the standard Affymetrix protocol from 1 ug total RNA (Expression Analysis Technical Manual, For HT Array Plates Using the GeneChip® Array Station, P/N 702063 Rev. 2, Affymetrix)."	"Other: Biotinylated cRNA were prepared according to the standard Affymetrix protocol from 1 ug total RNA (Expression Analysis Technical Manual, For HT Array Plates Using the GeneChip® Array Station, P/N 702063 Rev. 2, Affymetrix)."	"Other: Biotinylated cRNA were prepared according to the standard Affymetrix protocol from 1 ug total RNA (Expression Analysis Technical Manual, For HT Array Plates Using the GeneChip® Array Station, P/N 702063 Rev. 2, Affymetrix)."	"Other: Biotinylated cRNA were prepared according to the standard Affymetrix protocol from 1 ug total RNA (Expression Analysis Technical Manual, For HT Array Plates Using the GeneChip® Array Station, P/N 702063 Rev. 2, Affymetrix)."	"Other: Biotinylated cRNA were prepared according to the standard Affymetrix protocol from 1 ug total RNA (Expression Analysis Technical Manual, For HT Array Plates Using the GeneChip® Array Station, P/N 702063 Rev. 2, Affymetrix)."	"Other: Biotinylated cRNA were prepared according to the standard Affymetrix protocol from 1 ug total RNA (Expression Analysis Technical Manual, For HT Array Plates Using the GeneChip® Array Station, P/N 702063 Rev. 2, Affymetrix)."	"Other: Biotinylated cRNA were prepared according to the standard Affymetrix protocol from 1 ug total RNA (Expression Analysis Technical Manual, For HT Array Plates Using the GeneChip® Array Station, P/N 702063 Rev. 2, Affymetrix)."	"Other: Biotinylated cRNA were prepared according to the standard Affymetrix protocol from 1 ug total RNA (Expression Analysis Technical Manual, For HT Array Plates Using the GeneChip® Array Station, P/N 702063 Rev. 2, Affymetrix)."	"Other: Biotinylated cRNA were prepared according to the standard Affymetrix protocol from 1 ug total RNA (Expression Analysis Technical Manual, For HT Array Plates Using the GeneChip® Array Station, P/N 702063 Rev. 2, Affymetrix)."	"Other: Biotinylated cRNA were prepared according to the standard Affymetrix protocol from 1 ug total RNA (Expression Analysis Technical Manual, For HT Array Plates Using the GeneChip® Array Station, P/N 702063 Rev. 2, Affymetrix)."	"Other: Biotinylated cRNA were prepared according to the standard Affymetrix protocol from 1 ug total RNA (Expression Analysis Technical Manual, For HT Array Plates Using the GeneChip® Array Station, P/N 702063 Rev. 2, Affymetrix)."	"Other: Biotinylated cRNA were prepared according to the standard Affymetrix protocol from 1 ug total RNA (Expression Analysis Technical Manual, For HT Array Plates Using the GeneChip® Array Station, P/N 702063 Rev. 2, Affymetrix)."	"Other: Biotinylated cRNA were prepared according to the standard Affymetrix protocol from 1 ug total RNA (Expression Analysis Technical Manual, For HT Array Plates Using the GeneChip® Array Station, P/N 702063 Rev. 2, Affymetrix)."	"Other: Biotinylated cRNA were prepared according to the standard Affymetrix protocol from 1 ug total RNA (Expression Analysis Technical Manual, For HT Array Plates Using the GeneChip® Array Station, P/N 702063 Rev. 2, Affymetrix)."	"Other: Biotinylated cRNA were prepared according to the standard Affymetrix protocol from 1 ug total RNA (Expression Analysis Technical Manual, For HT Array Plates Using the GeneChip® Array Station, P/N 702063 Rev. 2, Affymetrix)."	"Other: Biotinylated cRNA were prepared according to the standard Affymetrix protocol from 1 ug total RNA (Expression Analysis Technical Manual, For HT Array Plates Using the GeneChip® Array Station, P/N 702063 Rev. 2, Affymetrix)."	"Other: Biotinylated cRNA were prepared according to the standard Affymetrix protocol from 1 ug total RNA (Expression Analysis Technical Manual, For HT Array Plates Using the GeneChip® Array Station, P/N 702063 Rev. 2, Affymetrix)."	"Other: Biotinylated cRNA were prepared according to the standard Affymetrix protocol from 1 ug total RNA (Expression Analysis Technical Manual, For HT Array Plates Using the GeneChip® Array Station, P/N 702063 Rev. 2, Affymetrix)."	"Other: Biotinylated cRNA were prepared according to the standard Affymetrix protocol from 1 ug total RNA (Expression Analysis Technical Manual, For HT Array Plates Using the GeneChip® Array Station, P/N 702063 Rev. 2, Affymetrix)."	"Other: Biotinylated cRNA were prepared according to the standard Affymetrix protocol from 1 ug total RNA (Expression Analysis Technical Manual, For HT Array Plates Using the GeneChip® Array Station, P/N 702063 Rev. 2, Affymetrix)."	"Other: Biotinylated cRNA were prepared according to the standard Affymetrix protocol from 1 ug total RNA (Expression Analysis Technical Manual, For HT Array Plates Using the GeneChip® Array Station, P/N 702063 Rev. 2, Affymetrix)."	"Other: Biotinylated cRNA were prepared according to the standard Affymetrix protocol from 1 ug total RNA (Expression Analysis Technical Manual, For HT Array Plates Using the GeneChip® Array Station, P/N 702063 Rev. 2, Affymetrix)."	"Other: Biotinylated cRNA were prepared according to the standard Affymetrix protocol from 1 ug total RNA (Expression Analysis Technical Manual, For HT Array Plates Using the GeneChip® Array Station, P/N 702063 Rev. 2, Affymetrix)."	"Other: Biotinylated cRNA were prepared according to the standard Affymetrix protocol from 1 ug total RNA (Expression Analysis Technical Manual, For HT Array Plates Using the GeneChip® Array Station, P/N 702063 Rev. 2, Affymetrix)."	"Other: Biotinylated cRNA were prepared according to the standard Affymetrix protocol from 1 ug total RNA (Expression Analysis Technical Manual, For HT Array Plates Using the GeneChip® Array Station, P/N 702063 Rev. 2, Affymetrix)."	"Other: Biotinylated cRNA were prepared according to the standard Affymetrix protocol from 1 ug total RNA (Expression Analysis Technical Manual, For HT Array Plates Using the GeneChip® Array Station, P/N 702063 Rev. 2, Affymetrix)."	"Other: Biotinylated cRNA were prepared according to the standard Affymetrix protocol from 1 ug total RNA (Expression Analysis Technical Manual, For HT Array Plates Using the GeneChip® Array Station, P/N 702063 Rev. 2, Affymetrix)."	"Other: Biotinylated cRNA were prepared according to the standard Affymetrix protocol from 1 ug total RNA (Expression Analysis Technical Manual, For HT Array Plates Using the GeneChip® Array Station, P/N 702063 Rev. 2, Affymetrix)."	"Other: Biotinylated cRNA were prepared according to the standard Affymetrix protocol from 1 ug total RNA (Expression Analysis Technical Manual, For HT Array Plates Using the GeneChip® Array Station, P/N 702063 Rev. 2, Affymetrix)."	"Other: Biotinylated cRNA were prepared according to the standard Affymetrix protocol from 1 ug total RNA (Expression Analysis Technical Manual, For HT Array Plates Using the GeneChip® Array Station, P/N 702063 Rev. 2, Affymetrix)."	"Other: Biotinylated cRNA were prepared according to the standard Affymetrix protocol from 1 ug total RNA (Expression Analysis Technical Manual, For HT Array Plates Using the GeneChip® Array Station, P/N 702063 Rev. 2, Affymetrix)."	"Other: Biotinylated cRNA were prepared according to the standard Affymetrix protocol from 1 ug total RNA (Expression Analysis Technical Manual, For HT Array Plates Using the GeneChip® Array Station, P/N 702063 Rev. 2, Affymetrix)."	"Other: Biotinylated cRNA were prepared according to the standard Affymetrix protocol from 1 ug total RNA (Expression Analysis Technical Manual, For HT Array Plates Using the GeneChip® Array Station, P/N 702063 Rev. 2, Affymetrix)."	"Other: Biotinylated cRNA were prepared according to the standard Affymetrix protocol from 1 ug total RNA (Expression Analysis Technical Manual, For HT Array Plates Using the GeneChip® Array Station, P/N 702063 Rev. 2, Affymetrix)."	"Other: Biotinylated cRNA were prepared according to the standard Affymetrix protocol from 1 ug total RNA (Expression Analysis Technical Manual, For HT Array Plates Using the GeneChip® Array Station, P/N 702063 Rev. 2, Affymetrix)."	"Other: Biotinylated cRNA were prepared according to the standard Affymetrix protocol from 1 ug total RNA (Expression Analysis Technical Manual, For HT Array Plates Using the GeneChip® Array Station, P/N 702063 Rev. 2, Affymetrix)."	"Other: Biotinylated cRNA were prepared according to the standard Affymetrix protocol from 1 ug total RNA (Expression Analysis Technical Manual, For HT Array Plates Using the GeneChip® Array Station, P/N 702063 Rev. 2, Affymetrix)."	"Other: Biotinylated cRNA were prepared according to the standard Affymetrix protocol from 1 ug total RNA (Expression Analysis Technical Manual, For HT Array Plates Using the GeneChip® Array Station, P/N 702063 Rev. 2, Affymetrix)."	"Other: Biotinylated cRNA were prepared according to the standard Affymetrix protocol from 1 ug total RNA (Expression Analysis Technical Manual, For HT Array Plates Using the GeneChip® Array Station, P/N 702063 Rev. 2, Affymetrix)."	"Other: Biotinylated cRNA were prepared according to the standard Affymetrix protocol from 1 ug total RNA (Expression Analysis Technical Manual, For HT Array Plates Using the GeneChip® Array Station, P/N 702063 Rev. 2, Affymetrix)."	"Other: Biotinylated cRNA were prepared according to the standard Affymetrix protocol from 1 ug total RNA (Expression Analysis Technical Manual, For HT Array Plates Using the GeneChip® Array Station, P/N 702063 Rev. 2, Affymetrix)."	"Other: Biotinylated cRNA were prepared according to the standard Affymetrix protocol from 1 ug total RNA (Expression Analysis Technical Manual, For HT Array Plates Using the GeneChip® Array Station, P/N 702063 Rev. 2, Affymetrix)."	"Other: Biotinylated cRNA were prepared according to the standard Affymetrix protocol from 1 ug total RNA (Expression Analysis Technical Manual, For HT Array Plates Using the GeneChip® Array Station, P/N 702063 Rev. 2, Affymetrix)."	"Other: Biotinylated cRNA were prepared according to the standard Affymetrix protocol from 1 ug total RNA (Expression Analysis Technical Manual, For HT Array Plates Using the GeneChip® Array Station, P/N 702063 Rev. 2, Affymetrix)."	"Other: Biotinylated cRNA were prepared according to the standard Affymetrix protocol from 1 ug total RNA (Expression Analysis Technical Manual, For HT Array Plates Using the GeneChip® Array Station, P/N 702063 Rev. 2, Affymetrix)."	"Other: Biotinylated cRNA were prepared according to the standard Affymetrix protocol from 1 ug total RNA (Expression Analysis Technical Manual, For HT Array Plates Using the GeneChip® Array Station, P/N 702063 Rev. 2, Affymetrix)."	"Other: Biotinylated cRNA were prepared according to the standard Affymetrix protocol from 1 ug total RNA (Expression Analysis Technical Manual, For HT Array Plates Using the GeneChip® Array Station, P/N 702063 Rev. 2, Affymetrix)."	"Other: Biotinylated cRNA were prepared according to the standard Affymetrix protocol from 1 ug total RNA (Expression Analysis Technical Manual, For HT Array Plates Using the GeneChip® Array Station, P/N 702063 Rev. 2, Affymetrix)."	"Other: Biotinylated cRNA were prepared according to the standard Affymetrix protocol from 1 ug total RNA (Expression Analysis Technical Manual, For HT Array Plates Using the GeneChip® Array Station, P/N 702063 Rev. 2, Affymetrix)."	"Other: Biotinylated cRNA were prepared according to the standard Affymetrix protocol from 1 ug total RNA (Expression Analysis Technical Manual, For HT Array Plates Using the GeneChip® Array Station, P/N 702063 Rev. 2, Affymetrix)."	"Other: Biotinylated cRNA were prepared according to the standard Affymetrix protocol from 1 ug total RNA (Expression Analysis Technical Manual, For HT Array Plates Using the GeneChip® Array Station, P/N 702063 Rev. 2, Affymetrix)."	"Other: Biotinylated cRNA were prepared according to the standard Affymetrix protocol from 1 ug total RNA (Expression Analysis Technical Manual, For HT Array Plates Using the GeneChip® Array Station, P/N 702063 Rev. 2, Affymetrix)."	"Other: Biotinylated cRNA were prepared according to the standard Affymetrix protocol from 1 ug total RNA (Expression Analysis Technical Manual, For HT Array Plates Using the GeneChip® Array Station, P/N 702063 Rev. 2, Affymetrix)."	"Other: Biotinylated cRNA were prepared according to the standard Affymetrix protocol from 1 ug total RNA (Expression Analysis Technical Manual, For HT Array Plates Using the GeneChip® Array Station, P/N 702063 Rev. 2, Affymetrix)."	"Other: Biotinylated cRNA were prepared according to the standard Affymetrix protocol from 1 ug total RNA (Expression Analysis Technical Manual, For HT Array Plates Using the GeneChip® Array Station, P/N 702063 Rev. 2, Affymetrix)."	"Other: Biotinylated cRNA were prepared according to the standard Affymetrix protocol from 1 ug total RNA (Expression Analysis Technical Manual, For HT Array Plates Using the GeneChip® Array Station, P/N 702063 Rev. 2, Affymetrix)."	"Other: Biotinylated cRNA were prepared according to the standard Affymetrix protocol from 1 ug total RNA (Expression Analysis Technical Manual, For HT Array Plates Using the GeneChip® Array Station, P/N 702063 Rev. 2, Affymetrix)."	"Other: Biotinylated cRNA were prepared according to the standard Affymetrix protocol from 1 ug total RNA (Expression Analysis Technical Manual, For HT Array Plates Using the GeneChip® Array Station, P/N 702063 Rev. 2, Affymetrix)."	"Other: Biotinylated cRNA were prepared according to the standard Affymetrix protocol from 1 ug total RNA (Expression Analysis Technical Manual, For HT Array Plates Using the GeneChip® Array Station, P/N 702063 Rev. 2, Affymetrix)."	"Other: Biotinylated cRNA were prepared according to the standard Affymetrix protocol from 1 ug total RNA (Expression Analysis Technical Manual, For HT Array Plates Using the GeneChip® Array Station, P/N 702063 Rev. 2, Affymetrix)."	"Other: Biotinylated cRNA were prepared according to the standard Affymetrix protocol from 1 ug total RNA (Expression Analysis Technical Manual, For HT Array Plates Using the GeneChip® Array Station, P/N 702063 Rev. 2, Affymetrix)."	"Other: Biotinylated cRNA were prepared according to the standard Affymetrix protocol from 1 ug total RNA (Expression Analysis Technical Manual, For HT Array Plates Using the GeneChip® Array Station, P/N 702063 Rev. 2, Affymetrix)."	"Other: Biotinylated cRNA were prepared according to the standard Affymetrix protocol from 1 ug total RNA (Expression Analysis Technical Manual, For HT Array Plates Using the GeneChip® Array Station, P/N 702063 Rev. 2, Affymetrix)."	"Other: Biotinylated cRNA were prepared according to the standard Affymetrix protocol from 1 ug total RNA (Expression Analysis Technical Manual, For HT Array Plates Using the GeneChip® Array Station, P/N 702063 Rev. 2, Affymetrix)."	"Other: Biotinylated cRNA were prepared according to the standard Affymetrix protocol from 1 ug total RNA (Expression Analysis Technical Manual, For HT Array Plates Using the GeneChip® Array Station, P/N 702063 Rev. 2, Affymetrix)."	"Other: Biotinylated cRNA were prepared according to the standard Affymetrix protocol from 1 ug total RNA (Expression Analysis Technical Manual, For HT Array Plates Using the GeneChip® Array Station, P/N 702063 Rev. 2, Affymetrix)."	"Other: Biotinylated cRNA were prepared according to the standard Affymetrix protocol from 1 ug total RNA (Expression Analysis Technical Manual, For HT Array Plates Using the GeneChip® Array Station, P/N 702063 Rev. 2, Affymetrix)."	"Other: Biotinylated cRNA were prepared according to the standard Affymetrix protocol from 1 ug total RNA (Expression Analysis Technical Manual, For HT Array Plates Using the GeneChip® Array Station, P/N 702063 Rev. 2, Affymetrix)."	"Other: Biotinylated cRNA were prepared according to the standard Affymetrix protocol from 1 ug total RNA (Expression Analysis Technical Manual, For HT Array Plates Using the GeneChip® Array Station, P/N 702063 Rev. 2, Affymetrix)."	"Other: Biotinylated cRNA were prepared according to the standard Affymetrix protocol from 1 ug total RNA (Expression Analysis Technical Manual, For HT Array Plates Using the GeneChip® Array Station, P/N 702063 Rev. 2, Affymetrix)."	"Other: Biotinylated cRNA were prepared according to the standard Affymetrix protocol from 1 ug total RNA (Expression Analysis Technical Manual, For HT Array Plates Using the GeneChip® Array Station, P/N 702063 Rev. 2, Affymetrix)."	"Other: Biotinylated cRNA were prepared according to the standard Affymetrix protocol from 1 ug total RNA (Expression Analysis Technical Manual, For HT Array Plates Using the GeneChip® Array Station, P/N 702063 Rev. 2, Affymetrix)."	"Other: Biotinylated cRNA were prepared according to the standard Affymetrix protocol from 1 ug total RNA (Expression Analysis Technical Manual, For HT Array Plates Using the GeneChip® Array Station, P/N 702063 Rev. 2, Affymetrix)."	"Other: Biotinylated cRNA were prepared according to the standard Affymetrix protocol from 1 ug total RNA (Expression Analysis Technical Manual, For HT Array Plates Using the GeneChip® Array Station, P/N 702063 Rev. 2, Affymetrix)."	"Other: Biotinylated cRNA were prepared according to the standard Affymetrix protocol from 1 ug total RNA (Expression Analysis Technical Manual, For HT Array Plates Using the GeneChip® Array Station, P/N 702063 Rev. 2, Affymetrix)."	"Other: Biotinylated cRNA were prepared according to the standard Affymetrix protocol from 1 ug total RNA (Expression Analysis Technical Manual, For HT Array Plates Using the GeneChip® Array Station, P/N 702063 Rev. 2, Affymetrix)."	"Other: Biotinylated cRNA were prepared according to the standard Affymetrix protocol from 1 ug total RNA (Expression Analysis Technical Manual, For HT Array Plates Using the GeneChip® Array Station, P/N 702063 Rev. 2, Affymetrix)."	"Other: Biotinylated cRNA were prepared according to the standard Affymetrix protocol from 1 ug total RNA (Expression Analysis Technical Manual, For HT Array Plates Using the GeneChip® Array Station, P/N 702063 Rev. 2, Affymetrix)."	"Other: Biotinylated cRNA were prepared according to the standard Affymetrix protocol from 1 ug total RNA (Expression Analysis Technical Manual, For HT Array Plates Using the GeneChip® Array Station, P/N 702063 Rev. 2, Affymetrix)."	"Other: Biotinylated cRNA were prepared according to the standard Affymetrix protocol from 1 ug total RNA (Expression Analysis Technical Manual, For HT Array Plates Using the GeneChip® Array Station, P/N 702063 Rev. 2, Affymetrix)."	"Other: Biotinylated cRNA were prepared according to the standard Affymetrix protocol from 1 ug total RNA (Expression Analysis Technical Manual, For HT Array Plates Using the GeneChip® Array Station, P/N 702063 Rev. 2, Affymetrix)."	"Other: Biotinylated cRNA were prepared according to the standard Affymetrix protocol from 1 ug total RNA (Expression Analysis Technical Manual, For HT Array Plates Using the GeneChip® Array Station, P/N 702063 Rev. 2, Affymetrix)."	"Other: Biotinylated cRNA were prepared according to the standard Affymetrix protocol from 1 ug total RNA (Expression Analysis Technical Manual, For HT Array Plates Using the GeneChip® Array Station, P/N 702063 Rev. 2, Affymetrix)."	"Other: Biotinylated cRNA were prepared according to the standard Affymetrix protocol from 1 ug total RNA (Expression Analysis Technical Manual, For HT Array Plates Using the GeneChip® Array Station, P/N 702063 Rev. 2, Affymetrix)."	"Other: Biotinylated cRNA were prepared according to the standard Affymetrix protocol from 1 ug total RNA (Expression Analysis Technical Manual, For HT Array Plates Using the GeneChip® Array Station, P/N 702063 Rev. 2, Affymetrix)."	"Other: Biotinylated cRNA were prepared according to the standard Affymetrix protocol from 1 ug total RNA (Expression Analysis Technical Manual, For HT Array Plates Using the GeneChip® Array Station, P/N 702063 Rev. 2, Affymetrix)."	"Other: Biotinylated cRNA were prepared according to the standard Affymetrix protocol from 1 ug total RNA (Expression Analysis Technical Manual, For HT Array Plates Using the GeneChip® Array Station, P/N 702063 Rev. 2, Affymetrix)."	"Other: Biotinylated cRNA were prepared according to the standard Affymetrix protocol from 1 ug total RNA (Expression Analysis Technical Manual, For HT Array Plates Using the GeneChip® Array Station, P/N 702063 Rev. 2, Affymetrix)."	"Other: Biotinylated cRNA were prepared according to the standard Affymetrix protocol from 1 ug total RNA (Expression Analysis Technical Manual, For HT Array Plates Using the GeneChip® Array Station, P/N 702063 Rev. 2, Affymetrix)."	"Other: Biotinylated cRNA were prepared according to the standard Affymetrix protocol from 1 ug total RNA (Expression Analysis Technical Manual, For HT Array Plates Using the GeneChip® Array Station, P/N 702063 Rev. 2, Affymetrix)."	"Other: Biotinylated cRNA were prepared according to the standard Affymetrix protocol from 1 ug total RNA (Expression Analysis Technical Manual, For HT Array Plates Using the GeneChip® Array Station, P/N 702063 Rev. 2, Affymetrix)."	"Other: Biotinylated cRNA were prepared according to the standard Affymetrix protocol from 1 ug total RNA (Expression Analysis Technical Manual, For HT Array Plates Using the GeneChip® Array Station, P/N 702063 Rev. 2, Affymetrix)."	"Other: Biotinylated cRNA were prepared according to the standard Affymetrix protocol from 1 ug total RNA (Expression Analysis Technical Manual, For HT Array Plates Using the GeneChip® Array Station, P/N 702063 Rev. 2, Affymetrix)."	"Other: Biotinylated cRNA were prepared according to the standard Affymetrix protocol from 1 ug total RNA (Expression Analysis Technical Manual, For HT Array Plates Using the GeneChip® Array Station, P/N 702063 Rev. 2, Affymetrix)."	"Other: Biotinylated cRNA were prepared according to the standard Affymetrix protocol from 1 ug total RNA (Expression Analysis Technical Manual, For HT Array Plates Using the GeneChip® Array Station, P/N 702063 Rev. 2, Affymetrix)."	"Other: Biotinylated cRNA were prepared according to the standard Affymetrix protocol from 1 ug total RNA (Expression Analysis Technical Manual, For HT Array Plates Using the GeneChip® Array Station, P/N 702063 Rev. 2, Affymetrix)."	"Other: Biotinylated cRNA were prepared according to the standard Affymetrix protocol from 1 ug total RNA (Expression Analysis Technical Manual, For HT Array Plates Using the GeneChip® Array Station, P/N 702063 Rev. 2, Affymetrix)."	"Other: Biotinylated cRNA were prepared according to the standard Affymetrix protocol from 1 ug total RNA (Expression Analysis Technical Manual, For HT Array Plates Using the GeneChip® Array Station, P/N 702063 Rev. 2, Affymetrix)."	"Other: Biotinylated cRNA were prepared according to the standard Affymetrix protocol from 1 ug total RNA (Expression Analysis Technical Manual, For HT Array Plates Using the GeneChip® Array Station, P/N 702063 Rev. 2, Affymetrix)."	"Other: Biotinylated cRNA were prepared according to the standard Affymetrix protocol from 1 ug total RNA (Expression Analysis Technical Manual, For HT Array Plates Using the GeneChip® Array Station, P/N 702063 Rev. 2, Affymetrix)."	"Other: Biotinylated cRNA were prepared according to the standard Affymetrix protocol from 1 ug total RNA (Expression Analysis Technical Manual, For HT Array Plates Using the GeneChip® Array Station, P/N 702063 Rev. 2, Affymetrix)."	"Other: Biotinylated cRNA were prepared according to the standard Affymetrix protocol from 1 ug total RNA (Expression Analysis Technical Manual, For HT Array Plates Using the GeneChip® Array Station, P/N 702063 Rev. 2, Affymetrix)."	"Other: Biotinylated cRNA were prepared according to the standard Affymetrix protocol from 1 ug total RNA (Expression Analysis Technical Manual, For HT Array Plates Using the GeneChip® Array Station, P/N 702063 Rev. 2, Affymetrix)."	"Other: Biotinylated cRNA were prepared according to the standard Affymetrix protocol from 1 ug total RNA (Expression Analysis Technical Manual, For HT Array Plates Using the GeneChip® Array Station, P/N 702063 Rev. 2, Affymetrix)."	"Other: Biotinylated cRNA were prepared according to the standard Affymetrix protocol from 1 ug total RNA (Expression Analysis Technical Manual, For HT Array Plates Using the GeneChip® Array Station, P/N 702063 Rev. 2, Affymetrix)."	"Other: Biotinylated cRNA were prepared according to the standard Affymetrix protocol from 1 ug total RNA (Expression Analysis Technical Manual, For HT Array Plates Using the GeneChip® Array Station, P/N 702063 Rev. 2, Affymetrix)."	"Other: Biotinylated cRNA were prepared according to the standard Affymetrix protocol from 1 ug total RNA (Expression Analysis Technical Manual, For HT Array Plates Using the GeneChip® Array Station, P/N 702063 Rev. 2, Affymetrix)."	"Other: Biotinylated cRNA were prepared according to the standard Affymetrix protocol from 1 ug total RNA (Expression Analysis Technical Manual, For HT Array Plates Using the GeneChip® Array Station, P/N 702063 Rev. 2, Affymetrix)."	"Other: Biotinylated cRNA were prepared according to the standard Affymetrix protocol from 1 ug total RNA (Expression Analysis Technical Manual, For HT Array Plates Using the GeneChip® Array Station, P/N 702063 Rev. 2, Affymetrix)."	"Other: Biotinylated cRNA were prepared according to the standard Affymetrix protocol from 1 ug total RNA (Expression Analysis Technical Manual, For HT Array Plates Using the GeneChip® Array Station, P/N 702063 Rev. 2, Affymetrix)."	"Other: Biotinylated cRNA were prepared according to the standard Affymetrix protocol from 1 ug total RNA (Expression Analysis Technical Manual, For HT Array Plates Using the GeneChip® Array Station, P/N 702063 Rev. 2, Affymetrix)."	"Other: Biotinylated cRNA were prepared according to the standard Affymetrix protocol from 1 ug total RNA (Expression Analysis Technical Manual, For HT Array Plates Using the GeneChip® Array Station, P/N 702063 Rev. 2, Affymetrix)."	"Other: Biotinylated cRNA were prepared according to the standard Affymetrix protocol from 1 ug total RNA (Expression Analysis Technical Manual, For HT Array Plates Using the GeneChip® Array Station, P/N 702063 Rev. 2, Affymetrix)."	"Other: Biotinylated cRNA were prepared according to the standard Affymetrix protocol from 1 ug total RNA (Expression Analysis Technical Manual, For HT Array Plates Using the GeneChip® Array Station, P/N 702063 Rev. 2, Affymetrix)."	"Other: Biotinylated cRNA were prepared according to the standard Affymetrix protocol from 1 ug total RNA (Expression Analysis Technical Manual, For HT Array Plates Using the GeneChip® Array Station, P/N 702063 Rev. 2, Affymetrix)."	"Other: Biotinylated cRNA were prepared according to the standard Affymetrix protocol from 1 ug total RNA (Expression Analysis Technical Manual, For HT Array Plates Using the GeneChip® Array Station, P/N 702063 Rev. 2, Affymetrix)."	"Other: Biotinylated cRNA were prepared according to the standard Affymetrix protocol from 1 ug total RNA (Expression Analysis Technical Manual, For HT Array Plates Using the GeneChip® Array Station, P/N 702063 Rev. 2, Affymetrix)."	"Other: Biotinylated cRNA were prepared according to the standard Affymetrix protocol from 1 ug total RNA (Expression Analysis Technical Manual, For HT Array Plates Using the GeneChip® Array Station, P/N 702063 Rev. 2, Affymetrix)."	"Other: Biotinylated cRNA were prepared according to the standard Affymetrix protocol from 5 ug total RNA (Expression Analysis Technical Manual, P/N 702232 Rev. 2, Affymetrix)."	"Other: Biotinylated cRNA were prepared according to the standard Affymetrix protocol from 5 ug total RNA (Expression Analysis Technical Manual, P/N 702232 Rev. 2, Affymetrix)."	"Other: Biotinylated cRNA were prepared according to the standard Affymetrix protocol from 5 ug total RNA (Expression Analysis Technical Manual, P/N 702232 Rev. 2, Affymetrix)."	"Other: Biotinylated cRNA were prepared according to the standard Affymetrix protocol from 5 ug total RNA (Expression Analysis Technical Manual, P/N 702232 Rev. 2, Affymetrix)."	"Other: Biotinylated cRNA were prepared according to the standard Affymetrix protocol from 5 ug total RNA (Expression Analysis Technical Manual, P/N 702232 Rev. 2, Affymetrix)."	"Other: Biotinylated cRNA were prepared according to the standard Affymetrix protocol from 5 ug total RNA (Expression Analysis Technical Manual, P/N 702232 Rev. 2, Affymetrix)."	"Other: Biotinylated cRNA were prepared according to the standard Affymetrix protocol from 5 ug total RNA (Expression Analysis Technical Manual, P/N 702232 Rev. 2, Affymetrix)."	"Other: Biotinylated cRNA were prepared according to the standard Affymetrix protocol from 5 ug total RNA (Expression Analysis Technical Manual, P/N 702232 Rev. 2, Affymetrix)."	"Other: Biotinylated cRNA were prepared according to the standard Affymetrix protocol from 5 ug total RNA (Expression Analysis Technical Manual, P/N 702232 Rev. 2, Affymetrix)."	"Other: Biotinylated cRNA were prepared according to the standard Affymetrix protocol from 5 ug total RNA (Expression Analysis Technical Manual, P/N 702232 Rev. 2, Affymetrix)."	"Other: Biotinylated cRNA were prepared according to the standard Affymetrix protocol from 5 ug total RNA (Expression Analysis Technical Manual, P/N 702232 Rev. 2, Affymetrix)."
!Sample_taxid_ch1	"9606"	"9606"	"9606"	"9606"	"9606"	"9606"	"9606"	"9606"	"9606"	"9606"	"9606"	"9606"	"9606"	"9606"	"9606"	"9606"	"9606"	"9606"	"9606"	"9606"	"9606"	"9606"	"9606"	"9606"	"9606"	"9606"	"9606"	"9606"	"9606"	"9606"	"9606"	"9606"	"9606"	"9606"	"9606"	"9606"	"9606"	"9606"	"9606"	"9606"	"9606"	"9606"	"9606"	"9606"	"9606"	"9606"	"9606"	"9606"	"9606"	"9606"	"9606"	"9606"	"9606"	"9606"	"9606"	"9606"	"9606"	"9606"	"9606"	"9606"	"9606"	"9606"	"9606"	"9606"	"9606"	"9606"	"9606"	"9606"	"9606"	"9606"	"9606"	"9606"	"9606"	"9606"	"9606"	"9606"	"9606"	"9606"	"9606"	"9606"	"9606"	"9606"	"9606"	"9606"	"9606"	"9606"	"9606"	"9606"	"9606"	"9606"	"9606"	"9606"	"9606"	"9606"	"9606"	"9606"	"9606"	"9606"	"9606"	"9606"	"9606"	"9606"	"9606"	"9606"	"9606"	"9606"	"9606"	"9606"	"9606"	"9606"	"9606"	"9606"	"9606"	"9606"	"9606"	"9606"	"9606"	"9606"	"9606"	"9606"	"9606"	"9606"	"9606"	"9606"	"9606"	"9606"	"9606"	"9606"	"9606"	"9606"	"9606"	"9606"	"9606"	"9606"	"9606"	"9606"	"9606"	"9606"	"9606"	"9606"	"9606"	"9606"	"9606"	"9606"	"9606"	"9606"	"9606"	"9606"	"9606"	"9606"	"9606"	"9606"	"9606"	"9606"	"9606"	"9606"	"9606"	"9606"	"9606"	"9606"	"9606"	"9606"	"9606"	"9606"	"9606"	"9606"	"9606"	"9606"	"9606"	"9606"	"9606"	"9606"	"9606"	"9606"	"9606"	"9606"	"9606"	"9606"	"9606"	"9606"	"9606"	"9606"	"9606"	"9606"	"9606"	"9606"	"9606"	"9606"	"9606"	"9606"	"9606"	"9606"	"9606"	"9606"	"9606"	"9606"	"9606"	"9606"	"9606"	"9606"	"9606"	"9606"	"9606"	"9606"	"9606"	"9606"	"9606"	"9606"	"9606"	"9606"	"9606"	"9606"	"9606"	"9606"	"9606"	"9606"	"9606"	"9606"	"9606"	"9606"	"9606"	"9606"	"9606"	"9606"	"9606"	"9606"	"9606"	"9606"	"9606"	"9606"	"9606"	"9606"	"9606"	"9606"	"9606"	"9606"	"9606"	"9606"	"9606"	"9606"	"9606"	"9606"	"9606"	"9606"	"9606"	"9606"	"9606"	"9606"	"9606"	"9606"	"9606"	"9606"	"9606"	"9606"	"9606"	"9606"	"9606"	"9606"	"9606"	"9606"	"9606"	"9606"	"9606"	"9606"	"9606"	"9606"	"9606"	"9606"	"9606"	"9606"	"9606"	"9606"	"9606"	"9606"	"9606"	"9606"	"9606"	"9606"	"9606"	"9606"	"9606"	"9606"	"9606"	"9606"	"9606"	"9606"	"9606"	"9606"	"9606"	"9606"	"9606"	"9606"	"9606"	"9606"	"9606"	"9606"	"9606"	"9606"	"9606"	"9606"	"9606"	"9606"	"9606"	"9606"	"9606"	"9606"	"9606"	"9606"	"9606"	"9606"	"9606"	"9606"	"9606"	"9606"	"9606"	"9606"	"9606"	"9606"	"9606"	"9606"	"9606"	"9606"	"9606"	"9606"	"9606"	"9606"	"9606"	"9606"	"9606"	"9606"	"9606"	"9606"	"9606"	"9606"	"9606"	"9606"	"9606"	"9606"	"9606"	"9606"	"9606"	"9606"	"9606"	"9606"	"9606"	"9606"	"9606"	"9606"	"9606"	"9606"	"9606"	"9606"	"9606"	"9606"	"9606"	"9606"	"9606"	"9606"	"9606"	"9606"	"9606"	"9606"	"9606"	"9606"	"9606"	"9606"	"9606"	"9606"	"9606"	"9606"	"9606"	"9606"	"9606"	"9606"	"9606"	"9606"	"9606"	"9606"	"9606"	"9606"	"9606"	"9606"	"9606"	"9606"	"9606"	"9606"	"9606"	"9606"	"9606"	"9606"	"9606"	"9606"	"9606"	"9606"	"9606"	"9606"	"9606"	"9606"	"9606"	"9606"	"9606"	"9606"	"9606"	"9606"	"9606"	"9606"	"9606"	"9606"	"9606"	"9606"	"9606"	"9606"	"9606"	"9606"	"9606"	"9606"	"9606"	"9606"	"9606"	"9606"	"9606"	"9606"	"9606"	"9606"	"9606"	"9606"	"9606"	"9606"	"9606"	"9606"	"9606"	"9606"	"9606"	"9606"	"9606"	"9606"	"9606"	"9606"	"9606"	"9606"	"9606"	"9606"	"9606"	"9606"	"9606"
!Sample_hyb_protocol	"Hybridization Protocol"	"Hybridization Protocol"	"Hybridization Protocol"	"Hybridization Protocol"	"Hybridization Protocol"	"Hybridization Protocol"	"Hybridization Protocol"	"Hybridization Protocol"	"Hybridization Protocol"	"Hybridization Protocol"	"Hybridization Protocol"	"Hybridization Protocol"	"Hybridization Protocol"	"Hybridization Protocol"	"Hybridization Protocol"	"Hybridization Protocol"	"Hybridization Protocol"	"Hybridization Protocol"	"Hybridization Protocol"	"Hybridization Protocol"	"Hybridization Protocol"	"Hybridization Protocol"	"Hybridization Protocol"	"Hybridization Protocol"	"Hybridization Protocol"	"Hybridization Protocol"	"Hybridization Protocol"	"Hybridization Protocol"	"Hybridization Protocol"	"Hybridization Protocol"	"Hybridization Protocol"	"Hybridization Protocol"	"Hybridization Protocol"	"Hybridization Protocol"	"Hybridization Protocol"	"Hybridization Protocol"	"Hybridization Protocol"	"Hybridization Protocol"	"Hybridization Protocol"	"Hybridization Protocol"	"Hybridization Protocol"	"Hybridization Protocol"	"Hybridization Protocol"	"Hybridization Protocol"	"Hybridization Protocol"	"Hybridization Protocol"	"Hybridization Protocol"	"Hybridization Protocol"	"Hybridization Protocol"	"Hybridization Protocol"	"Hybridization Protocol"	"Hybridization Protocol"	"Hybridization Protocol"	"Hybridization Protocol"	"Hybridization Protocol"	"Hybridization Protocol"	"Hybridization Protocol"	"Hybridization Protocol"	"Hybridization Protocol"	"Hybridization Protocol"	"Hybridization Protocol"	"Hybridization Protocol"	"Hybridization Protocol"	"Hybridization Protocol"	"Hybridization Protocol"	"Hybridization Protocol"	"Hybridization Protocol"	"Hybridization Protocol"	"Hybridization Protocol"	"Hybridization Protocol"	"Hybridization Protocol"	"Hybridization Protocol"	"Hybridization Protocol"	"Hybridization Protocol"	"Hybridization Protocol"	"Hybridization Protocol"	"Hybridization Protocol"	"Hybridization Protocol"	"Hybridization Protocol"	"Hybridization Protocol"	"Hybridization Protocol"	"Hybridization Protocol"	"Hybridization Protocol"	"Hybridization Protocol"	"Hybridization Protocol"	"Hybridization Protocol"	"Hybridization Protocol"	"Hybridization Protocol"	"Hybridization Protocol"	"Hybridization Protocol"	"Hybridization Protocol"	"Hybridization Protocol"	"Hybridization Protocol"	"Hybridization Protocol"	"Hybridization Protocol"	"Hybridization Protocol"	"Hybridization Protocol"	"Hybridization Protocol"	"Hybridization Protocol"	"Hybridization Protocol"	"Hybridization Protocol"	"Hybridization Protocol"	"Hybridization Protocol"	"Hybridization Protocol"	"Hybridization Protocol"	"Hybridization Protocol"	"Hybridization Protocol"	"Hybridization Protocol"	"Hybridization Protocol"	"Hybridization Protocol"	"Hybridization Protocol"	"Hybridization Protocol"	"Hybridization Protocol"	"Hybridization Protocol"	"Hybridization Protocol"	"Hybridization Protocol"	"Hybridization Protocol"	"Hybridization Protocol"	"Hybridization Protocol"	"Hybridization Protocol"	"Hybridization Protocol"	"Hybridization Protocol"	"Hybridization Protocol"	"Hybridization Protocol"	"Hybridization Protocol"	"Hybridization Protocol"	"Hybridization Protocol"	"Hybridization Protocol"	"Hybridization Protocol"	"Hybridization Protocol"	"Hybridization Protocol"	"Hybridization Protocol"	"Hybridization Protocol"	"Hybridization Protocol"	"Hybridization Protocol"	"Hybridization Protocol"	"Hybridization Protocol"	"Hybridization Protocol"	"Hybridization Protocol"	"Hybridization Protocol"	"Hybridization Protocol"	"Hybridization Protocol"	"Hybridization Protocol"	"Hybridization Protocol"	"Hybridization Protocol"	"Hybridization Protocol"	"Hybridization Protocol"	"Hybridization Protocol"	"Hybridization Protocol"	"Hybridization Protocol"	"Hybridization Protocol"	"Hybridization Protocol"	"Hybridization Protocol"	"Hybridization Protocol"	"Hybridization Protocol"	"Hybridization Protocol"	"Hybridization Protocol"	"Hybridization Protocol"	"Hybridization Protocol"	"Hybridization Protocol"	"Hybridization Protocol"	"Hybridization Protocol"	"Hybridization Protocol"	"Hybridization Protocol"	"Hybridization Protocol"	"Hybridization Protocol"	"Hybridization Protocol"	"Hybridization Protocol"	"Hybridization Protocol"	"Hybridization Protocol"	"Hybridization Protocol"	"Hybridization Protocol"	"Hybridization Protocol"	"Hybridization Protocol"	"Hybridization Protocol"	"Hybridization Protocol"	"Hybridization Protocol"	"Hybridization Protocol"	"Hybridization Protocol"	"Hybridization Protocol"	"Hybridization Protocol"	"Hybridization Protocol"	"Hybridization Protocol"	"Hybridization Protocol"	"Hybridization Protocol"	"Hybridization Protocol"	"Hybridization Protocol"	"Hybridization Protocol"	"Hybridization Protocol"	"Hybridization Protocol"	"Hybridization Protocol"	"Hybridization Protocol"	"Hybridization Protocol"	"Hybridization Protocol"	"Hybridization Protocol"	"Hybridization Protocol"	"Hybridization Protocol"	"Hybridization Protocol"	"Hybridization Protocol"	"Hybridization Protocol"	"Hybridization Protocol"	"Hybridization Protocol"	"Hybridization Protocol"	"Hybridization Protocol"	"Hybridization Protocol"	"Hybridization Protocol"	"Hybridization Protocol"	"Hybridization Protocol"	"Hybridization Protocol"	"Hybridization Protocol"	"Hybridization Protocol"	"Hybridization Protocol"	"Hybridization Protocol"	"Hybridization Protocol"	"Hybridization Protocol"	"Hybridization Protocol"	"Hybridization Protocol"	"Hybridization Protocol"	"Hybridization Protocol"	"Hybridization Protocol"	"Hybridization Protocol"	"Hybridization Protocol"	"Hybridization Protocol"	"Hybridization Protocol"	"Hybridization Protocol"	"Hybridization Protocol"	"Hybridization Protocol"	"Hybridization Protocol"	"Hybridization Protocol"	"Hybridization Protocol"	"Hybridization Protocol"	"Hybridization Protocol"	"Hybridization Protocol"	"Hybridization Protocol"	"Hybridization Protocol"	"Hybridization Protocol"	"Hybridization Protocol"	"Hybridization Protocol"	"Hybridization Protocol"	"Hybridization Protocol"	"Hybridization Protocol"	"Hybridization Protocol"	"Hybridization Protocol"	"Hybridization Protocol"	"Hybridization Protocol"	"Hybridization Protocol"	"Hybridization Protocol"	"Hybridization Protocol"	"Hybridization Protocol"	"Hybridization Protocol"	"Hybridization Protocol"	"Hybridization Protocol"	"Hybridization Protocol"	"Hybridization Protocol"	"Hybridization Protocol"	"Hybridization Protocol"	"Hybridization Protocol"	"Hybridization Protocol"	"Hybridization Protocol"	"Hybridization Protocol"	"Hybridization Protocol"	"Hybridization Protocol"	"Hybridization Protocol"	"Hybridization Protocol"	"Hybridization Protocol"	"Hybridization Protocol"	"Hybridization Protocol"	"Hybridization Protocol"	"Hybridization Protocol"	"Hybridization Protocol"	"Hybridization Protocol"	"Hybridization Protocol"	"Hybridization Protocol"	"Hybridization Protocol"	"Hybridization Protocol"	"Hybridization Protocol"	"Hybridization Protocol"	"Hybridization Protocol"	"Hybridization Protocol"	"Hybridization Protocol"	"Hybridization Protocol"	"Hybridization Protocol"	"Hybridization Protocol"	"Hybridization Protocol"	"Hybridization Protocol"	"Hybridization Protocol"	"Hybridization Protocol"	"Hybridization Protocol"	"Hybridization Protocol"	"Hybridization Protocol"	"Hybridization Protocol"	"Hybridization Protocol"	"Hybridization Protocol"	"Hybridization Protocol"	"Hybridization Protocol"	"Hybridization Protocol"	"Hybridization Protocol"	"Hybridization Protocol"	"Hybridization Protocol"	"Hybridization Protocol"	"Hybridization Protocol"	"Hybridization Protocol"	"Hybridization Protocol"	"Hybridization Protocol"	"Hybridization Protocol"	"Hybridization Protocol"	"Hybridization Protocol"	"Hybridization Protocol"	"Hybridization Protocol"	"Hybridization Protocol"	"Hybridization Protocol"	"Hybridization Protocol"	"Hybridization Protocol"	"Hybridization Protocol"	"Hybridization Protocol"	"Hybridization Protocol"	"Hybridization Protocol"	"Hybridization Protocol"	"Hybridization Protocol"	"Hybridization Protocol"	"Hybridization Protocol"	"Hybridization Protocol"	"Hybridization Protocol"	"Hybridization Protocol"	"Hybridization Protocol"	"Hybridization Protocol"	"Hybridization Protocol"	"Hybridization Protocol"	"Hybridization Protocol"	"Hybridization Protocol"	"Hybridization Protocol"	"Hybridization Protocol"	"Hybridization Protocol"	"Hybridization Protocol"	"Hybridization Protocol"	"Hybridization Protocol"	"Hybridization Protocol"	"Hybridization Protocol"	"Hybridization Protocol"	"Hybridization Protocol"	"Hybridization Protocol"	"Hybridization Protocol"	"Hybridization Protocol"	"Hybridization Protocol"	"Hybridization Protocol"	"Hybridization Protocol"	"Hybridization Protocol"	"Hybridization Protocol"	"Hybridization Protocol"	"Hybridization Protocol"	"Hybridization Protocol"	"Hybridization Protocol"	"Hybridization Protocol"	"Hybridization Protocol"	"Hybridization Protocol"	"Hybridization Protocol"	"Hybridization Protocol"	"Hybridization Protocol"	"Hybridization Protocol"	"Hybridization Protocol"	"Hybridization Protocol"	"Hybridization Protocol"	"Hybridization Protocol"	"Hybridization Protocol"	"Hybridization Protocol"	"Hybridization Protocol"	"Hybridization Protocol"	"Hybridization Protocol"	"Hybridization Protocol"	"Hybridization Protocol"	"Hybridization Protocol"	"Hybridization Protocol"	"Hybridization Protocol"	"Hybridization Protocol"	"Hybridization Protocol"	"Hybridization Protocol"	"Hybridization Protocol"	"Hybridization Protocol"	"Hybridization Protocol"	"Hybridization Protocol"	"Hybridization Protocol"	"Hybridization Protocol"	"Hybridization Protocol"	"Hybridization Protocol"	"Hybridization Protocol"	"Hybridization Protocol"	"Hybridization Protocol"	"Hybridization Protocol"	"Hybridization Protocol"	"Hybridization Protocol"	"Hybridization Protocol"	"Hybridization Protocol"	"Hybridization Protocol"	"Hybridization Protocol"	"Hybridization Protocol"	"Hybridization Protocol"	"Hybridization Protocol"	"Hybridization Protocol"	"Hybridization Protocol"	"Hybridization Protocol"	"Hybridization Protocol"	"Hybridization Protocol"	"Hybridization Protocol"	"Hybridization Protocol"	"Hybridization Protocol"	"Hybridization Protocol"	"Hybridization Protocol"	"Hybridization Protocol"	"Hybridization Protocol"	"Hybridization Protocol"	"Hybridization Protocol"	"Hybridization Protocol"	"Hybridization Protocol"	"Hybridization Protocol"	"Hybridization Protocol"	"Hybridization Protocol"	"Hybridization Protocol"	"Hybridization Protocol"	"Hybridization Protocol"	"Hybridization Protocol"	"Hybridization Protocol"	"Hybridization Protocol"	"Hybridization Protocol"	"Hybridization Protocol"	"Hybridization Protocol"	"Hybridization Protocol"	"Hybridization Protocol"	"Hybridization Protocol"	"Hybridization Protocol"	"Hybridization Protocol"	"Hybridization Protocol"	"Hybridization Protocol"	"Hybridization Protocol"	"Hybridization Protocol"	"Hybridization Protocol"	"Hybridization Protocol"	"Hybridization Protocol"	"Hybridization Protocol"	"Hybridization Protocol"	"Hybridization Protocol"	"Hybridization Protocol"	"Hybridization Protocol"	"Hybridization Protocol"	"Hybridization Protocol"	"Hybridization Protocol"
[truncated: 60,639,439 more chars]
