# Supplementary material for: High expression of PARD3 predicts poor prognosis in hepatocellular carcinoma
Source: Sci Rep. 2021 May 26;11:11078. doi: 10.1038/s41598-021-90507-w (PMC8154901; doi:10.1038/s41598-021-90507-w)
Supplement: Supplementary file 9 — Supplementary Information 9. [file 41598_2021_90507_MOESM9_ESM.txt]

!Series_title	"Microarray expression data for tumor and adjacent non-tumor tissues from hepatocellular carcinoma patients"
!Series_geo_accession	"GSE76427"
!Series_status	"Public on May 26 2017"
!Series_submission_date	"Dec 30 2015"
!Series_last_update_date	"Aug 13 2018"
!Series_pubmed_id	"29117471"
!Series_summary	"Here we aimed to develop a new molecular prognostic stratification system for hepatocellular carcinoma (HCC) patients after liver resection based on common prognostic factors for primary tumors (PTs) and adjacent non-tumor tissues (ANTTs). We studied global mRNA expression profiles from 115 PT tissue samples and 52 ANTT samples derived from 115 HCC patients. Methods for the study included gene expression analysis, Functional Annotation/Gene Ontology analysis and unsupervised survival prognosis approach based on Cox hazards prognosis model. This study provides a practical prognostic system for reliable identification of the high-risk HCC patients subgroup with clearly described deregulated molecular machinery in both PTs and ANTTs."
!Series_overall_design	"One hundred sixty-seven total RNA samples from hepatocellular carcinoma tumors and adjacent non-tumor liver tissue samples have been obtained with informed consent from patients who underwent radical resection between the years 2000 and 2013 in Singapore General Hospital and collected at the National Cancer Centre of Singapore (NCCS)/SingHealth Tissue Repository. Linked clinical and histo-pathologic data were collected from medical records for all the patients who contributed tumor specimens and were rendered anonymous to protect patient confidentiality. Percentage of HCC patients with HBV infection and cirrhosis were 46% and 54%, respectively. Gene expression data for all the samples were quantified by using whole-genome Illumina HumanHT-12 v4 Expression BeadChip arrays. Raw data for the entire 115 Singapore HCC cohort was obtained via the GenomeStudio; data have been normalized using the RSN method from R-package lumi. Microarray quality control was performed using the arrayQualityMetrics software."
!Series_type	"Expression profiling by array"
!Series_contributor	"Oleg,V,Grinchuk"
!Series_contributor	"Surya,P,Yenamandra"
!Series_contributor	"Vladimir,A,Kuznetsov"
!Series_sample_id	"GSM2011285 GSM2011286 GSM2011287 GSM2011288 GSM2011289 GSM2011290 GSM2011291 GSM2011292 GSM2011293 GSM2011294 GSM2011295 GSM2011296 GSM2011297 GSM2011298 GSM2011299 GSM2011300 GSM2011301 GSM2011302 GSM2011303 GSM2011304 GSM2011305 GSM2011306 GSM2011307 GSM2011308 GSM2011309 GSM2011310 GSM2011311 GSM2011312 GSM2011313 GSM2011314 GSM2011315 GSM2011316 GSM2011317 GSM2011318 GSM2011319 GSM2011320 GSM2011321 GSM2011322 GSM2011323 GSM2011324 GSM2011325 GSM2011326 GSM2011327 GSM2011328 GSM2011329 GSM2011330 GSM2011331 GSM2011332 GSM2011333 GSM2011334 GSM2011335 GSM2011336 GSM2011337 GSM2011338 GSM2011339 GSM2011340 GSM2011341 GSM2011342 GSM2011343 GSM2011344 GSM2011345 GSM2011346 GSM2011347 GSM2011348 GSM2011349 GSM2011350 GSM2011351 GSM2011352 GSM2011353 GSM2011354 GSM2011355 GSM2011356 GSM2011357 GSM2011358 GSM2011359 GSM2011360 GSM2011361 GSM2011362 GSM2011363 GSM2011364 GSM2011365 GSM2011366 GSM2011367 GSM2011368 GSM2011369 GSM2011370 GSM2011371 GSM2011372 GSM2011373 GSM2011374 GSM2011375 GSM2011376 GSM2011377 GSM2011378 GSM2011379 GSM2011380 GSM2011381 GSM2011382 GSM2011383 GSM2011384 GSM2011385 GSM2011386 GSM2011387 GSM2011388 GSM2011389 GSM2011390 GSM2011391 GSM2011392 GSM2011393 GSM2011394 GSM2011395 GSM2011396 GSM2011397 GSM2011398 GSM2011399 GSM2011400 GSM2011401 GSM2011402 GSM2011403 GSM2011404 GSM2011405 GSM2011406 GSM2011407 GSM2011408 GSM2011409 GSM2011410 GSM2011411 GSM2011412 GSM2011413 GSM2011414 GSM2011415 GSM2011416 GSM2011417 GSM2011418 GSM2011419 GSM2011420 GSM2011421 GSM2011422 GSM2011423 GSM2011424 GSM2011425 GSM2011426 GSM2011427 GSM2011428 GSM2011429 GSM2011430 GSM2011431 GSM2011432 GSM2011433 GSM2011434 GSM2011435 GSM2011436 GSM2011437 GSM2011438 GSM2011439 GSM2011440 GSM2011441 GSM2011442 GSM2011443 GSM2011444 GSM2011445 GSM2011446 GSM2011447 GSM2011448 GSM2011449 GSM2011450 GSM2011451 "
!Series_contact_name	"Surya Pavan,,Yenamandra"
!Series_contact_email	"suryay@bii.a-star.edu.sg"
!Series_contact_institute	"Bioinformatics Institute"
!Series_contact_address	"30, Biopolis street, #07-01 Matrix"
!Series_contact_city	"Singapore"
!Series_contact_zip/postal_code	"138671"
!Series_contact_country	"Singapore"
!Series_supplementary_file	"ftp://ftp.ncbi.nlm.nih.gov/geo/series/GSE76nnn/GSE76427/suppl/GSE76427_RAW.tar"
!Series_supplementary_file	"ftp://ftp.ncbi.nlm.nih.gov/geo/series/GSE76nnn/GSE76427/suppl/GSE76427_non-normalized.txt.gz"
!Series_platform_id	"GPL10558"
!Series_platform_taxid	"9606"
!Series_sample_taxid	"9606"
!Series_relation	"BioProject: https://www.ncbi.nlm.nih.gov/bioproject/PRJNA307262"

!Sample_title	"Primary HCC tumor tissue, 19"	"Primary HCC tumor tissue, 62"	"Primary HCC tumor tissue, 21"	"Primary HCC tumor tissue, 63"	"Primary HCC tumor tissue, 46"	"Primary HCC tumor tissue, 60"	"Primary HCC tumor tissue, 8"	"Primary HCC tumor tissue, 66"	"Primary HCC tumor tissue, 17"	"Primary HCC tumor tissue, 58"	"Primary HCC tumor tissue, 61"	"Primary HCC tumor tissue, 24"	"Primary HCC tumor tissue, 25"	"Primary HCC tumor tissue, 54"	"Primary HCC tumor tissue, 83"	"Primary HCC tumor tissue, 88"	"Primary HCC tumor tissue, 85"	"Primary HCC tumor tissue, 18"	"Primary HCC tumor tissue, 73"	"Primary HCC tumor tissue, 40"	"Primary HCC tumor tissue, 53"	"Primary HCC tumor tissue, 78"	"Primary HCC tumor tissue, 16"	"Primary HCC tumor tissue, 97"	"Primary HCC tumor tissue, 41"	"Primary HCC tumor tissue, 57"	"Primary HCC tumor tissue, 99"	"Primary HCC tumor tissue, 101"	"Primary HCC tumor tissue, 76"	"Primary HCC tumor tissue, 98"	"Primary HCC tumor tissue, 6"	"Primary HCC tumor tissue, 26"	"Primary HCC tumor tissue, 3"	"Primary HCC tumor tissue, 34"	"Primary HCC tumor tissue, 72"	"Primary HCC tumor tissue, 31"	"Primary HCC tumor tissue, 22"	"Primary HCC tumor tissue, 32"	"Primary HCC tumor tissue, 102"	"Primary HCC tumor tissue, 103"	"Primary HCC tumor tissue, 5"	"Primary HCC tumor tissue, 4"	"Primary HCC tumor tissue, 7"	"Primary HCC tumor tissue, 11"	"Primary HCC tumor tissue, 23"	"Primary HCC tumor tissue, 36"	"Primary HCC tumor tissue, 47"	"Primary HCC tumor tissue, 70"	"Primary HCC tumor tissue, 84"	"Primary HCC tumor tissue, 14"	"Primary HCC tumor tissue, 37"	"Primary HCC tumor tissue, 82"	"Primary HCC tumor tissue, 104"	"Primary HCC tumor tissue, 29"	"Primary HCC tumor tissue, 51"	"Primary HCC tumor tissue, 100"	"Primary HCC tumor tissue, 115"	"Primary HCC tumor tissue, 109"	"Primary HCC tumor tissue, 107"	"Primary HCC tumor tissue, 110"	"Primary HCC tumor tissue, 30"	"Primary HCC tumor tissue, 33"	"Primary HCC tumor tissue, 96"	"Primary HCC tumor tissue, 79"	"Primary HCC tumor tissue, 92"	"Primary HCC tumor tissue, 94"	"Primary HCC tumor tissue, 95"	"Primary HCC tumor tissue, 93"	"Primary HCC tumor tissue, 114"	"Primary HCC tumor tissue, 35"	"Primary HCC tumor tissue, 44"	"Primary HCC tumor tissue, 2"	"Primary HCC tumor tissue, 1"	"Primary HCC tumor tissue, 43"	"Primary HCC tumor tissue, 48"	"Primary HCC tumor tissue, 80"	"Primary HCC tumor tissue, 81"	"Primary HCC tumor tissue, 86"	"Primary HCC tumor tissue, 87"	"Primary HCC tumor tissue, 89"	"Primary HCC tumor tissue, 90"	"Primary HCC tumor tissue, 105"	"Primary HCC tumor tissue, 106"	"Primary HCC tumor tissue, 113"	"Primary HCC tumor tissue, 112"	"Primary HCC tumor tissue, 111"	"Primary HCC tumor tissue, 108"	"Primary HCC tumor tissue, 9"	"Primary HCC tumor tissue, 10"	"Primary HCC tumor tissue, 12"	"Primary HCC tumor tissue, 13"	"Primary HCC tumor tissue, 15"	"Primary HCC tumor tissue, 20"	"Primary HCC tumor tissue, 91"	"Primary HCC tumor tissue, 27"	"Primary HCC tumor tissue, 28"	"Primary HCC tumor tissue, 38"	"Primary HCC tumor tissue, 39"	"Primary HCC tumor tissue, 42"	"Primary HCC tumor tissue, 45"	"Primary HCC tumor tissue, 49"	"Primary HCC tumor tissue, 50"	"Primary HCC tumor tissue, 52"	"Primary HCC tumor tissue, 55"	"Primary HCC tumor tissue, 56"	"Primary HCC tumor tissue, 59"	"Primary HCC tumor tissue, 64"	"Primary HCC tumor tissue, 65"	"Primary HCC tumor tissue, 67"	"Primary HCC tumor tissue, 68"	"Primary HCC tumor tissue, 69"	"Primary HCC tumor tissue, 71"	"Primary HCC tumor tissue, 74"	"Primary HCC tumor tissue, 75"	"Primary HCC tumor tissue, 77"	"Adjacent non-tumor tissue, 19"	"Adjacent non-tumor tissue, 62"	"Adjacent non-tumor tissue, 21"	"Adjacent non-tumor tissue, 63"	"Adjacent non-tumor tissue, 46"	"Adjacent non-tumor tissue, 60"	"Adjacent non-tumor tissue, 8"	"Adjacent non-tumor tissue, 66"	"Adjacent non-tumor tissue, 17"	"Adjacent non-tumor tissue, 58"	"Adjacent non-tumor tissue, 61"	"Adjacent non-tumor tissue, 24"	"Adjacent non-tumor tissue, 25"	"Adjacent non-tumor tissue, 54"	"Adjacent non-tumor tissue, 83"	"Adjacent non-tumor tissue, 88"	"Adjacent non-tumor tissue, 85"	"Adjacent non-tumor tissue, 18"	"Adjacent non-tumor tissue, 73"	"Adjacent non-tumor tissue, 40"	"Adjacent non-tumor tissue, 53"	"Adjacent non-tumor tissue, 78"	"Adjacent non-tumor tissue, 16"	"Adjacent non-tumor tissue, 97"	"Adjacent non-tumor tissue, 41"	"Adjacent non-tumor tissue, 57"	"Adjacent non-tumor tissue, 99"	"Adjacent non-tumor tissue, 101"	"Adjacent non-tumor tissue, 76"	"Adjacent non-tumor tissue, 98"	"Adjacent non-tumor tissue, 6"	"Adjacent non-tumor tissue, 26"	"Adjacent non-tumor tissue, 3"	"Adjacent non-tumor tissue, 34"	"Adjacent non-tumor tissue, 72"	"Adjacent non-tumor tissue, 31"	"Adjacent non-tumor tissue, 22"	"Adjacent non-tumor tissue, 32"	"Adjacent non-tumor tissue, 102"	"Adjacent non-tumor tissue, 103"	"Adjacent non-tumor tissue, 5"	"Adjacent non-tumor tissue, 4"	"Adjacent non-tumor tissue, 7"	"Adjacent non-tumor tissue, 11"	"Adjacent non-tumor tissue, 23"	"Adjacent non-tumor tissue, 36"	"Adjacent non-tumor tissue, 47"	"Adjacent non-tumor tissue, 70"	"Adjacent non-tumor tissue, 84"	"Adjacent non-tumor tissue, 14"	"Adjacent non-tumor tissue, 37"	"Adjacent non-tumor tissue, 82"
!Sample_geo_accession	"GSM2011285"	"GSM2011286"	"GSM2011287"	"GSM2011288"	"GSM2011289"	"GSM2011290"	"GSM2011291"	"GSM2011292"	"GSM2011293"	"GSM2011294"	"GSM2011295"	"GSM2011296"	"GSM2011297"	"GSM2011298"	"GSM2011299"	"GSM2011300"	"GSM2011301"	"GSM2011302"	"GSM2011303"	"GSM2011304"	"GSM2011305"	"GSM2011306"	"GSM2011307"	"GSM2011308"	"GSM2011309"	"GSM2011310"	"GSM2011311"	"GSM2011312"	"GSM2011313"	"GSM2011314"	"GSM2011315"	"GSM2011316"	"GSM2011317"	"GSM2011318"	"GSM2011319"	"GSM2011320"	"GSM2011321"	"GSM2011322"	"GSM2011323"	"GSM2011324"	"GSM2011325"	"GSM2011326"	"GSM2011327"	"GSM2011328"	"GSM2011329"	"GSM2011330"	"GSM2011331"	"GSM2011332"	"GSM2011333"	"GSM2011334"	"GSM2011335"	"GSM2011336"	"GSM2011337"	"GSM2011338"	"GSM2011339"	"GSM2011340"	"GSM2011341"	"GSM2011342"	"GSM2011343"	"GSM2011344"	"GSM2011345"	"GSM2011346"	"GSM2011347"	"GSM2011348"	"GSM2011349"	"GSM2011350"	"GSM2011351"	"GSM2011352"	"GSM2011353"	"GSM2011354"	"GSM2011355"	"GSM2011356"	"GSM2011357"	"GSM2011358"	"GSM2011359"	"GSM2011360"	"GSM2011361"	"GSM2011362"	"GSM2011363"	"GSM2011364"	"GSM2011365"	"GSM2011366"	"GSM2011367"	"GSM2011368"	"GSM2011369"	"GSM2011370"	"GSM2011371"	"GSM2011372"	"GSM2011373"	"GSM2011374"	"GSM2011375"	"GSM2011376"	"GSM2011377"	"GSM2011378"	"GSM2011379"	"GSM2011380"	"GSM2011381"	"GSM2011382"	"GSM2011383"	"GSM2011384"	"GSM2011385"	"GSM2011386"	"GSM2011387"	"GSM2011388"	"GSM2011389"	"GSM2011390"	"GSM2011391"	"GSM2011392"	"GSM2011393"	"GSM2011394"	"GSM2011395"	"GSM2011396"	"GSM2011397"	"GSM2011398"	"GSM2011399"	"GSM2011400"	"GSM2011401"	"GSM2011402"	"GSM2011403"	"GSM2011404"	"GSM2011405"	"GSM2011406"	"GSM2011407"	"GSM2011408"	"GSM2011409"	"GSM2011410"	"GSM2011411"	"GSM2011412"	"GSM2011413"	"GSM2011414"	"GSM2011415"	"GSM2011416"	"GSM2011417"	"GSM2011418"	"GSM2011419"	"GSM2011420"	"GSM2011421"	"GSM2011422"	"GSM2011423"	"GSM2011424"	"GSM2011425"	"GSM2011426"	"GSM2011427"	"GSM2011428"	"GSM2011429"	"GSM2011430"	"GSM2011431"	"GSM2011432"	"GSM2011433"	"GSM2011434"	"GSM2011435"	"GSM2011436"	"GSM2011437"	"GSM2011438"	"GSM2011439"	"GSM2011440"	"GSM2011441"	"GSM2011442"	"GSM2011443"	"GSM2011444"	"GSM2011445"	"GSM2011446"	"GSM2011447"	"GSM2011448"	"GSM2011449"	"GSM2011450"	"GSM2011451"
!Sample_status	"Public on May 26 2017"	"Public on May 26 2017"	"Public on May 26 2017"	"Public on May 26 2017"	"Public on May 26 2017"	"Public on May 26 2017"	"Public on May 26 2017"	"Public on May 26 2017"	"Public on May 26 2017"	"Public on May 26 2017"	"Public on May 26 2017"	"Public on May 26 2017"	"Public on May 26 2017"	"Public on May 26 2017"	"Public on May 26 2017"	"Public on May 26 2017"	"Public on May 26 2017"	"Public on May 26 2017"	"Public on May 26 2017"	"Public on May 26 2017"	"Public on May 26 2017"	"Public on May 26 2017"	"Public on May 26 2017"	"Public on May 26 2017"	"Public on May 26 2017"	"Public on May 26 2017"	"Public on May 26 2017"	"Public on May 26 2017"	"Public on May 26 2017"	"Public on May 26 2017"	"Public on May 26 2017"	"Public on May 26 2017"	"Public on May 26 2017"	"Public on May 26 2017"	"Public on May 26 2017"	"Public on May 26 2017"	"Public on May 26 2017"	"Public on May 26 2017"	"Public on May 26 2017"	"Public on May 26 2017"	"Public on May 26 2017"	"Public on May 26 2017"	"Public on May 26 2017"	"Public on May 26 2017"	"Public on May 26 2017"	"Public on May 26 2017"	"Public on May 26 2017"	"Public on May 26 2017"	"Public on May 26 2017"	"Public on May 26 2017"	"Public on May 26 2017"	"Public on May 26 2017"	"Public on May 26 2017"	"Public on May 26 2017"	"Public on May 26 2017"	"Public on May 26 2017"	"Public on May 26 2017"	"Public on May 26 2017"	"Public on May 26 2017"	"Public on May 26 2017"	"Public on May 26 2017"	"Public on May 26 2017"	"Public on May 26 2017"	"Public on May 26 2017"	"Public on May 26 2017"	"Public on May 26 2017"	"Public on May 26 2017"	"Public on May 26 2017"	"Public on May 26 2017"	"Public on May 26 2017"	"Public on May 26 2017"	"Public on May 26 2017"	"Public on May 26 2017"	"Public on May 26 2017"	"Public on May 26 2017"	"Public on May 26 2017"	"Public on May 26 2017"	"Public on May 26 2017"	"Public on May 26 2017"	"Public on May 26 2017"	"Public on May 26 2017"	"Public on May 26 2017"	"Public on May 26 2017"	"Public on May 26 2017"	"Public on May 26 2017"	"Public on May 26 2017"	"Public on May 26 2017"	"Public on May 26 2017"	"Public on May 26 2017"	"Public on May 26 2017"	"Public on May 26 2017"	"Public on May 26 2017"	"Public on May 26 2017"	"Public on May 26 2017"	"Public on May 26 2017"	"Public on May 26 2017"	"Public on May 26 2017"	"Public on May 26 2017"	"Public on May 26 2017"	"Public on May 26 2017"	"Public on May 26 2017"	"Public on May 26 2017"	"Public on May 26 2017"	"Public on May 26 2017"	"Public on May 26 2017"	"Public on May 26 2017"	"Public on May 26 2017"	"Public on May 26 2017"	"Public on May 26 2017"	"Public on May 26 2017"	"Public on May 26 2017"	"Public on May 26 2017"	"Public on May 26 2017"	"Public on May 26 2017"	"Public on May 26 2017"	"Public on May 26 2017"	"Public on May 26 2017"	"Public on May 26 2017"	"Public on May 26 2017"	"Public on May 26 2017"	"Public on May 26 2017"	"Public on May 26 2017"	"Public on May 26 2017"	"Public on May 26 2017"	"Public on May 26 2017"	"Public on May 26 2017"	"Public on May 26 2017"	"Public on May 26 2017"	"Public on May 26 2017"	"Public on May 26 2017"	"Public on May 26 2017"	"Public on May 26 2017"	"Public on May 26 2017"	"Public on May 26 2017"	"Public on May 26 2017"	"Public on May 26 2017"	"Public on May 26 2017"	"Public on May 26 2017"	"Public on May 26 2017"	"Public on May 26 2017"	"Public on May 26 2017"	"Public on May 26 2017"	"Public on May 26 2017"	"Public on May 26 2017"	"Public on May 26 2017"	"Public on May 26 2017"	"Public on May 26 2017"	"Public on May 26 2017"	"Public on May 26 2017"	"Public on May 26 2017"	"Public on May 26 2017"	"Public on May 26 2017"	"Public on May 26 2017"	"Public on May 26 2017"	"Public on May 26 2017"	"Public on May 26 2017"	"Public on May 26 2017"	"Public on May 26 2017"	"Public on May 26 2017"	"Public on May 26 2017"	"Public on May 26 2017"	"Public on May 26 2017"	"Public on May 26 2017"	"Public on May 26 2017"	"Public on May 26 2017"	"Public on May 26 2017"	"Public on May 26 2017"
!Sample_submission_date	"Dec 30 2015"	"Dec 30 2015"	"Dec 30 2015"	"Dec 30 2015"	"Dec 30 2015"	"Dec 30 2015"	"Dec 30 2015"	"Dec 30 2015"	"Dec 30 2015"	"Dec 30 2015"	"Dec 30 2015"	"Dec 30 2015"	"Dec 30 2015"	"Dec 30 2015"	"Dec 30 2015"	"Dec 30 2015"	"Dec 30 2015"	"Dec 30 2015"	"Dec 30 2015"	"Dec 30 2015"	"Dec 30 2015"	"Dec 30 2015"	"Dec 30 2015"	"Dec 30 2015"	"Dec 30 2015"	"Dec 30 2015"	"Dec 30 2015"	"Dec 30 2015"	"Dec 30 2015"	"Dec 30 2015"	"Dec 30 2015"	"Dec 30 2015"	"Dec 30 2015"	"Dec 30 2015"	"Dec 30 2015"	"Dec 30 2015"	"Dec 30 2015"	"Dec 30 2015"	"Dec 30 2015"	"Dec 30 2015"	"Dec 30 2015"	"Dec 30 2015"	"Dec 30 2015"	"Dec 30 2015"	"Dec 30 2015"	"Dec 30 2015"	"Dec 30 2015"	"Dec 30 2015"	"Dec 30 2015"	"Dec 30 2015"	"Dec 30 2015"	"Dec 30 2015"	"Dec 30 2015"	"Dec 30 2015"	"Dec 30 2015"	"Dec 30 2015"	"Dec 30 2015"	"Dec 30 2015"	"Dec 30 2015"	"Dec 30 2015"	"Dec 30 2015"	"Dec 30 2015"	"Dec 30 2015"	"Dec 30 2015"	"Dec 30 2015"	"Dec 30 2015"	"Dec 30 2015"	"Dec 30 2015"	"Dec 30 2015"	"Dec 30 2015"	"Dec 30 2015"	"Dec 30 2015"	"Dec 30 2015"	"Dec 30 2015"	"Dec 30 2015"	"Dec 30 2015"	"Dec 30 2015"	"Dec 30 2015"	"Dec 30 2015"	"Dec 30 2015"	"Dec 30 2015"	"Dec 30 2015"	"Dec 30 2015"	"Dec 30 2015"	"Dec 30 2015"	"Dec 30 2015"	"Dec 30 2015"	"Dec 30 2015"	"Dec 30 2015"	"Dec 30 2015"	"Dec 30 2015"	"Dec 30 2015"	"Dec 30 2015"	"Dec 30 2015"	"Dec 30 2015"	"Dec 30 2015"	"Dec 30 2015"	"Dec 30 2015"	"Dec 30 2015"	"Dec 30 2015"	"Dec 30 2015"	"Dec 30 2015"	"Dec 30 2015"	"Dec 30 2015"	"Dec 30 2015"	"Dec 30 2015"	"Dec 30 2015"	"Dec 30 2015"	"Dec 30 2015"	"Dec 30 2015"	"Dec 30 2015"	"Dec 30 2015"	"Dec 30 2015"	"Dec 30 2015"	"Dec 30 2015"	"Dec 30 2015"	"Dec 30 2015"	"Dec 30 2015"	"Dec 30 2015"	"Dec 30 2015"	"Dec 30 2015"	"Dec 30 2015"	"Dec 30 2015"	"Dec 30 2015"	"Dec 30 2015"	"Dec 30 2015"	"Dec 30 2015"	"Dec 30 2015"	"Dec 30 2015"	"Dec 30 2015"	"Dec 30 2015"	"Dec 30 2015"	"Dec 30 2015"	"Dec 30 2015"	"Dec 30 2015"	"Dec 30 2015"	"Dec 30 2015"	"Dec 30 2015"	"Dec 30 2015"	"Dec 30 2015"	"Dec 30 2015"	"Dec 30 2015"	"Dec 30 2015"	"Dec 30 2015"	"Dec 30 2015"	"Dec 30 2015"	"Dec 30 2015"	"Dec 30 2015"	"Dec 30 2015"	"Dec 30 2015"	"Dec 30 2015"	"Dec 30 2015"	"Dec 30 2015"	"Dec 30 2015"	"Dec 30 2015"	"Dec 30 2015"	"Dec 30 2015"	"Dec 30 2015"	"Dec 30 2015"	"Dec 30 2015"	"Dec 30 2015"	"Dec 30 2015"	"Dec 30 2015"	"Dec 30 2015"	"Dec 30 2015"	"Dec 30 2015"	"Dec 30 2015"
!Sample_last_update_date	"May 26 2017"	"May 26 2017"	"May 26 2017"	"May 26 2017"	"May 26 2017"	"May 26 2017"	"May 26 2017"	"May 26 2017"	"May 26 2017"	"May 26 2017"	"May 26 2017"	"May 26 2017"	"May 26 2017"	"May 26 2017"	"May 26 2017"	"May 26 2017"	"May 26 2017"	"May 26 2017"	"May 26 2017"	"May 26 2017"	"May 26 2017"	"May 26 2017"	"May 26 2017"	"May 26 2017"	"May 26 2017"	"May 26 2017"	"May 26 2017"	"May 26 2017"	"May 26 2017"	"May 26 2017"	"May 26 2017"	"May 26 2017"	"May 26 2017"	"May 26 2017"	"May 26 2017"	"May 26 2017"	"May 26 2017"	"May 26 2017"	"May 26 2017"	"May 26 2017"	"May 26 2017"	"May 26 2017"	"May 26 2017"	"May 26 2017"	"May 26 2017"	"May 26 2017"	"May 26 2017"	"May 26 2017"	"May 26 2017"	"May 26 2017"	"May 26 2017"	"May 26 2017"	"May 26 2017"	"May 26 2017"	"May 26 2017"	"May 26 2017"	"May 26 2017"	"May 26 2017"	"May 26 2017"	"May 26 2017"	"May 26 2017"	"May 26 2017"	"May 26 2017"	"May 26 2017"	"May 26 2017"	"May 26 2017"	"May 26 2017"	"May 26 2017"	"May 26 2017"	"May 26 2017"	"May 26 2017"	"May 26 2017"	"May 26 2017"	"May 26 2017"	"May 26 2017"	"May 26 2017"	"May 26 2017"	"May 26 2017"	"May 26 2017"	"May 26 2017"	"May 26 2017"	"May 26 2017"	"May 26 2017"	"May 26 2017"	"May 26 2017"	"May 26 2017"	"May 26 2017"	"May 26 2017"	"May 26 2017"	"May 26 2017"	"May 26 2017"	"May 26 2017"	"May 26 2017"	"May 26 2017"	"May 26 2017"	"May 26 2017"	"May 26 2017"	"May 26 2017"	"May 26 2017"	"May 26 2017"	"May 26 2017"	"May 26 2017"	"May 26 2017"	"May 26 2017"	"May 26 2017"	"May 26 2017"	"May 26 2017"	"May 26 2017"	"May 26 2017"	"May 26 2017"	"May 26 2017"	"May 26 2017"	"May 26 2017"	"May 26 2017"	"May 26 2017"	"May 26 2017"	"May 26 2017"	"May 26 2017"	"May 26 2017"	"May 26 2017"	"May 26 2017"	"May 26 2017"	"May 26 2017"	"May 26 2017"	"May 26 2017"	"May 26 2017"	"May 26 2017"	"May 26 2017"	"May 26 2017"	"May 26 2017"	"May 26 2017"	"May 26 2017"	"May 26 2017"	"May 26 2017"	"May 26 2017"	"May 26 2017"	"May 26 2017"	"May 26 2017"	"May 26 2017"	"May 26 2017"	"May 26 2017"	"May 26 2017"	"May 26 2017"	"May 26 2017"	"May 26 2017"	"May 26 2017"	"May 26 2017"	"May 26 2017"	"May 26 2017"	"May 26 2017"	"May 26 2017"	"May 26 2017"	"May 26 2017"	"May 26 2017"	"May 26 2017"	"May 26 2017"	"May 26 2017"	"May 26 2017"	"May 26 2017"	"May 26 2017"	"May 26 2017"	"May 26 2017"	"May 26 2017"	"May 26 2017"	"May 26 2017"	"May 26 2017"	"May 26 2017"
!Sample_type	"RNA"	"RNA"	"RNA"	"RNA"	"RNA"	"RNA"	"RNA"	"RNA"	"RNA"	"RNA"	"RNA"	"RNA"	"RNA"	"RNA"	"RNA"	"RNA"	"RNA"	"RNA"	"RNA"	"RNA"	"RNA"	"RNA"	"RNA"	"RNA"	"RNA"	"RNA"	"RNA"	"RNA"	"RNA"	"RNA"	"RNA"	"RNA"	"RNA"	"RNA"	"RNA"	"RNA"	"RNA"	"RNA"	"RNA"	"RNA"	"RNA"	"RNA"	"RNA"	"RNA"	"RNA"	"RNA"	"RNA"	"RNA"	"RNA"	"RNA"	"RNA"	"RNA"	"RNA"	"RNA"	"RNA"	"RNA"	"RNA"	"RNA"	"RNA"	"RNA"	"RNA"	"RNA"	"RNA"	"RNA"	"RNA"	"RNA"	"RNA"	"RNA"	"RNA"	"RNA"	"RNA"	"RNA"	"RNA"	"RNA"	"RNA"	"RNA"	"RNA"	"RNA"	"RNA"	"RNA"	"RNA"	"RNA"	"RNA"	"RNA"	"RNA"	"RNA"	"RNA"	"RNA"	"RNA"	"RNA"	"RNA"	"RNA"	"RNA"	"RNA"	"RNA"	"RNA"	"RNA"	"RNA"	"RNA"	"RNA"	"RNA"	"RNA"	"RNA"	"RNA"	"RNA"	"RNA"	"RNA"	"RNA"	"RNA"	"RNA"	"RNA"	"RNA"	"RNA"	"RNA"	"RNA"	"RNA"	"RNA"	"RNA"	"RNA"	"RNA"	"RNA"	"RNA"	"RNA"	"RNA"	"RNA"	"RNA"	"RNA"	"RNA"	"RNA"	"RNA"	"RNA"	"RNA"	"RNA"	"RNA"	"RNA"	"RNA"	"RNA"	"RNA"	"RNA"	"RNA"	"RNA"	"RNA"	"RNA"	"RNA"	"RNA"	"RNA"	"RNA"	"RNA"	"RNA"	"RNA"	"RNA"	"RNA"	"RNA"	"RNA"	"RNA"	"RNA"	"RNA"	"RNA"	"RNA"	"RNA"	"RNA"	"RNA"	"RNA"	"RNA"	"RNA"	"RNA"	"RNA"
!Sample_channel_count	"1"	"1"	"1"	"1"	"1"	"1"	"1"	"1"	"1"	"1"	"1"	"1"	"1"	"1"	"1"	"1"	"1"	"1"	"1"	"1"	"1"	"1"	"1"	"1"	"1"	"1"	"1"	"1"	"1"	"1"	"1"	"1"	"1"	"1"	"1"	"1"	"1"	"1"	"1"	"1"	"1"	"1"	"1"	"1"	"1"	"1"	"1"	"1"	"1"	"1"	"1"	"1"	"1"	"1"	"1"	"1"	"1"	"1"	"1"	"1"	"1"	"1"	"1"	"1"	"1"	"1"	"1"	"1"	"1"	"1"	"1"	"1"	"1"	"1"	"1"	"1"	"1"	"1"	"1"	"1"	"1"	"1"	"1"	"1"	"1"	"1"	"1"	"1"	"1"	"1"	"1"	"1"	"1"	"1"	"1"	"1"	"1"	"1"	"1"	"1"	"1"	"1"	"1"	"1"	"1"	"1"	"1"	"1"	"1"	"1"	"1"	"1"	"1"	"1"	"1"	"1"	"1"	"1"	"1"	"1"	"1"	"1"	"1"	"1"	"1"	"1"	"1"	"1"	"1"	"1"	"1"	"1"	"1"	"1"	"1"	"1"	"1"	"1"	"1"	"1"	"1"	"1"	"1"	"1"	"1"	"1"	"1"	"1"	"1"	"1"	"1"	"1"	"1"	"1"	"1"	"1"	"1"	"1"	"1"	"1"	"1"	"1"	"1"	"1"	"1"	"1"	"1"
!Sample_source_name_ch1	"hepatocellular carcinoma tumor tissue"	"hepatocellular carcinoma tumor tissue"	"hepatocellular carcinoma tumor tissue"	"hepatocellular carcinoma tumor tissue"	"hepatocellular carcinoma tumor tissue"	"hepatocellular carcinoma tumor tissue"	"hepatocellular carcinoma tumor tissue"	"hepatocellular carcinoma tumor tissue"	"hepatocellular carcinoma tumor tissue"	"hepatocellular carcinoma tumor tissue"	"hepatocellular carcinoma tumor tissue"	"hepatocellular carcinoma tumor tissue"	"hepatocellular carcinoma tumor tissue"	"hepatocellular carcinoma tumor tissue"	"hepatocellular carcinoma tumor tissue"	"hepatocellular carcinoma tumor tissue"	"hepatocellular carcinoma tumor tissue"	"hepatocellular carcinoma tumor tissue"	"hepatocellular carcinoma tumor tissue"	"hepatocellular carcinoma tumor tissue"	"hepatocellular carcinoma tumor tissue"	"hepatocellular carcinoma tumor tissue"	"hepatocellular carcinoma tumor tissue"	"hepatocellular carcinoma tumor tissue"	"hepatocellular carcinoma tumor tissue"	"hepatocellular carcinoma tumor tissue"	"hepatocellular carcinoma tumor tissue"	"hepatocellular carcinoma tumor tissue"	"hepatocellular carcinoma tumor tissue"	"hepatocellular carcinoma tumor tissue"	"hepatocellular carcinoma tumor tissue"	"hepatocellular carcinoma tumor tissue"	"hepatocellular carcinoma tumor tissue"	"hepatocellular carcinoma tumor tissue"	"hepatocellular carcinoma tumor tissue"	"hepatocellular carcinoma tumor tissue"	"hepatocellular carcinoma tumor tissue"	"hepatocellular carcinoma tumor tissue"	"hepatocellular carcinoma tumor tissue"	"hepatocellular carcinoma tumor tissue"	"hepatocellular carcinoma tumor tissue"	"hepatocellular carcinoma tumor tissue"	"hepatocellular carcinoma tumor tissue"	"hepatocellular carcinoma tumor tissue"	"hepatocellular carcinoma tumor tissue"	"hepatocellular carcinoma tumor tissue"	"hepatocellular carcinoma tumor tissue"	"hepatocellular carcinoma tumor tissue"	"hepatocellular carcinoma tumor tissue"	"hepatocellular carcinoma tumor tissue"	"hepatocellular carcinoma tumor tissue"	"hepatocellular carcinoma tumor tissue"	"hepatocellular carcinoma tumor tissue"	"hepatocellular carcinoma tumor tissue"	"hepatocellular carcinoma tumor tissue"	"hepatocellular carcinoma tumor tissue"	"hepatocellular carcinoma tumor tissue"	"hepatocellular carcinoma tumor tissue"	"hepatocellular carcinoma tumor tissue"	"hepatocellular carcinoma tumor tissue"	"hepatocellular carcinoma tumor tissue"	"hepatocellular carcinoma tumor tissue"	"hepatocellular carcinoma tumor tissue"	"hepatocellular carcinoma tumor tissue"	"hepatocellular carcinoma tumor tissue"	"hepatocellular carcinoma tumor tissue"	"hepatocellular carcinoma tumor tissue"	"hepatocellular carcinoma tumor tissue"	"hepatocellular carcinoma tumor tissue"	"hepatocellular carcinoma tumor tissue"	"hepatocellular carcinoma tumor tissue"	"hepatocellular carcinoma tumor tissue"	"hepatocellular carcinoma tumor tissue"	"hepatocellular carcinoma tumor tissue"	"hepatocellular carcinoma tumor tissue"	"hepatocellular carcinoma tumor tissue"	"hepatocellular carcinoma tumor tissue"	"hepatocellular carcinoma tumor tissue"	"hepatocellular carcinoma tumor tissue"	"hepatocellular carcinoma tumor tissue"	"hepatocellular carcinoma tumor tissue"	"hepatocellular carcinoma tumor tissue"	"hepatocellular carcinoma tumor tissue"	"hepatocellular carcinoma tumor tissue"	"hepatocellular carcinoma tumor tissue"	"hepatocellular carcinoma tumor tissue"	"hepatocellular carcinoma tumor tissue"	"hepatocellular carcinoma tumor tissue"	"hepatocellular carcinoma tumor tissue"	"hepatocellular carcinoma tumor tissue"	"hepatocellular carcinoma tumor tissue"	"hepatocellular carcinoma tumor tissue"	"hepatocellular carcinoma tumor tissue"	"hepatocellular carcinoma tumor tissue"	"hepatocellular carcinoma tumor tissue"	"hepatocellular carcinoma tumor tissue"	"hepatocellular carcinoma tumor tissue"	"hepatocellular carcinoma tumor tissue"	"hepatocellular carcinoma tumor tissue"	"hepatocellular carcinoma tumor tissue"	"hepatocellular carcinoma tumor tissue"	"hepatocellular carcinoma tumor tissue"	"hepatocellular carcinoma tumor tissue"	"hepatocellular carcinoma tumor tissue"	"hepatocellular carcinoma tumor tissue"	"hepatocellular carcinoma tumor tissue"	"hepatocellular carcinoma tumor tissue"	"hepatocellular carcinoma tumor tissue"	"hepatocellular carcinoma tumor tissue"	"hepatocellular carcinoma tumor tissue"	"hepatocellular carcinoma tumor tissue"	"hepatocellular carcinoma tumor tissue"	"hepatocellular carcinoma tumor tissue"	"hepatocellular carcinoma tumor tissue"	"hepatocellular carcinoma tumor tissue"	"adjacent non-tumor tissue"	"adjacent non-tumor tissue"	"adjacent non-tumor tissue"	"adjacent non-tumor tissue"	"adjacent non-tumor tissue"	"adjacent non-tumor tissue"	"adjacent non-tumor tissue"	"adjacent non-tumor tissue"	"adjacent non-tumor tissue"	"adjacent non-tumor tissue"	"adjacent non-tumor tissue"	"adjacent non-tumor tissue"	"adjacent non-tumor tissue"	"adjacent non-tumor tissue"	"adjacent non-tumor tissue"	"adjacent non-tumor tissue"	"adjacent non-tumor tissue"	"adjacent non-tumor tissue"	"adjacent non-tumor tissue"	"adjacent non-tumor tissue"	"adjacent non-tumor tissue"	"adjacent non-tumor tissue"	"adjacent non-tumor tissue"	"adjacent non-tumor tissue"	"adjacent non-tumor tissue"	"adjacent non-tumor tissue"	"adjacent non-tumor tissue"	"adjacent non-tumor tissue"	"adjacent non-tumor tissue"	"adjacent non-tumor tissue"	"adjacent non-tumor tissue"	"adjacent non-tumor tissue"	"adjacent non-tumor tissue"	"adjacent non-tumor tissue"	"adjacent non-tumor tissue"	"adjacent non-tumor tissue"	"adjacent non-tumor tissue"	"adjacent non-tumor tissue"	"adjacent non-tumor tissue"	"adjacent non-tumor tissue"	"adjacent non-tumor tissue"	"adjacent non-tumor tissue"	"adjacent non-tumor tissue"	"adjacent non-tumor tissue"	"adjacent non-tumor tissue"	"adjacent non-tumor tissue"	"adjacent non-tumor tissue"	"adjacent non-tumor tissue"	"adjacent non-tumor tissue"	"adjacent non-tumor tissue"	"adjacent non-tumor tissue"	"adjacent non-tumor tissue"
!Sample_organism_ch1	"Homo sapiens"	"Homo sapiens"	"Homo sapiens"	"Homo sapiens"	"Homo sapiens"	"Homo sapiens"	"Homo sapiens"	"Homo sapiens"	"Homo sapiens"	"Homo sapiens"	"Homo sapiens"	"Homo sapiens"	"Homo sapiens"	"Homo sapiens"	"Homo sapiens"	"Homo sapiens"	"Homo sapiens"	"Homo sapiens"	"Homo sapiens"	"Homo sapiens"	"Homo sapiens"	"Homo sapiens"	"Homo sapiens"	"Homo sapiens"	"Homo sapiens"	"Homo sapiens"	"Homo sapiens"	"Homo sapiens"	"Homo sapiens"	"Homo sapiens"	"Homo sapiens"	"Homo sapiens"	"Homo sapiens"	"Homo sapiens"	"Homo sapiens"	"Homo sapiens"	"Homo sapiens"	"Homo sapiens"	"Homo sapiens"	"Homo sapiens"	"Homo sapiens"	"Homo sapiens"	"Homo sapiens"	"Homo sapiens"	"Homo sapiens"	"Homo sapiens"	"Homo sapiens"	"Homo sapiens"	"Homo sapiens"	"Homo sapiens"	"Homo sapiens"	"Homo sapiens"	"Homo sapiens"	"Homo sapiens"	"Homo sapiens"	"Homo sapiens"	"Homo sapiens"	"Homo sapiens"	"Homo sapiens"	"Homo sapiens"	"Homo sapiens"	"Homo sapiens"	"Homo sapiens"	"Homo sapiens"	"Homo sapiens"	"Homo sapiens"	"Homo sapiens"	"Homo sapiens"	"Homo sapiens"	"Homo sapiens"	"Homo sapiens"	"Homo sapiens"	"Homo sapiens"	"Homo sapiens"	"Homo sapiens"	"Homo sapiens"	"Homo sapiens"	"Homo sapiens"	"Homo sapiens"	"Homo sapiens"	"Homo sapiens"	"Homo sapiens"	"Homo sapiens"	"Homo sapiens"	"Homo sapiens"	"Homo sapiens"	"Homo sapiens"	"Homo sapiens"	"Homo sapiens"	"Homo sapiens"	"Homo sapiens"	"Homo sapiens"	"Homo sapiens"	"Homo sapiens"	"Homo sapiens"	"Homo sapiens"	"Homo sapiens"	"Homo sapiens"	"Homo sapiens"	"Homo sapiens"	"Homo sapiens"	"Homo sapiens"	"Homo sapiens"	"Homo sapiens"	"Homo sapiens"	"Homo sapiens"	"Homo sapiens"	"Homo sapiens"	"Homo sapiens"	"Homo sapiens"	"Homo sapiens"	"Homo sapiens"	"Homo sapiens"	"Homo sapiens"	"Homo sapiens"	"Homo sapiens"	"Homo sapiens"	"Homo sapiens"	"Homo sapiens"	"Homo sapiens"	"Homo sapiens"	"Homo sapiens"	"Homo sapiens"	"Homo sapiens"	"Homo sapiens"	"Homo sapiens"	"Homo sapiens"	"Homo sapiens"	"Homo sapiens"	"Homo sapiens"	"Homo sapiens"	"Homo sapiens"	"Homo sapiens"	"Homo sapiens"	"Homo sapiens"	"Homo sapiens"	"Homo sapiens"	"Homo sapiens"	"Homo sapiens"	"Homo sapiens"	"Homo sapiens"	"Homo sapiens"	"Homo sapiens"	"Homo sapiens"	"Homo sapiens"	"Homo sapiens"	"Homo sapiens"	"Homo sapiens"	"Homo sapiens"	"Homo sapiens"	"Homo sapiens"	"Homo sapiens"	"Homo sapiens"	"Homo sapiens"	"Homo sapiens"	"Homo sapiens"	"Homo sapiens"	"Homo sapiens"	"Homo sapiens"	"Homo sapiens"	"Homo sapiens"	"Homo sapiens"	"Homo sapiens"	"Homo sapiens"	"Homo sapiens"	"Homo sapiens"	"Homo sapiens"
!Sample_characteristics_ch1	"diagnosis: hepatocellular carcinoma (HCC)"	"diagnosis: hepatocellular carcinoma (HCC)"	"diagnosis: hepatocellular carcinoma (HCC)"	"diagnosis: hepatocellular carcinoma (HCC)"	"diagnosis: hepatocellular carcinoma (HCC)"	"diagnosis: hepatocellular carcinoma (HCC)"	"diagnosis: hepatocellular carcinoma (HCC)"	"diagnosis: hepatocellular carcinoma (HCC)"	"diagnosis: hepatocellular carcinoma (HCC)"	"diagnosis: hepatocellular carcinoma (HCC)"	"diagnosis: hepatocellular carcinoma (HCC)"	"diagnosis: hepatocellular carcinoma (HCC)"	"diagnosis: hepatocellular carcinoma (HCC)"	"diagnosis: hepatocellular carcinoma (HCC)"	"diagnosis: hepatocellular carcinoma (HCC)"	"diagnosis: hepatocellular carcinoma (HCC)"	"diagnosis: hepatocellular carcinoma (HCC)"	"diagnosis: hepatocellular carcinoma (HCC)"	"diagnosis: hepatocellular carcinoma (HCC)"	"diagnosis: hepatocellular carcinoma (HCC)"	"diagnosis: hepatocellular carcinoma (HCC)"	"diagnosis: hepatocellular carcinoma (HCC)"	"diagnosis: hepatocellular carcinoma (HCC)"	"diagnosis: hepatocellular carcinoma (HCC)"	"diagnosis: hepatocellular carcinoma (HCC)"	"diagnosis: hepatocellular carcinoma (HCC)"	"diagnosis: hepatocellular carcinoma (HCC)"	"diagnosis: hepatocellular carcinoma (HCC)"	"diagnosis: hepatocellular carcinoma (HCC)"	"diagnosis: hepatocellular carcinoma (HCC)"	"diagnosis: hepatocellular carcinoma (HCC)"	"diagnosis: hepatocellular carcinoma (HCC)"	"diagnosis: hepatocellular carcinoma (HCC)"	"diagnosis: hepatocellular carcinoma (HCC)"	"diagnosis: hepatocellular carcinoma (HCC)"	"diagnosis: hepatocellular carcinoma (HCC)"	"diagnosis: hepatocellular carcinoma (HCC)"	"diagnosis: hepatocellular carcinoma (HCC)"	"diagnosis: hepatocellular carcinoma (HCC)"	"diagnosis: hepatocellular carcinoma (HCC)"	"diagnosis: hepatocellular carcinoma (HCC)"	"diagnosis: hepatocellular carcinoma (HCC)"	"diagnosis: hepatocellular carcinoma (HCC)"	"diagnosis: hepatocellular carcinoma (HCC)"	"diagnosis: hepatocellular carcinoma (HCC)"	"diagnosis: hepatocellular carcinoma (HCC)"	"diagnosis: hepatocellular carcinoma (HCC)"	"diagnosis: hepatocellular carcinoma (HCC)"	"diagnosis: hepatocellular carcinoma (HCC)"	"diagnosis: hepatocellular carcinoma (HCC)"	"diagnosis: hepatocellular carcinoma (HCC)"	"diagnosis: hepatocellular carcinoma (HCC)"	"diagnosis: hepatocellular carcinoma (HCC)"	"diagnosis: hepatocellular carcinoma (HCC)"	"diagnosis: hepatocellular carcinoma (HCC)"	"diagnosis: hepatocellular carcinoma (HCC)"	"diagnosis: hepatocellular carcinoma (HCC)"	"diagnosis: hepatocellular carcinoma (HCC)"	"diagnosis: hepatocellular carcinoma (HCC)"	"diagnosis: hepatocellular carcinoma (HCC)"	"diagnosis: hepatocellular carcinoma (HCC)"	"diagnosis: hepatocellular carcinoma (HCC)"	"diagnosis: hepatocellular carcinoma (HCC)"	"diagnosis: hepatocellular carcinoma (HCC)"	"diagnosis: hepatocellular carcinoma (HCC)"	"diagnosis: hepatocellular carcinoma (HCC)"	"diagnosis: hepatocellular carcinoma (HCC)"	"diagnosis: hepatocellular carcinoma (HCC)"	"diagnosis: hepatocellular carcinoma (HCC)"	"diagnosis: hepatocellular carcinoma (HCC)"	"diagnosis: hepatocellular carcinoma (HCC)"	"diagnosis: hepatocellular carcinoma (HCC)"	"diagnosis: hepatocellular carcinoma (HCC)"	"diagnosis: hepatocellular carcinoma (HCC)"	"diagnosis: hepatocellular carcinoma (HCC)"	"diagnosis: hepatocellular carcinoma (HCC)"	"diagnosis: hepatocellular carcinoma (HCC)"	"diagnosis: hepatocellular carcinoma (HCC)"	"diagnosis: hepatocellular carcinoma (HCC)"	"diagnosis: hepatocellular carcinoma (HCC)"	"diagnosis: hepatocellular carcinoma (HCC)"	"diagnosis: hepatocellular carcinoma (HCC)"	"diagnosis: hepatocellular carcinoma (HCC)"	"diagnosis: hepatocellular carcinoma (HCC)"	"diagnosis: hepatocellular carcinoma (HCC)"	"diagnosis: hepatocellular carcinoma (HCC)"	"diagnosis: hepatocellular carcinoma (HCC)"	"diagnosis: hepatocellular carcinoma (HCC)"	"diagnosis: hepatocellular carcinoma (HCC)"	"diagnosis: hepatocellular carcinoma (HCC)"	"diagnosis: hepatocellular carcinoma (HCC)"	"diagnosis: hepatocellular carcinoma (HCC)"	"diagnosis: hepatocellular carcinoma (HCC)"	"diagnosis: hepatocellular carcinoma (HCC)"	"diagnosis: hepatocellular carcinoma (HCC)"	"diagnosis: hepatocellular carcinoma (HCC)"	"diagnosis: hepatocellular carcinoma (HCC)"	"diagnosis: hepatocellular carcinoma (HCC)"	"diagnosis: hepatocellular carcinoma (HCC)"	"diagnosis: hepatocellular carcinoma (HCC)"	"diagnosis: hepatocellular carcinoma (HCC)"	"diagnosis: hepatocellular carcinoma (HCC)"	"diagnosis: hepatocellular carcinoma (HCC)"	"diagnosis: hepatocellular carcinoma (HCC)"	"diagnosis: hepatocellular carcinoma (HCC)"	"diagnosis: hepatocellular carcinoma (HCC)"	"diagnosis: hepatocellular carcinoma (HCC)"	"diagnosis: hepatocellular carcinoma (HCC)"	"diagnosis: hepatocellular carcinoma (HCC)"	"diagnosis: hepatocellular carcinoma (HCC)"	"diagnosis: hepatocellular carcinoma (HCC)"	"diagnosis: hepatocellular carcinoma (HCC)"	"diagnosis: hepatocellular carcinoma (HCC)"	"diagnosis: hepatocellular carcinoma (HCC)"	"diagnosis: hepatocellular carcinoma (HCC)"	"diagnosis: hepatocellular carcinoma (HCC)"	"diagnosis: hepatocellular carcinoma (HCC)"	"diagnosis: hepatocellular carcinoma (HCC)"	"diagnosis: hepatocellular carcinoma (HCC)"	"diagnosis: hepatocellular carcinoma (HCC)"	"diagnosis: hepatocellular carcinoma (HCC)"	"diagnosis: hepatocellular carcinoma (HCC)"	"diagnosis: hepatocellular carcinoma (HCC)"	"diagnosis: hepatocellular carcinoma (HCC)"	"diagnosis: hepatocellular carcinoma (HCC)"	"diagnosis: hepatocellular carcinoma (HCC)"	"diagnosis: hepatocellular carcinoma (HCC)"	"diagnosis: hepatocellular carcinoma (HCC)"	"diagnosis: hepatocellular carcinoma (HCC)"	"diagnosis: hepatocellular carcinoma (HCC)"	"diagnosis: hepatocellular carcinoma (HCC)"	"diagnosis: hepatocellular carcinoma (HCC)"	"diagnosis: hepatocellular carcinoma (HCC)"	"diagnosis: hepatocellular carcinoma (HCC)"	"diagnosis: hepatocellular carcinoma (HCC)"	"diagnosis: hepatocellular carcinoma (HCC)"	"diagnosis: hepatocellular carcinoma (HCC)"	"diagnosis: hepatocellular carcinoma (HCC)"	"diagnosis: hepatocellular carcinoma (HCC)"	"diagnosis: hepatocellular carcinoma (HCC)"	"diagnosis: hepatocellular carcinoma (HCC)"	"diagnosis: hepatocellular carcinoma (HCC)"	"diagnosis: hepatocellular carcinoma (HCC)"	"diagnosis: hepatocellular carcinoma (HCC)"	"diagnosis: hepatocellular carcinoma (HCC)"	"diagnosis: hepatocellular carcinoma (HCC)"	"diagnosis: hepatocellular carcinoma (HCC)"	"diagnosis: hepatocellular carcinoma (HCC)"	"diagnosis: hepatocellular carcinoma (HCC)"	"diagnosis: hepatocellular carcinoma (HCC)"	"diagnosis: hepatocellular carcinoma (HCC)"	"diagnosis: hepatocellular carcinoma (HCC)"	"diagnosis: hepatocellular carcinoma (HCC)"	"diagnosis: hepatocellular carcinoma (HCC)"	"diagnosis: hepatocellular carcinoma (HCC)"	"diagnosis: hepatocellular carcinoma (HCC)"	"diagnosis: hepatocellular carcinoma (HCC)"	"diagnosis: hepatocellular carcinoma (HCC)"	"diagnosis: hepatocellular carcinoma (HCC)"	"diagnosis: hepatocellular carcinoma (HCC)"	"diagnosis: hepatocellular carcinoma (HCC)"	"diagnosis: hepatocellular carcinoma (HCC)"	"diagnosis: hepatocellular carcinoma (HCC)"	"diagnosis: hepatocellular carcinoma (HCC)"	"diagnosis: hepatocellular carcinoma (HCC)"	"diagnosis: hepatocellular carcinoma (HCC)"	"diagnosis: hepatocellular carcinoma (HCC)"
!Sample_characteristics_ch1	"patient id: HCC19"	"patient id: HCC62"	"patient id: HCC21"	"patient id: HCC63"	"patient id: HCC46"	"patient id: HCC60"	"patient id: HCC8"	"patient id: HCC66"	"patient id: HCC17"	"patient id: HCC58"	"patient id: HCC61"	"patient id: HCC24"	"patient id: HCC25"	"patient id: HCC54"	"patient id: HCC83"	"patient id: HCC88"	"patient id: HCC85"	"patient id: HCC18"	"patient id: HCC73"	"patient id: HCC40"	"patient id: HCC53"	"patient id: HCC78"	"patient id: HCC16"	"patient id: HCC97"	"patient id: HCC41"	"patient id: HCC57"	"patient id: HCC99"	"patient id: HCC101"	"patient id: HCC76"	"patient id: HCC98"	"patient id: HCC6"	"patient id: HCC26"	"patient id: HCC3"	"patient id: HCC34"	"patient id: HCC72"	"patient id: HCC31"	"patient id: HCC22"	"patient id: HCC32"	"patient id: HCC102"	"patient id: HCC103"	"patient id: HCC5"	"patient id: HCC4"	"patient id: HCC7"	"patient id: HCC11"	"patient id: HCC23"	"patient id: HCC36"	"patient id: HCC47"	"patient id: HCC70"	"patient id: HCC84"	"patient id: HCC14"	"patient id: HCC37"	"patient id: HCC82"	"patient id: HCC104"	"patient id: HCC29"	"patient id: HCC51"	"patient id: HCC100"	"patient id: HCC115"	"patient id: HCC109"	"patient id: HCC107"	"patient id: HCC110"	"patient id: HCC30"	"patient id: HCC33"	"patient id: HCC96"	"patient id: HCC79"	"patient id: HCC92"	"patient id: HCC94"	"patient id: HCC95"	"patient id: HCC93"	"patient id: HCC114"	"patient id: HCC35"	"patient id: HCC44"	"patient id: HCC2"	"patient id: HCC1"	"patient id: HCC43"	"patient id: HCC48"	"patient id: HCC80"	"patient id: HCC81"	"patient id: HCC86"	"patient id: HCC87"	"patient id: HCC89"	"patient id: HCC90"	"patient id: HCC105"	"patient id: HCC106"	"patient id: HCC113"	"patient id: HCC112"	"patient id: HCC111"	"patient id: HCC108"	"patient id: HCC9"	"patient id: HCC10"	"patient id: HCC12"	"patient id: HCC13"	"patient id: HCC15"	"patient id: HCC20"	"patient id: HCC91"	"patient id: HCC27"	"patient id: HCC28"	"patient id: HCC38"	"patient id: HCC39"	"patient id: HCC42"	"patient id: HCC45"	"patient id: HCC49"	"patient id: HCC50"	"patient id: HCC52"	"patient id: HCC55"	"patient id: HCC56"	"patient id: HCC59"	"patient id: HCC64"	"patient id: HCC65"	"patient id: HCC67"	"patient id: HCC68"	"patient id: HCC69"	"patient id: HCC71"	"patient id: HCC74"	"patient id: HCC75"	"patient id: HCC77"	"patient id: HCC19"	"patient id: HCC62"	"patient id: HCC21"	"patient id: HCC63"	"patient id: HCC46"	"patient id: HCC60"	"patient id: HCC8"	"patient id: HCC66"	"patient id: HCC17"	"patient id: HCC58"	"patient id: HCC61"	"patient id: HCC24"	"patient id: HCC25"	"patient id: HCC54"	"patient id: HCC83"	"patient id: HCC88"	"patient id: HCC85"	"patient id: HCC18"	"patient id: HCC73"	"patient id: HCC40"	"patient id: HCC53"	"patient id: HCC78"	"patient id: HCC16"	"patient id: HCC97"	"patient id: HCC41"	"patient id: HCC57"	"patient id: HCC99"	"patient id: HCC101"	"patient id: HCC76"	"patient id: HCC98"	"patient id: HCC6"	"patient id: HCC26"	"patient id: HCC3"	"patient id: HCC34"	"patient id: HCC72"	"patient id: HCC31"	"patient id: HCC22"	"patient id: HCC32"	"patient id: HCC102"	"patient id: HCC103"	"patient id: HCC5"	"patient id: HCC4"	"patient id: HCC7"	"patient id: HCC11"	"patient id: HCC23"	"patient id: HCC36"	"patient id: HCC47"	"patient id: HCC70"	"patient id: HCC84"	"patient id: HCC14"	"patient id: HCC37"	"patient id: HCC82"
!Sample_characteristics_ch1	"tissue: primary hepatocellular carcinoma tumor"	"tissue: primary hepatocellular carcinoma tumor"	"tissue: primary hepatocellular carcinoma tumor"	"tissue: primary hepatocellular carcinoma tumor"	"tissue: primary hepatocellular carcinoma tumor"	"tissue: primary hepatocellular carcinoma tumor"	"tissue: primary hepatocellular carcinoma tumor"	"tissue: primary hepatocellular carcinoma tumor"	"tissue: primary hepatocellular carcinoma tumor"	"tissue: primary hepatocellular carcinoma tumor"	"tissue: primary hepatocellular carcinoma tumor"	"tissue: primary hepatocellular carcinoma tumor"	"tissue: primary hepatocellular carcinoma tumor"	"tissue: primary hepatocellular carcinoma tumor"	"tissue: primary hepatocellular carcinoma tumor"	"tissue: primary hepatocellular carcinoma tumor"	"tissue: primary hepatocellular carcinoma tumor"	"tissue: primary hepatocellular carcinoma tumor"	"tissue: primary hepatocellular carcinoma tumor"	"tissue: primary hepatocellular carcinoma tumor"	"tissue: primary hepatocellular carcinoma tumor"	"tissue: primary hepatocellular carcinoma tumor"	"tissue: primary hepatocellular carcinoma tumor"	"tissue: primary hepatocellular carcinoma tumor"	"tissue: primary hepatocellular carcinoma tumor"	"tissue: primary hepatocellular carcinoma tumor"	"tissue: primary hepatocellular carcinoma tumor"	"tissue: primary hepatocellular carcinoma tumor"	"tissue: primary hepatocellular carcinoma tumor"	"tissue: primary hepatocellular carcinoma tumor"	"tissue: primary hepatocellular carcinoma tumor"	"tissue: primary hepatocellular carcinoma tumor"	"tissue: primary hepatocellular carcinoma tumor"	"tissue: primary hepatocellular carcinoma tumor"	"tissue: primary hepatocellular carcinoma tumor"	"tissue: primary hepatocellular carcinoma tumor"	"tissue: primary hepatocellular carcinoma tumor"	"tissue: primary hepatocellular carcinoma tumor"	"tissue: primary hepatocellular carcinoma tumor"	"tissue: primary hepatocellular carcinoma tumor"	"tissue: primary hepatocellular carcinoma tumor"	"tissue: primary hepatocellular carcinoma tumor"	"tissue: primary hepatocellular carcinoma tumor"	"tissue: primary hepatocellular carcinoma tumor"	"tissue: primary hepatocellular carcinoma tumor"	"tissue: primary hepatocellular carcinoma tumor"	"tissue: primary hepatocellular carcinoma tumor"	"tissue: primary hepatocellular carcinoma tumor"	"tissue: primary hepatocellular carcinoma tumor"	"tissue: primary hepatocellular carcinoma tumor"	"tissue: primary hepatocellular carcinoma tumor"	"tissue: primary hepatocellular carcinoma tumor"	"tissue: primary hepatocellular carcinoma tumor"	"tissue: primary hepatocellular carcinoma tumor"	"tissue: primary hepatocellular carcinoma tumor"	"tissue: primary hepatocellular carcinoma tumor"	"tissue: primary hepatocellular carcinoma tumor"	"tissue: primary hepatocellular carcinoma tumor"	"tissue: primary hepatocellular carcinoma tumor"	"tissue: primary hepatocellular carcinoma tumor"	"tissue: primary hepatocellular carcinoma tumor"	"tissue: primary hepatocellular carcinoma tumor"	"tissue: primary hepatocellular carcinoma tumor"	"tissue: primary hepatocellular carcinoma tumor"	"tissue: primary hepatocellular carcinoma tumor"	"tissue: primary hepatocellular carcinoma tumor"	"tissue: primary hepatocellular carcinoma tumor"	"tissue: primary hepatocellular carcinoma tumor"	"tissue: primary hepatocellular carcinoma tumor"	"tissue: primary hepatocellular carcinoma tumor"	"tissue: primary hepatocellular carcinoma tumor"	"tissue: primary hepatocellular carcinoma tumor"	"tissue: primary hepatocellular carcinoma tumor"	"tissue: primary hepatocellular carcinoma tumor"	"tissue: primary hepatocellular carcinoma tumor"	"tissue: primary hepatocellular carcinoma tumor"	"tissue: primary hepatocellular carcinoma tumor"	"tissue: primary hepatocellular carcinoma tumor"	"tissue: primary hepatocellular carcinoma tumor"	"tissue: primary hepatocellular carcinoma tumor"	"tissue: primary hepatocellular carcinoma tumor"	"tissue: primary hepatocellular carcinoma tumor"	"tissue: primary hepatocellular carcinoma tumor"	"tissue: primary hepatocellular carcinoma tumor"	"tissue: primary hepatocellular carcinoma tumor"	"tissue: primary hepatocellular carcinoma tumor"	"tissue: primary hepatocellular carcinoma tumor"	"tissue: primary hepatocellular carcinoma tumor"	"tissue: primary hepatocellular carcinoma tumor"	"tissue: primary hepatocellular carcinoma tumor"	"tissue: primary hepatocellular carcinoma tumor"	"tissue: primary hepatocellular carcinoma tumor"	"tissue: primary hepatocellular carcinoma tumor"	"tissue: primary hepatocellular carcinoma tumor"	"tissue: primary hepatocellular carcinoma tumor"	"tissue: primary hepatocellular carcinoma tumor"	"tissue: primary hepatocellular carcinoma tumor"	"tissue: primary hepatocellular carcinoma tumor"	"tissue: primary hepatocellular carcinoma tumor"	"tissue: primary hepatocellular carcinoma tumor"	"tissue: primary hepatocellular carcinoma tumor"	"tissue: primary hepatocellular carcinoma tumor"	"tissue: primary hepatocellular carcinoma tumor"	"tissue: primary hepatocellular carcinoma tumor"	"tissue: primary hepatocellular carcinoma tumor"	"tissue: primary hepatocellular carcinoma tumor"	"tissue: primary hepatocellular carcinoma tumor"	"tissue: primary hepatocellular carcinoma tumor"	"tissue: primary hepatocellular carcinoma tumor"	"tissue: primary hepatocellular carcinoma tumor"	"tissue: primary hepatocellular carcinoma tumor"	"tissue: primary hepatocellular carcinoma tumor"	"tissue: primary hepatocellular carcinoma tumor"	"tissue: primary hepatocellular carcinoma tumor"	"tissue: primary hepatocellular carcinoma tumor"	"tissue: adjacent non-tumor liver tissue"	"tissue: adjacent non-tumor liver tissue"	"tissue: adjacent non-tumor liver tissue"	"tissue: adjacent non-tumor liver tissue"	"tissue: adjacent non-tumor liver tissue"	"tissue: adjacent non-tumor liver tissue"	"tissue: adjacent non-tumor liver tissue"	"tissue: adjacent non-tumor liver tissue"	"tissue: adjacent non-tumor liver tissue"	"tissue: adjacent non-tumor liver tissue"	"tissue: adjacent non-tumor liver tissue"	"tissue: adjacent non-tumor liver tissue"	"tissue: adjacent non-tumor liver tissue"	"tissue: adjacent non-tumor liver tissue"	"tissue: adjacent non-tumor liver tissue"	"tissue: adjacent non-tumor liver tissue"	"tissue: adjacent non-tumor liver tissue"	"tissue: adjacent non-tumor liver tissue"	"tissue: adjacent non-tumor liver tissue"	"tissue: adjacent non-tumor liver tissue"	"tissue: adjacent non-tumor liver tissue"	"tissue: adjacent non-tumor liver tissue"	"tissue: adjacent non-tumor liver tissue"	"tissue: adjacent non-tumor liver tissue"	"tissue: adjacent non-tumor liver tissue"	"tissue: adjacent non-tumor liver tissue"	"tissue: adjacent non-tumor liver tissue"	"tissue: adjacent non-tumor liver tissue"	"tissue: adjacent non-tumor liver tissue"	"tissue: adjacent non-tumor liver tissue"	"tissue: adjacent non-tumor liver tissue"	"tissue: adjacent non-tumor liver tissue"	"tissue: adjacent non-tumor liver tissue"	"tissue: adjacent non-tumor liver tissue"	"tissue: adjacent non-tumor liver tissue"	"tissue: adjacent non-tumor liver tissue"	"tissue: adjacent non-tumor liver tissue"	"tissue: adjacent non-tumor liver tissue"	"tissue: adjacent non-tumor liver tissue"	"tissue: adjacent non-tumor liver tissue"	"tissue: adjacent non-tumor liver tissue"	"tissue: adjacent non-tumor liver tissue"	"tissue: adjacent non-tumor liver tissue"	"tissue: adjacent non-tumor liver tissue"	"tissue: adjacent non-tumor liver tissue"	"tissue: adjacent non-tumor liver tissue"	"tissue: adjacent non-tumor liver tissue"	"tissue: adjacent non-tumor liver tissue"	"tissue: adjacent non-tumor liver tissue"	"tissue: adjacent non-tumor liver tissue"	"tissue: adjacent non-tumor liver tissue"	"tissue: adjacent non-tumor liver tissue"
!Sample_characteristics_ch1	"event_os: 0"	"event_os: 0"	"event_os: 0"	"event_os: 1"	"event_os: 1"	"event_os: 0"	"event_os: 0"	"event_os: 0"	"event_os: 0"	"event_os: 1"	"event_os: 0"	"event_os: 0"	"event_os: 1"	"event_os: 0"	"event_os: 1"	"event_os: 0"	"event_os: 0"	"event_os: 0"	"event_os: 0"	"event_os: 0"	"event_os: 0"	"event_os: 1"	"event_os: 0"	"event_os: 0"	"event_os: 0"	"event_os: 0"	"event_os: 0"	"event_os: 0"	"event_os: 0"	"event_os: 0"	"event_os: 1"	"event_os: 0"	"event_os: 0"	"event_os: 0"	"event_os: 0"	"event_os: 0"	"event_os: 0"	"event_os: 1"	"event_os: 0"	"event_os: 0"	"event_os: 0"	"event_os: 1"	"event_os: 0"	"event_os: 0"	"event_os: 0"	"event_os: 0"	"event_os: 0"	"event_os: 0"	"event_os: 0"	"event_os: 0"	"event_os: 1"	"event_os: 0"	"event_os: 0"	"event_os: 1"	"event_os: 0"	"event_os: 0"	"event_os: 0"	"event_os: 0"	"event_os: 0"	"event_os: 0"	"event_os: 1"	"event_os: 1"	"event_os: 0"	"event_os: 0"	"event_os: 0"	"event_os: 1"	"event_os: 0"	"event_os: 0"	"event_os: 0"	"event_os: 1"	"event_os: 0"	"event_os: 0"	"event_os: 0"	"event_os: 0"	"event_os: 1"	"event_os: 0"	"event_os: 0"	"event_os: 0"	"event_os: 0"	"event_os: 0"	"event_os: 0"	"event_os: 0"	"event_os: 0"	"event_os: 0"	"event_os: 0"	"event_os: 0"	"event_os: 0"	"event_os: 1"	"event_os: 0"	"event_os: 0"	"event_os: 0"	"event_os: 0"	"event_os: 1"	"event_os: 0"	"event_os: 0"	"event_os: 1"	"event_os: 0"	"event_os: 1"	"event_os: 0"	"event_os: 0"	"event_os: 1"	"event_os: 0"	"event_os: 1"	"event_os: 1"	"event_os: 0"	"event_os: 0"	"event_os: 0"	"event_os: 0"	"event_os: 0"	"event_os: 0"	"event_os: 0"	"event_os: 0"	"event_os: 0"	"event_os: 0"	"event_os: 0"	""	""	""	""	""	""	""	""	""	""	""	""	""	""	""	""	""	""	""	""	""	""	""	""	""	""	""	""	""	""	""	""	""	""	""	""	""	""	""	""	""	""	""	""	""	""	""	""	""	""	""	""
!Sample_characteristics_ch1	"duryears_os: 2.56"	"duryears_os: 2.17"	"duryears_os: 0.04"	"duryears_os: 0.49"	"duryears_os: 0.98"	"duryears_os: 0.03"	"duryears_os: 0.58"	"duryears_os: 0.04"	"duryears_os: 1.8"	"duryears_os: 0.07"	"duryears_os: 0.04"	"duryears_os: 2.56"	"duryears_os: 1.5"	"duryears_os: 2.09"	"duryears_os: 3.62"	"duryears_os: 0.02"	"duryears_os: 0.07"	"duryears_os: 4.82"	"duryears_os: 3.03"	"duryears_os: 0.04"	"duryears_os: 0.58"	"duryears_os: 1.7"	"duryears_os: 0.78"	"duryears_os: 1.22"	"duryears_os: 1.14"	"duryears_os: 1.07"	"duryears_os: 1.27"	"duryears_os: 0.75"	"duryears_os: 2.26"	"duryears_os: 0.53"	"duryears_os: 0.07"	"duryears_os: 2.03"	"duryears_os: 1.65"	"duryears_os: 1.79"	"duryears_os: 0.89"	"duryears_os: 2.71"	"duryears_os: 2.79"	"duryears_os: 0.42"	"duryears_os: 0.55"	"duryears_os: 0.52"	"duryears_os: 0.68"	"duryears_os: 0.15"	"duryears_os: 3.2"	"duryears_os: 2.79"	"duryears_os: 4.79"	"duryears_os: 1.38"	"duryears_os: 2.66"	"duryears_os: 4.19"	"duryears_os: 5.76"	"duryears_os: 5.76"	"duryears_os: 3.98"	"duryears_os: 4.98"	"duryears_os: 0.64"	"duryears_os: 0.52"	"duryears_os: 3.28"	"duryears_os: 0.78"	"duryears_os: 0.02"	"duryears_os: 0.34"	"duryears_os: 0.58"	"duryears_os: 0.78"	"duryears_os: 6.29"	"duryears_os: 0.19"	"duryears_os: 1.17"	"duryears_os: 0.02"	"duryears_os: 4.98"	"duryears_os: 2.71"	"duryears_os: 0.44"	"duryears_os: 0.54"	"duryears_os: 0.55"	"duryears_os: 0.6"	"duryears_os: 4.98"	"duryears_os: 0.02"	"duryears_os: 3.2"	"duryears_os: 3.2"	"duryears_os: 0.07"	"duryears_os: 0.1"	"duryears_os: 3.63"	"duryears_os: 0.13"	"duryears_os: 0.02"	"duryears_os: 2.46"	"duryears_os: 0.04"	"duryears_os: 0.39"	"duryears_os: 1.67"	"duryears_os: 0.65"	"duryears_os: 0.78"	"duryears_os: 0.3"	"duryears_os: 1.68"	"duryears_os: 0.92"	"duryears_os: 2.46"	"duryears_os: 0.03"	"duryears_os: 4.7"	"duryears_os: 4.12"	"duryears_os: 0.45"	"duryears_os: 0.94"	"duryears_os: 0.03"	"duryears_os: 1.77"	"duryears_os: 7.76"	"duryears_os: 4.82"	"duryears_os: 1.97"	"duryears_os: 0.06"	"duryears_os: 3.96"	"duryears_os: 3.78"	"duryears_os: 1.71"	"duryears_os: 0.65"	"duryears_os: 0.04"	"duryears_os: 3.63"	"duryears_os: 4.71"	"duryears_os: 4.82"	"duryears_os: 1.02"	"duryears_os: 0.04"	"duryears_os: 4.35"	"duryears_os: 3.58"	"duryears_os: 3.46"	"duryears_os: 1.16"	"duryears_os: 4.43"	""	""	""	""	""	""	""	""	""	""	""	""	""	""	""	""	""	""	""	""	""	""	""	""	""	""	""	""	""	""	""	""	""	""	""	""	""	""	""	""	""	""	""	""	""	""	""	""	""	""	""	""
!Sample_characteristics_ch1	"event_rfs: 1"	"event_rfs: 1"	"event_rfs: 0"	"event_rfs: 1"	"event_rfs: 1"	"event_rfs: 0"	"event_rfs: 0"	"event_rfs: 0"	"event_rfs: 1"	"event_rfs: 0"	"event_rfs: 0"	"event_rfs: 1"	"event_rfs: 1"	"event_rfs: 0"	"event_rfs: NA"	"event_rfs: 0"	"event_rfs: 0"	"event_rfs: 1"	"event_rfs: 0"	"event_rfs: 0"	"event_rfs: 0"	"event_rfs: 1"	"event_rfs: NA"	"event_rfs: 0"	"event_rfs: 0"	"event_rfs: 1"	"event_rfs: 1"	"event_rfs: 0"	"event_rfs: 0"	"event_rfs: 0"	"event_rfs: 0"	"event_rfs: 0"	"event_rfs: 0"	"event_rfs: 1"	"event_rfs: 1"	"event_rfs: 0"	"event_rfs: 0"	"event_rfs: 1"	"event_rfs: 0"	"event_rfs: 0"	"event_rfs: 1"	"event_rfs: 0"	"event_rfs: 1"	"event_rfs: 0"	"event_rfs: 0"	"event_rfs: 0"	"event_rfs: 0"	"event_rfs: 0"	"event_rfs: 1"	"event_rfs: 1"	"event_rfs: 1"	"event_rfs: 1"	"event_rfs: 1"	"event_rfs: 0"	"event_rfs: 1"	"event_rfs: 0"	"event_rfs: 0"	"event_rfs: 0"	"event_rfs: 0"	"event_rfs: 1"	"event_rfs: 1"	"event_rfs: NA"	"event_rfs: 0"	"event_rfs: 0"	"event_rfs: NA"	"event_rfs: NA"	"event_rfs: 0"	"event_rfs: 1"	"event_rfs: 0"	"event_rfs: NA"	"event_rfs: 1"	"event_rfs: 0"	"event_rfs: 1"	"event_rfs: 1"	"event_rfs: 0"	"event_rfs: 0"	"event_rfs: 1"	"event_rfs: 0"	"event_rfs: 0"	"event_rfs: 1"	"event_rfs: 0"	"event_rfs: 0"	"event_rfs: 0"	"event_rfs: 0"	"event_rfs: 0"	"event_rfs: 0"	"event_rfs: 0"	"event_rfs: 1"	"event_rfs: 1"	"event_rfs: 0"	"event_rfs: 1"	"event_rfs: 1"	"event_rfs: 1"	"event_rfs: 1"	"event_rfs: 0"	"event_rfs: 1"	"event_rfs: 1"	"event_rfs: 1"	"event_rfs: 0"	"event_rfs: 0"	"event_rfs: NA"	"event_rfs: 1"	"event_rfs: 1"	"event_rfs: 1"	"event_rfs: 0"	"event_rfs: 1"	"event_rfs: 0"	"event_rfs: 1"	"event_rfs: 0"	"event_rfs: 0"	"event_rfs: 0"	"event_rfs: 1"	"event_rfs: 1"	"event_rfs: 1"	"event_rfs: 1"	""	""	""	""	""	""	""	""	""	""	""	""	""	""	""	""	""	""	""	""	""	""	""	""	""	""	""	""	""	""	""	""	""	""	""	""	""	""	""	""	""	""	""	""	""	""	""	""	""	""	""	""
!Sample_characteristics_ch1	"duryears_rfs: 1.58"	"duryears_rfs: 1.15"	"duryears_rfs: 0.04"	"duryears_rfs: 0.44"	"duryears_rfs: 0.95"	"duryears_rfs: 0.03"	"duryears_rfs: 0.59"	"duryears_rfs: 0.04"	"duryears_rfs: 0.92"	"duryears_rfs: 0.07"	"duryears_rfs: 0.04"	"duryears_rfs: 1.58"	"duryears_rfs: 0.75"	"duryears_rfs: 2.12"	"duryears_rfs: NA"	"duryears_rfs: 0.02"	"duryears_rfs: 0.08"	"duryears_rfs: 4.51"	"duryears_rfs: 3.07"	"duryears_rfs: 0.04"	"duryears_rfs: 0.59"	"duryears_rfs: 1.22"	"duryears_rfs: NA"	"duryears_rfs: 1.29"	"duryears_rfs: 1.15"	"duryears_rfs: 0.78"	"duryears_rfs: 1.29"	"duryears_rfs: 0.76"	"duryears_rfs: 2.29"	"duryears_rfs: 0.53"	"duryears_rfs: 0.07"	"duryears_rfs: 2.06"	"duryears_rfs: 1.67"	"duryears_rfs: 1.23"	"duryears_rfs: 1.32"	"duryears_rfs: 2.74"	"duryears_rfs: 2.83"	"duryears_rfs: 0.36"	"duryears_rfs: 0.56"	"duryears_rfs: 0.53"	"duryears_rfs: 0.56"	"duryears_rfs: 0.15"	"duryears_rfs: 0.58"	"duryears_rfs: 2.83"	"duryears_rfs: 4.86"	"duryears_rfs: 1.4"	"duryears_rfs: 2.7"	"duryears_rfs: 4.25"	"duryears_rfs: 1.14"	"duryears_rfs: 1.14"	"duryears_rfs: 1.27"	"duryears_rfs: 4.78"	"duryears_rfs: 1.67"	"duryears_rfs: 0.79"	"duryears_rfs: 0.07"	"duryears_rfs: 0.65"	"duryears_rfs: 0.02"	"duryears_rfs: 0.35"	"duryears_rfs: 0.58"	"duryears_rfs: 0.56"	"duryears_rfs: 1.01"	"duryears_rfs: NA"	"duryears_rfs: 1.19"	"duryears_rfs: 0.02"	"duryears_rfs: NA"	"duryears_rfs: NA"	"duryears_rfs: 0.45"	"duryears_rfs: 0.53"	"duryears_rfs: 0.56"	"duryears_rfs: NA"	"duryears_rfs: 4.78"	"duryears_rfs: 0.02"	"duryears_rfs: 0.58"	"duryears_rfs: 0.58"	"duryears_rfs: 0.07"	"duryears_rfs: 0.1"	"duryears_rfs: 0.61"	"duryears_rfs: 0.14"	"duryears_rfs: 0.02"	"duryears_rfs: 2.41"	"duryears_rfs: 0.04"	"duryears_rfs: 0.4"	"duryears_rfs: 1.69"	"duryears_rfs: 0.66"	"duryears_rfs: 0.79"	"duryears_rfs: 0.3"	"duryears_rfs: 1.71"	"duryears_rfs: 0.74"	"duryears_rfs: 2.41"	"duryears_rfs: 0.03"	"duryears_rfs: 1.76"	"duryears_rfs: 3.78"	"duryears_rfs: 0.21"	"duryears_rfs: 1.53"	"duryears_rfs: 0.03"	"duryears_rfs: 0.1"	"duryears_rfs: 2.39"	"duryears_rfs: 1.58"	"duryears_rfs: 2"	"duryears_rfs: 0.06"	"duryears_rfs: NA"	"duryears_rfs: 4.55"	"duryears_rfs: 0.63"	"duryears_rfs: 0.57"	"duryears_rfs: 0.04"	"duryears_rfs: 0.61"	"duryears_rfs: 4.78"	"duryears_rfs: 4.51"	"duryears_rfs: 1.03"	"duryears_rfs: 0.04"	"duryears_rfs: 4.41"	"duryears_rfs: 1.53"	"duryears_rfs: 0.52"	"duryears_rfs: 0.3"	"duryears_rfs: 1.44"	""	""	""	""	""	""	""	""	""	""	""	""	""	""	""	""	""	""	""	""	""	""	""	""	""	""	""	""	""	""	""	""	""	""	""	""	""	""	""	""	""	""	""	""	""	""	""	""	""	""	""	""
!Sample_characteristics_ch1	"age (years): 55"	"age (years): 70"	"age (years): 65"	"age (years): 77"	"age (years): 55"	"age (years): 14"	"age (years): 78"	"age (years): 73"	"age (years): 71"	"age (years): 71"	"age (years): 66"	"age (years): 55"	"age (years): 59"	"age (years): 79"	"age (years): 65"	"age (years): 55"	"age (years): 71"	"age (years): 67"	"age (years): 79"	"age (years): 65"	"age (years): 78"	"age (years): 61"	"age (years): 55"	"age (years): 54"	"age (years): 58"	"age (years): 58"	"age (years): 56"	"age (years): 58"	"age (years): 63"	"age (years): 54"	"age (years): 68"	"age (years): 74"	"age (years): 51"	"age (years): 43"	"age (years): 73"	"age (years): 53"	"age (years): 50"	"age (years): 73"	"age (years): 61"	"age (years): 41"	"age (years): 68"	"age (years): 60"	"age (years): 47"	"age (years): 50"	"age (years): 53"	"age (years): 49"	"age (years): 48"	"age (years): 85"	"age (years): 58"	"age (years): 58"	"age (years): 55"	"age (years): 81"	"age (years): 60"	"age (years): 70"	"age (years): 57"	"age (years): 68"	"age (years): 63"	"age (years): 52"	"age (years): 65"	"age (years): 65"	"age (years): 56"	"age (years): 41"	"age (years): 64"	"age (years): 61"	"age (years): 44"	"age (years): 78"	"age (years): 80"	"age (years): 56"	"age (years): 53"	"age (years): 69"	"age (years): 81"	"age (years): 58"	"age (years): 47"	"age (years): 47"	"age (years): 71"	"age (years): 68"	"age (years): 75"	"age (years): 54"	"age (years): 73"	"age (years): 64"	"age (years): 51"	"age (years): 61"	"age (years): 39"	"age (years): 78"	"age (years): 70"	"age (years): 66"	"age (years): 53"	"age (years): 62"	"age (years): 64"	"age (years): 77"	"age (years): 87"	"age (years): 69"	"age (years): 59"	"age (years): 51"	"age (years): 77"	"age (years): 76"	"age (years): 71"	"age (years): 58"	"age (years): 29"	"age (years): 69"	"age (years): 78"	"age (years): 65"	"age (years): 60"	"age (years): 77"	"age (years): 93"	"age (years): 75"	"age (years): 52"	"age (years): 73"	"age (years): 69"	"age (years): 93"	"age (years): 80"	"age (years): 76"	"age (years): 76"	"age (years): 64"	"age (years): 75"	""	""	""	""	""	""	""	""	""	""	""	""	""	""	""	""	""	""	""	""	""	""	""	""	""	""	""	""	""	""	""	""	""	""	""	""	""	""	""	""	""	""	""	""	""	""	""	""	""	""	""	""
!Sample_characteristics_ch1	"gender (1=m, 2=f): 1"	"gender (1=m, 2=f): 1"	"gender (1=m, 2=f): 1"	"gender (1=m, 2=f): 1"	"gender (1=m, 2=f): 1"	"gender (1=m, 2=f): 1"	"gender (1=m, 2=f): 1"	"gender (1=m, 2=f): 1"	"gender (1=m, 2=f): 2"	"gender (1=m, 2=f): 2"	"gender (1=m, 2=f): 1"	"gender (1=m, 2=f): 1"	"gender (1=m, 2=f): 1"	"gender (1=m, 2=f): 1"	"gender (1=m, 2=f): 1"	"gender (1=m, 2=f): 2"	"gender (1=m, 2=f): 1"	"gender (1=m, 2=f): 1"	"gender (1=m, 2=f): 1"	"gender (1=m, 2=f): 1"	"gender (1=m, 2=f): 1"	"gender (1=m, 2=f): 1"	"gender (1=m, 2=f): 1"	"gender (1=m, 2=f): 1"	"gender (1=m, 2=f): 2"	"gender (1=m, 2=f): 1"	"gender (1=m, 2=f): 1"	"gender (1=m, 2=f): 1"	"gender (1=m, 2=f): 1"	"gender (1=m, 2=f): 2"	"gender (1=m, 2=f): 1"	"gender (1=m, 2=f): 1"	"gender (1=m, 2=f): 1"	"gender (1=m, 2=f): 1"	"gender (1=m, 2=f): 1"	"gender (1=m, 2=f): 1"	"gender (1=m, 2=f): 1"	"gender (1=m, 2=f): 1"	"gender (1=m, 2=f): 1"	"gender (1=m, 2=f): 1"	"gender (1=m, 2=f): 1"	"gender (1=m, 2=f): 1"	"gender (1=m, 2=f): 2"	"gender (1=m, 2=f): 1"	"gender (1=m, 2=f): 1"	"gender (1=m, 2=f): 1"	"gender (1=m, 2=f): 2"	"gender (1=m, 2=f): 1"	"gender (1=m, 2=f): 1"	"gender (1=m, 2=f): 1"	"gender (1=m, 2=f): 1"	"gender (1=m, 2=f): 1"	"gender (1=m, 2=f): 1"	"gender (1=m, 2=f): 1"	"gender (1=m, 2=f): 1"	"gender (1=m, 2=f): 1"	"gender (1=m, 2=f): 1"	"gender (1=m, 2=f): 1"	"gender (1=m, 2=f): 1"	"gender (1=m, 2=f): 1"	"gender (1=m, 2=f): 1"	"gender (1=m, 2=f): 1"	"gender (1=m, 2=f): 1"	"gender (1=m, 2=f): 2"	"gender (1=m, 2=f): 1"	"gender (1=m, 2=f): 1"	"gender (1=m, 2=f): 2"	"gender (1=m, 2=f): 2"	"gender (1=m, 2=f): 1"	"gender (1=m, 2=f): 1"	"gender (1=m, 2=f): 1"	"gender (1=m, 2=f): 1"	"gender (1=m, 2=f): 2"	"gender (1=m, 2=f): 2"	"gender (1=m, 2=f): 2"	"gender (1=m, 2=f): 2"	"gender (1=m, 2=f): 1"	"gender (1=m, 2=f): 1"	"gender (1=m, 2=f): 2"	"gender (1=m, 2=f): 2"	"gender (1=m, 2=f): 1"	"gender (1=m, 2=f): 1"	"gender (1=m, 2=f): 1"	"gender (1=m, 2=f): 1"	"gender (1=m, 2=f): 1"	"gender (1=m, 2=f): 1"	"gender (1=m, 2=f): 1"	"gender (1=m, 2=f): 1"	"gender (1=m, 2=f): 2"	"gender (1=m, 2=f): 2"	"gender (1=m, 2=f): 1"	"gender (1=m, 2=f): 1"	"gender (1=m, 2=f): 1"	"gender (1=m, 2=f): 2"	"gender (1=m, 2=f): 2"	"gender (1=m, 2=f): 1"	"gender (1=m, 2=f): 1"	"gender (1=m, 2=f): 1"	"gender (1=m, 2=f): 1"	"gender (1=m, 2=f): 1"	"gender (1=m, 2=f): 1"	"gender (1=m, 2=f): 1"	"gender (1=m, 2=f): 1"	"gender (1=m, 2=f): 1"	"gender (1=m, 2=f): 2"	"gender (1=m, 2=f): 1"	"gender (1=m, 2=f): 1"	"gender (1=m, 2=f): 1"	"gender (1=m, 2=f): 1"	"gender (1=m, 2=f): 2"	"gender (1=m, 2=f): 1"	"gender (1=m, 2=f): 1"	"gender (1=m, 2=f): 1"	"gender (1=m, 2=f): 1"	"gender (1=m, 2=f): 1"	""	""	""	""	""	""	""	""	""	""	""	""	""	""	""	""	""	""	""	""	""	""	""	""	""	""	""	""	""	""	""	""	""	""	""	""	""	""	""	""	""	""	""	""	""	""	""	""	""	""	""	""
!Sample_characteristics_ch1	"bclc_staging: B"	"bclc_staging: B"	"bclc_staging: A"	"bclc_staging: B"	"bclc_staging: A"	"bclc_staging: B"	"bclc_staging: 0"	"bclc_staging: A"	"bclc_staging: B"	"bclc_staging: A"	"bclc_staging: A"	"bclc_staging: B"	"bclc_staging: C"	"bclc_staging: C"	"bclc_staging: B"	"bclc_staging: A"	"bclc_staging: A"	"bclc_staging: B"	"bclc_staging: A"	"bclc_staging: A"	"bclc_staging: 0"	"bclc_staging: C"	"bclc_staging: A"	"bclc_staging: 0"	"bclc_staging: A"	"bclc_staging: A"	"bclc_staging: C"	"bclc_staging: A"	"bclc_staging: 0"	"bclc_staging: B"	"bclc_staging: A"	"bclc_staging: A"	"bclc_staging: A"	"bclc_staging: A"	"bclc_staging: A"	"bclc_staging: A"	"bclc_staging: A"	"bclc_staging: C"	"bclc_staging: C"	"bclc_staging: A"	"bclc_staging: A"	"bclc_staging: B"	"bclc_staging: A"	"bclc_staging: A"	"bclc_staging: A"	"bclc_staging: A"	"bclc_staging: B"	"bclc_staging: A"	"bclc_staging: A"	"bclc_staging: A"	"bclc_staging: B"	"bclc_staging: A"	"bclc_staging: A"	"bclc_staging: A"	"bclc_staging: B"	"bclc_staging: A"	"bclc_staging: A"	"bclc_staging: A"	"bclc_staging: A"	"bclc_staging: A"	"bclc_staging: A"	"bclc_staging: C"	"bclc_staging: A"	"bclc_staging: A"	"bclc_staging: B"	"bclc_staging: A"	"bclc_staging: C"	"bclc_staging: A"	"bclc_staging: A"	"bclc_staging: B"	"bclc_staging: A"	"bclc_staging: B"	"bclc_staging: A"	"bclc_staging: A"	"bclc_staging: A"	"bclc_staging: A"	"bclc_staging: A"	"bclc_staging: A"	"bclc_staging: A"	"bclc_staging: A"	"bclc_staging: A"	"bclc_staging: A"	"bclc_staging: B"	"bclc_staging: A"	"bclc_staging: A"	"bclc_staging: C"	"bclc_staging: B"	"bclc_staging: B"	"bclc_staging: A"	"bclc_staging: A"	"bclc_staging: A"	"bclc_staging: B"	"bclc_staging: A"	"bclc_staging: A"	"bclc_staging: A"	"bclc_staging: B"	"bclc_staging: A"	"bclc_staging: A"	"bclc_staging: A"	"bclc_staging: A"	"bclc_staging: A"	"bclc_staging: A"	"bclc_staging: B"	"bclc_staging: B"	"bclc_staging: A"	"bclc_staging: A"	"bclc_staging: B"	"bclc_staging: B"	"bclc_staging: B"	"bclc_staging: A"	"bclc_staging: B"	"bclc_staging: A"	"bclc_staging: A"	"bclc_staging: B"	"bclc_staging: A"	""	""	""	""	""	""	""	""	""	""	""	""	""	""	""	""	""	""	""	""	""	""	""	""	""	""	""	""	""	""	""	""	""	""	""	""	""	""	""	""	""	""	""	""	""	""	""	""	""	""	""	""
!Sample_characteristics_ch1	"tnm_staging_clinical: I"	"tnm_staging_clinical: II"	"tnm_staging_clinical: I"	"tnm_staging_clinical: II"	"tnm_staging_clinical: I"	"tnm_staging_clinical: IIIA"	"tnm_staging_clinical: IIIA"	"tnm_staging_clinical: II"	"tnm_staging_clinical: IIIA"	"tnm_staging_clinical: I"	"tnm_staging_clinical: I"	"tnm_staging_clinical: I"	"tnm_staging_clinical: IIIB"	"tnm_staging_clinical: IIIB"	"tnm_staging_clinical: I"	"tnm_staging_clinical: I"	"tnm_staging_clinical: I"	"tnm_staging_clinical: IIIA"	"tnm_staging_clinical: I"	"tnm_staging_clinical: I"	"tnm_staging_clinical: IIIA"	"tnm_staging_clinical: IIIB"	"tnm_staging_clinical: IIIB"	"tnm_staging_clinical: I"	"tnm_staging_clinical: II"	"tnm_staging_clinical: I"	"tnm_staging_clinical: II"	"tnm_staging_clinical: I"	"tnm_staging_clinical: II"	"tnm_staging_clinical: I"	"tnm_staging_clinical: II"	"tnm_staging_clinical: I"	"tnm_staging_clinical: I"	"tnm_staging_clinical: II"	"tnm_staging_clinical: I"	"tnm_staging_clinical: I"	"tnm_staging_clinical: I"	"tnm_staging_clinical: IIIB"	"tnm_staging_clinical: IIIB"	"tnm_staging_clinical: I"	"tnm_staging_clinical: II"	"tnm_staging_clinical: II"	"tnm_staging_clinical: I"	"tnm_staging_clinical: I"	"tnm_staging_clinical: I"	"tnm_staging_clinical: II"	"tnm_staging_clinical: IIIA"	"tnm_staging_clinical: I"	"tnm_staging_clinical: I"	"tnm_staging_clinical: I"	"tnm_staging_clinical: II"	"tnm_staging_clinical: I"	"tnm_staging_clinical: II"	"tnm_staging_clinical: II"	"tnm_staging_clinical: IIIA"	"tnm_staging_clinical: I"	"tnm_staging_clinical: II"	"tnm_staging_clinical: II"	"tnm_staging_clinical: II"	"tnm_staging_clinical: I"	"tnm_staging_clinical: I"	"tnm_staging_clinical: IIIB"	"tnm_staging_clinical: I"	"tnm_staging_clinical: I"	"tnm_staging_clinical: II"	"tnm_staging_clinical: I"	"tnm_staging_clinical: IIIB"	"tnm_staging_clinical: NA"	"tnm_staging_clinical: II"	"tnm_staging_clinical: IVA"	"tnm_staging_clinical: I"	"tnm_staging_clinical: IIIA"	"tnm_staging_clinical: I"	"tnm_staging_clinical: I"	"tnm_staging_clinical: I"	"tnm_staging_clinical: I"	"tnm_staging_clinical: II"	"tnm_staging_clinical: I"	"tnm_staging_clinical: I"	"tnm_staging_clinical: II"	"tnm_staging_clinical: II"	"tnm_staging_clinical: II"	"tnm_staging_clinical: II"	"tnm_staging_clinical: I"	"tnm_staging_clinical: II"	"tnm_staging_clinical: IVB"	"tnm_staging_clinical: II"	"tnm_staging_clinical: II"	"tnm_staging_clinical: II"	"tnm_staging_clinical: I"	"tnm_staging_clinical: I"	"tnm_staging_clinical: IIIA"	"tnm_staging_clinical: II"	"tnm_staging_clinical: I"	"tnm_staging_clinical: I"	"tnm_staging_clinical: IIIA"	"tnm_staging_clinical: II"	"tnm_staging_clinical: II"	"tnm_staging_clinical: I"	"tnm_staging_clinical: I"	"tnm_staging_clinical: I"	"tnm_staging_clinical: I"	"tnm_staging_clinical: IIIA"	"tnm_staging_clinical: IIIA"	"tnm_staging_clinical: I"	"tnm_staging_clinical: II"	"tnm_staging_clinical: II"	"tnm_staging_clinical: IIIA"	"tnm_staging_clinical: IVA"	"tnm_staging_clinical: I"	"tnm_staging_clinical: II"	"tnm_staging_clinical: I"	"tnm_staging_clinical: I"	"tnm_staging_clinical: II"	"tnm_staging_clinical: I"	""	""	""	""	""	""	""	""	""	""	""	""	""	""	""	""	""	""	""	""	""	""	""	""	""	""	""	""	""	""	""	""	""	""	""	""	""	""	""	""	""	""	""	""	""	""	""	""	""	""	""	""
!Sample_treatment_protocol_ch1	"n/a"	"n/a"	"n/a"	"n/a"	"n/a"	"n/a"	"n/a"	"n/a"	"n/a"	"n/a"	"n/a"	"n/a"	"n/a"	"n/a"	"n/a"	"n/a"	"n/a"	"n/a"	"n/a"	"n/a"	"n/a"	"n/a"	"n/a"	"n/a"	"n/a"	"n/a"	"n/a"	"n/a"	"n/a"	"n/a"	"n/a"	"n/a"	"n/a"	"n/a"	"n/a"	"n/a"	"n/a"	"n/a"	"n/a"	"n/a"	"n/a"	"n/a"	"n/a"	"n/a"	"n/a"	"n/a"	"n/a"	"n/a"	"n/a"	"n/a"	"n/a"	"n/a"	"n/a"	"n/a"	"n/a"	"n/a"	"n/a"	"n/a"	"n/a"	"n/a"	"n/a"	"n/a"	"n/a"	"n/a"	"n/a"	"n/a"	"n/a"	"n/a"	"n/a"	"n/a"	"n/a"	"n/a"	"n/a"	"n/a"	"n/a"	"n/a"	"n/a"	"n/a"	"n/a"	"n/a"	"n/a"	"n/a"	"n/a"	"n/a"	"n/a"	"n/a"	"n/a"	"n/a"	"n/a"	"n/a"	"n/a"	"n/a"	"n/a"	"n/a"	"n/a"	"n/a"	"n/a"	"n/a"	"n/a"	"n/a"	"n/a"	"n/a"	"n/a"	"n/a"	"n/a"	"n/a"	"n/a"	"n/a"	"n/a"	"n/a"	"n/a"	"n/a"	"n/a"	"n/a"	"n/a"	"n/a"	"n/a"	"n/a"	"n/a"	"n/a"	"n/a"	"n/a"	"n/a"	"n/a"	"n/a"	"n/a"	"n/a"	"n/a"	"n/a"	"n/a"	"n/a"	"n/a"	"n/a"	"n/a"	"n/a"	"n/a"	"n/a"	"n/a"	"n/a"	"n/a"	"n/a"	"n/a"	"n/a"	"n/a"	"n/a"	"n/a"	"n/a"	"n/a"	"n/a"	"n/a"	"n/a"	"n/a"	"n/a"	"n/a"	"n/a"	"n/a"	"n/a"	"n/a"	"n/a"	"n/a"	"n/a"	"n/a"	"n/a"	"n/a"	"n/a"	"n/a"	"n/a"
!Sample_growth_protocol_ch1	"n/a"	"n/a"	"n/a"	"n/a"	"n/a"	"n/a"	"n/a"	"n/a"	"n/a"	"n/a"	"n/a"	"n/a"	"n/a"	"n/a"	"n/a"	"n/a"	"n/a"	"n/a"	"n/a"	"n/a"	"n/a"	"n/a"	"n/a"	"n/a"	"n/a"	"n/a"	"n/a"	"n/a"	"n/a"	"n/a"	"n/a"	"n/a"	"n/a"	"n/a"	"n/a"	"n/a"	"n/a"	"n/a"	"n/a"	"n/a"	"n/a"	"n/a"	"n/a"	"n/a"	"n/a"	"n/a"	"n/a"	"n/a"	"n/a"	"n/a"	"n/a"	"n/a"	"n/a"	"n/a"	"n/a"	"n/a"	"n/a"	"n/a"	"n/a"	"n/a"	"n/a"	"n/a"	"n/a"	"n/a"	"n/a"	"n/a"	"n/a"	"n/a"	"n/a"	"n/a"	"n/a"	"n/a"	"n/a"	"n/a"	"n/a"	"n/a"	"n/a"	"n/a"	"n/a"	"n/a"	"n/a"	"n/a"	"n/a"	"n/a"	"n/a"	"n/a"	"n/a"	"n/a"	"n/a"	"n/a"	"n/a"	"n/a"	"n/a"	"n/a"	"n/a"	"n/a"	"n/a"	"n/a"	"n/a"	"n/a"	"n/a"	"n/a"	"n/a"	"n/a"	"n/a"	"n/a"	"n/a"	"n/a"	"n/a"	"n/a"	"n/a"	"n/a"	"n/a"	"n/a"	"n/a"	"n/a"	"n/a"	"n/a"	"n/a"	"n/a"	"n/a"	"n/a"	"n/a"	"n/a"	"n/a"	"n/a"	"n/a"	"n/a"	"n/a"	"n/a"	"n/a"	"n/a"	"n/a"	"n/a"	"n/a"	"n/a"	"n/a"	"n/a"	"n/a"	"n/a"	"n/a"	"n/a"	"n/a"	"n/a"	"n/a"	"n/a"	"n/a"	"n/a"	"n/a"	"n/a"	"n/a"	"n/a"	"n/a"	"n/a"	"n/a"	"n/a"	"n/a"	"n/a"	"n/a"	"n/a"	"n/a"	"n/a"	"n/a"	"n/a"	"n/a"	"n/a"	"n/a"
!Sample_molecule_ch1	"total RNA"	"total RNA"	"total RNA"	"total RNA"	"total RNA"	"total RNA"	"total RNA"	"total RNA"	"total RNA"	"total RNA"	"total RNA"	"total RNA"	"total RNA"	"total RNA"	"total RNA"	"total RNA"	"total RNA"	"total RNA"	"total RNA"	"total RNA"	"total RNA"	"total RNA"	"total RNA"	"total RNA"	"total RNA"	"total RNA"	"total RNA"	"total RNA"	"total RNA"	"total RNA"	"total RNA"	"total RNA"	"total RNA"	"total RNA"	"total RNA"	"total RNA"	"total RNA"	"total RNA"	"total RNA"	"total RNA"	"total RNA"	"total RNA"	"total RNA"	"total RNA"	"total RNA"	"total RNA"	"total RNA"	"total RNA"	"total RNA"	"total RNA"	"total RNA"	"total RNA"	"total RNA"	"total RNA"	"total RNA"	"total RNA"	"total RNA"	"total RNA"	"total RNA"	"total RNA"	"total RNA"	"total RNA"	"total RNA"	"total RNA"	"total RNA"	"total RNA"	"total RNA"	"total RNA"	"total RNA"	"total RNA"	"total RNA"	"total RNA"	"total RNA"	"total RNA"	"total RNA"	"total RNA"	"total RNA"	"total RNA"	"total RNA"	"total RNA"	"total RNA"	"total RNA"	"total RNA"	"total RNA"	"total RNA"	"total RNA"	"total RNA"	"total RNA"	"total RNA"	"total RNA"	"total RNA"	"total RNA"	"total RNA"	"total RNA"	"total RNA"	"total RNA"	"total RNA"	"total RNA"	"total RNA"	"total RNA"	"total RNA"	"total RNA"	"total RNA"	"total RNA"	"total RNA"	"total RNA"	"total RNA"	"total RNA"	"total RNA"	"total RNA"	"total RNA"	"total RNA"	"total RNA"	"total RNA"	"total RNA"	"total RNA"	"total RNA"	"total RNA"	"total RNA"	"total RNA"	"total RNA"	"total RNA"	"total RNA"	"total RNA"	"total RNA"	"total RNA"	"total RNA"	"total RNA"	"total RNA"	"total RNA"	"total RNA"	"total RNA"	"total RNA"	"total RNA"	"total RNA"	"total RNA"	"total RNA"	"total RNA"	"total RNA"	"total RNA"	"total RNA"	"total RNA"	"total RNA"	"total RNA"	"total RNA"	"total RNA"	"total RNA"	"total RNA"	"total RNA"	"total RNA"	"total RNA"	"total RNA"	"total RNA"	"total RNA"	"total RNA"	"total RNA"	"total RNA"	"total RNA"	"total RNA"	"total RNA"	"total RNA"	"total RNA"	"total RNA"	"total RNA"	"total RNA"	"total RNA"	"total RNA"
!Sample_extract_protocol_ch1	"RNA was extracted with Trizol reagent, followed by clean-up with QIAGEN RNeasy mini kit in accordance with the prescribed protocol provided with the kit."	"RNA was extracted with Trizol reagent, followed by clean-up with QIAGEN RNeasy mini kit in accordance with the prescribed protocol provided with the kit."	"RNA was extracted with Trizol reagent, followed by clean-up with QIAGEN RNeasy mini kit in accordance with the prescribed protocol provided with the kit."	"RNA was extracted with Trizol reagent, followed by clean-up with QIAGEN RNeasy mini kit in accordance with the prescribed protocol provided with the kit."	"RNA was extracted with Trizol reagent, followed by clean-up with QIAGEN RNeasy mini kit in accordance with the prescribed protocol provided with the kit."	"RNA was extracted with Trizol reagent, followed by clean-up with QIAGEN RNeasy mini kit in accordance with the prescribed protocol provided with the kit."	"RNA was extracted with Trizol reagent, followed by clean-up with QIAGEN RNeasy mini kit in accordance with the prescribed protocol provided with the kit."	"RNA was extracted with Trizol reagent, followed by clean-up with QIAGEN RNeasy mini kit in accordance with the prescribed protocol provided with the kit."	"RNA was extracted with Trizol reagent, followed by clean-up with QIAGEN RNeasy mini kit in accordance with the prescribed protocol provided with the kit."	"RNA was extracted with Trizol reagent, followed by clean-up with QIAGEN RNeasy mini kit in accordance with the prescribed protocol provided with the kit."	"RNA was extracted with Trizol reagent, followed by clean-up with QIAGEN RNeasy mini kit in accordance with the prescribed protocol provided with the kit."	"RNA was extracted with Trizol reagent, followed by clean-up with QIAGEN RNeasy mini kit in accordance with the prescribed protocol provided with the kit."	"RNA was extracted with Trizol reagent, followed by clean-up with QIAGEN RNeasy mini kit in accordance with the prescribed protocol provided with the kit."	"RNA was extracted with Trizol reagent, followed by clean-up with QIAGEN RNeasy mini kit in accordance with the prescribed protocol provided with the kit."	"RNA was extracted with Trizol reagent, followed by clean-up with QIAGEN RNeasy mini kit in accordance with the prescribed protocol provided with the kit."	"RNA was extracted with Trizol reagent, followed by clean-up with QIAGEN RNeasy mini kit in accordance with the prescribed protocol provided with the kit."	"RNA was extracted with Trizol reagent, followed by clean-up with QIAGEN RNeasy mini kit in accordance with the prescribed protocol provided with the kit."	"RNA was extracted with Trizol reagent, followed by clean-up with QIAGEN RNeasy mini kit in accordance with the prescribed protocol provided with the kit."	"RNA was extracted with Trizol reagent, followed by clean-up with QIAGEN RNeasy mini kit in accordance with the prescribed protocol provided with the kit."	"RNA was extracted with Trizol reagent, followed by clean-up with QIAGEN RNeasy mini kit in accordance with the prescribed protocol provided with the kit."	"RNA was extracted with Trizol reagent, followed by clean-up with QIAGEN RNeasy mini kit in accordance with the prescribed protocol provided with the kit."	"RNA was extracted with Trizol reagent, followed by clean-up with QIAGEN RNeasy mini kit in accordance with the prescribed protocol provided with the kit."	"RNA was extracted with Trizol reagent, followed by clean-up with QIAGEN RNeasy mini kit in accordance with the prescribed protocol provided with the kit."	"RNA was extracted with Trizol reagent, followed by clean-up with QIAGEN RNeasy mini kit in accordance with the prescribed protocol provided with the kit."	"RNA was extracted with Trizol reagent, followed by clean-up with QIAGEN RNeasy mini kit in accordance with the prescribed protocol provided with the kit."	"RNA was extracted with Trizol reagent, followed by clean-up with QIAGEN RNeasy mini kit in accordance with the prescribed protocol provided with the kit."	"RNA was extracted with Trizol reagent, followed by clean-up with QIAGEN RNeasy mini kit in accordance with the prescribed protocol provided with the kit."	"RNA was extracted with Trizol reagent, followed by clean-up with QIAGEN RNeasy mini kit in accordance with the prescribed protocol provided with the kit."	"RNA was extracted with Trizol reagent, followed by clean-up with QIAGEN RNeasy mini kit in accordance with the prescribed protocol provided with the kit."	"RNA was extracted with Trizol reagent, followed by clean-up with QIAGEN RNeasy mini kit in accordance with the prescribed protocol provided with the kit."	"RNA was extracted with Trizol reagent, followed by clean-up with QIAGEN RNeasy mini kit in accordance with the prescribed protocol provided with the kit."	"RNA was extracted with Trizol reagent, followed by clean-up with QIAGEN RNeasy mini kit in accordance with the prescribed protocol provided with the kit."	"RNA was extracted with Trizol reagent, followed by clean-up with QIAGEN RNeasy mini kit in accordance with the prescribed protocol provided with the kit."	"RNA was extracted with Trizol reagent, followed by clean-up with QIAGEN RNeasy mini kit in accordance with the prescribed protocol provided with the kit."	"RNA was extracted with Trizol reagent, followed by clean-up with QIAGEN RNeasy mini kit in accordance with the prescribed protocol provided with the kit."	"RNA was extracted with Trizol reagent, followed by clean-up with QIAGEN RNeasy mini kit in accordance with the prescribed protocol provided with the kit."	"RNA was extracted with Trizol reagent, followed by clean-up with QIAGEN RNeasy mini kit in accordance with the prescribed protocol provided with the kit."	"RNA was extracted with Trizol reagent, followed by clean-up with QIAGEN RNeasy mini kit in accordance with the prescribed protocol provided with the kit."	"RNA was extracted with Trizol reagent, followed by clean-up with QIAGEN RNeasy mini kit in accordance with the prescribed protocol provided with the kit."	"RNA was extracted with Trizol reagent, followed by clean-up with QIAGEN RNeasy mini kit in accordance with the prescribed protocol provided with the kit."	"RNA was extracted with Trizol reagent, followed by clean-up with QIAGEN RNeasy mini kit in accordance with the prescribed protocol provided with the kit."	"RNA was extracted with Trizol reagent, followed by clean-up with QIAGEN RNeasy mini kit in accordance with the prescribed protocol provided with the kit."	"RNA was extracted with Trizol reagent, followed by clean-up with QIAGEN RNeasy mini kit in accordance with the prescribed protocol provided with the kit."	"RNA was extracted with Trizol reagent, followed by clean-up with QIAGEN RNeasy mini kit in accordance with the prescribed protocol provided with the kit."	"RNA was extracted with Trizol reagent, followed by clean-up with QIAGEN RNeasy mini kit in accordance with the prescribed protocol provided with the kit."	"RNA was extracted with Trizol reagent, followed by clean-up with QIAGEN RNeasy mini kit in accordance with the prescribed protocol provided with the kit."	"RNA was extracted with Trizol reagent, followed by clean-up with QIAGEN RNeasy mini kit in accordance with the prescribed protocol provided with the kit."	"RNA was extracted with Trizol reagent, followed by clean-up with QIAGEN RNeasy mini kit in accordance with the prescribed protocol provided with the kit."	"RNA was extracted with Trizol reagent, followed by clean-up with QIAGEN RNeasy mini kit in accordance with the prescribed protocol provided with the kit."	"RNA was extracted with Trizol reagent, followed by clean-up with QIAGEN RNeasy mini kit in accordance with the prescribed protocol provided with the kit."	"RNA was extracted with Trizol reagent, followed by clean-up with QIAGEN RNeasy mini kit in accordance with the prescribed protocol provided with the kit."	"RNA was extracted with Trizol reagent, followed by clean-up with QIAGEN RNeasy mini kit in accordance with the prescribed protocol provided with the kit."	"RNA was extracted with Trizol reagent, followed by clean-up with QIAGEN RNeasy mini kit in accordance with the prescribed protocol provided with the kit."	"RNA was extracted with Trizol reagent, followed by clean-up with QIAGEN RNeasy mini kit in accordance with the prescribed protocol provided with the kit."	"RNA was extracted with Trizol reagent, followed by clean-up with QIAGEN RNeasy mini kit in accordance with the prescribed protocol provided with the kit."	"RNA was extracted with Trizol reagent, followed by clean-up with QIAGEN RNeasy mini kit in accordance with the prescribed protocol provided with the kit."	"RNA was extracted with Trizol reagent, followed by clean-up with QIAGEN RNeasy mini kit in accordance with the prescribed protocol provided with the kit."	"RNA was extracted with Trizol reagent, followed by clean-up with QIAGEN RNeasy mini kit in accordance with the prescribed protocol provided with the kit."	"RNA was extracted with Trizol reagent, followed by clean-up with QIAGEN RNeasy mini kit in accordance with the prescribed protocol provided with the kit."	"RNA was extracted with Trizol reagent, followed by clean-up with QIAGEN RNeasy mini kit in accordance with the prescribed protocol provided with the kit."	"RNA was extracted with Trizol reagent, followed by clean-up with QIAGEN RNeasy mini kit in accordance with the prescribed protocol provided with the kit."	"RNA was extracted with Trizol reagent, followed by clean-up with QIAGEN RNeasy mini kit in accordance with the prescribed protocol provided with the kit."	"RNA was extracted with Trizol reagent, followed by clean-up with QIAGEN RNeasy mini kit in accordance with the prescribed protocol provided with the kit."	"RNA was extracted with Trizol reagent, followed by clean-up with QIAGEN RNeasy mini kit in accordance with the prescribed protocol provided with the kit."	"RNA was extracted with Trizol reagent, followed by clean-up with QIAGEN RNeasy mini kit in accordance with the prescribed protocol provided with the kit."	"RNA was extracted with Trizol reagent, followed by clean-up with QIAGEN RNeasy mini kit in accordance with the prescribed protocol provided with the kit."	"RNA was extracted with Trizol reagent, followed by clean-up with QIAGEN RNeasy mini kit in accordance with the prescribed protocol provided with the kit."	"RNA was extracted with Trizol reagent, followed by clean-up with QIAGEN RNeasy mini kit in accordance with the prescribed protocol provided with the kit."	"RNA was extracted with Trizol reagent, followed by clean-up with QIAGEN RNeasy mini kit in accordance with the prescribed protocol provided with the kit."	"RNA was extracted with Trizol reagent, followed by clean-up with QIAGEN RNeasy mini kit in accordance with the prescribed protocol provided with the kit."	"RNA was extracted with Trizol reagent, followed by clean-up with QIAGEN RNeasy mini kit in accordance with the prescribed protocol provided with the kit."	"RNA was extracted with Trizol reagent, followed by clean-up with QIAGEN RNeasy mini kit in accordance with the prescribed protocol provided with the kit."	"RNA was extracted with Trizol reagent, followed by clean-up with QIAGEN RNeasy mini kit in accordance with the prescribed protocol provided with the kit."	"RNA was extracted with Trizol reagent, followed by clean-up with QIAGEN RNeasy mini kit in accordance with the prescribed protocol provided with the kit."	"RNA was extracted with Trizol reagent, followed by clean-up with QIAGEN RNeasy mini kit in accordance with the prescribed protocol provided with the kit."	"RNA was extracted with Trizol reagent, followed by clean-up with QIAGEN RNeasy mini kit in accordance with the prescribed protocol provided with the kit."	"RNA was extracted with Trizol reagent, followed by clean-up with QIAGEN RNeasy mini kit in accordance with the prescribed protocol provided with the kit."	"RNA was extracted with Trizol reagent, followed by clean-up with QIAGEN RNeasy mini kit in accordance with the prescribed protocol provided with the kit."	"RNA was extracted with Trizol reagent, followed by clean-up with QIAGEN RNeasy mini kit in accordance with the prescribed protocol provided with the kit."	"RNA was extracted with Trizol reagent, followed by clean-up with QIAGEN RNeasy mini kit in accordance with the prescribed protocol provided with the kit."	"RNA was extracted with Trizol reagent, followed by clean-up with QIAGEN RNeasy mini kit in accordance with the prescribed protocol provided with the kit."	"RNA was extracted with Trizol reagent, followed by clean-up with QIAGEN RNeasy mini kit in accordance with the prescribed protocol provided with the kit."	"RNA was extracted with Trizol reagent, followed by clean-up with QIAGEN RNeasy mini kit in accordance with the prescribed protocol provided with the kit."	"RNA was extracted with Trizol reagent, followed by clean-up with QIAGEN RNeasy mini kit in accordance with the prescribed protocol provided with the kit."	"RNA was extracted with Trizol reagent, followed by clean-up with QIAGEN RNeasy mini kit in accordance with the prescribed protocol provided with the kit."	"RNA was extracted with Trizol reagent, followed by clean-up with QIAGEN RNeasy mini kit in accordance with the prescribed protocol provided with the kit."	"RNA was extracted with Trizol reagent, followed by clean-up with QIAGEN RNeasy mini kit in accordance with the prescribed protocol provided with the kit."	"RNA was extracted with Trizol reagent, followed by clean-up with QIAGEN RNeasy mini kit in accordance with the prescribed protocol provided with the kit."	"RNA was extracted with Trizol reagent, followed by clean-up with QIAGEN RNeasy mini kit in accordance with the prescribed protocol provided with the kit."	"RNA was extracted with Trizol reagent, followed by clean-up with QIAGEN RNeasy mini kit in accordance with the prescribed protocol provided with the kit."	"RNA was extracted with Trizol reagent, followed by clean-up with QIAGEN RNeasy mini kit in accordance with the prescribed protocol provided with the kit."	"RNA was extracted with Trizol reagent, followed by clean-up with QIAGEN RNeasy mini kit in accordance with the prescribed protocol provided with the kit."	"RNA was extracted with Trizol reagent, followed by clean-up with QIAGEN RNeasy mini kit in accordance with the prescribed protocol provided with the kit."	"RNA was extracted with Trizol reagent, followed by clean-up with QIAGEN RNeasy mini kit in accordance with the prescribed protocol provided with the kit."	"RNA was extracted with Trizol reagent, followed by clean-up with QIAGEN RNeasy mini kit in accordance with the prescribed protocol provided with the kit."	"RNA was extracted with Trizol reagent, followed by clean-up with QIAGEN RNeasy mini kit in accordance with the prescribed protocol provided with the kit."	"RNA was extracted with Trizol reagent, followed by clean-up with QIAGEN RNeasy mini kit in accordance with the prescribed protocol provided with the kit."	"RNA was extracted with Trizol reagent, followed by clean-up with QIAGEN RNeasy mini kit in accordance with the prescribed protocol provided with the kit."	"RNA was extracted with Trizol reagent, followed by clean-up with QIAGEN RNeasy mini kit in accordance with the prescribed protocol provided with the kit."	"RNA was extracted with Trizol reagent, followed by clean-up with QIAGEN RNeasy mini kit in accordance with the prescribed protocol provided with the kit."	"RNA was extracted with Trizol reagent, followed by clean-up with QIAGEN RNeasy mini kit in accordance with the prescribed protocol provided with the kit."	"RNA was extracted with Trizol reagent, followed by clean-up with QIAGEN RNeasy mini kit in accordance with the prescribed protocol provided with the kit."	"RNA was extracted with Trizol reagent, followed by clean-up with QIAGEN RNeasy mini kit in accordance with the prescribed protocol provided with the kit."	"RNA was extracted with Trizol reagent, followed by clean-up with QIAGEN RNeasy mini kit in accordance with the prescribed protocol provided with the kit."	"RNA was extracted with Trizol reagent, followed by clean-up with QIAGEN RNeasy mini kit in accordance with the prescribed protocol provided with the kit."	"RNA was extracted with Trizol reagent, followed by clean-up with QIAGEN RNeasy mini kit in accordance with the prescribed protocol provided with the kit."	"RNA was extracted with Trizol reagent, followed by clean-up with QIAGEN RNeasy mini kit in accordance with the prescribed protocol provided with the kit."	"RNA was extracted with Trizol reagent, followed by clean-up with QIAGEN RNeasy mini kit in accordance with the prescribed protocol provided with the kit."	"RNA was extracted with Trizol reagent, followed by clean-up with QIAGEN RNeasy mini kit in accordance with the prescribed protocol provided with the kit."	"RNA was extracted with Trizol reagent, followed by clean-up with QIAGEN RNeasy mini kit in accordance with the prescribed protocol provided with the kit."	"RNA was extracted with Trizol reagent, followed by clean-up with QIAGEN RNeasy mini kit in accordance with the prescribed protocol provided with the kit."	"RNA was extracted with Trizol reagent, followed by clean-up with QIAGEN RNeasy mini kit in accordance with the prescribed protocol provided with the kit."	"RNA was extracted with Trizol reagent, followed by clean-up with QIAGEN RNeasy mini kit in accordance with the prescribed protocol provided with the kit."	"RNA was extracted with Trizol reagent, followed by clean-up with QIAGEN RNeasy mini kit in accordance with the prescribed protocol provided with the kit."	"RNA was extracted with Trizol reagent, followed by clean-up with QIAGEN RNeasy mini kit in accordance with the prescribed protocol provided with the kit."	"RNA was extracted with Trizol reagent, followed by clean-up with QIAGEN RNeasy mini kit in accordance with the prescribed protocol provided with the kit."	"RNA was extracted with Trizol reagent, followed by clean-up with QIAGEN RNeasy mini kit in accordance with the prescribed protocol provided with the kit."	"RNA was extracted with Trizol reagent, followed by clean-up with QIAGEN RNeasy mini kit in accordance with the prescribed protocol provided with the kit."	"RNA was extracted with Trizol reagent, followed by clean-up with QIAGEN RNeasy mini kit in accordance with the prescribed protocol provided with the kit."	"RNA was extracted with Trizol reagent, followed by clean-up with QIAGEN RNeasy mini kit in accordance with the prescribed protocol provided with the kit."	"RNA was extracted with Trizol reagent, followed by clean-up with QIAGEN RNeasy mini kit in accordance with the prescribed protocol provided with the kit."	"RNA was extracted with Trizol reagent, followed by clean-up with QIAGEN RNeasy mini kit in accordance with the prescribed protocol provided with the kit."	"RNA was extracted with Trizol reagent, followed by clean-up with QIAGEN RNeasy mini kit in accordance with the prescribed protocol provided with the kit."	"RNA was extracted with Trizol reagent, followed by clean-up with QIAGEN RNeasy mini kit in accordance with the prescribed protocol provided with the kit."	"RNA was extracted with Trizol reagent, followed by clean-up with QIAGEN RNeasy mini kit in accordance with the prescribed protocol provided with the kit."	"RNA was extracted with Trizol reagent, followed by clean-up with QIAGEN RNeasy mini kit in accordance with the prescribed protocol provided with the kit."	"RNA was extracted with Trizol reagent, followed by clean-up with QIAGEN RNeasy mini kit in accordance with the prescribed protocol provided with the kit."	"RNA was extracted with Trizol reagent, followed by clean-up with QIAGEN RNeasy mini kit in accordance with the prescribed protocol provided with the kit."	"RNA was extracted with Trizol reagent, followed by clean-up with QIAGEN RNeasy mini kit in accordance with the prescribed protocol provided with the kit."	"RNA was extracted with Trizol reagent, followed by clean-up with QIAGEN RNeasy mini kit in accordance with the prescribed protocol provided with the kit."	"RNA was extracted with Trizol reagent, followed by clean-up with QIAGEN RNeasy mini kit in accordance with the prescribed protocol provided with the kit."	"RNA was extracted with Trizol reagent, followed by clean-up with QIAGEN RNeasy mini kit in accordance with the prescribed protocol provided with the kit."	"RNA was extracted with Trizol reagent, followed by clean-up with QIAGEN RNeasy mini kit in accordance with the prescribed protocol provided with the kit."	"RNA was extracted with Trizol reagent, followed by clean-up with QIAGEN RNeasy mini kit in accordance with the prescribed protocol provided with the kit."	"RNA was extracted with Trizol reagent, followed by clean-up with QIAGEN RNeasy mini kit in accordance with the prescribed protocol provided with the kit."	"RNA was extracted with Trizol reagent, followed by clean-up with QIAGEN RNeasy mini kit in accordance with the prescribed protocol provided with the kit."	"RNA was extracted with Trizol reagent, followed by clean-up with QIAGEN RNeasy mini kit in accordance with the prescribed protocol provided with the kit."	"RNA was extracted with Trizol reagent, followed by clean-up with QIAGEN RNeasy mini kit in accordance with the prescribed protocol provided with the kit."	"RNA was extracted with Trizol reagent, followed by clean-up with QIAGEN RNeasy mini kit in accordance with the prescribed protocol provided with the kit."	"RNA was extracted with Trizol reagent, followed by clean-up with QIAGEN RNeasy mini kit in accordance with the prescribed protocol provided with the kit."	"RNA was extracted with Trizol reagent, followed by clean-up with QIAGEN RNeasy mini kit in accordance with the prescribed protocol provided with the kit."	"RNA was extracted with Trizol reagent, followed by clean-up with QIAGEN RNeasy mini kit in accordance with the prescribed protocol provided with the kit."	"RNA was extracted with Trizol reagent, followed by clean-up with QIAGEN RNeasy mini kit in accordance with the prescribed protocol provided with the kit."	"RNA was extracted with Trizol reagent, followed by clean-up with QIAGEN RNeasy mini kit in accordance with the prescribed protocol provided with the kit."	"RNA was extracted with Trizol reagent, followed by clean-up with QIAGEN RNeasy mini kit in accordance with the prescribed protocol provided with the kit."	"RNA was extracted with Trizol reagent, followed by clean-up with QIAGEN RNeasy mini kit in accordance with the prescribed protocol provided with the kit."	"RNA was extracted with Trizol reagent, followed by clean-up with QIAGEN RNeasy mini kit in accordance with the prescribed protocol provided with the kit."	"RNA was extracted with Trizol reagent, followed by clean-up with QIAGEN RNeasy mini kit in accordance with the prescribed protocol provided with the kit."	"RNA was extracted with Trizol reagent, followed by clean-up with QIAGEN RNeasy mini kit in accordance with the prescribed protocol provided with the kit."	"RNA was extracted with Trizol reagent, followed by clean-up with QIAGEN RNeasy mini kit in accordance with the prescribed protocol provided with the kit."	"RNA was extracted with Trizol reagent, followed by clean-up with QIAGEN RNeasy mini kit in accordance with the prescribed protocol provided with the kit."	"RNA was extracted with Trizol reagent, followed by clean-up with QIAGEN RNeasy mini kit in accordance with the prescribed protocol provided with the kit."	"RNA was extracted with Trizol reagent, followed by clean-up with QIAGEN RNeasy mini kit in accordance with the prescribed protocol provided with the kit."	"RNA was extracted with Trizol reagent, followed by clean-up with QIAGEN RNeasy mini kit in accordance with the prescribed protocol provided with the kit."	"RNA was extracted with Trizol reagent, followed by clean-up with QIAGEN RNeasy mini kit in accordance with the prescribed protocol provided with the kit."	"RNA was extracted with Trizol reagent, followed by clean-up with QIAGEN RNeasy mini kit in accordance with the prescribed protocol provided with the kit."	"RNA was extracted with Trizol reagent, followed by clean-up with QIAGEN RNeasy mini kit in accordance with the prescribed protocol provided with the kit."	"RNA was extracted with Trizol reagent, followed by clean-up with QIAGEN RNeasy mini kit in accordance with the prescribed protocol provided with the kit."	"RNA was extracted with Trizol reagent, followed by clean-up with QIAGEN RNeasy mini kit in accordance with the prescribed protocol provided with the kit."	"RNA was extracted with Trizol reagent, followed by clean-up with QIAGEN RNeasy mini kit in accordance with the prescribed protocol provided with the kit."	"RNA was extracted with Trizol reagent, followed by clean-up with QIAGEN RNeasy mini kit in accordance with the prescribed protocol provided with the kit."	"RNA was extracted with Trizol reagent, followed by clean-up with QIAGEN RNeasy mini kit in accordance with the prescribed protocol provided with the kit."	"RNA was extracted with Trizol reagent, followed by clean-up with QIAGEN RNeasy mini kit in accordance with the prescribed protocol provided with the kit."	"RNA was extracted with Trizol reagent, followed by clean-up with QIAGEN RNeasy mini kit in accordance with the prescribed protocol provided with the kit."	"RNA was extracted with Trizol reagent, followed by clean-up with QIAGEN RNeasy mini kit in accordance with the prescribed protocol provided with the kit."	"RNA was extracted with Trizol reagent, followed by clean-up with QIAGEN RNeasy mini kit in accordance with the prescribed protocol provided with the kit."	"RNA was extracted with Trizol reagent, followed by clean-up with QIAGEN RNeasy mini kit in accordance with the prescribed protocol provided with the kit."
!Sample_label_ch1	"Biotin"	"Biotin"	"Biotin"	"Biotin"	"Biotin"	"Biotin"	"Biotin"	"Biotin"	"Biotin"	"Biotin"	"Biotin"	"Biotin"	"Biotin"	"Biotin"	"Biotin"	"Biotin"	"Biotin"	"Biotin"	"Biotin"	"Biotin"	"Biotin"	"Biotin"	"Biotin"	"Biotin"	"Biotin"	"Biotin"	"Biotin"	"Biotin"	"Biotin"	"Biotin"	"Biotin"	"Biotin"	"Biotin"	"Biotin"	"Biotin"	"Biotin"	"Biotin"	"Biotin"	"Biotin"	"Biotin"	"Biotin"	"Biotin"	"Biotin"	"Biotin"	"Biotin"	"Biotin"	"Biotin"	"Biotin"	"Biotin"	"Biotin"	"Biotin"	"Biotin"	"Biotin"	"Biotin"	"Biotin"	"Biotin"	"Biotin"	"Biotin"	"Biotin"	"Biotin"	"Biotin"	"Biotin"	"Biotin"	"Biotin"	"Biotin"	"Biotin"	"Biotin"	"Biotin"	"Biotin"	"Biotin"	"Biotin"	"Biotin"	"Biotin"	"Biotin"	"Biotin"	"Biotin"	"Biotin"	"Biotin"	"Biotin"	"Biotin"	"Biotin"	"Biotin"	"Biotin"	"Biotin"	"Biotin"	"Biotin"	"Biotin"	"Biotin"	"Biotin"	"Biotin"	"Biotin"	"Biotin"	"Biotin"	"Biotin"	"Biotin"	"Biotin"	"Biotin"	"Biotin"	"Biotin"	"Biotin"	"Biotin"	"Biotin"	"Biotin"	"Biotin"	"Biotin"	"Biotin"	"Biotin"	"Biotin"	"Biotin"	"Biotin"	"Biotin"	"Biotin"	"Biotin"	"Biotin"	"Biotin"	"Biotin"	"Biotin"	"Biotin"	"Biotin"	"Biotin"	"Biotin"	"Biotin"	"Biotin"	"Biotin"	"Biotin"	"Biotin"	"Biotin"	"Biotin"	"Biotin"	"Biotin"	"Biotin"	"Biotin"	"Biotin"	"Biotin"	"Biotin"	"Biotin"	"Biotin"	"Biotin"	"Biotin"	"Biotin"	"Biotin"	"Biotin"	"Biotin"	"Biotin"	"Biotin"	"Biotin"	"Biotin"	"Biotin"	"Biotin"	"Biotin"	"Biotin"	"Biotin"	"Biotin"	"Biotin"	"Biotin"	"Biotin"	"Biotin"	"Biotin"	"Biotin"	"Biotin"	"Biotin"	"Biotin"	"Biotin"	"Biotin"	"Biotin"	"Biotin"	"Biotin"
!Sample_label_protocol_ch1	"500 ng of RNA from each sample were reverse transcribed into cDNA and thereby labeled with biotin-UTP following manufacturer protocols."	"500 ng of RNA from each sample were reverse transcribed into cDNA and thereby labeled with biotin-UTP following manufacturer protocols."	"500 ng of RNA from each sample were reverse transcribed into cDNA and thereby labeled with biotin-UTP following manufacturer protocols."	"500 ng of RNA from each sample were reverse transcribed into cDNA and thereby labeled with biotin-UTP following manufacturer protocols."	"500 ng of RNA from each sample were reverse transcribed into cDNA and thereby labeled with biotin-UTP following manufacturer protocols."	"500 ng of RNA from each sample were reverse transcribed into cDNA and thereby labeled with biotin-UTP following manufacturer protocols."	"500 ng of RNA from each sample were reverse transcribed into cDNA and thereby labeled with biotin-UTP following manufacturer protocols."	"500 ng of RNA from each sample were reverse transcribed into cDNA and thereby labeled with biotin-UTP following manufacturer protocols."	"500 ng of RNA from each sample were reverse transcribed into cDNA and thereby labeled with biotin-UTP following manufacturer protocols."	"500 ng of RNA from each sample were reverse transcribed into cDNA and thereby labeled with biotin-UTP following manufacturer protocols."	"500 ng of RNA from each sample were reverse transcribed into cDNA and thereby labeled with biotin-UTP following manufacturer protocols."	"500 ng of RNA from each sample were reverse transcribed into cDNA and thereby labeled with biotin-UTP following manufacturer protocols."	"500 ng of RNA from each sample were reverse transcribed into cDNA and thereby labeled with biotin-UTP following manufacturer protocols."	"500 ng of RNA from each sample were reverse transcribed into cDNA and thereby labeled with biotin-UTP following manufacturer protocols."	"500 ng of RNA from each sample were reverse transcribed into cDNA and thereby labeled with biotin-UTP following manufacturer protocols."	"500 ng of RNA from each sample were reverse transcribed into cDNA and thereby labeled with biotin-UTP following manufacturer protocols."	"500 ng of RNA from each sample were reverse transcribed into cDNA and thereby labeled with biotin-UTP following manufacturer protocols."	"500 ng of RNA from each sample were reverse transcribed into cDNA and thereby labeled with biotin-UTP following manufacturer protocols."	"500 ng of RNA from each sample were reverse transcribed into cDNA and thereby labeled with biotin-UTP following manufacturer protocols."	"500 ng of RNA from each sample were reverse transcribed into cDNA and thereby labeled with biotin-UTP following manufacturer protocols."	"500 ng of RNA from each sample were reverse transcribed into cDNA and thereby labeled with biotin-UTP following manufacturer protocols."	"500 ng of RNA from each sample were reverse transcribed into cDNA and thereby labeled with biotin-UTP following manufacturer protocols."	"500 ng of RNA from each sample were reverse transcribed into cDNA and thereby labeled with biotin-UTP following manufacturer protocols."	"500 ng of RNA from each sample were reverse transcribed into cDNA and thereby labeled with biotin-UTP following manufacturer protocols."	"500 ng of RNA from each sample were reverse transcribed into cDNA and thereby labeled with biotin-UTP following manufacturer protocols."	"500 ng of RNA from each sample were reverse transcribed into cDNA and thereby labeled with biotin-UTP following manufacturer protocols."	"500 ng of RNA from each sample were reverse transcribed into cDNA and thereby labeled with biotin-UTP following manufacturer protocols."	"500 ng of RNA from each sample were reverse transcribed into cDNA and thereby labeled with biotin-UTP following manufacturer protocols."	"500 ng of RNA from each sample were reverse transcribed into cDNA and thereby labeled with biotin-UTP following manufacturer protocols."	"500 ng of RNA from each sample were reverse transcribed into cDNA and thereby labeled with biotin-UTP following manufacturer protocols."	"500 ng of RNA from each sample were reverse transcribed into cDNA and thereby labeled with biotin-UTP following manufacturer protocols."	"500 ng of RNA from each sample were reverse transcribed into cDNA and thereby labeled with biotin-UTP following manufacturer protocols."	"500 ng of RNA from each sample were reverse transcribed into cDNA and thereby labeled with biotin-UTP following manufacturer protocols."	"500 ng of RNA from each sample were reverse transcribed into cDNA and thereby labeled with biotin-UTP following manufacturer protocols."	"500 ng of RNA from each sample were reverse transcribed into cDNA and thereby labeled with biotin-UTP following manufacturer protocols."	"500 ng of RNA from each sample were reverse transcribed into cDNA and thereby labeled with biotin-UTP following manufacturer protocols."	"500 ng of RNA from each sample were reverse transcribed into cDNA and thereby labeled with biotin-UTP following manufacturer protocols."	"500 ng of RNA from each sample were reverse transcribed into cDNA and thereby labeled with biotin-UTP following manufacturer protocols."	"500 ng of RNA from each sample were reverse transcribed into cDNA and thereby labeled with biotin-UTP following manufacturer protocols."	"500 ng of RNA from each sample were reverse transcribed into cDNA and thereby labeled with biotin-UTP following manufacturer protocols."	"500 ng of RNA from each sample were reverse transcribed into cDNA and thereby labeled with biotin-UTP following manufacturer protocols."	"500 ng of RNA from each sample were reverse transcribed into cDNA and thereby labeled with biotin-UTP following manufacturer protocols."	"500 ng of RNA from each sample were reverse transcribed into cDNA and thereby labeled with biotin-UTP following manufacturer protocols."	"500 ng of RNA from each sample were reverse transcribed into cDNA and thereby labeled with biotin-UTP following manufacturer protocols."	"500 ng of RNA from each sample were reverse transcribed into cDNA and thereby labeled with biotin-UTP following manufacturer protocols."	"500 ng of RNA from each sample were reverse transcribed into cDNA and thereby labeled with biotin-UTP following manufacturer protocols."	"500 ng of RNA from each sample were reverse transcribed into cDNA and thereby labeled with biotin-UTP following manufacturer protocols."	"500 ng of RNA from each sample were reverse transcribed into cDNA and thereby labeled with biotin-UTP following manufacturer protocols."	"500 ng of RNA from each sample were reverse transcribed into cDNA and thereby labeled with biotin-UTP following manufacturer protocols."	"500 ng of RNA from each sample were reverse transcribed into cDNA and thereby labeled with biotin-UTP following manufacturer protocols."	"500 ng of RNA from each sample were reverse transcribed into cDNA and thereby labeled with biotin-UTP following manufacturer protocols."	"500 ng of RNA from each sample were reverse transcribed into cDNA and thereby labeled with biotin-UTP following manufacturer protocols."	"500 ng of RNA from each sample were reverse transcribed into cDNA and thereby labeled with biotin-UTP following manufacturer protocols."	"500 ng of RNA from each sample were reverse transcribed into cDNA and thereby labeled with biotin-UTP following manufacturer protocols."	"500 ng of RNA from each sample were reverse transcribed into cDNA and thereby labeled with biotin-UTP following manufacturer protocols."	"500 ng of RNA from each sample were reverse transcribed into cDNA and thereby labeled with biotin-UTP following manufacturer protocols."	"500 ng of RNA from each sample were reverse transcribed into cDNA and thereby labeled with biotin-UTP following manufacturer protocols."	"500 ng of RNA from each sample were reverse transcribed into cDNA and thereby labeled with biotin-UTP following manufacturer protocols."	"500 ng of RNA from each sample were reverse transcribed into cDNA and thereby labeled with biotin-UTP following manufacturer protocols."	"500 ng of RNA from each sample were reverse transcribed into cDNA and thereby labeled with biotin-UTP following manufacturer protocols."	"500 ng of RNA from each sample were reverse transcribed into cDNA and thereby labeled with biotin-UTP following manufacturer protocols."	"500 ng of RNA from each sample were reverse transcribed into cDNA and thereby labeled with biotin-UTP following manufacturer protocols."	"500 ng of RNA from each sample were reverse transcribed into cDNA and thereby labeled with biotin-UTP following manufacturer protocols."	"500 ng of RNA from each sample were reverse transcribed into cDNA and thereby labeled with biotin-UTP following manufacturer protocols."	"500 ng of RNA from each sample were reverse transcribed into cDNA and thereby labeled with biotin-UTP following manufacturer protocols."	"500 ng of RNA from each sample were reverse transcribed into cDNA and thereby labeled with biotin-UTP following manufacturer protocols."	"500 ng of RNA from each sample were reverse transcribed into cDNA and thereby labeled with biotin-UTP following manufacturer protocols."	"500 ng of RNA from each sample were reverse transcribed into cDNA and thereby labeled with biotin-UTP following manufacturer protocols."	"500 ng of RNA from each sample were reverse transcribed into cDNA and thereby labeled with biotin-UTP following manufacturer protocols."	"500 ng of RNA from each sample were reverse transcribed into cDNA and thereby labeled with biotin-UTP following manufacturer protocols."	"500 ng of RNA from each sample were reverse transcribed into cDNA and thereby labeled with biotin-UTP following manufacturer protocols."	"500 ng of RNA from each sample were reverse transcribed into cDNA and thereby labeled with biotin-UTP following manufacturer protocols."	"500 ng of RNA from each sample were reverse transcribed into cDNA and thereby labeled with biotin-UTP following manufacturer protocols."	"500 ng of RNA from each sample were reverse transcribed into cDNA and thereby labeled with biotin-UTP following manufacturer protocols."	"500 ng of RNA from each sample were reverse transcribed into cDNA and thereby labeled with biotin-UTP following manufacturer protocols."	"500 ng of RNA from each sample were reverse transcribed into cDNA and thereby labeled with biotin-UTP following manufacturer protocols."	"500 ng of RNA from each sample were reverse transcribed into cDNA and thereby labeled with biotin-UTP following manufacturer protocols."	"500 ng of RNA from each sample were reverse transcribed into cDNA and thereby labeled with biotin-UTP following manufacturer protocols."	"500 ng of RNA from each sample were reverse transcribed into cDNA and thereby labeled with biotin-UTP following manufacturer protocols."	"500 ng of RNA from each sample were reverse transcribed into cDNA and thereby labeled with biotin-UTP following manufacturer protocols."	"500 ng of RNA from each sample were reverse transcribed into cDNA and thereby labeled with biotin-UTP following manufacturer protocols."	"500 ng of RNA from each sample were reverse transcribed into cDNA and thereby labeled with biotin-UTP following manufacturer protocols."	"500 ng of RNA from each sample were reverse transcribed into cDNA and thereby labeled with biotin-UTP following manufacturer protocols."	"500 ng of RNA from each sample were reverse transcribed into cDNA and thereby labeled with biotin-UTP following manufacturer protocols."	"500 ng of RNA from each sample were reverse transcribed into cDNA and thereby labeled with biotin-UTP following manufacturer protocols."	"500 ng of RNA from each sample were reverse transcribed into cDNA and thereby labeled with biotin-UTP following manufacturer protocols."	"500 ng of RNA from each sample were reverse transcribed into cDNA and thereby labeled with biotin-UTP following manufacturer protocols."	"500 ng of RNA from each sample were reverse transcribed into cDNA and thereby labeled with biotin-UTP following manufacturer protocols."	"500 ng of RNA from each sample were reverse transcribed into cDNA and thereby labeled with biotin-UTP following manufacturer protocols."	"500 ng of RNA from each sample were reverse transcribed into cDNA and thereby labeled with biotin-UTP following manufacturer protocols."	"500 ng of RNA from each sample were reverse transcribed into cDNA and thereby labeled with biotin-UTP following manufacturer protocols."	"500 ng of RNA from each sample were reverse transcribed into cDNA and thereby labeled with biotin-UTP following manufacturer protocols."	"500 ng of RNA from each sample were reverse transcribed into cDNA and thereby labeled with biotin-UTP following manufacturer protocols."	"500 ng of RNA from each sample were reverse transcribed into cDNA and thereby labeled with biotin-UTP following manufacturer protocols."	"500 ng of RNA from each sample were reverse transcribed into cDNA and thereby labeled with biotin-UTP following manufacturer protocols."	"500 ng of RNA from each sample were reverse transcribed into cDNA and thereby labeled with biotin-UTP following manufacturer protocols."	"500 ng of RNA from each sample were reverse transcribed into cDNA and thereby labeled with biotin-UTP following manufacturer protocols."	"500 ng of RNA from each sample were reverse transcribed into cDNA and thereby labeled with biotin-UTP following manufacturer protocols."	"500 ng of RNA from each sample were reverse transcribed into cDNA and thereby labeled with biotin-UTP following manufacturer protocols."	"500 ng of RNA from each sample were reverse transcribed into cDNA and thereby labeled with biotin-UTP following manufacturer protocols."	"500 ng of RNA from each sample were reverse transcribed into cDNA and thereby labeled with biotin-UTP following manufacturer protocols."	"500 ng of RNA from each sample were reverse transcribed into cDNA and thereby labeled with biotin-UTP following manufacturer protocols."	"500 ng of RNA from each sample were reverse transcribed into cDNA and thereby labeled with biotin-UTP following manufacturer protocols."	"500 ng of RNA from each sample were reverse transcribed into cDNA and thereby labeled with biotin-UTP following manufacturer protocols."	"500 ng of RNA from each sample were reverse transcribed into cDNA and thereby labeled with biotin-UTP following manufacturer protocols."	"500 ng of RNA from each sample were reverse transcribed into cDNA and thereby labeled with biotin-UTP following manufacturer protocols."	"500 ng of RNA from each sample were reverse transcribed into cDNA and thereby labeled with biotin-UTP following manufacturer protocols."	"500 ng of RNA from each sample were reverse transcribed into cDNA and thereby labeled with biotin-UTP following manufacturer protocols."	"500 ng of RNA from each sample were reverse transcribed into cDNA and thereby labeled with biotin-UTP following manufacturer protocols."	"500 ng of RNA from each sample were reverse transcribed into cDNA and thereby labeled with biotin-UTP following manufacturer protocols."	"500 ng of RNA from each sample were reverse transcribed into cDNA and thereby labeled with biotin-UTP following manufacturer protocols."	"500 ng of RNA from each sample were reverse transcribed into cDNA and thereby labeled with biotin-UTP following manufacturer protocols."	"500 ng of RNA from each sample were reverse transcribed into cDNA and thereby labeled with biotin-UTP following manufacturer protocols."	"500 ng of RNA from each sample were reverse transcribed into cDNA and thereby labeled with biotin-UTP following manufacturer protocols."	"500 ng of RNA from each sample were reverse transcribed into cDNA and thereby labeled with biotin-UTP following manufacturer protocols."	"500 ng of RNA from each sample were reverse transcribed into cDNA and thereby labeled with biotin-UTP following manufacturer protocols."	"500 ng of RNA from each sample were reverse transcribed into cDNA and thereby labeled with biotin-UTP following manufacturer protocols."	"500 ng of RNA from each sample were reverse transcribed into cDNA and thereby labeled with biotin-UTP following manufacturer protocols."	"500 ng of RNA from each sample were reverse transcribed into cDNA and thereby labeled with biotin-UTP following manufacturer protocols."	"500 ng of RNA from each sample were reverse transcribed into cDNA and thereby labeled with biotin-UTP following manufacturer protocols."	"500 ng of RNA from each sample were reverse transcribed into cDNA and thereby labeled with biotin-UTP following manufacturer protocols."	"500 ng of RNA from each sample were reverse transcribed into cDNA and thereby labeled with biotin-UTP following manufacturer protocols."	"500 ng of RNA from each sample were reverse transcribed into cDNA and thereby labeled with biotin-UTP following manufacturer protocols."	"500 ng of RNA from each sample were reverse transcribed into cDNA and thereby labeled with biotin-UTP following manufacturer protocols."	"500 ng of RNA from each sample were reverse transcribed into cDNA and thereby labeled with biotin-UTP following manufacturer protocols."	"500 ng of RNA from each sample were reverse transcribed into cDNA and thereby labeled with biotin-UTP following manufacturer protocols."	"500 ng of RNA from each sample were reverse transcribed into cDNA and thereby labeled with biotin-UTP following manufacturer protocols."	"500 ng of RNA from each sample were reverse transcribed into cDNA and thereby labeled with biotin-UTP following manufacturer protocols."	"500 ng of RNA from each sample were reverse transcribed into cDNA and thereby labeled with biotin-UTP following manufacturer protocols."	"500 ng of RNA from each sample were reverse transcribed into cDNA and thereby labeled with biotin-UTP following manufacturer protocols."	"500 ng of RNA from each sample were reverse transcribed into cDNA and thereby labeled with biotin-UTP following manufacturer protocols."	"500 ng of RNA from each sample were reverse transcribed into cDNA and thereby labeled with biotin-UTP following manufacturer protocols."	"500 ng of RNA from each sample were reverse transcribed into cDNA and thereby labeled with biotin-UTP following manufacturer protocols."	"500 ng of RNA from each sample were reverse transcribed into cDNA and thereby labeled with biotin-UTP following manufacturer protocols."	"500 ng of RNA from each sample were reverse transcribed into cDNA and thereby labeled with biotin-UTP following manufacturer protocols."	"500 ng of RNA from each sample were reverse transcribed into cDNA and thereby labeled with biotin-UTP following manufacturer protocols."	"500 ng of RNA from each sample were reverse transcribed into cDNA and thereby labeled with biotin-UTP following manufacturer protocols."	"500 ng of RNA from each sample were reverse transcribed into cDNA and thereby labeled with biotin-UTP following manufacturer protocols."	"500 ng of RNA from each sample were reverse transcribed into cDNA and thereby labeled with biotin-UTP following manufacturer protocols."	"500 ng of RNA from each sample were reverse transcribed into cDNA and thereby labeled with biotin-UTP following manufacturer protocols."	"500 ng of RNA from each sample were reverse transcribed into cDNA and thereby labeled with biotin-UTP following manufacturer protocols."	"500 ng of RNA from each sample were reverse transcribed into cDNA and thereby labeled with biotin-UTP following manufacturer protocols."	"500 ng of RNA from each sample were reverse transcribed into cDNA and thereby labeled with biotin-UTP following manufacturer protocols."	"500 ng of RNA from each sample were reverse transcribed into cDNA and thereby labeled with biotin-UTP following manufacturer protocols."	"500 ng of RNA from each sample were reverse transcribed into cDNA and thereby labeled with biotin-UTP following manufacturer protocols."	"500 ng of RNA from each sample were reverse transcribed into cDNA and thereby labeled with biotin-UTP following manufacturer protocols."	"500 ng of RNA from each sample were reverse transcribed into cDNA and thereby labeled with biotin-UTP following manufacturer protocols."	"500 ng of RNA from each sample were reverse transcribed into cDNA and thereby labeled with biotin-UTP following manufacturer protocols."	"500 ng of RNA from each sample were reverse transcribed into cDNA and thereby labeled with biotin-UTP following manufacturer protocols."	"500 ng of RNA from each sample were reverse transcribed into cDNA and thereby labeled with biotin-UTP following manufacturer protocols."	"500 ng of RNA from each sample were reverse transcribed into cDNA and thereby labeled with biotin-UTP following manufacturer protocols."	"500 ng of RNA from each sample were reverse transcribed into cDNA and thereby labeled with biotin-UTP following manufacturer protocols."	"500 ng of RNA from each sample were reverse transcribed into cDNA and thereby labeled with biotin-UTP following manufacturer protocols."	"500 ng of RNA from each sample were reverse transcribed into cDNA and thereby labeled with biotin-UTP following manufacturer protocols."	"500 ng of RNA from each sample were reverse transcribed into cDNA and thereby labeled with biotin-UTP following manufacturer protocols."	"500 ng of RNA from each sample were reverse transcribed into cDNA and thereby labeled with biotin-UTP following manufacturer protocols."	"500 ng of RNA from each sample were reverse transcribed into cDNA and thereby labeled with biotin-UTP following manufacturer protocols."	"500 ng of RNA from each sample were reverse transcribed into cDNA and thereby labeled with biotin-UTP following manufacturer protocols."	"500 ng of RNA from each sample were reverse transcribed into cDNA and thereby labeled with biotin-UTP following manufacturer protocols."	"500 ng of RNA from each sample were reverse transcribed into cDNA and thereby labeled with biotin-UTP following manufacturer protocols."	"500 ng of RNA from each sample were reverse transcribed into cDNA and thereby labeled with biotin-UTP following manufacturer protocols."	"500 ng of RNA from each sample were reverse transcribed into cDNA and thereby labeled with biotin-UTP following manufacturer protocols."	"500 ng of RNA from each sample were reverse transcribed into cDNA and thereby labeled with biotin-UTP following manufacturer protocols."	"500 ng of RNA from each sample were reverse transcribed into cDNA and thereby labeled with biotin-UTP following manufacturer protocols."	"500 ng of RNA from each sample were reverse transcribed into cDNA and thereby labeled with biotin-UTP following manufacturer protocols."	"500 ng of RNA from each sample were reverse transcribed into cDNA and thereby labeled with biotin-UTP following manufacturer protocols."	"500 ng of RNA from each sample were reverse transcribed into cDNA and thereby labeled with biotin-UTP following manufacturer protocols."
!Sample_taxid_ch1	"9606"	"9606"	"9606"	"9606"	"9606"	"9606"	"9606"	"9606"	"9606"	"9606"	"9606"	"9606"	"9606"	"9606"	"9606"	"9606"	"9606"	"9606"	"9606"	"9606"	"9606"	"9606"	"9606"	"9606"	"9606"	"9606"	"9606"	"9606"	"9606"	"9606"	"9606"	"9606"	"9606"	"9606"	"9606"	"9606"	"9606"	"9606"	"9606"	"9606"	"9606"	"9606"	"9606"	"9606"	"9606"	"9606"	"9606"	"9606"	"9606"	"9606"	"9606"	"9606"	"9606"	"9606"	"9606"	"9606"	"9606"	"9606"	"9606"	"9606"	"9606"	"9606"	"9606"	"9606"	"9606"	"9606"	"9606"	"9606"	"9606"	"9606"	"9606"	"9606"	"9606"	"9606"	"9606"	"9606"	"9606"	"9606"	"9606"	"9606"	"9606"	"9606"	"9606"	"9606"	"9606"	"9606"	"9606"	"9606"	"9606"	"9606"	"9606"	"9606"	"9606"	"9606"	"9606"	"9606"	"9606"	"9606"	"9606"	"9606"	"9606"	"9606"	"9606"	"9606"	"9606"	"9606"	"9606"	"9606"	"9606"	"9606"	"9606"	"9606"	"9606"	"9606"	"9606"	"9606"	"9606"	"9606"	"9606"	"9606"	"9606"	"9606"	"9606"	"9606"	"9606"	"9606"	"9606"	"9606"	"9606"	"9606"	"9606"	"9606"	"9606"	"9606"	"9606"	"9606"	"9606"	"9606"	"9606"	"9606"	"9606"	"9606"	"9606"	"9606"	"9606"	"9606"	"9606"	"9606"	"9606"	"9606"	"9606"	"9606"	"9606"	"9606"	"9606"	"9606"	"9606"	"9606"	"9606"	"9606"	"9606"	"9606"	"9606"	"9606"	"9606"	"9606"	"9606"
!Sample_hyb_protocol	"Illumina HumanHT-12 v4 Expression BeadChip arrays using Illumina standard protocol."	"Illumina HumanHT-12 v4 Expression BeadChip arrays using Illumina standard protocol."	"Illumina HumanHT-12 v4 Expression BeadChip arrays using Illumina standard protocol."	"Illumina HumanHT-12 v4 Expression BeadChip arrays using Illumina standard protocol."	"Illumina HumanHT-12 v4 Expression BeadChip arrays using Illumina standard protocol."	"Illumina HumanHT-12 v4 Expression BeadChip arrays using Illumina standard protocol."	"Illumina HumanHT-12 v4 Expression BeadChip arrays using Illumina standard protocol."	"Illumina HumanHT-12 v4 Expression BeadChip arrays using Illumina standard protocol."	"Illumina HumanHT-12 v4 Expression BeadChip arrays using Illumina standard protocol."	"Illumina HumanHT-12 v4 Expression BeadChip arrays using Illumina standard protocol."	"Illumina HumanHT-12 v4 Expression BeadChip arrays using Illumina standard protocol."	"Illumina HumanHT-12 v4 Expression BeadChip arrays using Illumina standard protocol."	"Illumina HumanHT-12 v4 Expression BeadChip arrays using Illumina standard protocol."	"Illumina HumanHT-12 v4 Expression BeadChip arrays using Illumina standard protocol."	"Illumina HumanHT-12 v4 Expression BeadChip arrays using Illumina standard protocol."	"Illumina HumanHT-12 v4 Expression BeadChip arrays using Illumina standard protocol."	"Illumina HumanHT-12 v4 Expression BeadChip arrays using Illumina standard protocol."	"Illumina HumanHT-12 v4 Expression BeadChip arrays using Illumina standard protocol."	"Illumina HumanHT-12 v4 Expression BeadChip arrays using Illumina standard protocol."	"Illumina HumanHT-12 v4 Expression BeadChip arrays using Illumina standard protocol."	"Illumina HumanHT-12 v4 Expression BeadChip arrays using Illumina standard protocol."	"Illumina HumanHT-12 v4 Expression BeadChip arrays using Illumina standard protocol."	"Illumina HumanHT-12 v4 Expression BeadChip arrays using Illumina standard protocol."	"Illumina HumanHT-12 v4 Expression BeadChip arrays using Illumina standard protocol."	"Illumina HumanHT-12 v4 Expression BeadChip arrays using Illumina standard protocol."	"Illumina HumanHT-12 v4 Expression BeadChip arrays using Illumina standard protocol."	"Illumina HumanHT-12 v4 Expression BeadChip arrays using Illumina standard protocol."	"Illumina HumanHT-12 v4 Expression BeadChip arrays using Illumina standard protocol."	"Illumina HumanHT-12 v4 Expression BeadChip arrays using Illumina standard protocol."	"Illumina HumanHT-12 v4 Expression BeadChip arrays using Illumina standard protocol."	"Illumina HumanHT-12 v4 Expression BeadChip arrays using Illumina standard protocol."	"Illumina HumanHT-12 v4 Expression BeadChip arrays using Illumina standard protocol."	"Illumina HumanHT-12 v4 Expression BeadChip arrays using Illumina standard protocol."	"Illumina HumanHT-12 v4 Expression BeadChip arrays using Illumina standard protocol."	"Illumina HumanHT-12 v4 Expression BeadChip arrays using Illumina standard protocol."	"Illumina HumanHT-12 v4 Expression BeadChip arrays using Illumina standard protocol."	"Illumina HumanHT-12 v4 Expression BeadChip arrays using Illumina standard protocol."	"Illumina HumanHT-12 v4 Expression BeadChip arrays using Illumina standard protocol."	"Illumina HumanHT-12 v4 Expression BeadChip arrays using Illumina standard protocol."	"Illumina HumanHT-12 v4 Expression BeadChip arrays using Illumina standard protocol."	"Illumina HumanHT-12 v4 Expression BeadChip arrays using Illumina standard protocol."	"Illumina HumanHT-12 v4 Expression BeadChip arrays using Illumina standard protocol."	"Illumina HumanHT-12 v4 Expression BeadChip arrays using Illumina standard protocol."	"Illumina HumanHT-12 v4 Expression BeadChip arrays using Illumina standard protocol."	"Illumina HumanHT-12 v4 Expression BeadChip arrays using Illumina standard protocol."	"Illumina HumanHT-12 v4 Expression BeadChip arrays using Illumina standard protocol."	"Illumina HumanHT-12 v4 Expression BeadChip arrays using Illumina standard protocol."	"Illumina HumanHT-12 v4 Expression BeadChip arrays using Illumina standard protocol."	"Illumina HumanHT-12 v4 Expression BeadChip arrays using Illumina standard protocol."	"Illumina HumanHT-12 v4 Expression BeadChip arrays using Illumina standard protocol."	"Illumina HumanHT-12 v4 Expression BeadChip arrays using Illumina standard protocol."	"Illumina HumanHT-12 v4 Expression BeadChip arrays using Illumina standard protocol."	"Illumina HumanHT-12 v4 Expression BeadChip arrays using Illumina standard protocol."	"Illumina HumanHT-12 v4 Expression BeadChip arrays using Illumina standard protocol."	"Illumina HumanHT-12 v4 Expression BeadChip arrays using Illumina standard protocol."	"Illumina HumanHT-12 v4 Expression BeadChip arrays using Illumina standard protocol."	"Illumina HumanHT-12 v4 Expression BeadChip arrays using Illumina standard protocol."	"Illumina HumanHT-12 v4 Expression BeadChip arrays using Illumina standard protocol."	"Illumina HumanHT-12 v4 Expression BeadChip arrays using Illumina standard protocol."	"Illumina HumanHT-12 v4 Expression BeadChip arrays using Illumina standard protocol."	"Illumina HumanHT-12 v4 Expression BeadChip arrays using Illumina standard protocol."	"Illumina HumanHT-12 v4 Expression BeadChip arrays using Illumina standard protocol."	"Illumina HumanHT-12 v4 Expression BeadChip arrays using Illumina standard protocol."	"Illumina HumanHT-12 v4 Expression BeadChip arrays using Illumina standard protocol."	"Illumina HumanHT-12 v4 Expression BeadChip arrays using Illumina standard protocol."	"Illumina HumanHT-12 v4 Expression BeadChip arrays using Illumina standard protocol."	"Illumina HumanHT-12 v4 Expression BeadChip arrays using Illumina standard protocol."	"Illumina HumanHT-12 v4 Expression BeadChip arrays using Illumina standard protocol."	"Illumina HumanHT-12 v4 Expression BeadChip arrays using Illumina standard protocol."	"Illumina HumanHT-12 v4 Expression BeadChip arrays using Illumina standard protocol."	"Illumina HumanHT-12 v4 Expression BeadChip arrays using Illumina standard protocol."	"Illumina HumanHT-12 v4 Expression BeadChip arrays using Illumina standard protocol."	"Illumina HumanHT-12 v4 Expression BeadChip arrays using Illumina standard protocol."	"Illumina HumanHT-12 v4 Expression BeadChip arrays using Illumina standard protocol."	"Illumina HumanHT-12 v4 Expression BeadChip arrays using Illumina standard protocol."	"Illumina HumanHT-12 v4 Expression BeadChip arrays using Illumina standard protocol."	"Illumina HumanHT-12 v4 Expression BeadChip arrays using Illumina standard protocol."	"Illumina HumanHT-12 v4 Expression BeadChip arrays using Illumina standard protocol."	"Illumina HumanHT-12 v4 Expression BeadChip arrays using Illumina standard protocol."	"Illumina HumanHT-12 v4 Expression BeadChip arrays using Illumina standard protocol."	"Illumina HumanHT-12 v4 Expression BeadChip arrays using Illumina standard protocol."	"Illumina HumanHT-12 v4 Expression BeadChip arrays using Illumina standard protocol."	"Illumina HumanHT-12 v4 Expression BeadChip arrays using Illumina standard protocol."	"Illumina HumanHT-12 v4 Expression BeadChip arrays using Illumina standard protocol."	"Illumina HumanHT-12 v4 Expression BeadChip arrays using Illumina standard protocol."	"Illumina HumanHT-12 v4 Expression BeadChip arrays using Illumina standard protocol."	"Illumina HumanHT-12 v4 Expression BeadChip arrays using Illumina standard protocol."	"Illumina HumanHT-12 v4 Expression BeadChip arrays using Illumina standard protocol."	"Illumina HumanHT-12 v4 Expression BeadChip arrays using Illumina standard protocol."	"Illumina HumanHT-12 v4 Expression BeadChip arrays using Illumina standard protocol."	"Illumina HumanHT-12 v4 Expression BeadChip arrays using Illumina standard protocol."	"Illumina HumanHT-12 v4 Expression BeadChip arrays using Illumina standard protocol."	"Illumina HumanHT-12 v4 Expression BeadChip arrays using Illumina standard protocol."	"Illumina HumanHT-12 v4 Expression BeadChip arrays using Illumina standard protocol."	"Illumina HumanHT-12 v4 Expression BeadChip arrays using Illumina standard protocol."	"Illumina HumanHT-12 v4 Expression BeadChip arrays using Illumina standard protocol."	"Illumina HumanHT-12 v4 Expression BeadChip arrays using Illumina standard protocol."	"Illumina HumanHT-12 v4 Expression BeadChip arrays using Illumina standard protocol."	"Illumina HumanHT-12 v4 Expression BeadChip arrays using Illumina standard protocol."	"Illumina HumanHT-12 v4 Expression BeadChip arrays using Illumina standard protocol."	"Illumina HumanHT-12 v4 Expression BeadChip arrays using Illumina standard protocol."	"Illumina HumanHT-12 v4 Expression BeadChip arrays using Illumina standard protocol."	"Illumina HumanHT-12 v4 Expression BeadChip arrays using Illumina standard protocol."	"Illumina HumanHT-12 v4 Expression BeadChip arrays using Illumina standard protocol."	"Illumina HumanHT-12 v4 Expression BeadChip arrays using Illumina standard protocol."	"Illumina HumanHT-12 v4 Expression BeadChip arrays using Illumina standard protocol."	"Illumina HumanHT-12 v4 Expression BeadChip arrays using Illumina standard protocol."	"Illumina HumanHT-12 v4 Expression BeadChip arrays using Illumina standard protocol."	"Illumina HumanHT-12 v4 Expression BeadChip arrays using Illumina standard protocol."	"Illumina HumanHT-12 v4 Expression BeadChip arrays using Illumina standard protocol."	"Illumina HumanHT-12 v4 Expression BeadChip arrays using Illumina standard protocol."	"Illumina HumanHT-12 v4 Expression BeadChip arrays using Illumina standard protocol."	"Illumina HumanHT-12 v4 Expression BeadChip arrays using Illumina standard protocol."	"Illumina HumanHT-12 v4 Expression BeadChip arrays using Illumina standard protocol."	"Illumina HumanHT-12 v4 Expression BeadChip arrays using Illumina standard protocol."	"Illumina HumanHT-12 v4 Expression BeadChip arrays using Illumina standard protocol."	"Illumina HumanHT-12 v4 Expression BeadChip arrays using Illumina standard protocol."	"Illumina HumanHT-12 v4 Expression BeadChip arrays using Illumina standard protocol."	"Illumina HumanHT-12 v4 Expression BeadChip arrays using Illumina standard protocol."	"Illumina HumanHT-12 v4 Expression BeadChip arrays using Illumina standard protocol."	"Illumina HumanHT-12 v4 Expression BeadChip arrays using Illumina standard protocol."	"Illumina HumanHT-12 v4 Expression BeadChip arrays using Illumina standard protocol."	"Illumina HumanHT-12 v4 Expression BeadChip arrays using Illumina standard protocol."	"Illumina HumanHT-12 v4 Expression BeadChip arrays using Illumina standard protocol."	"Illumina HumanHT-12 v4 Expression BeadChip arrays using Illumina standard protocol."	"Illumina HumanHT-12 v4 Expression BeadChip arrays using Illumina standard protocol."	"Illumina HumanHT-12 v4 Expression BeadChip arrays using Illumina standard protocol."	"Illumina HumanHT-12 v4 Expression BeadChip arrays using Illumina standard protocol."	"Illumina HumanHT-12 v4 Expression BeadChip arrays using Illumina standard protocol."	"Illumina HumanHT-12 v4 Expression BeadChip arrays using Illumina standard protocol."	"Illumina HumanHT-12 v4 Expression BeadChip arrays using Illumina standard protocol."	"Illumina HumanHT-12 v4 Expression BeadChip arrays using Illumina standard protocol."	"Illumina HumanHT-12 v4 Expression BeadChip arrays using Illumina standard protocol."	"Illumina HumanHT-12 v4 Expression BeadChip arrays using Illumina standard protocol."	"Illumina HumanHT-12 v4 Expression BeadChip arrays using Illumina standard protocol."	"Illumina HumanHT-12 v4 Expression BeadChip arrays using Illumina standard protocol."	"Illumina HumanHT-12 v4 Expression BeadChip arrays using Illumina standard protocol."	"Illumina HumanHT-12 v4 Expression BeadChip arrays using Illumina standard protocol."	"Illumina HumanHT-12 v4 Expression BeadChip arrays using Illumina standard protocol."	"Illumina HumanHT-12 v4 Expression BeadChip arrays using Illumina standard protocol."	"Illumina HumanHT-12 v4 Expression BeadChip arrays using Illumina standard protocol."	"Illumina HumanHT-12 v4 Expression BeadChip arrays using Illumina standard protocol."	"Illumina HumanHT-12 v4 Expression BeadChip arrays using Illumina standard protocol."	"Illumina HumanHT-12 v4 Expression BeadChip arrays using Illumina standard protocol."	"Illumina HumanHT-12 v4 Expression BeadChip arrays using Illumina standard protocol."	"Illumina HumanHT-12 v4 Expression BeadChip arrays using Illumina standard protocol."	"Illumina HumanHT-12 v4 Expression BeadChip arrays using Illumina standard protocol."	"Illumina HumanHT-12 v4 Expression BeadChip arrays using Illumina standard protocol."	"Illumina HumanHT-12 v4 Expression BeadChip arrays using Illumina standard protocol."	"Illumina HumanHT-12 v4 Expression BeadChip arrays using Illumina standard protocol."	"Illumina HumanHT-12 v4 Expression BeadChip arrays using Illumina standard protocol."	"Illumina HumanHT-12 v4 Expression BeadChip arrays using Illumina standard protocol."	"Illumina HumanHT-12 v4 Expression BeadChip arrays using Illumina standard protocol."	"Illumina HumanHT-12 v4 Expression BeadChip arrays using Illumina standard protocol."	"Illumina HumanHT-12 v4 Expression BeadChip arrays using Illumina standard protocol."	"Illumina HumanHT-12 v4 Expression BeadChip arrays using Illumina standard protocol."	"Illumina HumanHT-12 v4 Expression BeadChip arrays using Illumina standard protocol."	"Illumina HumanHT-12 v4 Expression BeadChip arrays using Illumina standard protocol."	"Illumina HumanHT-12 v4 Expression BeadChip arrays using Illumina standard protocol."	"Illumina HumanHT-12 v4 Expression BeadChip arrays using Illumina standard protocol."	"Illumina HumanHT-12 v4 Expression BeadChip arrays using Illumina standard protocol."	"Illumina HumanHT-12 v4 Expression BeadChip arrays using Illumina standard protocol."	"Illumina HumanHT-12 v4 Expression BeadChip arrays using Illumina standard protocol."	"Illumina HumanHT-12 v4 Expression BeadChip arrays using Illumina standard protocol."	"Illumina HumanHT-12 v4 Expression BeadChip arrays using Illumina standard protocol."	"Illumina HumanHT-12 v4 Expression BeadChip arrays using Illumina standard protocol."	"Illumina HumanHT-12 v4 Expression BeadChip arrays using Illumina standard protocol."
!Sample_scan_protocol	"BeadChips were scanned using the Illumina BeadArray Reader and the BeadScan Software (Illumina)."	"BeadChips were scanned using the Illumina BeadArray Reader and the BeadScan Software (Illumina)."	"BeadChips were scanned using the Illumina BeadArray Reader and the BeadScan Software (Illumina)."	"BeadChips were scanned using the Illumina BeadArray Reader and the BeadScan Software (Illumina)."	"BeadChips were scanned using the Illumina BeadArray Reader and the BeadScan Software (Illumina)."	"BeadChips were scanned using the Illumina BeadArray Reader and the BeadScan Software (Illumina)."	"BeadChips were scanned using the Illumina BeadArray Reader and the BeadScan Software (Illumina)."	"BeadChips were scanned using the Illumina BeadArray Reader and the BeadScan Software (Illumina)."	"BeadChips were scanned using the Illumina BeadArray Reader and the BeadScan Software (Illumina)."	"BeadChips were scanned using the Illumina BeadArray Reader and the BeadScan Software (Illumina)."	"BeadChips were scanned using the Illumina BeadArray Reader and the BeadScan Software (Illumina)."	"BeadChips were scanned using the Illumina BeadArray Reader and the BeadScan Software (Illumina)."	"BeadChips were scanned using the Illumina BeadArray Reader and the BeadScan Software (Illumina)."	"BeadChips were scanned using the Illumina BeadArray Reader and the BeadScan Software (Illumina)."	"BeadChips were scanned using the Illumina BeadArray Reader and the BeadScan Software (Illumina)."	"BeadChips were scanned using the Illumina BeadArray Reader and the BeadScan Software (Illumina)."	"BeadChips were scanned using the Illumina BeadArray Reader and the BeadScan Software (Illumina)."	"BeadChips were scanned using the Illumina BeadArray Reader and the BeadScan Software (Illumina)."	"BeadChips were scanned using the Illumina BeadArray Reader and the BeadScan Software (Illumina)."	"BeadChips were scanned using the Illumina BeadArray Reader and the BeadScan Software (Illumina)."	"BeadChips were scanned using the Illumina BeadArray Reader and the BeadScan Software (Illumina)."	"BeadChips were scanned using the Illumina BeadArray Reader and the BeadScan Software (Illumina)."	"BeadChips were scanned using the Illumina BeadArray Reader and the BeadScan Software (Illumina)."	"BeadChips were scanned using the Illumina BeadArray Reader and the BeadScan Software (Illumina)."	"BeadChips were scanned using the Illumina BeadArray Reader and the BeadScan Software (Illumina)."	"BeadChips were scanned using the Illumina BeadArray Reader and the BeadScan Software (Illumina)."	"BeadChips were scanned using the Illumina BeadArray Reader and the BeadScan Software (Illumina)."	"BeadChips were scanned using the Illumina BeadArray Reader and the BeadScan Software (Illumina)."	"BeadChips were scanned using the Illumina BeadArray Reader and the BeadScan Software (Illumina)."	"BeadChips were scanned using the Illumina BeadArray Reader and the BeadScan Software (Illumina)."	"BeadChips were scanned using the Illumina BeadArray Reader and the BeadScan Software (Illumina)."	"BeadChips were scanned using the Illumina BeadArray Reader and the BeadScan Software (Illumina)."	"BeadChips were scanned using the Illumina BeadArray Reader and the BeadScan Software (Illumina)."	"BeadChips were scanned using the Illumina BeadArray Reader and the BeadScan Software (Illumina)."	"BeadChips were scanned using the Illumina BeadArray Reader and the BeadScan Software (Illumina)."	"BeadChips were scanned using the Illumina BeadArray Reader and the BeadScan Software (Illumina)."	"BeadChips were scanned using the Illumina BeadArray Reader and the BeadScan Software (Illumina)."	"BeadChips were scanned using the Illumina BeadArray Reader and the BeadScan Software (Illumina)."	"BeadChips were scanned using the Illumina BeadArray Reader and the BeadScan Software (Illumina)."	"BeadChips were scanned using the Illumina BeadArray Reader and the BeadScan Software (Illumina)."	"BeadChips were scanned using the Illumina BeadArray Reader and the BeadScan Software (Illumina)."	"BeadChips were scanned using the Illumina BeadArray Reader and the BeadScan Software (Illumina)."	"BeadChips were scanned using the Illumina BeadArray Reader and the BeadScan Software (Illumina)."	"BeadChips were scanned using the Illumina BeadArray Reader and the BeadScan Software (Illumina)."	"BeadChips were scanned using the Illumina BeadArray Reader and the BeadScan Software (Illumina)."	"BeadChips were scanned using the Illumina BeadArray Reader and the BeadScan Software (Illumina)."	"BeadChips were scanned using the Illumina BeadArray Reader and the BeadScan Software (Illumina)."	"BeadChips were scanned using the Illumina BeadArray Reader and the BeadScan Software (Illumina)."	"BeadChips were scanned using the Illumina BeadArray Reader and the BeadScan Software (Illumina)."	"BeadChips were scanned using the Illumina BeadArray Reader and the BeadScan Software (Illumina)."	"BeadChips were scanned using the Illumina BeadArray Reader and the BeadScan Software (Illumina)."	"BeadChips were scanned using the Illumina BeadArray Reader and the BeadScan Software (Illumina)."	"BeadChips were scanned using the Illumina BeadArray Reader and the BeadScan Software (Illumina)."	"BeadChips were scanned using the Illumina BeadArray Reader and the BeadScan Software (Illumina)."	"BeadChips were scanned using the Illumina BeadArray Reader and the BeadScan Software (Illumina)."	"BeadChips were scanned using the Illumina BeadArray Reader and the BeadScan Software (Illumina)."	"BeadChips were scanned using the Illumina BeadArray Reader and the BeadScan Software (Illumina)."	"BeadChips were scanned using the Illumina BeadArray Reader and the BeadScan Software (Illumina)."	"BeadChips were scanned using the Illumina BeadArray Reader and the BeadScan Software (Illumina)."	"BeadChips were scanned using the Illumina BeadArray Reader and the BeadScan Software (Illumina)."	"BeadChips were scanned using the Illumina BeadArray Reader and the BeadScan Software (Illumina)."	"BeadChips were scanned using the Illumina BeadArray Reader and the BeadScan Software (Illumina)."	"BeadChips were scanned using the Illumina BeadArray Reader and the BeadScan Software (Illumina)."	"BeadChips were scanned using the Illumina BeadArray Reader and the BeadScan Software (Illumina)."	"BeadChips were scanned using the Illumina BeadArray Reader and the BeadScan Software (Illumina)."	"BeadChips were scanned using the Illumina BeadArray Reader and the BeadScan Software (Illumina)."	"BeadChips were scanned using the Illumina BeadArray Reader and the BeadScan Software (Illumina)."	"BeadChips were scanned using the Illumina BeadArray Reader and the BeadScan Software (Illumina)."	"BeadChips were scanned using the Illumina BeadArray Reader and the BeadScan Software (Illumina)."	"BeadChips were scanned using the Illumina BeadArray Reader and the BeadScan Software (Illumina)."	"BeadChips were scanned using the Illumina BeadArray Reader and the BeadScan Software (Illumina)."	"BeadChips were scanned using the Illumina BeadArray Reader and the BeadScan Software (Illumina)."	"BeadChips were scanned using the Illumina BeadArray Reader and the BeadScan Software (Illumina)."	"BeadChips were scanned using the Illumina BeadArray Reader and the BeadScan Software (Illumina)."	"BeadChips were scanned using the Illumina BeadArray Reader and the BeadScan Software (Illumina)."	"BeadChips were scanned using the Illumina BeadArray Reader and the BeadScan Software (Illumina)."	"BeadChips were scanned using the Illumina BeadArray Reader and the BeadScan Software (Illumina)."	"BeadChips were scanned using the Illumina BeadArray Reader and the BeadScan Software (Illumina)."	"BeadChips were scanned using the Illumina BeadArray Reader and the BeadScan Software (Illumina)."	"BeadChips were scanned using the Illumina BeadArray Reader and the BeadScan Software (Illumina)."	"BeadChips were scanned using the Illumina BeadArray Reader and the BeadScan Software (Illumina)."	"BeadChips were scanned using the Illumina BeadArray Reader and the BeadScan Software (Illumina)."	"BeadChips were scanned using the Illumina BeadArray Reader and the BeadScan Software (Illumina)."	"BeadChips were scanned using the Illumina BeadArray Reader and the BeadScan Software (Illumina)."	"BeadChips were scanned using the Illumina BeadArray Reader and the BeadScan Software (Illumina)."	"BeadChips were scanned using the Illumina BeadArray Reader and the BeadScan Software (Illumina)."	"BeadChips were scanned using the Illumina BeadArray Reader and the BeadScan Software (Illumina)."	"BeadChips were scanned using the Illumina BeadArray Reader and the BeadScan Software (Illumina)."	"BeadChips were scanned using the Illumina BeadArray Reader and the BeadScan Software (Illumina)."	"BeadChips were scanned using the Illumina BeadArray Reader and the BeadScan Software (Illumina)."	"BeadChips were scanned using the Illumina BeadArray Reader and the BeadScan Software (Illumina)."	"BeadChips were scanned using the Illumina BeadArray Reader and the BeadScan Software (Illumina)."	"BeadChips were scanned using the Illumina BeadArray Reader and the BeadScan Software (Illumina)."	"BeadChips were scanned using the Illumina BeadArray Reader and the BeadScan Software (Illumina)."	"BeadChips were scanned using the Illumina BeadArray Reader and the BeadScan Software (Illumina)."	"BeadChips were scanned using the Illumina BeadArray Reader and the BeadScan Software (Illumina)."	"BeadChips were scanned using the Illumina BeadArray Reader and the BeadScan Software (Illumina)."	"BeadChips were scanned using the Illumina BeadArray Reader and the BeadScan Software (Illumina)."	"BeadChips were scanned using the Illumina BeadArray Reader and the BeadScan Software (Illumina)."	"BeadChips were scanned using the Illumina BeadArray Reader and the BeadScan Software (Illumina)."	"BeadChips were scanned using the Illumina BeadArray Reader and the BeadScan Software (Illumina)."	"BeadChips were scanned using the Illumina BeadArray Reader and the BeadScan Software (Illumina)."	"BeadChips were scanned using the Illumina BeadArray Reader and the BeadScan Software (Illumina)."	"BeadChips were scanned using the Illumina BeadArray Reader and the BeadScan Software (Illumina)."	"BeadChips were scanned using the Illumina BeadArray Reader and the BeadScan Software (Illumina)."	"BeadChips were scanned using the Illumina BeadArray Reader and the BeadScan Software (Illumina)."	"BeadChips were scanned using the Illumina BeadArray Reader and the BeadScan Software (Illumina)."	"BeadChips were scanned using the Illumina BeadArray Reader and the BeadScan Software (Illumina)."	"BeadChips were scanned using the Illumina BeadArray Reader and the BeadScan Software (Illumina)."	"BeadChips were scanned using the Illumina BeadArray Reader and the BeadScan Software (Illumina)."	"BeadChips were scanned using the Illumina BeadArray Reader and the BeadScan Software (Illumina)."	"BeadChips were scanned using the Illumina BeadArray Reader and the BeadScan Software (Illumina)."	"BeadChips were scanned using the Illumina BeadArray Reader and the BeadScan Software (Illumina)."	"BeadChips were scanned using the Illumina BeadArray Reader and the BeadScan Software (Illumina)."	"BeadChips were scanned using the Illumina BeadArray Reader and the BeadScan Software (Illumina)."	"BeadChips were scanned using the Illumina BeadArray Reader and the BeadScan Software (Illumina)."	"BeadChips were scanned using the Illumina BeadArray Reader and the BeadScan Software (Illumina)."	"BeadChips were scanned using the Illumina BeadArray Reader and the BeadScan Software (Illumina)."	"BeadChips were scanned using the Illumina BeadArray Reader and the BeadScan Software (Illumina)."	"BeadChips were scanned using the Illumina BeadArray Reader and the BeadScan Software (Illumina)."	"BeadChips were scanned using the Illumina BeadArray Reader and the BeadScan Software (Illumina)."	"BeadChips were scanned using the Illumina BeadArray Reader and the BeadScan Software (Illumina)."	"BeadChips were scanned using the Illumina BeadArray Reader and the BeadScan Software (Illumina)."	"BeadChips were scanned using the Illumina BeadArray Reader and the BeadScan Software (Illumina)."	"BeadChips were scanned using the Illumina BeadArray Reader and the BeadScan Software (Illumina)."	"BeadChips were scanned using the Illumina BeadArray Reader and the BeadScan Software (Illumina)."	"BeadChips were scanned using the Illumina BeadArray Reader and the BeadScan Software (Illumina)."	"BeadChips were scanned using the Illumina BeadArray Reader and the BeadScan Software (Illumina)."	"BeadChips were scanned using the Illumina BeadArray Reader and the BeadScan Software (Illumina)."	"BeadChips were scanned using the Illumina BeadArray Reader and the BeadScan Software (Illumina)."	"BeadChips were scanned using the Illumina BeadArray Reader and the BeadScan Software (Illumina)."	"BeadChips were scanned using the Illumina BeadArray Reader and the BeadScan Software (Illumina)."	"BeadChips were scanned using the Illumina BeadArray Reader and the BeadScan Software (Illumina)."	"BeadChips were scanned using the Illumina BeadArray Reader and the BeadScan Software (Illumina)."	"BeadChips were scanned using the Illumina BeadArray Reader and the BeadScan Software (Illumina)."	"BeadChips were scanned using the Illumina BeadArray Reader and the BeadScan Software (Illumina)."	"BeadChips were scanned using the Illumina BeadArray Reader and the BeadScan Software (Illumina)."	"BeadChips were scanned using the Illumina BeadArray Reader and the BeadScan Software (Illumina)."	"BeadChips were scanned using the Illumina BeadArray Reader and the BeadScan Software (Illumina)."	"BeadChips were scanned using the Illumina BeadArray Reader and the BeadScan Software (Illumina)."	"BeadChips were scanned using the Illumina BeadArray Reader and the BeadScan Software (Illumina)."	"BeadChips were scanned using the Illumina BeadArray Reader and the BeadScan Software (Illumina)."	"BeadChips were scanned using the Illumina BeadArray Reader and the BeadScan Software (Illumina)."	"BeadChips were scanned using the Illumina BeadArray Reader and the BeadScan Software (Illumina)."	"BeadChips were scanned using the Illumina BeadArray Reader and the BeadScan Software (Illumina)."	"BeadChips were scanned using the Illumina BeadArray Reader and the BeadScan Software (Illumina)."	"BeadChips were scanned using the Illumina BeadArray Reader and the BeadScan Software (Illumina)."	"BeadChips were scanned using the Illumina BeadArray Reader and the BeadScan Software (Illumina)."	"BeadChips were scanned using the Illumina BeadArray Reader and the BeadScan Software (Illumina)."	"BeadChips were scanned using the Illumina BeadArray Reader and the BeadScan Software (Illumina)."	"BeadChips were scanned using the Illumina BeadArray Reader and the BeadScan Software (Illumina)."	"BeadChips were scanned using the Illumina BeadArray Reader and the BeadScan Software (Illumina)."	"BeadChips were scanned using the Illumina BeadArray Reader and the BeadScan Software (Illumina)."	"BeadChips were scanned using the Illumina BeadArray Reader and the BeadScan Software (Illumina)."	"BeadChips were scanned using the Illumina BeadArray Reader and the BeadScan Software (Illumina)."	"BeadChips were scanned using the Illumina BeadArray Reader and the BeadScan Software (Illumina)."	"BeadChips were scanned using the Illumina BeadArray Reader and the BeadScan Software (Illumina)."	"BeadChips were scanned using the Illumina BeadArray Reader and the BeadScan Software (Illumina)."	"BeadChips were scanned using the Illumina BeadArray Reader and the BeadScan Software (Illumina)."	"BeadChips were scanned using the Illumina BeadArray Reader and the BeadScan Software (Illumina)."	"BeadChips were scanned using the Illumina BeadArray Reader and the BeadScan Software (Illumina)."	"BeadChips were scanned using the Illumina BeadArray Reader and the BeadScan Software (Illumina)."	"BeadChips were scanned using the Illumina BeadArray Reader and the BeadScan Software (Illumina)."	"BeadChips were scanned using the Illumina BeadArray Reader and the BeadScan Software (Illumina)."	"BeadChips were scanned using the Illumina BeadArray Reader and the BeadScan Software (Illumina)."	"BeadChips were scanned using the Illumina BeadArray Reader and the BeadScan Software (Illumina)."	"BeadChips were scanned using the Illumina BeadArray Reader and the BeadScan Software (Illumina)."
!Sample_description	"Sample name: PT19"	"Sample name: PT62"	"Sample name: PT21"	"Sample name: PT63"	"Sample name: PT46"	"Sample name: PT60"	"Sample name: PT8"	"Sample name: PT66"	"Sample name: PT17"	"Sample name: PT58"	"Sample name: PT61"	"Sample name: PT24"	"Sample name: PT25"	"Sample name: PT54"	"Sample name: PT83"	"Sample name: PT88"	"Sample name: PT85"	"Sample name: PT18"	"Sample name: PT73"	"Sample name: PT40"	"Sample name: PT53"	"Sample name: PT78"	"Sample name: PT16"	"Sample name: PT97"	"Sample name: PT41"	"Sample name: PT57"	"Sample name: PT99"	"Sample name: PT101"	"Sample name: PT76"	"Sample name: PT98"	"Sample name: PT6"	"Sample name: PT26"	"Sample name: PT3"	"Sample name: PT34"	"Sample name: PT72"	"Sample name: PT31"	"Sample name: PT22"	"Sample name: PT32"	"Sample name: PT102"	"Sample name: PT103"	"Sample name: PT5"	"Sample name: PT4"	"Sample name: PT7"	"Sample name: PT11"	"Sample name: PT23"	"Sample name: PT36"	"Sample name: PT47"	"Sample name: PT70"	"Sample name: PT84"	"Sample name: PT14"	"Sample name: PT37"	"Sample name: PT82"	"Sample name: PT104"	"Sample name: PT29"	"Sample name: PT51"	"Sample name: PT100"	"Sample name: PT115"	"Sample name: PT109"	"Sample name: PT107"	"Sample name: PT110"	"Sample name: PT30"	"Sample name: PT33"	"Sample name: PT96"	"Sample name: PT79"	"Sample name: PT92"	"Sample name: PT94"	"Sample name: PT95"	"Sample name: PT93"	"Sample name: PT114"	"Sample name: PT35"	"Sample name: PT44"	"Sample name: PT2"	"Sample name: PT1"	"Sample name: PT43"	"Sample name: PT48"	"Sample name: PT80"	"Sample name: PT81"	"Sample name: PT86"	"Sample name: PT87"	"Sample name: PT89"	"Sample name: PT90"	"Sample name: PT105"	"Sample name: PT106"	"Sample name: PT113"	"Sample name: PT112"	"Sample name: PT111"	"Sample name: PT108"	"Sample name: PT9"	"Sample name: PT10"	"Sample name: PT12"	"Sample name: PT13"	"Sample name: PT15"	"Sample name: PT20"	"Sample name: PT91"	"Sample name: PT27"	"Sample name: PT28"	"Sample name: PT38"	"Sample name: PT39"	"Sample name: PT42"	"Sample name: PT45"	"Sample name: PT49"	"Sample name: PT50"	"Sample name: PT52"	"Sample name: PT55"	"Sample name: PT56"	"Sample name: PT59"	"Sample name: PT64"	"Sample name: PT65"	"Sample name: PT67"	"Sample name: PT68"	"Sample name: PT69"	"Sample name: PT71"	"Sample name: PT74"	"Sample name: PT75"	"Sample name: PT77"	"Sample name: ANTT19"	"Sample name: ANTT62"	"Sample name: ANTT21"	"Sample name: ANTT63"	"Sample name: ANTT46"	"Sample name: ANTT60"	"Sample name: ANTT8"	"Sample name: ANTT66"	"Sample name: ANTT17"	"Sample name: ANTT58"	"Sample name: ANTT61"	"Sample name: ANTT24"	"Sample name: ANTT25"	"Sample name: ANTT54"	"Sample name: ANTT83"	"Sample name: ANTT88"	"Sample name: ANTT85"	"Sample name: ANTT18"	"Sample name: ANTT73"	"Sample name: ANTT40"	"Sample name: ANTT53"	"Sample name: ANTT78"	"Sample name: ANTT16"	"Sample name: ANTT97"	"Sample name: ANTT41"	"Sample name: ANTT57"	"Sample name: ANTT99"	"Sample name: ANTT101"	"Sample name: ANTT76"	"Sample name: ANTT98"	"Sample name: ANTT6"	"Sample name: ANTT26"	"Sample name: ANTT3"	"Sample name: ANTT34"	"Sample name: ANTT72"	"Sample name: ANTT31"	"Sample name: ANTT22"	"Sample name: ANTT32"	"Sample name: ANTT102"	"Sample name: ANTT103"	"Sample name: ANTT5"	"Sample name: ANTT4"	"Sample name: ANTT7"	"Sample name: ANTT11"	"Sample name: ANTT23"	"Sample name: ANTT36"	"Sample name: ANTT47"	"Sample name: ANTT70"	"Sample name: ANTT84"	"Sample name: ANTT14"	"Sample name: ANTT37"	"Sample name: ANTT82"
!Sample_data_processing	"Raw data was obtained via the GenomeStudio; data have been normalized using the RSN method from R-package lumi."	"Raw data was obtained via the GenomeStudio; data have been normalized using the RSN method from R-package lumi."	"Raw data was obtained via the GenomeStudio; data have been normalized using the RSN method from R-package lumi."	"Raw data was obtained via the GenomeStudio; data have been normalized using the RSN method from R-package lumi."	"Raw data was obtained via the GenomeStudio; data have been normalized using the RSN method from R-package lumi."	"Raw data was obtained via the GenomeStudio; data have been normalized using the RSN method from R-package lumi."	"Raw data was obtained via the GenomeStudio; data have been normalized using the RSN method from R-package lumi."	"Raw data was obtained via the GenomeStudio; data have been normalized using the RSN method from R-package lumi."	"Raw data was obtained via the GenomeStudio; data have been normalized using the RSN method from R-package lumi."	"Raw data was obtained via the GenomeStudio; data have been normalized using the RSN method from R-package lumi."	"Raw data was obtained via the GenomeStudio; data have been normalized using the RSN method from R-package lumi."	"Raw data was obtained via the GenomeStudio; data have been normalized using the RSN method from R-package lumi."	"Raw data was obtained via the GenomeStudio; data have been normalized using the RSN method from R-package lumi."	"Raw data was obtained via the GenomeStudio; data have been normalized using the RSN method from R-package lumi."	"Raw data was obtained via the GenomeStudio; data have been normalized using the RSN method from R-package lumi."	"Raw data was obtained via the GenomeStudio; data have been normalized using the RSN method from R-package lumi."	"Raw data was obtained via the GenomeStudio; data have been normalized using the RSN method from R-package lumi."	"Raw data was obtained via the GenomeStudio; data have been normalized using the RSN method from R-package lumi."	"Raw data was obtained via the GenomeStudio; data have been normalized using the RSN method from R-package lumi."	"Raw data was obtained via the GenomeStudio; data have been normalized using the RSN method from R-package lumi."	"Raw data was obtained via the GenomeStudio; data have been normalized using the RSN method from R-package lumi."	"Raw data was obtained via the GenomeStudio; data have been normalized using the RSN method from R-package lumi."	"Raw data was obtained via the GenomeStudio; data have been normalized using the RSN method from R-package lumi."	"Raw data was obtained via the GenomeStudio; data have been normalized using the RSN method from R-package lumi."	"Raw data was obtained via the GenomeStudio; data have been normalized using the RSN method from R-package lumi."	"Raw data was obtained via the GenomeStudio; data have been normalized using the RSN method from R-package lumi."	"Raw data was obtained via the GenomeStudio; data have been normalized using the RSN method from R-package lumi."	"Raw data was obtained via the GenomeStudio; data have been normalized using the RSN method from R-package lumi."	"Raw data was obtained via the GenomeStudio; data have been normalized using the RSN method from R-package lumi."	"Raw data was obtained via the GenomeStudio; data have been normalized using the RSN method from R-package lumi."	"Raw data was obtained via the GenomeStudio; data have been normalized using the RSN method from R-package lumi."	"Raw data was obtained via the GenomeStudio; data have been normalized using the RSN method from R-package lumi."	"Raw data was obtained via the GenomeStudio; data have been normalized using the RSN method from R-package lumi."	"Raw data was obtained via the GenomeStudio; data have been normalized using the RSN method from R-package lumi."	"Raw data was obtained via the GenomeStudio; data have been normalized using the RSN method from R-package lumi."	"Raw data was obtained via the GenomeStudio; data have been normalized using the RSN method from R-package lumi."	"Raw data was obtained via the GenomeStudio; data have been normalized using the RSN method from R-package lumi."	"Raw data was obtained via the GenomeStudio; data have been normalized using the RSN method from R-package lumi."	"Raw data was obtained via the GenomeStudio; data have been normalized using the RSN method from R-package lumi."	"Raw data was obtained via the GenomeStudio; data have been normalized using the RSN method from R-package lumi."	"Raw data was obtained via the GenomeStudio; data have been normalized using the RSN method from R-package lumi."	"Raw data was obtained via the GenomeStudio; data have been normalized using the RSN method from R-package lumi."	"Raw data was obtained via the GenomeStudio; data have been normalized using the RSN method from R-package lumi."	"Raw data was obtained via the GenomeStudio; data have been normalized using the RSN method from R-package lumi."	"Raw data was obtained via the GenomeStudio; data have been normalized using the RSN method from R-package lumi."	"Raw data was obtained via the GenomeStudio; data have been normalized using the RSN method from R-package lumi."	"Raw data was obtained via the GenomeStudio; data have been normalized using the RSN method from R-package lumi."	"Raw data was obtained via the GenomeStudio; data have been normalized using the RSN method from R-package lumi."	"Raw data was obtained via the GenomeStudio; data have been normalized using the RSN method from R-package lumi."	"Raw data was obtained via the GenomeStudio; data have been normalized using the RSN method from R-package lumi."	"Raw data was obtained via the GenomeStudio; data have been normalized using the RSN method from R-package lumi."	"Raw data was obtained via the GenomeStudio; data have been normalized using the RSN method from R-package lumi."	"Raw data was obtained via the GenomeStudio; data have been normalized using the RSN method from R-package lumi."	"Raw data was obtained via the GenomeStudio; data have been normalized using the RSN method from R-package lumi."	"Raw data was obtained via the GenomeStudio; data have been normalized using the RSN method from R-package lumi."	"Raw data was obtained via the GenomeStudio; data have been normalized using the RSN method from R-package lumi."	"Raw data was obtained via the GenomeStudio; data have been normalized using the RSN method from R-package lumi."	"Raw data was obtained via the GenomeStudio; data have been normalized using the RSN method from R-package lumi."	"Raw data was obtained via the GenomeStudio; data have been normalized using the RSN method from R-package lumi."	"Raw data was obtained via the GenomeStudio; data have been normalized using the RSN method from R-package lumi."	"Raw data was obtained via the GenomeStudio; data have been normalized using the RSN method from R-package lumi."	"Raw data was obtained via the GenomeStudio; data have been normalized using the RSN method from R-package lumi."	"Raw data was obtained via the GenomeStudio; data have been normalized using the RSN method from R-package lumi."	"Raw data was obtained via the GenomeStudio; data have been normalized using the RSN method from R-package lumi."	"Raw data was obtained via the GenomeStudio; data have been normalized using the RSN method from R-package lumi."	"Raw data was obtained via the GenomeStudio; data have been normalized using the RSN method from R-package lumi."	"Raw data was obtained via the GenomeStudio; data have been normalized using the RSN method from R-package lumi."	"Raw data was obtained via the GenomeStudio; data have been normalized using the RSN method from R-package lumi."	"Raw data was obtained via the GenomeStudio; data have been normalized using the RSN method from R-package lumi."	"Raw data was obtained via the GenomeStudio; data have been normalized using the RSN method from R-package lumi."	"Raw data was obtained via the GenomeStudio; data have been normalized using the RSN method from R-package lumi."	"Raw data was obtained via the GenomeStudio; data have been normalized using the RSN method from R-package lumi."	"Raw data was obtained via the GenomeStudio; data have been normalized using the RSN method from R-package lumi."	"Raw data was obtained via the GenomeStudio; data have been normalized using the RSN method from R-package lumi."	"Raw data was obtained via the GenomeStudio; data have been normalized using the RSN method from R-package lumi."	"Raw data was obtained via the GenomeStudio; data have been normalized using the RSN method from R-package lumi."	"Raw data was obtained via the GenomeStudio; data have been normalized using the RSN method from R-package lumi."	"Raw data was obtained via the GenomeStudio; data have been normalized using the RSN method from R-package lumi."	"Raw data was obtained via the GenomeStudio; data have been normalized using the RSN method from R-package lumi."	"Raw data was obtained via the GenomeStudio; data have been normalized using the RSN method from R-package lumi."	"Raw data was obtained via the GenomeStudio; data have been normalized using the RSN method from R-package lumi."	"Raw data was obtained via the GenomeStudio; data have been normalized using the RSN method from R-package lumi."	"Raw data was obtained via the GenomeStudio; data have been normalized using the RSN method from R-package lumi."	"Raw data was obtained via the GenomeStudio; data have been normalized using the RSN method from R-package lumi."	"Raw data was obtained via the GenomeStudio; data have been normalized using the RSN method from R-package lumi."	"Raw data was obtained via the GenomeStudio; data have been normalized using the RSN method from R-package lumi."	"Raw data was obtained via the GenomeStudio; data have been normalized using the RSN method from R-package lumi."	"Raw data was obtained via the GenomeStudio; data have been normalized using the RSN method from R-package lumi."	"Raw data was obtained via the GenomeStudio; data have been normalized using the RSN method from R-package lumi."	"Raw data was obtained via the GenomeStudio; data have been normalized using the RSN method from R-package lumi."	"Raw data was obtained via the GenomeStudio; data have been normalized using the RSN method from R-package lumi."	"Raw data was obtained via the GenomeStudio; data have been normalized using the RSN method from R-package lumi."	"Raw data was obtained via the GenomeStudio; data have been normalized using the RSN method from R-package lumi."	"Raw data was obtained via the GenomeStudio; data have been normalized using the RSN method from R-package lumi."	"Raw data was obtained via the GenomeStudio; data have been normalized using the RSN method from R-package lumi."	"Raw data was obtained via the GenomeStudio; data have been normalized using the RSN method from R-package lumi."	"Raw data was obtained via the GenomeStudio; data have been normalized using the RSN method from R-package lumi."	"Raw data was obtained via the GenomeStudio; data have been normalized using the RSN method from R-package lumi."	"Raw data was obtained via the GenomeStudio; data have been normalized using the RSN method from R-package lumi."	"Raw data was obtained via the GenomeStudio; data have been normalized using the RSN method from R-package lumi."	"Raw data was obtained via the GenomeStudio; data have been normalized using the RSN method from R-package lumi."	"Raw data was obtained via the GenomeStudio; data have been normalized using the RSN method from R-package lumi."	"Raw data was obtained via the GenomeStudio; data have been normalized using the RSN method from R-package lumi."	"Raw data was obtained via the GenomeStudio; data have been normalized using the RSN method from R-package lumi."	"Raw data was obtained via the GenomeStudio; data have been normalized using the RSN method from R-package lumi."	"Raw data was obtained via the GenomeStudio; data have been normalized using the RSN method from R-package lumi."	"Raw data was obtained via the GenomeStudio; data have been normalized using the RSN method from R-package lumi."	"Raw data was obtained via the GenomeStudio; data have been normalized using the RSN method from R-package lumi."	"Raw data was obtained via the GenomeStudio; data have been normalized using the RSN method from R-package lumi."	"Raw data was obtained via the GenomeStudio; data have been normalized using the RSN method from R-package lumi."	"Raw data was obtained via the GenomeStudio; data have been normalized using the RSN method from R-package lumi."	"Raw data was obtained via the GenomeStudio; data have been normalized using the RSN method from R-package lumi."	"Raw data was obtained via the GenomeStudio; data have been normalized using the RSN method from R-package lumi."	"Raw data was obtained via the GenomeStudio; data have been normalized using the RSN method from R-package lumi."	"Raw data was obtained via the GenomeStudio; data have been normalized using the RSN method from R-package lumi."	"Raw data was obtained via the GenomeStudio; data have been normalized using the RSN method from R-package lumi."	"Raw data was obtained via the GenomeStudio; data have been normalized using the RSN method from R-package lumi."	"Raw data was obtained via the GenomeStudio; data have been normalized using the RSN method from R-package lumi."	"Raw data was obtained via the GenomeStudio; data have been normalized using the RSN method from R-package lumi."	"Raw data was obtained via the GenomeStudio; data have been normalized using the RSN method from R-package lumi."	"Raw data was obtained via the GenomeStudio; data have been normalized using the RSN method from R-package lumi."	"Raw data was obtained via the GenomeStudio; data have been normalized using the RSN method from R-package lumi."	"Raw data was obtained via the GenomeStudio; data have been normalized using the RSN method from R-package lumi."	"Raw data was obtained via the GenomeStudio; data have been normalized using the RSN method from R-package lumi."	"Raw data was obtained via the GenomeStudio; data have been normalized using the RSN method from R-package lumi."	"Raw data was obtained via the GenomeStudio; data have been normalized using the RSN method from R-package lumi."	"Raw data was obtained via the GenomeStudio; data have been normalized using the RSN method from R-package lumi."	"Raw data was obtained via the GenomeStudio; data have been normalized using the RSN method from R-package lumi."	"Raw data was obtained via the GenomeStudio; data have been normalized using the RSN method from R-package lumi."	"Raw data was obtained via the GenomeStudio; data have been normalized using the RSN method from R-package lumi."	"Raw data was obtained via the GenomeStudio; data have been normalized using the RSN method from R-package lumi."	"Raw data was obtained via the GenomeStudio; data have been normalized using the RSN method from R-package lumi."	"Raw data was obtained via the GenomeStudio; data have been normalized using the RSN method from R-package lumi."	"Raw data was obtained via the GenomeStudio; data have been normalized using the RSN method from R-package lumi."	"Raw data was obtained via the GenomeStudio; data have been normalized using the RSN method from R-package lumi."	"Raw data was obtained via the GenomeStudio; data have been normalized using the RSN method from R-package lumi."	"Raw data was obtained via the GenomeStudio; data have been normalized using the RSN method from R-package lumi."	"Raw data was obtained via the GenomeStudio; data have been normalized using the RSN method from R-package lumi."	"Raw data was obtained via the GenomeStudio; data have been normalized using the RSN method from R-package lumi."	"Raw data was obtained via the GenomeStudio; data have been normalized using the RSN method from R-package lumi."	"Raw data was obtained via the GenomeStudio; data have been normalized using the RSN method from R-package lumi."	"Raw data was obtained via the GenomeStudio; data have been normalized using the RSN method from R-package lumi."	"Raw data was obtained via the GenomeStudio; data have been normalized using the RSN method from R-package lumi."	"Raw data was obtained via the GenomeStudio; data have been normalized using the RSN method from R-package lumi."	"Raw data was obtained via the GenomeStudio; data have been normalized using the RSN method from R-package lumi."	"Raw data was obtained via the GenomeStudio; data have been normalized using the RSN method from R-package lumi."	"Raw data was obtained via the GenomeStudio; data have been normalized using the RSN method from R-package lumi."	"Raw data was obtained via the GenomeStudio; data have been normalized using the RSN method from R-package lumi."	"Raw data was obtained via the GenomeStudio; data have been normalized using the RSN method from R-package lumi."	"Raw data was obtained via the GenomeStudio; data have been normalized using the RSN method from R-package lumi."	"Raw data was obtained via the GenomeStudio; data have been normalized using the RSN method from R-package lumi."	"Raw data was obtained via the GenomeStudio; data have been normalized using the RSN method from R-package lumi."	"Raw data was obtained via the GenomeStudio; data have been normalized using the RSN method from R-package lumi."	"Raw data was obtained via the GenomeStudio; data have been normalized using the RSN method from R-package lumi."	"Raw data was obtained via the GenomeStudio; data have been normalized using the RSN method from R-package lumi."	"Raw data was obtained via the GenomeStudio; data have been normalized using the RSN method from R-package lumi."	"Raw data was obtained via the GenomeStudio; data have been normalized using the RSN method from R-package lumi."	"Raw data was obtained via the GenomeStudio; data have been normalized using the RSN method from R-package lumi."	"Raw data was obtained via the GenomeStudio; data have been normalized using the RSN method from R-package lumi."	"Raw data was obtained via the GenomeStudio; data have been normalized using the RSN method from R-package lumi."	"Raw data was obtained via the GenomeStudio; data have been normalized using the RSN method from R-package lumi."	"Raw data was obtained via the GenomeStudio; data have been normalized using the RSN method from R-package lumi."	"Raw data was obtained via the GenomeStudio; data have been normalized using the RSN method from R-package lumi."	"Raw data was obtained via the GenomeStudio; data have been normalized using the RSN method from R-package lumi."	"Raw data was obtained via the GenomeStudio; data have been normalized using the RSN method from R-package lumi."	"Raw data was obtained via the GenomeStudio; data have been normalized using the RSN method from R-package lumi."	"Raw data was obtained via the GenomeStudio; data have been normalized using the RSN method from R-package lumi."
!Sample_platform_id	"GPL10558"	"GPL10558"	"GPL10558"	"GPL10558"	"GPL10558"	"GPL10558"	"GPL10558"	"GPL10558"	"GPL10558"	"GPL10558"	"GPL10558"	"GPL10558"	"GPL10558"	"GPL10558"	"GPL10558"	"GPL10558"	"GPL10558"	"GPL10558"	"GPL10558"	"GPL10558"	"GPL10558"	"GPL10558"	"GPL10558"	"GPL10558"	"GPL10558"	"GPL10558"	"GPL10558"	"GPL10558"	"GPL10558"	"GPL10558"	"GPL10558"	"GPL10558"	"GPL10558"	"GPL10558"	"GPL10558"	"GPL10558"	"GPL10558"	"GPL10558"	"GPL10558"	"GPL10558"	"GPL10558"	"GPL10558"	"GPL10558"	"GPL10558"	"GPL10558"	"GPL10558"	"GPL10558"	"GPL10558"	"GPL10558"	"GPL10558"	"GPL10558"	"GPL10558"	"GPL10558"	"GPL10558"	"GPL10558"	"GPL10558"	"GPL10558"	"GPL10558"	"GPL10558"	"GPL10558"	"GPL10558"	"GPL10558"	"GPL10558"	"GPL10558"	"GPL10558"	"GPL10558"	"GPL10558"	"GPL10558"	"GPL10558"	"GPL10558"	"GPL10558"	"GPL10558"	"GPL10558"	"GPL10558"	"GPL10558"	"GPL10558"	"GPL10558"	"GPL10558"	"GPL10558"	"GPL10558"	"GPL10558"	"GPL10558"	"GPL10558"	"GPL10558"	"GPL10558"	"GPL10558"	"GPL10558"	"GPL10558"	"GPL10558"	"GPL10558"	"GPL10558"	"GPL10558"	"GPL10558"	"GPL10558"	"GPL10558"	"GPL10558"	"GPL10558"	"GPL10558"	"GPL10558"	"GPL10558"	"GPL10558"	"GPL10558"	"GPL10558"	"GPL10558"	"GPL10558"	"GPL10558"	"GPL10558"	"GPL10558"	"GPL10558"	"GPL10558"	"GPL10558"	"GPL10558"	"GPL10558"	"GPL10558"	"GPL10558"	"GPL10558"	"GPL10558"	"GPL10558"	"GPL10558"	"GPL10558"	"GPL10558"	"GPL10558"	"GPL10558"	"GPL10558"	"GPL10558"	"GPL10558"	"GPL10558"	"GPL10558"	"GPL10558"	"GPL10558"	"GPL10558"	"GPL10558"	"GPL10558"	"GPL10558"	"GPL10558"	"GPL10558"	"GPL10558"	"GPL10558"	"GPL10558"	"GPL10558"	"GPL10558"	"GPL10558"	"GPL10558"	"GPL10558"	"GPL10558"	"GPL10558"	"GPL10558"	"GPL10558"	"GPL10558"	"GPL10558"	"GPL10558"	"GPL10558"	"GPL10558"	"GPL10558"	"GPL10558"	"GPL10558"	"GPL10558"	"GPL10558"	"GPL10558"	"GPL10558"	"GPL10558"	"GPL10558"	"GPL10558"	"GPL10558"	"GPL10558"	"GPL10558"	"GPL10558"
!Sample_contact_name	"Surya Pavan,,Yenamandra"	"Surya Pavan,,Yenamandra"	"Surya Pavan,,Yenamandra"	"Surya Pavan,,Yenamandra"	"Surya Pavan,,Yenamandra"	"Surya Pavan,,Yenamandra"	"Surya Pavan,,Yenamandra"	"Surya Pavan,,Yenamandra"	"Surya Pavan,,Yenamandra"	"Surya Pavan,,Yenamandra"	"Surya Pavan,,Yenamandra"	"Surya Pavan,,Yenamandra"	"Surya Pavan,,Yenamandra"	"Surya Pavan,,Yenamandra"	"Surya Pavan,,Yenamandra"	"Surya Pavan,,Yenamandra"	"Surya Pavan,,Yenamandra"	"Surya Pavan,,Yenamandra"	"Surya Pavan,,Yenamandra"	"Surya Pavan,,Yenamandra"	"Surya Pavan,,Yenamandra"	"Surya Pavan,,Yenamandra"	"Surya Pavan,,Yenamandra"	"Surya Pavan,,Yenamandra"	"Surya Pavan,,Yenamandra"	"Surya Pavan,,Yenamandra"	"Surya Pavan,,Yenamandra"	"Surya Pavan,,Yenamandra"	"Surya Pavan,,Yenamandra"	"Surya Pavan,,Yenamandra"	"Surya Pavan,,Yenamandra"	"Surya Pavan,,Yenamandra"	"Surya Pavan,,Yenamandra"	"Surya Pavan,,Yenamandra"	"Surya Pavan,,Yenamandra"	"Surya Pavan,,Yenamandra"	"Surya Pavan,,Yenamandra"	"Surya Pavan,,Yenamandra"	"Surya Pavan,,Yenamandra"	"Surya Pavan,,Yenamandra"	"Surya Pavan,,Yenamandra"	"Surya Pavan,,Yenamandra"	"Surya Pavan,,Yenamandra"	"Surya Pavan,,Yenamandra"	"Surya Pavan,,Yenamandra"	"Surya Pavan,,Yenamandra"	"Surya Pavan,,Yenamandra"	"Surya Pavan,,Yenamandra"	"Surya Pavan,,Yenamandra"	"Surya Pavan,,Yenamandra"	"Surya Pavan,,Yenamandra"	"Surya Pavan,,Yenamandra"	"Surya Pavan,,Yenamandra"	"Surya Pavan,,Yenamandra"	"Surya Pavan,,Yenamandra"	"Surya Pavan,,Yenamandra"	"Surya Pavan,,Yenamandra"	"Surya Pavan,,Yenamandra"	"Surya Pavan,,Yenamandra"	"Surya Pavan,,Yenamandra"	"Surya Pavan,,Yenamandra"	"Surya Pavan,,Yenamandra"	"Surya Pavan,,Yenamandra"	"Surya Pavan,,Yenamandra"	"Surya Pavan,,Yenamandra"	"Surya Pavan,,Yenamandra"	"Surya Pavan,,Yenamandra"	"Surya Pavan,,Yenamandra"	"Surya Pavan,,Yenamandra"	"Surya Pavan,,Yenamandra"	"Surya Pavan,,Yenamandra"	"Surya Pavan,,Yenamandra"	"Surya Pavan,,Yenamandra"	"Surya Pavan,,Yenamandra"	"Surya Pavan,,Yenamandra"	"Surya Pavan,,Yenamandra"	"Surya Pavan,,Yenamandra"	"Surya Pavan,,Yenamandra"	"Surya Pavan,,Yenamandra"	"Surya Pavan,,Yenamandra"	"Surya Pavan,,Yenamandra"	"Surya Pavan,,Yenamandra"	"Surya Pavan,,Yenamandra"	"Surya Pavan,,Yenamandra"	"Surya Pavan,,Yenamandra"	"Surya Pavan,,Yenamandra"	"Surya Pavan,,Yenamandra"	"Surya Pavan,,Yenamandra"	"Surya Pavan,,Yenamandra"	"Surya Pavan,,Yenamandra"	"Surya Pavan,,Yenamandra"	"Surya Pavan,,Yenamandra"	"Surya Pavan,,Yenamandra"	"Surya Pavan,,Yenamandra"	"Surya Pavan,,Yenamandra"	"Surya Pavan,,Yenamandra"	"Surya Pavan,,Yenamandra"	"Surya Pavan,,Yenamandra"	"Surya Pavan,,Yenamandra"	"Surya Pavan,,Yenamandra"	"Surya Pavan,,Yenamandra"	"Surya Pavan,,Yenamandra"	"Surya Pavan,,Yenamandra"	"Surya Pavan,,Yenamandra"	"Surya Pavan,,Yenamandra"	"Surya Pavan,,Yenamandra"	"Surya Pavan,,Yenamandra"	"Surya Pavan,,Yenamandra"	"Surya Pavan,,Yenamandra"	"Surya Pavan,,Yenamandra"	"Surya Pavan,,Yenamandra"	"Surya Pavan,,Yenamandra"	"Surya Pavan,,Yenamandra"	"Surya Pavan,,Yenamandra"	"Surya Pavan,,Yenamandra"	"Surya Pavan,,Yenamandra"	"Surya Pavan,,Yenamandra"	"Surya Pavan,,Yenamandra"	"Surya Pavan,,Yenamandra"	"Surya Pavan,,Yenamandra"	"Surya Pavan,,Yenamandra"	"Surya Pavan,,Yenamandra"	"Surya Pavan,,Yenamandra"	"Surya Pavan,,Yenamandra"	"Surya Pavan,,Yenamandra"	"Surya Pavan,,Yenamandra"	"Surya Pavan,,Yenamandra"	"Surya Pavan,,Yenamandra"	"Surya Pavan,,Yenamandra"	"Surya Pavan,,Yenamandra"	"Surya Pavan,,Yenamandra"	"Surya Pavan,,Yenamandra"	"Surya Pavan,,Yenamandra"	"Surya Pavan,,Yenamandra"	"Surya Pavan,,Yenamandra"	"Surya Pavan,,Yenamandra"	"Surya Pavan,,Yenamandra"	"Surya Pavan,,Yenamandra"	"Surya Pavan,,Yenamandra"	"Surya Pavan,,Yenamandra"	"Surya Pavan,,Yenamandra"	"Surya Pavan,,Yenamandra"	"Surya Pavan,,Yenamandra"	"Surya Pavan,,Yenamandra"	"Surya Pavan,,Yenamandra"	"Surya Pavan,,Yenamandra"	"Surya Pavan,,Yenamandra"	"Surya Pavan,,Yenamandra"	"Surya Pavan,,Yenamandra"	"Surya Pavan,,Yenamandra"	"Surya Pavan,,Yenamandra"	"Surya Pavan,,Yenamandra"	"Surya Pavan,,Yenamandra"	"Surya Pavan,,Yenamandra"	"Surya Pavan,,Yenamandra"	"Surya Pavan,,Yenamandra"	"Surya Pavan,,Yenamandra"	"Surya Pavan,,Yenamandra"	"Surya Pavan,,Yenamandra"	"Surya Pavan,,Yenamandra"	"Surya Pavan,,Yenamandra"	"Surya Pavan,,Yenamandra"	"Surya Pavan,,Yenamandra"	"Surya Pavan,,Yenamandra"	"Surya Pavan,,Yenamandra"	"Surya Pavan,,Yenamandra"	"Surya Pavan,,Yenamandra"
!Sample_contact_email	"suryay@bii.a-star.edu.sg"	"suryay@bii.a-star.edu.sg"	"suryay@bii.a-star.edu.sg"	"suryay@bii.a-star.edu.sg"	"suryay@bii.a-star.edu.sg"	"suryay@bii.a-star.edu.sg"	"suryay@bii.a-star.edu.sg"	"suryay@bii.a-star.edu.sg"	"suryay@bii.a-star.edu.sg"	"suryay@bii.a-star.edu.sg"	"suryay@bii.a-star.edu.sg"	"suryay@bii.a-star.edu.sg"	"suryay@bii.a-star.edu.sg"	"suryay@bii.a-star.edu.sg"	"suryay@bii.a-star.edu.sg"	"suryay@bii.a-star.edu.sg"	"suryay@bii.a-star.edu.sg"	"suryay@bii.a-star.edu.sg"	"suryay@bii.a-star.edu.sg"	"suryay@bii.a-star.edu.sg"	"suryay@bii.a-star.edu.sg"	"suryay@bii.a-star.edu.sg"	"suryay@bii.a-star.edu.sg"	"suryay@bii.a-star.edu.sg"	"suryay@bii.a-star.edu.sg"	"suryay@bii.a-star.edu.sg"	"suryay@bii.a-star.edu.sg"	"suryay@bii.a-star.edu.sg"	"suryay@bii.a-star.edu.sg"	"suryay@bii.a-star.edu.sg"	"suryay@bii.a-star.edu.sg"	"suryay@bii.a-star.edu.sg"	"suryay@bii.a-star.edu.sg"	"suryay@bii.a-star.edu.sg"	"suryay@bii.a-star.edu.sg"	"suryay@bii.a-star.edu.sg"	"suryay@bii.a-star.edu.sg"	"suryay@bii.a-star.edu.sg"	"suryay@bii.a-star.edu.sg"	"suryay@bii.a-star.edu.sg"	"suryay@bii.a-star.edu.sg"	"suryay@bii.a-star.edu.sg"	"suryay@bii.a-star.edu.sg"	"suryay@bii.a-star.edu.sg"	"suryay@bii.a-star.edu.sg"	"suryay@bii.a-star.edu.sg"	"suryay@bii.a-star.edu.sg"	"suryay@bii.a-star.edu.sg"	"suryay@bii.a-star.edu.sg"	"suryay@bii.a-star.edu.sg"	"suryay@bii.a-star.edu.sg"	"suryay@bii.a-star.edu.sg"	"suryay@bii.a-star.edu.sg"	"suryay@bii.a-star.edu.sg"	"suryay@bii.a-star.edu.sg"	"suryay@bii.a-star.edu.sg"	"suryay@bii.a-star.edu.sg"	"suryay@bii.a-star.edu.sg"	"suryay@bii.a-star.edu.sg"	"suryay@bii.a-star.edu.sg"	"suryay@bii.a-star.edu.sg"	"suryay@bii.a-star.edu.sg"	"suryay@bii.a-star.edu.sg"	"suryay@bii.a-star.edu.sg"	"suryay@bii.a-star.edu.sg"	"suryay@bii.a-star.edu.sg"	"suryay@bii.a-star.edu.sg"	"suryay@bii.a-star.edu.sg"	"suryay@bii.a-star.edu.sg"	"suryay@bii.a-star.edu.sg"	"suryay@bii.a-star.edu.sg"	"suryay@bii.a-star.edu.sg"	"suryay@bii.a-star.edu.sg"	"suryay@bii.a-star.edu.sg"	"suryay@bii.a-star.edu.sg"	"suryay@bii.a-star.edu.sg"	"suryay@bii.a-star.edu.sg"	"suryay@bii.a-star.edu.sg"	"suryay@bii.a-star.edu.sg"	"suryay@bii.a-star.edu.sg"	"suryay@bii.a-star.edu.sg"	"suryay@bii.a-star.edu.sg"	"suryay@bii.a-star.edu.sg"	"suryay@bii.a-star.edu.sg"	"suryay@bii.a-star.edu.sg"	"suryay@bii.a-star.edu.sg"	"suryay@bii.a-star.edu.sg"	"suryay@bii.a-star.edu.sg"	"suryay@bii.a-star.edu.sg"	"suryay@bii.a-star.edu.sg"	"suryay@bii.a-star.edu.sg"	"suryay@bii.a-star.edu.sg"	"suryay@bii.a-star.edu.sg"	"suryay@bii.a-star.edu.sg"	"suryay@bii.a-star.edu.sg"	"suryay@bii.a-star.edu.sg"	"suryay@bii.a-star.edu.sg"	"suryay@bii.a-star.edu.sg"	"suryay@bii.a-star.edu.sg"	"suryay@bii.a-star.edu.sg"	"suryay@bii.a-star.edu.sg"	"suryay@bii.a-star.edu.sg"	"suryay@bii.a-star.edu.sg"	"suryay@bii.a-star.edu.sg"	"suryay@bii.a-star.edu.sg"	"suryay@bii.a-star.edu.sg"	"suryay@bii.a-star.edu.sg"	"suryay@bii.a-star.edu.sg"	"suryay@bii.a-star.edu.sg"	"suryay@bii.a-star.edu.sg"	"suryay@bii.a-star.edu.sg"	"suryay@bii.a-star.edu.sg"	"suryay@bii.a-star.edu.sg"	"suryay@bii.a-star.edu.sg"	"suryay@bii.a-star.edu.sg"	"suryay@bii.a-star.edu.sg"	"suryay@bii.a-star.edu.sg"	"suryay@bii.a-star.edu.sg"	"suryay@bii.a-star.edu.sg"	"suryay@bii.a-star.edu.sg"	"suryay@bii.a-star.edu.sg"	"suryay@bii.a-star.edu.sg"	"suryay@bii.a-star.edu.sg"	"suryay@bii.a-star.edu.sg"	"suryay@bii.a-star.edu.sg"	"suryay@bii.a-star.edu.sg"	"suryay@bii.a-star.edu.sg"	"suryay@bii.a-star.edu.sg"	"suryay@bii.a-star.edu.sg"	"suryay@bii.a-star.edu.sg"	"suryay@bii.a-star.edu.sg"	"suryay@bii.a-star.edu.sg"	"suryay@bii.a-star.edu.sg"	"suryay@bii.a-star.edu.sg"	"suryay@bii.a-star.edu.sg"	"suryay@bii.a-star.edu.sg"	"suryay@bii.a-star.edu.sg"	"suryay@bii.a-star.edu.sg"	"suryay@bii.a-star.edu.sg"	"suryay@bii.a-star.edu.sg"	"suryay@bii.a-star.edu.sg"	"suryay@bii.a-star.edu.sg"	"suryay@bii.a-star.edu.sg"	"suryay@bii.a-star.edu.sg"	"suryay@bii.a-star.edu.sg"	"suryay@bii.a-star.edu.sg"	"suryay@bii.a-star.edu.sg"	"suryay@bii.a-star.edu.sg"	"suryay@bii.a-star.edu.sg"	"suryay@bii.a-star.edu.sg"	"suryay@bii.a-star.edu.sg"	"suryay@bii.a-star.edu.sg"	"suryay@bii.a-star.edu.sg"	"suryay@bii.a-star.edu.sg"	"suryay@bii.a-star.edu.sg"	"suryay@bii.a-star.edu.sg"	"suryay@bii.a-star.edu.sg"	"suryay@bii.a-star.edu.sg"	"suryay@bii.a-star.edu.sg"	"suryay@bii.a-star.edu.sg"	"suryay@bii.a-star.edu.sg"	"suryay@bii.a-star.edu.sg"	"suryay@bii.a-star.edu.sg"	"suryay@bii.a-star.edu.sg"	"suryay@bii.a-star.edu.sg"	"suryay@bii.a-star.edu.sg"	"suryay@bii.a-star.edu.sg"
!Sample_contact_institute	"Bioinformatics Institute"	"Bioinformatics Institute"	"Bioinformatics Institute"	"Bioinformatics Institute"	"Bioinformatics Institute"	"Bioinformatics Institute"	"Bioinformatics Institute"	"Bioinformatics Institute"	"Bioinformatics Institute"	"Bioinformatics Institute"	"Bioinformatics Institute"	"Bioinformatics Institute"	"Bioinformatics Institute"	"Bioinformatics Institute"	"Bioinformatics Institute"	"Bioinformatics Institute"	"Bioinformatics Institute"	"Bioinformatics Institute"	"Bioinformatics Institute"	"Bioinformatics Institute"	"Bioinformatics Institute"	"Bioinformatics Institute"	"Bioinformatics Institute"	"Bioinformatics Institute"	"Bioinformatics Institute"	"Bioinformatics Institute"	"Bioinformatics Institute"	"Bioinformatics Institute"	"Bioinformatics Institute"	"Bioinformatics Institute"	"Bioinformatics Institute"	"Bioinformatics Institute"	"Bioinformatics Institute"	"Bioinformatics Institute"	"Bioinformatics Institute"	"Bioinformatics Institute"	"Bioinformatics Institute"	"Bioinformatics Institute"	"Bioinformatics Institute"	"Bioinformatics Institute"	"Bioinformatics Institute"	"Bioinformatics Institute"	"Bioinformatics Institute"	"Bioinformatics Institute"	"Bioinformatics Institute"	"Bioinformatics Institute"	"Bioinformatics Institute"	"Bioinformatics Institute"	"Bioinformatics Institute"	"Bioinformatics Institute"	"Bioinformatics Institute"	"Bioinformatics Institute"	"Bioinformatics Institute"	"Bioinformatics Institute"	"Bioinformatics Institute"	"Bioinformatics Institute"	"Bioinformatics Institute"	"Bioinformatics Institute"	"Bioinformatics Institute"	"Bioinformatics Institute"	"Bioinformatics Institute"	"Bioinformatics Institute"	"Bioinformatics Institute"	"Bioinformatics Institute"	"Bioinformatics Institute"	"Bioinformatics Institute"	"Bioinformatics Institute"	"Bioinformatics Institute"	"Bioinformatics Institute"	"Bioinformatics Institute"	"Bioinformatics Institute"	"Bioinformatics Institute"	"Bioinformatics Institute"	"Bioinformatics Institute"	"Bioinformatics Institute"	"Bioinformatics Institute"	"Bioinformatics Institute"	"Bioinformatics Institute"	"Bioinformatics Institute"	"Bioinformatics Institute"	"Bioinformatics Institute"	"Bioinformatics Institute"	"Bioinformatics Institute"	"Bioinformatics Institute"	"Bioinformatics Institute"	"Bioinformatics Institute"	"Bioinformatics Institute"	"Bioinformatics Institute"	"Bioinformatics Institute"	"Bioinformatics Institute"	"Bioinformatics Institute"	"Bioinformatics Institute"	"Bioinformatics Institute"	"Bioinformatics Institute"	"Bioinformatics Institute"	"Bioinformatics Institute"	"Bioinformatics Institute"	"Bioinformatics Institute"	"Bioinformatics Institute"	"Bioinformatics Institute"	"Bioinformatics Institute"	"Bioinformatics Institute"	"Bioinformatics Institute"	"Bioinformatics Institute"	"Bioinformatics Institute"	"Bioinformatics Institute"	"Bioinformatics Institute"	"Bioinformatics Institute"	"Bioinformatics Institute"	"Bioinformatics Institute"	"Bioinformatics Institute"	"Bioinformatics Institute"	"Bioinformatics Institute"	"Bioinformatics Institute"	"Bioinformatics Institute"	"Bioinformatics Institute"	"Bioinformatics Institute"	"Bioinformatics Institute"	"Bioinformatics Institute"	"Bioinformatics Institute"	"Bioinformatics Institute"	"Bioinformatics Institute"	"Bioinformatics Institute"	"Bioinformatics Institute"	"Bioinformatics Institute"	"Bioinformatics Institute"	"Bioinformatics Institute"	"Bioinformatics Institute"	"Bioinformatics Institute"	"Bioinformatics Institute"	"Bioinformatics Institute"	"Bioinformatics Institute"	"Bioinformatics Institute"	"Bioinformatics Institute"	"Bioinformatics Institute"	"Bioinformatics Institute"	"Bioinformatics Institute"	"Bioinformatics Institute"	"Bioinformatics Institute"	"Bioinformatics Institute"	"Bioinformatics Institute"	"Bioinformatics Institute"	"Bioinformatics Institute"	"Bioinformatics Institute"	"Bioinformatics Institute"	"Bioinformatics Institute"	"Bioinformatics Institute"	"Bioinformatics Institute"	"Bioinformatics Institute"	"Bioinformatics Institute"	"Bioinformatics Institute"	"Bioinformatics Institute"	"Bioinformatics Institute"	"Bioinformatics Institute"	"Bioinformatics Institute"	"Bioinformatics Institute"	"Bioinformatics Institute"	"Bioinformatics Institute"	"Bioinformatics Institute"	"Bioinformatics Institute"	"Bioinformatics Institute"	"Bioinformatics Institute"	"Bioinformatics Institute"	"Bioinformatics Institute"	"Bioinformatics Institute"	"Bioinformatics Institute"	"Bioinformatics Institute"
!Sample_contact_address	"30, Biopolis street, #07-01 Matrix"	"30, Biopolis street, #07-01 Matrix"	"30, Biopolis street, #07-01 Matrix"	"30, Biopolis street, #07-01 Matrix"	"30, Biopolis street, #07-01 Matrix"	"30, Biopolis street, #07-01 Matrix"	"30, Biopolis street, #07-01 Matrix"	"30, Biopolis street, #07-01 Matrix"	"30, Biopolis street, #07-01 Matrix"	"30, Biopolis street, #07-01 Matrix"	"30, Biopolis street, #07-01 Matrix"	"30, Biopolis street, #07-01 Matrix"	"30, Biopolis street, #07-01 Matrix"	"30, Biopolis street, #07-01 Matrix"	"30, Biopolis street, #07-01 Matrix"	"30, Biopolis street, #07-01 Matrix"	"30, Biopolis street, #07-01 Matrix"	"30, Biopolis street, #07-01 Matrix"	"30, Biopolis street, #07-01 Matrix"	"30, Biopolis street, #07-01 Matrix"	"30, Biopolis street, #07-01 Matrix"	"30, Biopolis street, #07-01 Matrix"	"30, Biopolis street, #07-01 Matrix"	"30, Biopolis street, #07-01 Matrix"	"30, Biopolis street, #07-01 Matrix"	"30, Biopolis street, #07-01 Matrix"	"30, Biopolis street, #07-01 Matrix"	"30, Biopolis street, #07-01 Matrix"	"30, Biopolis street, #07-01 Matrix"	"30, Biopolis street, #07-01 Matrix"	"30, Biopolis street, #07-01 Matrix"	"30, Biopolis street, #07-01 Matrix"	"30, Biopolis street, #07-01 Matrix"	"30, Biopolis street, #07-01 Matrix"	"30, Biopolis street, #07-01 Matrix"	"30, Biopolis street, #07-01 Matrix"	"30, Biopolis street, #07-01 Matrix"	"30, Biopolis street, #07-01 Matrix"	"30, Biopolis street, #07-01 Matrix"	"30, Biopolis street, #07-01 Matrix"	"30, Biopolis street, #07-01 Matrix"	"30, Biopolis street, #07-01 Matrix"	"30, Biopolis street, #07-01 Matrix"	"30, Biopolis street, #07-01 Matrix"	"30, Biopolis street, #07-01 Matrix"	"30, Biopolis street, #07-01 Matrix"	"30, Biopolis street, #07-01 Matrix"	"30, Biopolis street, #07-01 Matrix"	"30, Biopolis street, #07-01 Matrix"	"30, Biopolis street, #07-01 Matrix"	"30, Biopolis street, #07-01 Matrix"	"30, Biopolis street, #07-01 Matrix"	"30, Biopolis street, #07-01 Matrix"	"30, Biopolis street, #07-01 Matrix"	"30, Biopolis street, #07-01 Matrix"	"30, Biopolis street, #07-01 Matrix"	"30, Biopolis street, #07-01 Matrix"	"30, Biopolis street, #07-01 Matrix"	"30, Biopolis street, #07-01 Matrix"	"30, Biopolis street, #07-01 Matrix"	"30, Biopolis street, #07-01 Matrix"	"30, Biopolis street, #07-01 Matrix"	"30, Biopolis street, #07-01 Matrix"	"30, Biopolis street, #07-01 Matrix"	"30, Biopolis street, #07-01 Matrix"	"30, Biopolis street, #07-01 Matrix"	"30, Biopolis street, #07-01 Matrix"	"30, Biopolis street, #07-01 Matrix"	"30, Biopolis street, #07-01 Matrix"	"30, Biopolis street, #07-01 Matrix"	"30, Biopolis street, #07-01 Matrix"	"30, Biopolis street, #07-01 Matrix"	"30, Biopolis street, #07-01 Matrix"	"30, Biopolis street, #07-01 Matrix"	"30, Biopolis street, #07-01 Matrix"	"30, Biopolis street, #07-01 Matrix"	"30, Biopolis street, #07-01 Matrix"	"30, Biopolis street, #07-01 Matrix"	"30, Biopolis street, #07-01 Matrix"	"30, Biopolis street, #07-01 Matrix"	"30, Biopolis street, #07-01 Matrix"	"30, Biopolis street, #07-01 Matrix"	"30, Biopolis street, #07-01 Matrix"	"30, Biopolis street, #07-01 Matrix"	"30, Biopolis street, #07-01 Matrix"	"30, Biopolis street, #07-01 Matrix"	"30, Biopolis street, #07-01 Matrix"	"30, Biopolis street, #07-01 Matrix"	"30, Biopolis street, #07-01 Matrix"	"30, Biopolis street, #07-01 Matrix"	"30, Biopolis street, #07-01 Matrix"	"30, Biopolis street, #07-01 Matrix"	"30, Biopolis street, #07-01 Matrix"	"30, Biopolis street, #07-01 Matrix"	"30, Biopolis street, #07-01 Matrix"	"30, Biopolis street, #07-01 Matrix"	"30, Biopolis street, #07-01 Matrix"	"30, Biopolis street, #07-01 Matrix"	"30, Biopolis street, #07-01 Matrix"	"30, Biopolis street, #07-01 Matrix"	"30, Biopolis street, #07-01 Matrix"	"30, Biopolis street, #07-01 Matrix"	"30, Biopolis street, #07-01 Matrix"	"30, Biopolis street, #07-01 Matrix"	"30, Biopolis street, #07-01 Matrix"	"30, Biopolis street, #07-01 Matrix"	"30, Biopolis street, #07-01 Matrix"	"30, Biopolis street, #07-01 Matrix"	"30, Biopolis street, #07-01 Matrix"	"30, Biopolis street, #07-01 Matrix"	"30, Biopolis street, #07-01 Matrix"	"30, Biopolis street, #07-01 Matrix"	"30, Biopolis street, #07-01 Matrix"	"30, Biopolis street, #07-01 Matrix"	"30, Biopolis street, #07-01 Matrix"	"30, Biopolis street, #07-01 Matrix"	"30, Biopolis street, #07-01 Matrix"	"30, Biopolis street, #07-01 Matrix"	"30, Biopolis street, #07-01 Matrix"	"30, Biopolis street, #07-01 Matrix"	"30, Biopolis street, #07-01 Matrix"	"30, Biopolis street, #07-01 Matrix"	"30, Biopolis street, #07-01 Matrix"	"30, Biopolis street, #07-01 Matrix"	"30, Biopolis street, #07-01 Matrix"	"30, Biopolis street, #07-01 Matrix"	"30, Biopolis street, #07-01 Matrix"	"30, Biopolis street, #07-01 Matrix"	"30, Biopolis street, #07-01 Matrix"	"30, Biopolis street, #07-01 Matrix"	"30, Biopolis street, #07-01 Matrix"	"30, Biopolis street, #07-01 Matrix"	"30, Biopolis street, #07-01 Matrix"	"30, Biopolis street, #07-01 Matrix"	"30, Biopolis street, #07-01 Matrix"	"30, Biopolis street, #07-01 Matrix"	"30, Biopolis street, #07-01 Matrix"	"30, Biopolis street, #07-01 Matrix"	"30, Biopolis street, #07-01 Matrix"	"30, Biopolis street, #07-01 Matrix"	"30, Biopolis street, #07-01 Matrix"	"30, Biopolis street, #07-01 Matrix"	"30, Biopolis street, #07-01 Matrix"	"30, Biopolis street, #07-01 Matrix"	"30, Biopolis street, #07-01 Matrix"	"30, Biopolis street, #07-01 Matrix"	"30, Biopolis street, #07-01 Matrix"	"30, Biopolis street, #07-01 Matrix"	"30, Biopolis street, #07-01 Matrix"	"30, Biopolis street, #07-01 Matrix"	"30, Biopolis street, #07-01 Matrix"	"30, Biopolis street, #07-01 Matrix"	"30, Biopolis street, #07-01 Matrix"	"30, Biopolis street, #07-01 Matrix"	"30, Biopolis street, #07-01 Matrix"	"30, Biopolis street, #07-01 Matrix"	"30, Biopolis street, #07-01 Matrix"	"30, Biopolis street, #07-01 Matrix"	"30, Biopolis street, #07-01 Matrix"	"30, Biopolis street, #07-01 Matrix"	"30, Biopolis street, #07-01 Matrix"	"30, Biopolis street, #07-01 Matrix"	"30, Biopolis street, #07-01 Matrix"	"30, Biopolis street, #07-01 Matrix"	"30, Biopolis street, #07-01 Matrix"	"30, Biopolis street, #07-01 Matrix"	"30, Biopolis street, #07-01 Matrix"
!Sample_contact_city	"Singapore"	"Singapore"	"Singapore"	"Singapore"	"Singapore"	"Singapore"	"Singapore"	"Singapore"	"Singapore"	"Singapore"	"Singapore"	"Singapore"	"Singapore"	"Singapore"	"Singapore"	"Singapore"	"Singapore"	"Singapore"	"Singapore"	"Singapore"	"Singapore"	"Singapore"	"Singapore"	"Singapore"	"Singapore"	"Singapore"	"Singapore"	"Singapore"	"Singapore"	"Singapore"	"Singapore"	"Singapore"	"Singapore"	"Singapore"	"Singapore"	"Singapore"	"Singapore"	"Singapore"	"Singapore"	"Singapore"	"Singapore"	"Singapore"	"Singapore"	"Singapore"	"Singapore"	"Singapore"	"Singapore"	"Singapore"	"Singapore"	"Singapore"	"Singapore"	"Singapore"	"Singapore"	"Singapore"	"Singapore"	"Singapore"	"Singapore"	"Singapore"	"Singapore"	"Singapore"	"Singapore"	"Singapore"	"Singapore"	"Singapore"	"Singapore"	"Singapore"	"Singapore"	"Singapore"	"Singapore"	"Singapore"	"Singapore"	"Singapore"	"Singapore"	"Singapore"	"Singapore"	"Singapore"	"Singapore"	"Singapore"	"Singapore"	"Singapore"	"Singapore"	"Singapore"	"Singapore"	"Singapore"	"Singapore"	"Singapore"	"Singapore"	"Singapore"	"Singapore"	"Singapore"	"Singapore"	"Singapore"	"Singapore"	"Singapore"	"Singapore"	"Singapore"	"Singapore"	"Singapore"	"Singapore"	"Singapore"	"Singapore"	"Singapore"	"Singapore"	"Singapore"	"Singapore"	"Singapore"	"Singapore"	"Singapore"	"Singapore"	"Singapore"	"Singapore"	"Singapore"	"Singapore"	"Singapore"	"Singapore"	"Singapore"	"Singapore"	"Singapore"	"Singapore"	"Singapore"	"Singapore"	"Singapore"	"Singapore"	"Singapore"	"Singapore"	"Singapore"	"Singapore"	"Singapore"	"Singapore"	"Singapore"	"Singapore"	"Singapore"	"Singapore"	"Singapore"	"Singapore"	"Singapore"	"Singapore"	"Singapore"	"Singapore"	"Singapore"	"Singapore"	"Singapore"	"Singapore"	"Singapore"	"Singapore"	"Singapore"	"Singapore"	"Singapore"	"Singapore"	"Singapore"	"Singapore"	"Singapore"	"Singapore"	"Singapore"	"Singapore"	"Singapore"	"Singapore"	"Singapore"	"Singapore"	"Singapore"	"Singapore"	"Singapore"	"Singapore"	"Singapore"	"Singapore"	"Singapore"	"Singapore"
!Sample_contact_zip/postal_code	"138671"	"138671"	"138671"	"138671"	"138671"	"138671"	"138671"	"138671"	"138671"	"138671"	"138671"	"138671"	"138671"	"138671"	"138671"	"138671"	"138671"	"138671"	"138671"	"138671"	"138671"	"138671"	"138671"	"138671"	"138671"	"138671"	"138671"	"138671"	"138671"	"138671"	"138671"	"138671"	"138671"	"138671"	"138671"	"138671"	"138671"	"138671"	"138671"	"138671"	"138671"	"138671"	"138671"	"138671"	"138671"	"138671"	"138671"	"138671"	"138671"	"138671"	"138671"	"138671"	"138671"	"138671"	"138671"	"138671"	"138671"	"138671"	"138671"	"138671"	"138671"	"138671"	"138671"	"138671"	"138671"	"138671"	"138671"	"138671"	"138671"	"138671"	"138671"	"138671"	"138671"	"138671"	"138671"	"138671"	"138671"	"138671"	"138671"	"138671"	"138671"	"138671"	"138671"	"138671"	"138671"	"138671"	"138671"	"138671"	"138671"	"138671"	"138671"	"138671"	"138671"	"138671"	"138671"	"138671"	"138671"	"138671"	"138671"	"138671"	"138671"	"138671"	"138671"	"138671"	"138671"	"138671"	"138671"	"138671"	"138671"	"138671"	"138671"	"138671"	"138671"	"138671"	"138671"	"138671"	"138671"	"138671"	"138671"	"138671"	"138671"	"138671"	"138671"	"138671"	"138671"	"138671"	"138671"	"138671"	"138671"	"138671"	"138671"	"138671"	"138671"	"138671"	"138671"	"138671"	"138671"	"138671"	"138671"	"138671"	"138671"	"138671"	"138671"	"138671"	"138671"	"138671"	"138671"	"138671"	"138671"	"138671"	"138671"	"138671"	"138671"	"138671"	"138671"	"138671"	"138671"	"138671"	"138671"	"138671"	"138671"	"138671"	"138671"	"138671"	"138671"	"138671"	"138671"
!Sample_contact_country	"Singapore"	"Singapore"	"Singapore"	"Singapore"	"Singapore"	"Singapore"	"Singapore"	"Singapore"	"Singapore"	"Singapore"	"Singapore"	"Singapore"	"Singapore"	"Singapore"	"Singapore"	"Singapore"	"Singapore"	"Singapore"	"Singapore"	"Singapore"	"Singapore"	"Singapore"	"Singapore"	"Singapore"	"Singapore"	"Singapore"	"Singapore"	"Singapore"	"Singapore"	"Singapore"	"Singapore"	"Singapore"	"Singapore"	"Singapore"	"Singapore"	"Singapore"	"Singapore"	"Singapore"	"Singapore"	"Singapore"	"Singapore"	"Singapore"	"Singapore"	"Singapore"	"Singapore"	"Singapore"	"Singapore"	"Singapore"	"Singapore"	"Singapore"	"Singapore"	"Singapore"	"Singapore"	"Singapore"	"Singapore"	"Singapore"	"Singapore"	"Singapore"	"Singapore"	"Singapore"	"Singapore"	"Singapore"	"Singapore"	"Singapore"	"Singapore"	"Singapore"	"Singapore"	"Singapore"	"Singapore"	"Singapore"	"Singapore"	"Singapore"	"Singapore"	"Singapore"	"Singapore"	"Singapore"	"Singapore"	"Singapore"	"Singapore"	"Singapore"	"Singapore"	"Singapore"	"Singapore"	"Singapore"	"Singapore"	"Singapore"	"Singapore"	"Singapore"	"Singapore"	"Singapore"	"Singapore"	"Singapore"	"Singapore"	"Singapore"	"Singapore"	"Singapore"	"Singapore"	"Singapore"	"Singapore"	"Singapore"	"Singapore"	"Singapore"	"Singapore"	"Singapore"	"Singapore"	"Singapore"	"Singapore"	"Singapore"	"Singapore"	"Singapore"	"Singapore"	"Singapore"	"Singapore"	"Singapore"	"Singapore"	"Singapore"	"Singapore"	"Singapore"	"Singapore"	"Singapore"	"Singapore"	"Singapore"	"Singapore"	"Singapore"	"Singapore"	"Singapore"	"Singapore"	"Singapore"	"Singapore"	"Singapore"	"Singapore"	"Singapore"	"Singapore"	"Singapore"	"Singapore"	"Singapore"	"Singapore"	"Singapore"	"Singapore"	"Singapore"	"Singapore"	"Singapore"	"Singapore"	"Singapore"	"Singapore"	"Singapore"	"Singapore"	"Singapore"	"Singapore"	"Singapore"	"Singapore"	"Singapore"	"Singapore"	"Singapore"	"Singapore"	"Singapore"	"Singapore"	"Singapore"	"Singapore"	"Singapore"	"Singapore"	"Singapore"	"Singapore"	"Singapore"	"Singapore"	"Singapore"	"Singapore"
!Sample_supplementary_file	"NONE"	"NONE"	"NONE"	"NONE"	"NONE"	"NONE"	"NONE"	"NONE"	"NONE"	"NONE"	"NONE"	"NONE"	"NONE"	"NONE"	"NONE"	"NONE"	"NONE"	"NONE"	"NONE"	"NONE"	"NONE"	"NONE"	"NONE"	"NONE"	"NONE"	"NONE"	"NONE"	"NONE"	"NONE"	"NONE"	"NONE"	"NONE"	"NONE"	"NONE"	"NONE"	"NONE"	"NONE"	"NONE"	"NONE"	"NONE"	"NONE"	"NONE"	"NONE"	"NONE"	"NONE"	"NONE"	"NONE"	"NONE"	"NONE"	"NONE"	"NONE"	"NONE"	"NONE"	"NONE"	"NONE"	"NONE"	"NONE"	"NONE"	"NONE"	"NONE"	"NONE"	"NONE"	"NONE"	"NONE"	"NONE"	"NONE"	"NONE"	"NONE"	"NONE"	"NONE"	"NONE"	"NONE"	"NONE"	"NONE"	"NONE"	"NONE"	"NONE"	"NONE"	"NONE"	"NONE"	"NONE"	"NONE"	"NONE"	"NONE"	"NONE"	"NONE"	"NONE"	"NONE"	"NONE"	"NONE"	"NONE"	"NONE"	"NONE"	"NONE"	"NONE"	"NONE"	"NONE"	"NONE"	"NONE"	"NONE"	"NONE"	"NONE"	"NONE"	"NONE"	"NONE"	"NONE"	"NONE"	"NONE"	"NONE"	"NONE"	"NONE"	"NONE"	"NONE"	"NONE"	"NONE"	"NONE"	"NONE"	"NONE"	"NONE"	"NONE"	"NONE"	"NONE"	"NONE"	"NONE"	"NONE"	"NONE"	"NONE"	"NONE"	"NONE"	"NONE"	"NONE"	"NONE"	"NONE"	"NONE"	"NONE"	"NONE"	"NONE"	"NONE"	"NONE"	"NONE"	"NONE"	"NONE"	"NONE"	"NONE"	"NONE"	"NONE"	"NONE"	"NONE"	"NONE"	"NONE"	"NONE"	"NONE"	"NONE"	"NONE"	"NONE"	"NONE"	"NONE"	"NONE"	"NONE"	"NONE"	"NONE"	"NONE"	"NONE"	"NONE"	"NONE"	"NONE"	"NONE"
!Sample_data_row_count	"47322"	"47322"	"47322"	"47322"	"47322"	"47322"	"47322"	"47322"	"47322"	"47322"	"47322"	"47322"	"47322"	"47322"	"47322"	"47322"	"47322"	"47322"	"47322"	"47322"	"47322"	"47322"	"47322"	"47322"	"47322"	"47322"	"47322"	"47322"	"47322"	"47322"	"47322"	"47322"	"47322"	"47322"	"47322"	"47322"	"47322"	"47322"	"47322"	"47322"	"47322"	"47322"	"47322"	"47322"	"47322"	"47322"	"47322"	"47322"	"47322"	"47322"	"47322"	"47322"	"47322"	"47322"	"47322"	"47322"	"47322"	"47322"	"47322"	"47322"	"47322"	"47322"	"47322"	"47322"	"47322"	"47322"	"47322"	"47322"	"47322"	"47322"	"47322"	"47322"	"47322"	"47322"	"47322"	"47322"	"47322"	"47322"	"47322"	"47322"	"47322"	"47322"	"47322"	"47322"	"47322"	"47322"	"47322"	"47322"	"47322"	"47322"	"47322"	"47322"	"47322"	"47322"	"47322"	"47322"	"47322"	"47322"	"47322"	"47322"	"47322"	"47322"	"47322"	"47322"	"47322"	"47322"	"47322"	"47322"	"47322"	"47322"	"47322"	"47322"	"47322"	"47322"	"47322"	"47322"	"47322"	"47322"	"47322"	"47322"	"47322"	"47322"	"47322"	"47322"	"47322"	"47322"	"47322"	"47322"	"47322"	"47322"	"47322"	"47322"	"47322"	"47322"	"47322"	"47322"	"47322"	"47322"	"47322"	"47322"	"47322"	"47322"	"47322"	"47322"	"47322"	"47322"	"47322"	"47322"	"47322"	"47322"	"47322"	"47322"	"47322"	"47322"	"47322"	"47322"	"47322"	"47322"	"47322"	"47322"	"47322"	"47322"	"47322"	"47322"	"47322"	"47322"	"47322"
!series_matrix_table_begin
"ID_REF"	"GSM2011285"	"GSM2011286"	"GSM2011287"	"GSM2011288"	"GSM2011289"	"GSM2011290"	"GSM2011291"	"GSM2011292"	"GSM2011293"	"GSM2011294"	"GSM2011295"	"GSM2011296"	"GSM2011297"	"GSM2011298"	"GSM2011299"	"GSM2011300"	"GSM2011301"	"GSM2011302"	"GSM2011303"	"GSM2011304"	"GSM2011305"	"GSM2011306"	"GSM2011307"	"GSM2011308"	"GSM2011309"	"GSM2011310"	"GSM2011311"	"GSM2011312"	"GSM2011313"	"GSM2011314"	"GSM2011315"	"GSM2011316"	"GSM2011317"	"GSM2011318"	"GSM2011319"	"GSM2011320"	"GSM2011321"	"GSM2011322"	"GSM2011323"	"GSM2011324"	"GSM2011325"	"GSM2011326"	"GSM2011327"	"GSM2011328"	"GSM2011329"	"GSM2011330"	"GSM2011331"	"GSM2011332"	"GSM2011333"	"GSM2011334"	"GSM2011335"	"GSM2011336"	"GSM2011337"	"GSM2011338"	"GSM2011339"	"GSM2011340"	"GSM2011341"	"GSM2011342"	"GSM2011343"	"GSM2011344"	"GSM2011345"	"GSM2011346"	"GSM2011347"	"GSM2011348"	"GSM2011349"	"GSM2011350"	"GSM2011351"	"GSM2011352"	"GSM2011353"	"GSM2011354"	"GSM2011355"	"GSM2011356"	"GSM2011357"	"GSM2011358"	"GSM2011359"	"GSM2011360"	"GSM2011361"	"GSM2011362"	"GSM2011363"	"GSM2011364"	"GSM2011365"	"GSM2011366"	"GSM2011367"	"GSM2011368"	"GSM2011369"	"GSM2011370"	"GSM2011371"	"GSM2011372"	"GSM2011373"	"GSM2011374"	"GSM2011375"	"GSM2011376"	"GSM2011377"	"GSM2011378"	"GSM2011379"	"GSM2011380"	"GSM2011381"	"GSM2011382"	"GSM2011383"	"GSM2011384"	"GSM2011385"	"GSM2011386"	"GSM2011387"	"GSM2011388"	"GSM2011389"	"GSM2011390"	"GSM2011391"	"GSM2011392"	"GSM2011393"	"GSM2011394"	"GSM2011395"	"GSM2011396"	"GSM2011397"	"GSM2011398"	"GSM2011399"	"GSM2011400"	"GSM2011401"	"GSM2011402"	"GSM2011403"	"GSM2011404"	"GSM2011405"	"GSM2011406"	"GSM2011407"	"GSM2011408"	"GSM2011409"	"GSM2011410"	"GSM2011411"	"GSM2011412"	"GSM2011413"	"GSM2011414"	"GSM2011415"	"GSM2011416"	"GSM2011417"	"GSM2011418"	"GSM2011419"	"GSM2011420"	"GSM2011421"	"GSM2011422"	"GSM2011423"	"GSM2011424"	"GSM2011425"	"GSM2011426"	"GSM2011427"	"GSM2011428"	"GSM2011429"	"GSM2011430"	"GSM2011431"	"GSM2011432"	"GSM2011433"	"GSM2011434"	"GSM2011435"	"GSM2011436"	"GSM2011437"	"GSM2011438"	"GSM2011439"	"GSM2011440"	"GSM2011441"	"GSM2011442"	"GSM2011443"	"GSM2011444"	"GSM2011445"	"GSM2011446"	"GSM2011447"	"GSM2011448"	"GSM2011449"	"GSM2011450"	"GSM2011451"
"ILMN_1343291"	31094.59	28303.97	36160.09	33676.72	43642.21	37903.67	38078.11	34237.36	27781.44	38455.86	29377.63	34105.36	41058.65	33373.01	34811.20	38269.07	30668.05	32321.03	29317.29	27856.52	31126.64	39153.42	29418.30	36850.76	34209.98	26238.19	34795.17	36247.49	36460.31	39255.69	35449.68	34117.94	38610.16	36163.94	36383.56	40630.94	36095.87	33856.17	36159.36	35530.31	34955.90	37937.24	36837.72	35431.62	37142.42	40031.49	33880.77	36259.64	28445.61	36153.43	38566.73	35495.85	37499.98	33632.69	36408.63	34051.94	35336.05	36189.01	39529.83	37197.51	38061.39	36379.97	32569.14	35792.50	43477.99	28067.99	35500.97	38019.18	35170.25	39159.55	39242.62	27348.48	29557.78	34056.18	28325.71	32366.33	31720.67	37476.78	31365.05	38947.76	41945.81	39085.17	28048.55	37741.35	32450.18	34123.57	35072.39	36900.97	40443.85	30577.80	35374.60	38169.74	33981.13	38726.03	38423.87	26371.72	23999.94	41046.51	36027.17	34119.70	35490.95	33836.12	37952.22	32088.70	29696.25	30102.39	38479.19	30907.60	39474.40	32453.91	30228.94	38181.52	30260.49	31101.77	29655.28	39712.79	36983.1	35249.71	35471.56	42145.58	32041.38	41293.87	28065.66	33015.11	31672.69	31411.29	36273.12	37680.6	35677.45	39522.77	28279.44	36126.87	30211.91	33788.4	22938.62	33164.55	34932.96	35928.42	39741.02	27540.57	32191.67	29533.16	29688.68	33427.15	36244.01	34990.27	27173	29270.74	35003.39	37057.99	16787.89	31015.91	37443.81	39015.76	27133.49	36235.29	29524.43	22830.98	33873.03	33800.99	26788.66	35213.29	32779.37	25824.61	26700.79	31547.18	26388.55
"ILMN_1343295"	5944.07	7661.13	2790.09	8494.92	2811.93	2073.33	8766.54	5212.42	1024.52	3338.47	5603.46	8230.87	8004.13	3438.22	9280.36	6216.32	3803.76	5786.52	4063.43	1492.09	11192.21	2274.64	4275.50	6271.94	15534.74	13046.01	3940.19	6134.87	5871.50	3133.83	5865.22	5414.61	3605.31	7640.07	3685.37	5098.00	5601.55	7292.14	5615.08	7780.15	3948.67	2898.75	5000.87	3463.13	5743.00	5323.07	4241.78	3362.31	4325.97	3965.42	6587.38	2771.74	3263.82	5197.85	7912.25	4148.14	4391.81	13217.83	9212.65	8766.91	6113.42	6693.45	4521.38	4966.69	5740.41	3130.81	5169.50	4167.26	6574.68	3610.86	5588.51	8972.05	3666.14	3661.95	3013.58	6097.65	8251.07	5804.05	10944.58	3076.22	4201.66	4847.16	5037.18	4773.10	4678.18	7751.61	3909.06	10458.68	3507.17	3477.62	3587.31	6335.48	11147.94	7090.83	3437.97	5364.34	3638.07	3347.18	3896.77	5617.79	6987.00	2738.91	2275.86	2102.18	7488.84	5744.72	4269.14	5714.89	2811.82	6851.80	4693.62	4481.37	7136.71	8888.25	5468.63	5976.04	6531.35	5620.74	5398.31	4136.89	3726.69	3336.17	2981.3	4344.45	3921.78	3693.7	6197.48	5808.85	4489.3	4022.71	1879.37	3714.26	5452.67	4711.67	4593.79	3321.35	4810.33	7289.96	4492.91	6332.86	5381.74	4209.46	4601.82	2808.82	3927.46	5193.01	3999.52	3411.95	4227.24	3935.6	2779.94	2799.3	3210.77	4311.8	3714.24	3565.02	3288.24	2982	3360.75	5081.08	3560.05	5938.09	8267.87	2900.49	3125.72	5025.67	4536.69
"ILMN_1651199"	101.63	89.55	91.47	103.92	103.41	93.58	96.15	101.26	100.53	84.88	102.72	98.30	106.61	114.29	111.03	77.76	105.47	106.47	82.06	101.43	118.26	117.08	106.03	79.92	97.05	100.59	98.73	87.91	84.52	97.61	99.28	110.20	98.34	91.85	90.87	122.01	91.46	109.67	83.02	98.21	105.76	98.60	99.53	102.25	89.46	88.62	94.77	92.94	105.75	89.05	88.53	96.80	105.88	82.26	87.50	113.16	91.82	97.00	106.32	108.47	96.06	99.53	83.81	95.36	94.91	102.33	91.06	97.22	104.48	89.60	85.10	99.84	99.49	74.27	92.12	118.46	86.95	79.88	102.80	93.94	99.61	96.37	110.25	91.67	94.62	98.17	90.12	94.01	92.61	109.07	94.96	96.95	91.71	94.19	98.21	94.17	100.57	97.72	95.84	97.69	95.43	91.66	103.84	111.27	104.84	74.24	90.24	82.97	95.69	112.16	94.82	99.82	99.86	95.61	79.76	106.98	99.95	117.51	90.55	103.7	94.26	102.52	84.57	103.56	97.68	90.79	95.64	84.41	108	101.79	85.54	97.86	84.74	90.4	95.99	101.82	99.64	104.54	96.81	110.51	95.8	89.82	93.02	92.33	101.24	93.91	93.09	88.74	96.3	110.47	92.36	100.36	94.82	109.4	91.28	93.17	87.36	119.96	105.21	96.48	96.74	86.73	90.28	105.74	108.66	91.64	119.15
"ILMN_1651209"	116.56	133.04	122.59	101.75	117.66	117.21	112.84	113.64	108.29	105.53	117.28	130.70	110.18	114.60	106.50	124.40	106.75	125.54	118.14	114.90	130.40	116.06	128.41	115.97	122.92	103.84	96.05	110.26	107.52	118.70	112.56	99.38	113.11	122.47	101.41	124.63	118.08	96.87	120.36	113.84	107.74	105.80	101.36	111.76	126.18	125.67	115.49	96.84	110.46	132.77	111.80	126.48	123.14	129.27	109.99	122.40	100.10	106.41	116.87	108.86	122.61	109.66	114.71	126.51	115.09	112.16	103.24	106.87	125.96	106.48	118.38	109.47	92.48	102.24	121.73	133.62	124.73	103.98	123.81	123.84	107.95	99.87	110.80	110.68	128.16	117.80	100.60	110.42	121.59	112.50	111.68	111.64	106.12	104.68	119.96	108.84	112.52	107.63	113.40	95.51	92.32	106.76	103.02	107.06	129.96	110.87	111.38	111.63	112.48	102.23	132.44	114.28	115.86	109.24	110.90	128.6	106.82	119.09	117.67	113.78	113.96	108.79	99.53	103.87	88.75	114.28	107.03	109.46	129.14	118.84	94.86	110.6	118.61	103.37	106.78	101.36	126.03	114.74	124.03	94.52	104.37	116.97	100.11	115.04	107.54	110.8	123.24	110.39	108.86	121.08	107.62	111.37	113.1	114.73	107.91	95.07	98.35	104.54	115.61	108.21	109.47	93.86	102.58	120.27	94.5	98.22	120.51
"ILMN_1651210"	110.88	117.21	105.54	94.43	105.00	102.96	93.80	100.39	118.13	91.38	115.20	99.90	93.51	111.17	100.25	90.99	96.85	113.25	87.42	123.51	110.87	109.41	101.24	93.08	97.07	110.94	114.64	95.51	91.29	100.36	111.84	110.61	103.47	96.84	110.39	104.24	104.19	97.59	95.97	113.45	89.47	106.68	97.00	116.93	101.10	103.17	103.77	96.16	99.38	107.07	97.68	105.12	101.19	95.26	110.08	132.78	95.44	101.41	95.48	89.29	105.36	108.32	102.62	85.66	93.58	98.37	107.54	91.86	111.30	97.49	102.15	96.93	121.45	99.75	102.36	101.29	104.47	98.42	101.64	112.04	102.15	106.46	104.57	99.14	92.27	100.10	86.13	98.60	99.02	96.21	116.87	93.16	106.12	108.70	91.15	82.50	115.61	102.36	111.98	109.90	112.17	99.31	93.10	119.57	100.95	101.01	102.87	91.64	106.44	84.00	93.38	116.33	89.60	106.54	98.67	97.05	101.01	106.07	113.84	101.74	117.46	104.53	102.87	98.1	103.27	95.36	103.85	96.79	111.07	109.81	125.41	103.14	111.55	122.87	90.37	109.85	113.1	107.41	96.07	95.12	104.13	93.23	100.61	106.63	98.94	107.27	104.8	101.4	104.46	91.45	104.67	118.42	118.07	88.62	105.31	102.57	114.32	106.2	100.47	120.18	122.1	84.09	104.23	118.88	109.84	113.52	89.29
"ILMN_1651221"	109.93	115.64	124.62	106.50	111.04	117.46	113.43	100.63	120.78	120.51	114.90	110.75	105.33	111.54	117.11	116.44	124.70	145.71	123.40	113.78	123.79	118.39	110.85	121.18	116.29	110.59	102.19	110.89	107.58	118.43	125.15	120.81	115.46	100.38	99.36	112.51	117.85	113.51	132.49	113.36	103.35	111.10	117.94	120.09	140.91	115.97	128.88	106.67	120.50	125.25	100.94	119.19	116.28	125.35	137.73	123.05	102.05	100.70	148.41	148.16	128.30	102.55	99.86	116.38	117.48	103.44	99.05	105.01	104.99	103.52	124.99	109.81	110.91	100.61	108.23	102.77	108.01	100.67	107.14	90.37	128.07	119.01	98.79	117.57	138.51	98.76	106.61	119.59	126.26	137.58	118.45	117.96	132.78	106.64	114.77	125.87	102.47	119.85	127.82	112.12	114.77	125.13	135.24	107.33	124.97	106.00	99.18	121.64	97.48	108.04	117.77	132.95	101.37	114.70	104.92	135.03	139.08	121.86	119.44	120.85	136.36	109.54	117.78	120.86	158.36	98.72	153.76	106.33	119.73	113.27	137.04	128.37	144.46	157.58	175.13	115.18	128.28	109.42	148.13	153.88	119.63	143.55	110.38	114.23	117.66	113.28	117.5	115.28	115.95	118.07	179.82	125.73	104.98	128.02	159.64	110.24	131.41	120.53	124.36	133.44	135.65	121.04	111.29	119.31	113.05	101.78	141.41
"ILMN_1651228"	4362.20	3700.84	6292.99	5177.73	5334.43	6381.08	7984.32	9553.68	5887.55	9241.99	11848.30	7838.58	9483.65	12082.84	8431.99	13009.45	12176.78	11119.84	9261.58	16410.52	9929.76	10802.36	11847.35	5593.78	4467.26	5430.27	3888.59	8139.33	11693.59	4818.64	5906.43	10391.96	10081.30	5680.69	9851.14	9928.38	7022.34	8282.10	16989.38	6802.81	9227.21	11182.51	4669.84	6649.34	16457.61	13021.38	8863.84	13860.34	8083.95	4887.80	8093.42	5092.75	8907.13	8382.09	11316.78	8030.91	6448.97	3189.76	8413.14	7386.54	4709.02	13429.63	9618.28	12776.96	10213.72	4832.00	7678.12	9026.30	6493.57	8616.71	10393.29	12850.40	8926.30	8233.16	7685.61	11163.93	8464.11	7587.88	6703.47	3830.03	7218.66	6932.73	9260.93	7124.14	6974.04	5813.22	6431.47	9831.32	4960.86	5010.21	8167.33	7664.09	7418.53	6696.23	7246.89	5695.67	11637.02	7873.69	14222.68	7536.73	8323.36	11200.94	13611.38	11013.40	16297.70	10397.58	15242.59	10072.75	4305.56	14631.01	8829.73	10880.23	11145.32	10297.46	9256.37	5289.13	4697.61	5351.27	4774.06	5972.57	5673.45	8204.99	9016.03	8573.51	9238.16	9168.4	9021.48	6626.41	9324.32	9527.79	12839.57	10142.66	13587.35	9543.28	13895.52	11202.57	9627.53	11622.04	7445.72	9590.32	5450.84	8372.01	7478.91	8880.18	10009.37	10113.35	13128.26	15329.51	12059.3	11309.08	11600.59	8609.25	11682.63	11574.41	11163.1	6251.36	13260.3	11835.58	9909.56	8646.24	8244.11	11783.64	10777.68	9854.16	8351.62	8690.22	9280.38
"ILMN_1651229"	277.83	363.12	439.75	320.02	314.53	468.10	262.06	403.91	360.27	492.83	428.91	289.88	259.58	453.93	308.43	388.92	535.29	373.73	356.10	609.46	317.14	291.35	318.50	403.46	610.05	626.74	251.84	435.18	253.76	375.03	290.16	374.06	261.78	528.03	208.05	390.83	645.84	284.44	293.31	289.08	339.50	252.94	394.64	369.14	428.36	538.82	231.99	345.42	298.28	346.73	160.65	258.28	321.14	283.07	311.44	291.71	256.78	530.26	336.43	301.03	328.96	339.15	257.02	402.62	471.38	334.49	272.17	248.66	285.18	433.10	490.77	527.74	266.43	274.26	489.25	325.20	335.53	265.29	440.34	379.07	238.84	490.85	221.22	277.98	335.41	336.87	444.59	442.09	531.30	325.29	414.20	451.48	330.82	505.99	246.14	518.20	365.22	297.60	411.16	271.39	216.94	223.25	580.65	523.63	282.02	347.24	220.76	422.54	386.40	261.60	450.72	300.98	392.29	280.36	400.63	355.49	403.09	345.89	234.41	233.01	301.99	217.07	483.03	272.54	262.76	355.95	274.37	193.63	218.19	290.45	342.74	175.95	429.08	386.84	482.13	236.38	328.37	338.09	334.47	341.11	313.93	344.51	326.37	368.87	345.43	256.24	269.75	355.05	316.2	291.15	347.33	304.55	303.41	230.89	391.98	223.77	313.72	453.55	355.25	290.01	418.71	383.16	325.21	355.58	446.47	379.88	342.4
"ILMN_1651230"	106.84	89.35	97.90	115.53	91.93	99.87	99.64	102.16	109.38	101.95	98.32	99.46	92.11	102.95	99.83	93.00	100.90	101.24	101.40	106.76	119.15	100.17	95.51	86.19	104.78	108.34	98.05	104.84	87.59	109.12	99.01	94.82	111.01	108.97	83.18	92.79	104.12	96.87	106.39	97.22	92.84	90.23	94.63	106.79	120.92	104.53	107.56	91.91	94.85	103.71	100.33	103.66	97.43	94.98	113.08	91.34	107.31	102.24	101.64	113.75	101.30	101.29	101.34	88.86	101.73	102.00	93.40	80.19	95.78	111.60	82.22	94.91	97.39	88.68	97.72	100.36	91.58	104.26	98.54	86.61	105.98	90.92	86.77	115.04	103.23	115.32	93.03	121.29	91.08	98.24	96.75	102.35	96.47	96.80	88.58	98.98	94.09	93.35	94.11	110.36	105.69	105.19	103.02	102.25	109.29	101.60	91.41	91.68	89.39	98.26	101.77	98.30	98.46	92.03	89.19	109.12	93.81	106.69	118.19	104.03	98.44	94.56	103.01	106.81	100.06	110.52	89.78	87.56	98.38	112.32	102.4	126.81	99.5	127.31	101.05	106.19	95.98	107.15	103.37	115.08	92.81	105.39	98.18	99.47	103.23	91.4	113.45	106.39	107.96	101.4	83.12	101.06	115.16	107.4	103.54	112.33	100.74	107.32	98.47	101.16	97.33	99.54	90.96	103.53	107.88	87.9	103.88
"ILMN_1651232"	144.42	109.98	122.05	95.78	130.81	139.64	106.39	134.32	156.97	136.76	125.38	136.75	123.75	111.79	113.44	126.22	106.80	124.81	122.49	123.54	116.61	139.36	132.42	128.93	110.88	130.84	130.52	146.69	114.29	115.84	120.14	134.92	130.76	111.70	130.82	120.21	113.95	134.14	122.80	107.68	110.28	131.04	94.35	136.81	120.89	127.25	126.75	103.32	133.66	118.57	105.64	115.27	123.29	114.37	107.93	144.62	116.97	101.61	125.86	133.79	106.96	111.16	156.86	131.20	131.63	151.21	111.29	109.94	127.26	127.74	108.20	112.57	116.56	116.84	132.56	109.11	128.53	128.57	114.27	102.12	129.42	120.57	106.12	108.37	125.65	138.40	108.94	145.39	110.73	114.35	122.17	123.08	129.18	107.42	122.79	119.64	118.41	109.83	113.15	148.54	118.91	121.17	105.73	109.91	162.90	105.98	110.49	119.13	113.35	164.44	106.17	119.07	130.46	122.02	113.12	129.33	120.67	136.28	112.3	129.57	120.91	112.41	115.92	132.93	139.12	108.73	117.77	127.57	119.5	103.12	95.28	108.57	120.04	107.52	126.54	117.72	137.48	156.27	95.55	117.21	140.89	150.5	111.48	115.42	112.5	124.54	99.86	111.62	96.92	112.31	111.55	112.98	108.93	126.6	96.23	110.11	117.65	116.97	116.11	123.93	122.31	105.95	121.68	113.74	118.07	133.91	134.68
"ILMN_1651235"	106.16	99.14	111.23	105.18	109.67	116.23	114.91	104.06	108.95	103.04	110.35	121.77	100.52	114.16	99.86	84.61	91.03	91.14	101.44	97.06	103.73	96.47	102.83	108.43	94.30	121.84	94.65	98.88	107.52	111.54	106.76	91.36	95.80	105.10	112.75	104.02	92.37	106.84	95.45	104.39	99.81	95.69	106.39	102.06	96.03	104.73	103.40	95.49	90.81	94.48	101.42	103.12	97.72	101.64	105.15	103.35	97.25	98.65	92.08	98.40	101.95	101.86	111.91	103.61	103.19	98.69	99.21	97.62	116.35	109.28	89.27	92.55	84.45	100.36	108.75	82.89	112.92	105.35	114.98	100.23	102.31	118.04	100.52	100.96	96.31	102.15	99.72	97.49	94.35	95.46	100.69	111.90	95.43	88.41	84.24	94.68	94.25	102.86	97.10	105.10	106.21	93.05	96.98	89.87	105.16	104.46	94.36	104.23	95.20	105.15	93.19	119.98	107.67	109.55	98.80	99.48	110.05	112.65	104.34	102.8	97.43	111.56	117.41	98.25	108.56	110.61	119.67	87.41	97.01	105.76	85.38	94.17	99.37	98.39	96.04	102.26	93.89	98	91.54	105.27	114.16	107.05	105.22	98.97	94.2	101.94	92.64	96.4	90.7	90.2	89.62	97.81	105.81	95.64	95.11	92.25	96.54	96.07	104.3	116.21	122.03	99.66	106.3	105.66	98.56	93.24	92.09
"ILMN_1651236"	104.01	91.58	98.76	97.30	111.49	94.48	96.28	101.50	105.23	100.27	91.95	99.86	114.25	99.33	103.73	103.02	104.51	102.94	102.28	91.52	110.72	105.99	97.86	92.85	98.23	101.20	93.67	100.05	104.22	97.62	97.69	93.18	85.12	87.50	95.34	99.37	107.38	88.17	85.30	110.59	105.35	94.63	103.06	99.45	92.72	93.98	78.63	83.13	108.68	98.66	91.27	97.33	107.50	105.65	90.87	101.21	88.89	87.75	93.92	92.55	105.24	91.71	95.75	103.34	82.72	84.03	101.14	108.33	107.55	98.16	88.68	97.83	96.87	96.57	105.69	96.32	87.09	109.85	105.50	105.91	93.44	83.40	91.67	93.53	101.13	94.66	86.89	90.42	104.16	88.15	108.49	97.90	99.67	94.34	93.44	96.13	76.70	98.74	94.69	91.18	99.75	88.76	97.57	87.64	96.85	89.41	91.58	101.09	91.27	96.66	95.96	102.38	91.76	116.22	92.76	89.5	93.34	96.44	71.53	96.22	101.67	95.94	93.06	105.62	77.53	106.9	97.13	87.55	94.16	92.83	96.25	94.12	105.52	89.51	85.58	89.46	85.07	96.24	90.35	91.03	93.93	82.14	95.78	86.41	94.79	88.51	90.01	86.68	79.09	91.26	99.01	92.39	110.77	88.38	88.69	100.33	90.67	97.39	89.41	89.92	111.38	84.59	80.25	94.23	98.45	99.28	102.83
"ILMN_1651237"	491.54	162.25	137.85	145.59	189.97	198.68	251.44	294.79	190.45	136.45	550.14	422.25	162.82	319.35	109.16	498.50	159.13	305.14	90.58	98.39	347.54	182.17	74.70	173.10	248.18	593.83	132.84	254.40	244.07	252.35	229.18	162.30	220.81	206.34	138.55	400.44	396.86	393.15	298.36	245.12	85.69	169.13	424.84	329.02	199.55	213.25	80.78	95.24	114.97	167.72	154.89	217.22	68.26	83.17	134.19	67.04	344.16	246.94	213.97	442.49	191.24	281.61	168.73	361.66	209.66	105.22	321.07	327.99	436.95	118.33	154.58	305.39	93.87	112.70	121.97	305.05	339.66	115.41	293.08	260.73	135.36	132.63	234.15	196.17	127.70	177.88	195.20	258.22	274.44	196.12	164.82	267.42	762.34	308.74	154.09	292.67	189.23	149.03	188.27	257.62	330.24	163.95	206.98	122.94	267.98	242.60	269.77	384.24	134.52	204.75	128.38	202.87	155.71	168.96	147.98	114.28	111.29	104.79	120.89	89.23	117.57	92.43	93.72	182.8	100.96	104.27	100.69	124.12	135.62	83.81	92.98	137.56	99.09	74.99	103.15	105.09	119.74	271.31	102.58	105.56	144.79	90.49	112.42	120.23	135.1	132.49	129.2	89.26	94.79	138.8	89.59	112.11	96.59	153.56	105.06	91.44	98.36	143.45	135.72	125.34	142.65	171.46	130.63	130.02	141.29	139.15	119.23
"ILMN_1651238"	95.01	101.90	79.11	102.09	111.80	113.93	119.73	96.51	101.32	104.17	107.88	104.72	94.27	118.94	87.23	88.47	99.02	117.37	84.93	99.37	93.51	103.22	101.03	79.56	94.42	90.01	113.86	99.05	101.46	86.32	104.30	92.16	97.86	108.04	101.20	95.06	81.70	89.87	92.04	83.18	100.12	92.70	95.27	98.19	96.06	95.51	82.86	83.57	96.84	99.97	111.55	102.17	95.24	113.95	80.17	94.38	88.37	88.93	84.20	88.55	104.82	108.84	90.57	99.14	87.14	99.92	111.26	90.20	83.81	98.23	95.89	96.52	86.28	66.47	96.38	105.04	108.47	91.95	83.54	106.07	101.80	95.97	97.22	96.17	93.05	85.61	94.09	106.62	89.58	76.96	71.43	86.97	90.05	86.34	97.39	107.95	107.16	100.23	87.18	101.32	94.98	94.46	81.01	109.32	126.90	96.36	105.77	86.64	85.01	106.52	92.70	75.72	93.49	92.32	103.02	85.91	92.62	101.96	103.5	94.83	102.34	89.55	104.45	82.66	108.77	98.24	93.51	93.15	92.86	99.31	83.57	105.39	101.03	102.25	102.34	89.78	89.23	80.57	90.36	89.22	106.57	104.82	101.01	101.31	85.38	84.09	88.57	93.76	78.25	80.2	99.29	114.25	102.5	100.79	101.76	94.42	106.98	106.22	115.23	100.23	107.88	82.95	82.47	105.64	146.42	97.67	101.33
"ILMN_1651249"	87.77	96.76	109.90	101.59	94.96	90.08	101.17	113.78	106.66	99.54	100.63	108.79	106.58	96.42	103.50	82.52	102.92	108.34	100.52	91.07	94.53	108.32	110.86	93.97	111.56	92.99	93.68	104.96	117.17	99.14	84.40	95.35	98.72	104.18	100.50	94.88	109.61	101.32	90.54	92.34	93.40	87.17	102.00	105.12	90.95	95.94	92.20	83.37	83.19	94.35	91.40	101.32	96.36	98.41	103.82	97.64	82.76	90.82	98.53	101.45	86.46	92.46	101.91	93.70	104.61	97.11	102.64	94.70	105.87	100.69	102.33	99.66	86.74	100.63	101.21	82.88	101.12	90.23	93.23	98.65	81.63	98.23	101.28	100.78	101.14	99.74	91.03	103.72	90.21	110.41	99.77	101.10	104.54	90.56	98.63	118.69	98.95	94.89	89.44	83.78	96.47	89.70	92.01	89.65	95.35	88.91	89.30	91.04	98.49	96.24	94.15	105.69	102.51	99.29	87.18	98.19	96.56	111.4	95.74	99.83	107.49	94.48	95.87	100.14	86.76	94.92	91.55	115.73	101.21	125.84	100.83	92.13	106.59	99.42	100.05	91.29	103.49	105.68	103.27	100.01	88.08	92.84	90.67	100.28	97.93	94.81	100.32	107.14	93.9	105.77	107.18	101	83.69	84.84	102.64	96.03	95.94	91.72	95.82	106.58	105.46	88.43	98.14	110.42	103.14	96.66	95.33
"ILMN_1651253"	106.85	107.45	112.70	131.94	154.15	92.51	139.13	88.27	96.96	146.63	98.94	75.81	140.67	164.59	133.35	69.01	90.75	89.73	88.80	122.00	114.73	157.01	96.63	116.85	143.83	187.60	75.45	87.66	227.82	153.94	132.61	92.56	147.32	137.79	93.06	223.40	101.83	124.86	82.95	125.17	267.47	115.79	79.51	94.41	188.99	131.74	148.92	79.16	218.15	110.63	174.55	88.47	126.42	117.35	295.72	107.70	91.98	115.55	163.74	152.79	84.60	98.47	106.85	89.44	130.16	81.47	148.62	90.53	91.88	225.13	137.95	162.45	167.69	155.60	107.99	110.73	140.64	176.39	125.94	132.59	125.06	119.95	112.90	105.14	122.63	121.65	96.90	368.51	128.95	115.55	108.62	143.14	121.53	122.23	109.16	164.45	147.09	110.58	121.46	123.94	107.97	110.62	121.98	110.26	104.18	139.24	130.37	102.02	108.20	109.13	96.31	114.96	105.89	109.02	105.58	122.99	118.42	138.07	99.47	155.02	119.4	126.76	104.48	118.15	137.77	126.62	105.77	125.37	104.01	127.28	116.21	93.91	110.46	123.16	98.46	134.12	146.43	88.69	113.26	132.61	96.75	88.4	96.32	108.35	96.41	136.37	93.81	106.71	90.01	119.41	108.01	91.67	94.26	105.95	96.73	101.1	116.11	107.97	115.29	112.8	82.68	122.9	108.63	109.11	92.67	93.03	106.18
"ILMN_1651254"	3911.57	4625.29	4016.80	6115.55	2467.79	6611.42	4300.46	2462.53	2727.52	1907.06	1845.35	5536.45	3402.50	5027.10	2392.07	3750.60	3950.26	2553.28	2320.29	6223.18	5819.98	3980.03	2954.72	6070.55	5358.31	3507.24	2445.04	3054.89	8466.69	2640.94	3104.63	3586.82	3244.23	3604.94	2659.10	5802.98	3618.31	4218.93	3354.01	3170.90	2218.36	3460.92	2930.92	3377.60	3545.04	2940.67	2105.39	2769.22	6108.23	5302.78	3631.41	4543.62	2932.53	2666.25	2963.78	1619.62	4122.40	3736.82	3605.59	2648.12	5721.96	4435.56	2586.67	4208.17	2357.18	6936.63	5013.86	3588.83	3967.52	4041.65	2717.02	4174.89	4526.81	3809.41	2067.92	4942.42	3029.75	3375.62	3234.80	3504.52	4514.66	6258.35	3465.51	4120.82	2821.35	4763.19	4401.44	4745.23	4088.55	6355.73	3975.91	4382.87	3914.62	3333.71	4362.57	2481.37	3122.84	1444.14	4121.53	2697.91	2649.77	2760.67	3982.75	4191.07	4225.86	2542.90	4537.74	3607.29	3938.61	4490.77	3149.05	4989.20	2793.18	2346.14	3568.53	3044.14	2495.65	2244.07	2819.58	2843.68	2705.23	2694.2	4057.66	2809.91	3255.01	3653.95	2505.29	1923.68	3620.26	3107.25	4780.18	3499.06	3856.22	3922.03	3667.86	3407.87	4203.69	2290.76	3327.63	3884.59	3047.37	3159.99	3548.31	4376.18	2680.52	3666.76	2914.3	4233.6	3856.28	3437.04	3207.9	1855.32	4218.65	3035.44	3011.21	2061.29	2827.65	2155.68	1819.25	3245.01	3306.84	3253.25	5716.47	4056.45	3918.53	4504.35	3641.67
"ILMN_1651259"	291.63	184.34	147.04	171.59	184.23	166.09	143.24	161.10	200.59	145.63	147.85	211.99	151.40	142.26	176.69	134.71	133.01	138.05	167.98	142.33	129.19	159.40	169.72	153.31	151.16	147.73	153.33	176.89	151.63	136.65	188.21	171.51	158.76	150.96	270.45	135.70	152.38	164.92	138.16	194.39	186.68	130.69	176.25	143.11	132.71	123.91	123.50	138.78	134.12	153.86	175.15	197.64	131.90	132.11	133.38	170.09	138.33	166.31	190.43	196.83	207.40	155.01	169.31	139.31	153.29	152.76	221.01	164.01	146.97	187.16	146.33	125.32	140.60	153.88	145.20	141.94	144.57	129.98	133.22	200.13	165.35	173.30	158.11	132.83	235.62	189.61	144.10	174.81	167.89	130.64	136.43	143.61	136.24	149.64	149.10	142.79	144.53	141.19	151.29	127.93	163.50	176.97	127.57	141.37	149.27	138.21	143.03	147.73	219.22	152.34	161.61	153.87	183.61	156.50	155.38	119.27	156.52	146.3	154.21	150.74	140.43	132.04	149.05	140.83	150.5	156.61	128.45	152.36	139.5	158.82	196.15	153.12	141.77	147.48	153.79	134.16	147.38	142.96	126.37	135.37	143.22	136.56	160.06	169.06	121.68	133.68	142.61	146.5	137.55	132.27	204.55	135.77	129.46	129.21	141.76	132.75	157.31	216.83	142.67	130.58	155.02	148.06	152.31	161.58	153.2	137.65	145.8
"ILMN_1651260"	89.20	83.16	68.08	89.86	81.28	82.73	84.77	88.86	89.32	97.78	82.95	83.10	81.76	90.70	90.30	77.39	94.93	80.66	100.49	79.77	83.42	85.58	92.92	88.21	87.74	87.27	93.78	84.62	75.41	91.35	88.33	99.20	82.33	74.05	84.29	74.24	83.15	105.46	85.51	88.76	78.94	78.71	90.40	107.72	81.94	76.37	92.01	84.49	76.80	88.06	86.34	86.65	95.70	80.97	86.40	89.46	93.64	87.96	84.65	83.20	80.15	94.67	83.03	94.33	79.21	94.32	73.37	89.83	88.86	83.50	84.25	83.55	67.03	84.82	77.45	85.78	86.97	88.06	91.10	81.74	75.10	72.16	73.46	83.67	87.76	77.26	74.36	77.52	89.24	92.08	93.41	81.80	63.00	89.20	79.28	94.36	83.37	84.19	90.54	88.90	80.10	98.98	88.84	82.12	82.52	80.21	87.04	81.82	85.57	97.23	84.80	82.14	94.17	84.02	81.93	91.39	73.95	80.44	79.15	92.19	86.11	89.06	100.74	90.57	82.35	91.38	77.79	85.03	95.73	88.29	76.26	87.41	91.58	92.07	97.76	92.19	80.31	80.47	80.78	79.25	78.25	78.96	84.89	85.81	82.06	91.8	71.11	96.84	84.11	88.05	85.09	80.37	69.6	82.33	81.18	83.85	91.39	86.31	81.74	87.29	73.8	74.14	75.82	104.82	89.46	81.03	87.03
"ILMN_1651262"	4601.09	4123.22	5106.58	4360.43	4065.52	2280.51	4557.62	2700.75	3318.98	3325.40	2514.83	3775.23	3492.34	1884.79	5345.44	6395.95	3709.30	2610.72	1999.84	4310.20	3909.73	3968.72	2170.49	3922.50	4594.54	6409.92	2803.90	4141.58	2834.39	4510.05	4527.42	1849.93	4293.38	5769.39	2119.57	4927.54	5770.58	4868.23	5045.18	3128.24	4147.50	3126.86	4207.13	4328.57	3911.73	5273.55	3433.48	2216.87	6022.54	4665.48	3202.36	3816.58	2200.05	2569.12	2924.13	2486.89	3593.60	4113.19	2696.78	3562.50	2264.85	2517.20	4187.78	4325.27	5738.38	4196.57	3770.57	5575.72	4825.97	2380.83	5304.61	2546.21	4685.24	5006.18	3003.31	3422.23	4521.80	3880.44	6134.06	3749.22	3248.33	5157.87	5709.67	4020.27	3470.94	2847.88	4155.04	3135.57	4196.98	1899.37	3490.58	5665.12	6223.20	3737.60	2974.98	3304.38	2066.52	2556.54	4144.64	3096.89	2740.37	2370.03	3451.44	2551.62	4062.67	3684.19	2616.60	2867.22	6738.95	4214.53	2659.38	5313.60	4386.96	3232.47	3627.35	3407.7	2903.49	4029.62	3029.59	2626.32	2608.82	4454.21	2751.07	3059.2	2227.83	2824.58	2706.06	3118.35	2916.3	3449.19	3020.16	5286.35	4564.75	2082.45	3207.69	5500.47	2664.02	3887.74	2899.87	3124.88	3759.2	3515.06	2554.33	2219.2	3118.75	2917.65	3087.51	2479.42	2838.7	3421.8	1622.63	2904.53	2834.37	5049.41	2115.13	3274.02	3073.46	1787.75	2043.29	2970.91	2993.5	3321.45	3045.75	2788.14	2485.55	2582.27	2144.45
"ILMN_1651268"	142.32	122.09	103.00	134.85	120.53	131.77	116.48	128.11	132.80	121.84	129.31	131.76	135.14	127.95	162.92	134.09	118.65	115.62	132.87	106.50	122.01	104.98	103.66	111.83	125.23	112.15	113.61	126.42	119.05	122.65	117.86	117.40	107.86	129.74	124.11	100.09	135.37	127.12	105.77	119.19	164.77	103.73	119.84	156.90	102.70	125.34	114.59	93.94	120.96	109.73	121.95	108.52	106.01	112.04	108.42	125.75	117.91	125.18	143.98	120.66	110.38	85.21	120.60	125.27	117.79	122.24	117.64	113.28	112.34	117.06	131.32	127.11	128.61	115.45	112.71	110.71	104.38	113.90	137.84	109.08	117.70	115.32	128.95	127.85	109.05	119.33	105.48	146.25	99.70	100.40	116.99	126.78	134.56	135.26	123.07	103.05	98.15	124.44	105.06	123.82	102.78	107.26	97.75	110.46	120.75	131.47	115.38	113.37	100.57	129.12	110.93	111.75	130.89	130.33	128.61	123.15	105.49	98.36	111.56	134.73	115.92	118.75	99.73	106.25	106.64	109.22	100.6	119.41	98.09	115.72	94.77	107.4	94.72	97.54	90.39	96.91	110.76	121.25	112.5	96.57	92.02	96.99	102.12	120.65	103.47	117.11	114.17	110.52	107.11	118.91	96.21	101.75	108.1	103.42	127.09	91.33	132.27	96.86	110.09	117.94	105.24	102.19	98.26	120.89	103.54	118.15	121.19
"ILMN_1651278"	348.26	444.64	349.67	268.52	414.29	487.78	278.85	531.68	318.10	280.01	611.84	339.66	407.32	442.26	433.26	393.23	386.66	396.89	226.96	310.97	268.41	329.63	315.19	663.80	321.13	389.78	313.70	267.52	236.82	380.13	373.53	290.69	296.22	331.89	347.96	458.24	316.07	401.68	280.39	404.55	532.40	459.70	540.41	483.26	339.30	352.16	499.36	430.68	237.00	570.42	258.40	446.31	317.47	355.40	439.10	363.33	338.94	389.88	358.95	383.44	469.79	428.60	354.64	404.11	381.70	752.13	303.79	359.31	361.21	374.03	388.72	353.24	269.07	249.76	375.30	271.70	394.89	250.56	341.52	462.62	386.91	412.68	271.97	246.49	342.75	516.56	468.93	333.61	469.56	266.45	385.95	365.37	346.50	394.91	389.66	279.20	311.35	314.32	267.08	496.59	515.91	323.77	412.08	336.90	279.29	403.58	297.19	416.53	518.92	294.73	314.47	304.73	416.86	276.31	425.88	440.27	534	547.53	438.43	381.6	346.47	454.07	292.27	375.84	320.77	305.86	489.73	502.94	344.71	429.15	328	484.84	296.94	211.78	264.82	557.03	250.62	370.02	334.92	312.48	353.79	273.6	256.67	242.67	359.87	354.08	331.84	242.55	278.6	343.4	542.2	527.69	467.13	402.92	380.82	571.8	474.17	305.06	319.26	409.44	413.63	340.35	211.98	345.81	407.59	240.13	321.56
"ILMN_1651279"	121.83	112.84	130.34	123.34	103.46	126.32	120.84	140.53	121.90	110.69	126.37	109.15	126.59	129.42	112.56	133.57	123.58	119.63	116.24	141.07	119.13	103.47	145.63	105.37	118.04	129.12	112.43	115.35	110.40	99.60	119.68	123.80	118.11	109.57	112.04	132.26	134.30	113.35	128.68	135.90	113.68	104.40	115.54	103.06	110.87	106.16	129.72	103.97	132.31	113.66	111.47	137.01	97.74	115.18	119.12	116.08	106.14	132.48	131.07	120.69	111.59	102.11	99.05	121.06	125.43	100.62	111.28	113.99	125.51	102.30	123.40	141.14	136.26	124.63	105.29	112.40	110.90	109.31	132.35	106.06	97.63	117.73	114.82	107.38	101.64	110.80	101.53	125.11	114.54	112.30	119.03	113.75	111.35	127.35	115.07	114.99	137.33	127.39	115.85	111.04	116.35	113.51	154.01	133.88	120.07	126.16	114.46	123.98	122.22	106.78	108.51	104.97	121.49	107.65	119.27	116.17	110.93	149.55	127.61	116.35	118.96	125.14	144.56	116.22	131.16	112.29	118.83	131.92	126.88	119.47	117.78	113.14	153.7	106.27	149.03	127.68	112.6	143.39	131.35	137.57	132.64	129.06	121.16	111.07	109.37	122.76	133.63	133.17	114.17	107.77	137.83	145	100.05	119.39	111.77	120.47	121.38	140.94	135.34	122.48	128.35	105.45	137.81	107.02	129.32	140.5	120.22
"ILMN_1651281"	109.09	100.18	88.86	98.15	85.19	108.81	94.17	96.02	91.46	90.50	91.11	100.94	104.02	101.18	89.69	116.50	97.42	106.75	93.69	91.75	93.59	110.33	108.32	89.66	93.93	91.23	94.12	106.34	101.17	94.47	90.57	106.62	89.58	93.73	89.05	107.12	102.96	86.82	101.89	92.53	98.34	88.41	94.83	100.75	99.36	96.27	90.95	121.79	115.85	94.44	92.11	93.85	94.98	92.84	95.41	102.07	94.87	95.92	90.86	97.02	95.61	88.49	94.09	90.91	102.47	91.07	101.42	100.52	93.04	98.40	96.75	92.84	82.73	115.09	93.42	98.01	92.61	97.15	88.77	91.80	91.29	108.88	81.14	90.28	91.67	95.32	95.25	94.59	108.21	106.62	78.02	102.39	100.14	94.17	104.37	93.98	95.59	119.28	85.40	105.67	88.95	101.57	99.00	91.43	96.94	95.62	92.08	97.06	87.14	87.93	79.28	89.36	111.24	97.37	87.85	105.9	85.21	85.78	99.28	75.05	96.9	85.89	88.7	82.67	103.95	97.65	96.29	90.99	108.98	96.2	107.02	99.47	100.43	91.95	102.56	96.16	94.51	99.59	82.54	117.22	99.68	105.21	90.31	103.29	98.35	100.18	92.26	84.5	86.16	95.3	103.96	92.74	82.79	92.62	88.47	84.67	88.42	93.65	92.58	88.5	96.1	83.37	82.58	91.55	96.06	96.67	80.51
"ILMN_1651282"	112.87	122.15	131.02	112.52	120.66	130.28	136.60	131.62	120.94	118.18	122.02	111.44	122.09	122.04	137.48	119.25	126.11	140.11	107.44	147.02	138.54	124.07	124.72	149.92	117.83	123.01	106.90	132.06	117.54	128.54	117.38	128.07	131.52	119.25	118.48	122.59	123.14	120.04	122.95	111.61	128.97	170.59	121.56	126.51	121.27	139.67	151.71	123.10	119.45	116.40	122.13	117.36	120.57	127.49	132.34	126.93	142.09	118.22	122.21	116.26	113.70	131.91	104.04	125.04	137.39	126.99	128.12	116.81	131.09	127.29	128.84	127.33	113.08	106.87	126.29	159.70	118.54	123.40	122.10	131.64	125.51	118.88	122.15	128.06	130.51	123.36	128.13	121.37	117.51	115.98	123.17	126.31	132.37	134.32	117.50	122.95	117.48	115.27	124.35	121.37	116.78	116.09	114.33	101.99	123.81	113.73	140.27	128.94	108.67	127.11	105.11	123.63	119.66	134.67	137.56	125.55	139.14	109.26	126.31	129.44	132.4	134	124.99	107.91	141.94	113.04	150.99	106.85	131.68	121.17	103.65	127.99	147.83	114.93	110.83	132.77	125.72	123.39	118.93	117.75	112.18	118.79	116.19	109.3	109.04	111.88	123.87	119.13	123	119.93	106.49	140.31	115.88	130.12	134.33	116.12	112.07	134	130.05	105.41	119.51	114.12	120.72	136.83	114.92	104.69	130.24
"ILMN_1651285"	314.43	240.94	667.55	201.90	280.37	363.19	339.41	541.92	304.71	294.01	240.19	310.17	264.66	275.71	319.68	296.03	392.77	221.36	248.10	824.81	257.55	287.39	232.71	216.99	183.04	220.50	345.86	310.67	271.13	336.56	194.93	437.41	416.82	313.24	284.12	248.38	386.09	234.27	302.19	230.15	227.95	468.07	286.25	382.74	320.13	288.20	294.45	323.75	270.45	284.85	258.12	294.29	546.16	299.70	330.98	201.09	387.74	158.24	338.16	269.70	596.73	299.46	426.75	474.20	268.74	346.66	334.19	348.37	275.17	196.55	352.74	217.77	265.95	202.14	355.34	412.73	401.27	398.35	242.42	350.33	528.56	285.18	435.84	293.90	253.77	198.54	244.54	182.61	233.73	340.77	327.79	276.74	131.27	554.08	465.07	189.37	299.83	311.43	485.26	433.06	218.51	429.01	177.48	370.38	197.90	243.61	409.65	107.82	285.87	307.36	272.78	400.42	444.56	358.23	426.42	246.04	217.13	327.19	232.92	242.92	281.45	300.35	404.87	225.67	313.75	324.4	267.24	258.81	249.99	346.1	561.48	250.87	327.87	227.82	352.24	280.87	290.04	269.89	379.77	394.39	440.72	272.6	399.38	329.53	242.22	272.48	477.53	243.05	358.86	224.38	477.42	206.11	219.16	297.47	260.25	222	341.7	306.99	262.48	310.34	278.24	315.7	841.04	335.15	331.11	278.03	310.14
"ILMN_1651286"	111.36	97.42	94.26	88.34	105.74	108.47	90.08	93.59	95.22	103.71	89.84	102.85	92.83	85.49	87.47	91.48	87.32	99.05	86.45	94.22	92.21	87.69	93.68	80.08	85.03	85.58	91.67	96.15	97.78	93.60	97.71	101.58	97.94	101.27	90.70	82.25	79.42	93.85	93.84	92.61	96.73	83.57	103.28	106.40	85.56	88.35	78.60	82.95	83.39	90.76	94.95	104.62	76.36	95.50	84.12	101.19	98.67	82.48	79.64	101.82	90.88	94.02	88.18	91.74	96.22	89.51	90.67	110.33	93.06	84.95	90.98	87.44	76.38	85.32	83.73	91.01	86.62	92.76	94.95	87.08	77.85	75.69	91.01	88.85	81.18	94.08	98.76	92.59	93.18	82.68	95.88	83.21	89.18	102.16	90.35	100.36	77.12	79.24	82.32	94.29	85.36	91.88	90.51	87.12	98.68	92.79	99.68	97.73	98.63	96.36	83.88	91.67	90.00	96.10	102.07	106.39	86.61	100.75	79.58	86.75	95.37	93.85	93.45	97.13	86.9	98.22	77.48	97.58	86.53	84.02	86.86	76.38	75.92	85.61	85.77	88.27	90.9	101.68	85.28	93.1	68.18	96.18	76.89	97.15	94.62	89.42	87.78	87.29	80.88	98.53	91.74	89.05	89.41	90.72	96.54	85.8	86.64	87.3	99.35	80.59	89.81	76.97	80.6	87.1	88.8	97.41	94.96
"ILMN_1651288"	142.38	142.27	140.02	136.58	136.57	137.59	150.25	151.21	148.02	138.86	145.25	147.00	134.32	128.79	137.69	134.48	134.39	132.49	141.27	161.15	130.32	138.97	161.68	135.41	142.60	146.67	149.97	126.72	125.72	129.60	127.07	150.68	131.03	123.30	129.21	139.37	129.44	132.69	132.69	129.88	135.94	130.11	123.06	143.52	154.57	148.01	158.12	136.86	138.85	151.24	141.20	142.71	117.05	132.17	160.28	130.83	154.75	128.29	118.42	130.52	132.57	168.60	145.55	126.78	143.00	127.43	137.06	134.33	132.80	115.16	139.61	119.51	141.22	135.37	153.19	130.33	135.36	153.98	126.48	135.29	141.12	135.05	129.82	164.72	133.70	148.20	120.79	129.50	121.74	156.48	121.14	133.70	116.33	129.23	134.20	114.02	140.70	135.96	131.96	137.73	144.18	133.36	128.75	123.18	132.62	132.52	126.30	132.39	123.80	134.17	155.27	135.36	148.71	126.28	122.22	146.98	156.33	147.69	148.22	137.54	138.49	149.02	153.13	167.13	164.41	173.08	168.35	129.37	139.99	154	152.85	155.43	146.56	143.64	207.06	127	143.13	128.08	188.99	156.55	147.96	155.93	160.41	151.21	143.91	134.7	160.21	154.55	133.3	137.92	139.82	141.12	140.76	155.25	182.2	142.21	190.05	147.09	143.23	132	159.39	126.7	155.06	134.03	153.06	136.73	146.91
"ILMN_1651292"	103.24	96.72	72.33	94.31	98.23	84.30	105.51	123.09	112.17	102.39	107.76	116.79	107.61	89.82	107.65	104.76	89.14	120.77	113.58	97.12	103.61	106.50	106.92	89.66	91.13	111.30	99.93	93.44	101.11	106.58	96.33	103.38	92.54	93.41	103.81	106.37	122.15	94.79	105.21	94.87	88.29	102.88	99.62	110.95	86.62	116.08	80.88	85.40	99.16	115.42	87.37	92.42	102.89	105.79	90.81	130.93	105.78	111.54	90.17	91.34	117.29	85.49	95.01	94.03	102.47	88.93	107.06	98.62	85.60	98.58	104.10	97.98	105.60	81.21	106.92	97.84	91.52	86.83	95.01	92.42	99.75	84.44	89.88	94.13	103.07	95.02	108.16	92.54	96.52	113.95	100.54	94.61	89.46	99.04	95.80	80.76	93.88	95.63	94.99	107.58	88.38	99.92	123.35	78.57	95.60	107.36	94.97	96.61	90.17	127.01	96.89	109.34	112.50	85.29	100.12	94.13	94.88	107.9	103.8	90.64	81.86	113.32	99.5	97.58	79.42	81.25	102.91	104.81	117.47	100.97	80.78	93.93	85.07	96.14	86.83	89.13	91.63	98.36	88.66	86.66	77.01	99.64	93.17	91.47	96.44	117.03	106.71	90.69	112.57	108.67	101.09	77.1	84.47	104.49	96.96	92.29	107.82	103.33	97.38	100.1	101.74	83.65	91.22	81.21	81.79	114.57	98.5
"ILMN_1651296"	177.39	132.03	157.16	180.88	175.10	154.83	256.56	134.64	195.54	107.54	113.92	217.13	207.66	112.30	227.03	191.53	152.68	152.27	135.06	173.76	215.54	160.80	133.10	129.35	169.53	161.35	185.72	119.14	173.42	167.00	182.70	129.54	116.66	192.40	131.24	138.07	285.60	154.35	228.45	169.62	171.94	163.86	136.72	146.11	163.95	163.44	116.33	120.54	298.57	328.58	154.89	148.03	93.60	191.11	203.55	162.13	132.19	205.35	234.48	186.06	139.59	131.85	156.56	160.08	164.80	134.40	230.95	156.43	203.75	138.61	165.04	342.46	196.43	168.44	137.27	165.49	243.70	133.40	181.89	162.82	183.77	170.55	119.12	250.62	138.71	149.78	191.73	114.60	185.82	142.22	149.00	153.77	182.33	209.42	148.80	172.51	132.85	137.59	159.76	133.74	219.73	175.83	169.85	137.66	166.58	263.17	140.99	143.42	149.97	154.59	151.00	147.73	137.47	188.04	96.32	150.27	158.36	175.74	143.56	212.17	136.72	177.54	137.07	188.21	212.68	105.8	135.21	147.77	181.79	104.74	157.2	196.95	141.55	189.25	133.35	174.5	197.62	147.88	115.37	227.29	196.77	174.13	196.17	161.57	130.97	184.09	143.01	114.51	148.8	168.47	207.11	120.23	115.06	160.45	124.66	199.97	127.24	181.16	186.15	170.94	164.9	138.23	148.06	177.87	165.8	188.59	143.25
"ILMN_1651303"	133.42	118.63	114.03	121.76	112.68	116.14	111.74	118.88	111.60	98.86	121.12	112.81	98.19	120.94	116.96	105.32	109.26	104.60	123.49	102.55	120.25	108.84	127.72	104.07	105.26	105.12	115.20	111.54	125.41	112.34	112.73	114.28	106.49	105.24	110.59	112.36	107.66	107.83	112.44	131.55	109.93	102.26	115.73	121.81	105.71	118.34	100.67	105.43	112.87	101.97	99.43	96.65	103.02	104.10	107.40	115.23	92.04	106.95	130.24	103.29	119.23	106.64	95.33	113.85	104.84	105.91	110.68	105.62	113.29	110.14	111.95	115.07	94.98	92.61	120.46	115.72	115.15	106.77	113.03	101.39	114.33	111.14	110.52	111.97	111.50	112.85	117.40	110.22	123.88	122.38	89.42	106.32	111.87	92.24	105.96	119.24	108.54	111.78	113.62	110.69	104.63	115.92	104.50	111.13	120.88	111.58	77.62	101.05	112.74	112.74	117.08	95.21	111.45	112.44	121.10	118.37	114.73	121.57	90.94	112.87	118.98	110.91	95.65	81.25	123.58	111.97	99.21	121.01	116.12	103.99	91.97	113.2	111.64	103.82	116.1	106.47	118.7	108.87	113.28	94.19	99.73	118.07	109.7	105.23	93.56	116.67	119.57	93.58	108.22	107.15	114.41	104.29	90.1	94.12	85.51	124.46	126.81	116.76	100.15	116.49	114.08	114.97	104.58	122.24	96.03	115.26	100.87
"ILMN_1651309"	81.92	90.68	93.74	92.41	85.18	91.80	87.55	93.42	95.96	92.97	97.72	91.86	84.84	89.89	72.95	102.90	86.95	96.58	93.83	86.27	92.95	83.29	91.10	88.06	88.72	94.93	98.09	89.22	78.92	86.16	89.92	89.40	91.32	82.67	95.59	86.22	104.43	97.74	82.91	79.97	79.80	81.12	84.91	86.14	82.05	80.95	74.81	90.09	91.73	88.90	94.02	85.44	74.81	84.85	82.71	96.66	81.49	81.95	87.83	85.66	80.98	96.17	88.86	84.87	83.22	84.56	95.51	88.89	91.35	99.71	94.14	77.19	91.10	73.82	81.03	89.95	80.73	86.30	81.98	85.43	88.34	76.10	77.43	92.96	78.69	88.50	89.30	88.26	75.87	85.24	82.45	88.16	82.43	90.72	81.18	88.16	89.66	80.09	94.50	90.06	93.29	100.07	83.48	85.62	84.64	112.98	83.32	91.05	84.53	85.50	82.62	84.03	83.77	91.95	87.45	94	68.18	79.19	88.22	94.51	90.22	81.19	78.35	102.03	90.71	89.44	89.54	90.34	80.06	90.8	95.11	87.48	87.13	87.23	93.12	93.06	83.62	95.47	92.02	89.63	77.67	84.89	92.64	84.29	88.89	82.05	79.38	88.92	79.66	81.31	85.43	90.65	99.89	84.21	95.79	85.69	83.03	89.04	83.76	89.82	86.31	76.92	85.13	98.42	104.27	72.18	90.37
"ILMN_1651310"	110.68	85.74	89.40	98.86	107.84	87.37	102.38	98.61	102.68	110.98	119.94	121.48	95.35	117.64	112.49	106.75	116.64	117.65	103.43	102.73	96.44	100.71	104.99	99.34	95.87	104.60	105.25	117.57	111.17	100.61	101.62	119.66	107.70	95.23	96.44	107.29	110.26	95.96	115.84	106.13	103.01	90.01	101.43	104.46	99.69	119.67	99.96	101.67	108.82	102.63	102.46	105.68	105.01	111.32	109.03	97.42	97.13	104.52	97.18	109.15	98.25	99.05	97.50	98.88	114.38	97.25	97.19	106.67	97.40	124.37	95.88	96.23	96.47	96.48	107.99	104.91	103.97	92.46	102.21	100.99	97.86	106.26	107.86	106.74	111.88	90.25	102.36	105.20	83.12	91.17	113.05	124.68	92.72	101.58	93.94	97.20	95.28	99.38	108.49	100.55	102.88	99.14	102.82	112.66	99.46	105.13	99.78	100.53	89.26	116.85	99.67	106.65	107.69	106.30	107.40	116.03	101.33	108.03	112.34	107.25	118.02	108.43	114.88	107.38	101.24	95.68	113.49	102.07	114.15	104.98	107.05	99.33	109.99	96.18	108.6	106.17	100.43	107.52	103.14	95.94	86.08	105.34	106.53	100.14	103.44	93.75	95.76	120.92	93.32	105.27	119.34	112.74	103.96	104.95	110.59	104.82	100.38	94.78	100.32	102.43	97.85	93.54	95.84	106.42	119.54	117.47	80.31
"ILMN_1651315"	649.97	609.24	822.88	920.64	922.13	1057.72	890.12	1037.96	815.12	870.99	942.88	811.59	586.21	1039.91	741.18	867.67	936.48	678.54	717.29	1581.09	1076.74	795.41	1034.28	666.52	826.88	1172.62	620.45	729.87	1070.83	607.73	821.42	727.94	804.63	512.95	726.94	766.67	623.03	578.06	1307.17	676.35	535.49	820.99	663.66	910.68	841.01	837.22	551.31	712.69	918.85	695.92	914.65	925.81	857.94	1034.15	1019.58	661.14	990.39	827.55	703.82	878.30	559.28	425.81	611.56	886.01	1049.65	944.82	690.26	685.04	632.27	939.41	1033.17	1305.52	762.49	925.26	889.46	1118.98	612.99	989.88	791.68	740.82	861.20	1692.13	826.99	983.49	953.60	1048.88	701.33	977.08	991.52	701.21	1032.67	594.86	512.88	569.06	646.08	579.85	964.74	861.77	810.90	794.55	593.69	750.42	1054.23	857.64	663.67	547.58	829.12	827.47	700.52	642.52	983.93	776.08	1039.55	739.85	1107.70	819.55	867.24	684.88	629.22	909.8	896.9	790.62	1341.9	850.96	1111.9	1033.75	744.94	687.16	824.28	797.75	1377.1	783.87	1120.5	1001.84	1410.28	678.73	902.69	904.67	881.4	1394.99	952.67	1152.43	1097.61	1118.74	858.91	939.17	1212.59	1170.73	998.42	908.68	1506.8	769.33	921.79	800.2	1087.69	553.8	1053.17	1432.37	963.65	910.35	965.76	557.81	762.96	1417.08	1282.35	1052.04	1428.44
"ILMN_1651316"	148.12	127.71	122.39	161.67	129.58	154.38	165.46	129.14	119.59	136.75	120.60	121.76	122.65	157.73	108.87	129.92	120.28	160.13	132.77	90.15	146.08	211.88	191.29	109.77	127.13	112.54	125.79	122.39	268.27	138.54	145.65	139.64	158.75	120.49	134.50	145.82	179.13	125.93	115.59	128.69	132.53	123.66	130.52	169.81	91.06	140.76	146.54	152.26	130.81	99.98	133.89	155.22	129.60	146.81	123.56	139.61	120.99	122.08	130.58	146.61	111.77	128.93	106.98	108.69	131.53	141.50	161.50	290.01	132.39	118.41	150.60	113.70	141.66	164.81	105.06	168.47	122.45	126.80	122.15	115.36	209.46	117.18	160.97	140.94	118.06	109.28	123.92	109.89	110.69	116.73	142.18	138.18	113.44	191.02	188.24	120.30	153.84	131.70	157.36	162.24	130.71	127.73	106.73	117.21	121.92	136.92	170.46	133.88	109.44	119.81	137.10	203.06	113.43	205.75	96.86	154.19	169.14	123.24	156.38	157.88	111.87	196.16	138.14	199.83	176.48	120.14	132.51	151.43	179.93	120.27	99.99	152.2	131.35	114.81	80.03	256.86	145.51	139.85	125.01	114.55	113.96	121.07	141.72	128.97	179.61	172.8	113.86	110.51	162.36	223.6	114.29	145.18	133.23	210.53	108.91	143.52	107.48	107.75	96.45	163.13	167.63	144.7	246.6	154.25	141.29	136.75	121.57
"ILMN_1651325"	93.54	92.57	102.31	92.65	100.05	119.07	101.62	107.49	94.67	98.38	94.22	104.19	103.66	98.35	98.18	104.26	97.56	110.48	98.22	109.92	112.67	86.30	101.29	93.75	83.93	99.07	101.21	101.91	111.96	96.47	91.13	111.94	96.33	97.75	94.77	97.79	100.43	90.58	93.31	100.41	95.82	93.84	105.04	103.45	89.46	101.67	94.03	93.61	98.38	107.09	93.78	102.06	100.87	79.73	107.93	98.61	80.14	97.07	94.79	91.07	110.46	100.40	97.23	90.54	94.70	102.27	91.48	93.54	100.30	95.87	94.85	95.16	96.92	110.72	92.91	110.06	82.04	106.58	99.79	97.51	101.27	89.53	92.10	90.49	99.81	94.22	91.48	105.87	94.04	88.74	83.09	97.16	92.91	96.27	104.69	102.07	97.00	103.55	96.07	88.34	84.71	98.31	109.89	101.57	93.27	91.61	106.16	106.22	103.88	106.51	100.23	91.17	104.14	98.00	99.57	99.73	110.79	80.7	100.35	92.86	96.42	109.17	86.63	89.22	102.97	103.25	96.79	90.2	99.2	115.39	102.84	107.97	92.91	103.41	99.08	99.71	97.3	92.43	86.02	96.87	96.59	98.73	96.61	108.3	119.99	92.05	92.92	90.34	98.15	96.82	116.92	87.8	100.41	95.42	99.22	95.77	92.39	107.51	100.87	93.79	92.28	93.63	93.25	102.28	106.46	111.64	88.58
"ILMN_1651328"	130.70	121.41	127.05	125.50	129.56	125.97	138.71	142.59	138.52	130.23	134.65	155.38	126.66	137.10	134.26	124.64	157.21	128.34	136.47	149.60	133.59	127.36	154.99	155.02	125.05	136.94	152.70	147.28	134.83	115.63	122.31	147.75	119.08	128.94	115.67	119.85	134.97	127.66	143.88	124.49	120.58	123.93	124.51	132.22	151.80	156.73	118.55	118.41	154.23	132.91	155.49	126.66	141.24	131.64	167.16	135.67	127.44	119.58	147.16	132.35	142.42	146.93	157.26	109.29	144.57	112.34	134.26	126.10	116.66	136.06	141.44	128.97	154.29	124.04	128.29	137.23	149.18	131.55	132.46	135.61	135.46	125.42	127.44	135.70	128.56	133.92	118.93	138.20	147.65	128.44	129.07	119.31	128.88	126.75	125.51	102.57	164.97	126.54	124.50	121.10	118.20	130.39	144.56	123.81	138.30	140.50	122.97	129.00	156.42	105.67	148.36	118.07	128.41	151.39	115.54	128.48	142.31	144.83	115.67	141.08	130.66	159.08	149.5	128.73	182.4	154.95	179.16	130.68	121.83	124.32	117.93	123.77	145.07	167.09	145.04	134.36	141.97	123.51	163.74	129.4	112.39	145.58	153.41	144.11	121.61	124.55	141.51	120.66	115.92	120.53	147.45	136.81	138.41	147.48	115.37	138.55	130.73	163.87	130.45	148.63	173.03	119.79	124.01	187.48	163.91	142.78	147.97
"ILMN_1651329"	120.59	123.25	124.55	139.07	139.36	107.74	129.23	114.62	115.57	92.17	129.73	118.44	117.91	136.14	114.45	120.11	114.03	131.14	147.15	121.25	107.09	116.10	116.31	120.27	117.29	120.72	133.39	106.62	114.03	108.19	115.39	111.65	112.34	115.10	118.39	110.45	123.43	108.58	99.03	113.64	120.46	120.97	113.25	113.85	116.52	118.72	113.39	91.75	117.64	118.00	128.82	121.01	107.41	110.46	119.53	117.09	122.00	125.36	93.11	123.00	103.90	120.25	115.17	115.79	115.65	114.09	116.05	121.76	128.82	122.67	97.94	124.68	108.05	104.80	126.34	115.87	124.92	109.37	114.31	103.51	128.12	112.98	122.85	111.26	121.02	105.69	108.95	127.43	119.39	107.35	107.13	112.76	110.97	101.01	109.74	114.77	128.36	122.05	110.85	133.88	126.37	102.94	107.71	99.55	100.64	109.88	113.46	109.33	123.70	119.17	128.92	120.25	133.19	114.78	106.36	112.95	115.62	102.03	129.33	119.68	136.61	122.22	117.3	114.4	111.48	112.11	108.13	120.55	111.66	131.18	127.99	126.71	113.62	124.6	124.8	116.72	112.75	117.43	114.93	110.95	112.64	114.97	110.28	116.73	113.22	115.88	119.67	113.65	102.93	121.65	113.14	118.54	117.37	129.72	112.28	164.68	126.69	123.1	138.68	109.26	104.86	103.87	109.31	136.85	136.07	116.96	113.17
"ILMN_1651330"	88.61	93.56	82.79	86.13	95.40	88.67	79.13	84.11	85.00	87.83	82.41	90.42	81.88	87.26	70.62	96.31	78.35	82.06	99.92	89.77	84.51	83.02	87.45	87.33	83.04	77.00	84.57	74.18	83.74	84.57	89.38	79.50	82.17	74.92	95.54	80.53	78.90	89.82	80.40	84.86	83.59	92.68	85.78	86.36	85.98	92.33	80.26	90.56	84.04	83.41	85.07	70.23	86.52	89.10	78.59	79.04	82.16	69.46	92.63	80.07	68.85	90.27	87.18	77.05	82.08	87.61	76.91	88.66	80.57	85.00	86.69	87.99	79.16	83.02	77.75	92.37	80.07	85.36	76.20	91.96	85.17	91.50	79.43	67.37	85.70	84.29	71.89	82.23	90.18	88.85	82.44	92.75	74.39	92.86	82.65	95.08	87.76	84.33	79.67	85.21	81.68	85.05	84.53	86.03	82.55	73.87	78.11	78.18	86.53	77.05	87.63	84.91	83.23	74.05	84.90	91.77	77.02	95.62	79.1	82.62	101.83	85.47	79.98	78.37	86.46	93.13	77.41	88.64	84.76	82.8	94.11	100.28	89.28	79.2	92.03	84.91	93.66	89.35	78.87	70.29	88.3	88.7	87.2	87.15	92.27	81.59	79.61	85.28	84.9	95.19	80.94	78.6	94.57	79.87	78.32	97.51	87.09	81.38	78.8	91.51	85.37	76.8	92.03	78.38	92.71	75.11	85.65
"ILMN_1651336"	197.21	237.68	313.39	267.05	281.79	253.07	139.80	165.27	306.06	268.12	209.12	151.88	262.04	187.89	192.33	119.34	158.75	141.05	298.91	146.59	140.68	158.87	282.07	190.93	143.10	146.74	176.93	187.25	178.98	177.64	219.03	230.10	207.96	181.10	337.57	191.74	168.47	193.45	168.10	152.54	157.63	397.99	195.31	212.77	149.81	179.00	353.07	311.19	176.51	192.14	246.70	332.93	253.89	272.73	149.31	239.71	225.85	129.47	293.44	398.58	293.02	107.07	161.88	142.66	266.57	176.78	234.24	204.24	176.78	222.18	219.82	122.24	167.39	192.08	301.87	172.21	168.69	241.32	131.05	378.43	312.17	186.95	248.72	310.01	359.50	340.74	262.13	355.44	246.99	166.82	230.88	220.95	165.08	157.19	157.00	248.89	239.94	202.34	146.10	215.11	311.55	156.47	253.43	155.28	170.78	173.33	148.68	139.78	170.20	184.85	152.01	140.00	338.10	148.85	298.12	367.01	440.38	419.03	418.76	310.19	431.66	199.33	169.75	300.05	280.92	194.48	326.89	341.32	259.47	306.71	151.36	209.96	194.51	259.09	169.03	179.47	219.82	199.65	322.63	145.94	297.9	259.2	307.58	261.96	408.66	253.87	153.86	176.46	271.04	284.65	126.83	287.72	322.57	210.51	179.93	251	310.93	159.21	208.22	230.45	245.62	302.87	199.9	170.45	220.43	246.33	265.04
"ILMN_1651339"	139.70	128.98	130.43	131.23	133.88	109.25	118.20	128.39	124.49	117.74	124.45	129.96	113.71	100.14	128.37	124.14	114.84	116.88	129.61	113.96	118.34	139.95	145.36	131.02	123.09	166.45	114.82	140.46	112.01	126.78	122.81	133.11	109.33	121.04	128.34	110.57	117.56	104.84	113.16	137.75	130.46	117.80	99.04	138.43	115.78	108.95	122.30	127.47	114.47	132.82	123.06	114.71	103.82	100.94	115.98	128.92	116.84	142.77	148.78	127.54	108.32	132.07	131.21	106.39	123.44	135.28	121.00	118.27	112.73	126.64	111.17	105.73	93.60	113.56	119.21	104.91	116.14	122.14	117.64	124.70	127.47	110.50	135.83	110.46	126.94	133.13	132.14	117.41	122.02	112.41	106.29	131.21	123.92	114.96	113.71	122.13	107.44	129.63	109.67	135.13	157.17	136.63	112.69	120.51	133.15	128.10	119.21	104.14	117.36	131.73	112.23	117.95	119.29	115.32	107.53	119.88	126.46	149.02	122.5	128.8	110.65	105.36	134.35	111.09	144.57	105.3	108.31	119.89	122.15	114.46	125.5	111.98	90.36	97.96	106.04	122.03	120.65	125.07	132.36	105.49	117.57	108.62	114.28	110.5	142.92	101.91	96.77	133.14	107.2	115.52	100.98	108.21	115	114.91	107.26	125.58	109.47	127.49	112.08	112.51	143.03	102.52	96.52	129.05	113.05	104.16	120.36
"ILMN_1651341"	147.62	152.71	148.68	130.62	144.87	160.26	127.96	168.18	161.26	112.66	156.23	147.90	128.07	189.85	122.30	171.40	189.64	145.66	112.14	138.93	137.23	180.29	132.52	201.81	169.44	127.86	112.69	158.10	149.38	155.90	202.90	165.22	132.80	150.29	126.09	183.01	154.97	129.92	160.33	152.68	129.64	131.60	108.46	143.95	159.25	198.71	154.51	135.77	159.72	201.54	131.06	138.47	132.72	164.97	146.98	119.67	139.79	138.87	148.42	122.56	192.93	128.30	108.46	155.79	182.77	148.73	130.40	130.00	135.88	135.89	189.02	164.08	163.81	141.20	123.84	147.34	151.08	127.81	155.32	166.99	135.68	171.61	161.67	206.68	141.20	135.87	128.07	158.78	145.94	132.40	163.99	134.32	156.99	129.79	126.28	157.76	109.23	119.83	145.46	109.91	129.69	112.40	193.70	120.50	135.13	183.23	127.83	150.36	170.19	154.17	159.30	122.76	137.27	156.30	174.71	125.47	170.04	138.9	115.14	124.98	190.02	138.76	178.99	130.83	181.32	127.91	158.61	143.12	148.35	137.15	180.94	168.86	188.3	179.17	141.99	140.61	123.69	138.73	127.57	181.92	121.68	130.71	119.13	144.48	154.74	145.9	193.56	152.99	180.47	131.33	111.74	183.09	146.53	132.36	159.98	140.02	118.39	209.3	132.33	140.85	174.51	118.31	122.95	144.33	143.43	137.89	115.19
"ILMN_1651343"	127.05	127.78	162.07	137.32	140.55	138.65	444.03	141.04	140.42	143.06	148.15	139.97	142.10	156.39	150.45	131.47	160.57	141.64	150.67	164.46	587.03	142.84	132.19	133.92	101.45	115.87	127.91	122.50	126.55	164.50	109.35	199.40	183.41	114.15	125.81	123.03	147.80	129.92	177.78	162.85	131.62	175.62	108.82	142.61	112.04	142.47	118.11	154.38	106.71	170.74	136.25	137.95	102.84	144.99	125.44	108.30	205.57	207.87	184.36	167.24	203.04	138.51	138.68	166.70	90.87	130.96	120.90	163.58	205.06	127.58	93.39	149.18	138.78	124.92	157.45	152.53	163.70	141.37	131.47	144.16	166.98	162.21	125.68	195.02	139.66	123.82	165.27	134.22	128.94	110.27	152.68	175.20	131.05	131.74	189.56	130.35	140.98	151.79	240.92	142.11	118.27	180.39	133.28	118.82	142.46	137.23	185.74	144.24	133.05	142.47	150.37	165.05	131.91	180.61	169.36	114.56	133.58	146.34	142.4	115.86	119.79	130.86	160.41	135.35	139.94	131.02	132.54	167.19	127.9	144.61	132.73	133.75	150.97	153.29	110.2	135.22	165.55	130.88	165.8	151.66	203.35	90.66	151.16	139.61	163.68	156.39	189.71	178.54	151.62	147.36	207.52	115.5	136.36	154.66	262.58	174.49	353.17	182.76	180.06	115.85	194.99	133.97	259.8	137.5	111.6	179.44	225.8
"ILMN_1651346"	279.27	288.24	315.53	195.34	219.64	209.68	484.31	279.16	303.12	172.56	252.86	296.34	229.12	380.29	331.30	293.49	278.52	198.72	286.17	350.12	436.04	267.74	166.64	260.02	213.06	310.76	160.26	386.28	249.26	258.44	217.70	174.19	285.94	220.03	247.08	382.57	225.89	488.15	183.54	154.23	352.57	312.68	276.61	291.85	244.75	261.53	150.51	279.44	315.40	390.46	327.52	291.77	257.66	190.74	193.82	340.66	184.62	297.60	260.45	244.80	256.85	204.60	412.09	347.46	288.63	166.20	222.79	375.18	147.77	307.47	255.21	193.58	321.07	263.28	247.24	346.55	376.96	221.93	268.42	273.47	264.96	544.31	227.00	199.68	316.51	211.17	219.61	207.67	335.09	190.61	209.16	259.87	182.12	274.15	276.88	306.65	236.74	300.25	223.16	303.21	288.58	247.79	191.71	147.42	195.21	305.36	210.76	174.42	308.48	186.60	234.32	261.42	260.27	373.68	178.23	251.8	183.74	279.2	228	218.29	267.95	206.03	264.39	252.52	221.13	207.86	160.88	195.06	228.77	201.77	315.09	210.57	279.59	238.56	474.32	274.45	274.52	180.11	151.35	294.8	272.59	220.7	240.86	274.33	262.4	247.18	241.08	296.61	278.9	170.44	360.81	446.7	298.14	180.19	319.39	262.1	239.6	270.42	188.3	222.83	164.93	223.56	407.69	190.01	257.13	245.07	211.22
"ILMN_1651347"	1905.51	1545.01	1003.43	1011.39	837.75	1353.18	966.25	1329.36	1612.78	1131.54	1713.12	1713.04	764.32	1435.19	1803.23	2948.13	1202.20	926.17	1467.76	1085.33	1294.34	974.42	789.72	1216.10	1829.81	1022.34	707.67	1625.53	932.71	1446.20	1325.94	1372.34	942.44	769.17	1614.68	1912.23	1083.81	3024.52	1103.45	1121.49	796.93	1331.21	912.98	1052.33	1086.43	874.37	636.74	1098.08	1969.97	1548.35	1851.77	1199.44	1126.12	1420.23	1363.80	839.35	1902.53	1112.97	1169.84	1023.45	1661.78	1542.04	2200.70	2032.33	900.03	997.77	1279.25	1271.54	1093.26	2144.00	893.69	1230.02	1413.35	1441.19	1267.09	1538.98	911.74	1046.52	1524.70	1073.04	1285.70	1983.22	906.61	1192.12	1650.46	1179.44	1531.36	2570.27	1266.38	1951.65	1822.09	847.11	1443.04	1001.11	1620.58	891.24	906.55	1231.29	1108.13	657.00	1250.65	1751.50	1304.17	1210.88	1276.96	933.67	1662.54	1049.67	712.84	1310.60	631.57	1047.31	1598.71	1535.92	829.32	875.6	1222.61	1272.42	1331.36	1812.61	1241.67	669.15	887.09	922.66	1190.43	787.87	740.78	708.59	1243.55	1008.36	1051.07	1013.1	603.44	1338.28	1040.1	820.61	1473.97	1211.34	1039.76	993.92	911.39	935.53	940.61	1503.44	930.02	1053.35	856.58	1205.34	1725.11	1093.01	1012.31	805.65	1559.96	1022.72	1117.56	800.16	1365.87	1570.75	1255.26	836.22	523.84	732.92	803.14	1205.49	1854.35	1416.96	1612.52
"ILMN_1651351"	102.27	102.56	93.02	88.13	98.32	90.06	104.60	98.83	91.78	92.41	94.32	91.01	97.45	92.44	85.60	106.01	108.81	99.65	100.42	92.87	97.73	90.08	106.84	86.36	100.07	89.73	96.96	84.51	103.66	102.29	80.60	102.61	97.38	100.19	86.14	92.60	79.42	88.49	91.69	98.08	97.33	82.18	86.94	95.84	81.01	89.32	98.43	91.59	79.68	91.35	83.99	89.90	85.99	90.05	97.89	90.23	99.50	86.44	92.22	86.75	88.39	106.18	81.72	93.44	91.38	83.50	97.40	100.19	100.27	88.85	85.85	84.05	87.24	103.64	87.07	91.52	83.47	92.43	94.63	84.22	94.76	92.17	87.36	102.08	93.87	98.10	105.27	84.58	87.44	84.66	95.41	81.76	107.86	90.11	102.07	94.71	99.59	91.48	95.93	94.87	93.29	101.24	88.79	89.95	80.40	85.08	82.26	89.00	93.78	89.95	105.94	82.23	93.90	96.63	90.76	97.51	98.17	94.25	89.63	102.95	86.61	96.91	95.95	101.36	81.53	88.68	97.6	98.16	94.56	90.22	88.1	91.17	78.38	98.36	112.95	94.75	103.13	100.83	94.14	88.12	90.29	96.3	90.21	97.6	95.46	92.22	87.29	100.95	102.86	104.21	95.37	91.15	90.58	83.11	83.29	86.51	95.75	103.51	96.11	98.14	99.23	87.67	89.96	113.13	97.97	95.23	88.74
"ILMN_1651354"	9777.39	810.77	-217.71	34142.67	14679.10	31.15	11236.62	1086.94	-283.31	-245.04	581.04	6987.27	1509.06	995.83	14746.16	-208.32	6534.97	82.43	-276.53	-155.85	8650.44	-40.92	320.68	-496.97	1048.78	3288.25	217.90	4838.78	22512.92	15677.55	-63.62	279.51	8469.02	15742.22	705.07	217.79	1235.65	436.05	-428.88	9811.34	16609.39	-0.89	376.44	567.92	594.57	9079.26	1175.07	1102.38	386.08	1372.34	1694.19	327.00	741.33	1082.52	2074.88	-148.88	200.57	14283.29	9930.75	15585.35	441.07	1730.04	1939.44	-13.99	7669.51	-38.20	8537.99	-31.97	7850.86	64.96	8502.89	5932.53	28.03	7.90	-28.44	848.04	2680.76	1856.13	4208.63	9418.74	11384.95	947.76	990.71	996.59	988.30	1615.77	846.56	1702.58	24495.54	767.01	1068.30	2414.86	2834.71	1585.74	1414.79	9893.85	3260.36	5748.63	3518.44	1006.44	3275.22	1021.96	831.47	783.21	791.31	2480.63	1120.68	2151.83	12201.75	850.34	1108.32	1509.16	2438.72	11044.02	16111.53	103.14	96.69	151.98	311.67	1027.61	55.01	2475.65	-10.66	141.69	-38.92	264.43	268.12	1980.11	2626.23	886.12	-40.94	376.01	1203.76	30.6	130.66	4287.99	631.61	1408.22	923.61	1529.37	972.59	784.4	880.23	772.62	1531.12	1318.99	954.57	834.49	1545.62	731.63	660.72	1269.12	2652.68	1369.05	714.88	1523.38	1048.75	1867.11	1795.24	1940.8	2174.45	3631.43	19144.58	2424.52	1994.19	1961.79	2035.15
"ILMN_1651358"	83.10	78.28	92.33	77.19	97.75	61.62	88.74	85.56	106.84	84.01	88.48	89.19	94.88	98.46	82.62	186.46	91.45	102.55	67.73	87.49	80.57	63.71	85.08	89.81	76.36	85.06	80.13	80.72	241.62	99.13	89.33	93.50	92.52	93.82	86.99	87.88	87.52	92.67	95.42	135.45	88.54	93.13	107.10	79.08	72.05	68.45	76.36	75.55	100.96	84.99	100.95	102.12	76.16	90.20	72.71	107.01	89.23	77.43	89.25	77.95	179.84	78.34	82.65	117.68	83.01	73.76	89.26	76.22	85.25	88.11	88.94	97.02	101.07	82.55	91.15	83.69	90.59	87.94	85.00	85.12	84.43	78.35	92.41	86.63	100.39	90.34	80.56	83.05	85.92	86.12	92.09	86.66	89.47	84.28	86.17	82.16	85.25	91.65	87.13	85.74	88.16	91.19	90.04	96.63	85.30	79.41	85.67	81.57	90.74	85.92	88.87	86.66	81.79	282.21	91.69	104.18	69.8	96.12	113.88	86.25	80.2	105.29	110.17	94.48	59.67	105.18	93.03	74.47	125.84	113.23	101.4	77.46	91.93	75.88	106.89	80.95	78.86	92.15	72.29	84.15	89.5	68.56	82.05	74.94	91.11	101.8	91.45	90.86	92.91	99.34	93.13	78.26	91.79	79.04	87.54	91.39	73.72	93.36	95.13	95.59	98.03	99.96	103.36	82	101.01	64.43	92.94
"ILMN_1651364"	243.92	177.20	187.25	172.20	172.84	220.54	134.23	148.87	154.40	236.24	166.32	257.52	171.92	163.96	153.89	179.12	157.83	160.17	326.54	244.32	134.43	180.56	178.59	263.02	174.30	118.73	133.60	211.02	117.23	149.38	123.08	233.42	222.25	177.46	206.16	168.46	173.80	201.06	233.11	179.35	144.17	169.96	158.35	182.84	134.36	191.67	145.25	175.24	265.13	164.27	187.07	201.51	182.88	156.59	156.25	155.73	161.10	148.75	163.11	171.40	138.81	153.43	188.42	179.85	191.65	172.82	180.53	154.88	160.76	212.90	175.82	139.44	295.89	228.25	261.45	168.98	129.80	155.39	202.87	142.00	150.73	301.95	197.58	202.97	263.81	190.40	193.98	135.26	158.33	139.60	152.17	198.43	146.66	184.25	144.41	160.41	140.26	160.57	150.68	201.73	175.26	181.90	167.64	155.11	204.88	135.28	203.19	137.77	305.07	214.64	166.78	201.73	239.26	167.29	175.64	202.13	195.65	166.09	183.27	169.55	148.81	145.15	148.53	126.86	187.02	127.63	187.53	131.36	135.68	161.49	130.48	148.67	121.13	235.61	105.19	153.27	127.56	182.68	169.39	111.55	130.9	126.31	143.84	254.49	141.41	132.9	143.47	207.51	210.75	159.89	121.55	117.35	200.34	175.45	164.01	135.67	133.96	198.31	223.83	164.92	151.8	181.02	94.85	97.82	178.73	228.23	163.18
"ILMN_1651365"	78.70	86.35	78.67	96.75	88.30	91.50	150.66	83.00	78.48	74.25	89.55	88.04	88.84	110.62	96.59	87.41	87.02	99.40	78.44	84.72	170.79	90.24	84.10	82.44	90.03	76.02	76.30	64.20	125.01	100.07	92.01	77.21	94.00	80.12	80.00	122.69	82.37	78.61	86.04	73.69	89.25	70.16	75.52	91.19	74.59	91.95	97.30	78.11	74.86	88.70	100.18	91.43	84.53	80.57	79.84	75.17	83.15	81.85	88.62	76.65	103.09	76.52	89.44	79.94	70.44	92.20	110.63	109.73	106.23	96.82	100.25	97.25	76.58	68.61	81.26	145.27	149.53	80.50	83.90	99.70	79.77	95.60	91.13	75.75	85.91	79.26	88.85	69.80	93.07	88.61	86.59	86.90	82.74	89.79	95.48	84.41	80.01	87.17	83.67	90.48	77.21	78.18	86.88	79.24	78.51	111.89	76.77	112.29	86.61	72.46	73.47	98.97	87.99	96.80	76.87	75.77	84.96	75.27	81.64	86.56	76.88	80.12	80.06	92.14	87.66	93.13	81.55	78.47	82.06	78.78	85.47	79.72	80.45	77.36	84.15	84.79	90.3	81.86	79.69	82.67	82.32	86.55	86.24	88.37	82.57	105.56	77.01	95.29	97.86	90.3	89.43	74.47	86.15	85.36	102.38	85.77	87.7	90.91	62.71	82.21	85.37	85.9	63.16	108.36	96.53	107.36	86.47
"ILMN_1651369"	127.30	103.69	114.68	105.39	114.50	132.70	107.10	121.16	110.44	116.41	104.73	118.94	104.10	110.17	113.84	126.38	88.90	123.76	117.54	115.76	108.65	110.01	104.41	88.35	110.62	106.35	97.48	116.71	97.80	114.21	109.60	115.54	110.45	108.15	107.18	113.73	107.71	114.83	99.82	103.78	104.60	96.07	102.01	113.59	93.59	110.79	108.56	97.37	93.52	106.81	105.13	111.89	101.14	110.67	109.83	104.73	114.48	118.58	107.40	101.58	102.32	134.38	106.10	107.06	117.62	90.98	100.22	100.15	101.83	113.80	93.16	104.09	102.20	109.23	108.09	96.93	118.48	99.80	106.81	99.91	109.31	108.64	99.06	100.46	111.29	100.23	103.46	101.22	94.91	121.13	112.57	111.44	113.14	111.85	110.40	109.83	113.15	108.40	96.15	116.10	106.11	96.33	89.93	85.98	93.91	121.21	117.92	121.87	105.29	105.45	105.47	113.84	104.91	114.48	99.12	122.62	127.98	113.36	100.26	105.82	105.35	114.47	102.95	96.14	130.97	119.05	103.64	114.08	125.57	112.48	108.59	115.05	118.02	99.88	98.17	118.75	106.91	108.26	120.97	101.54	112.83	126.81	109.22	132.17	107.72	97.84	92.91	99.53	109.9	111.64	108.99	116.71	107.85	113.31	123.1	93.88	109.49	133.65	110.96	103.61	118.53	112.16	106.27	108.39	117.05	111.27	96.71
"ILMN_1651370"	117.48	98.85	95.09	99.17	112.37	98.40	96.90	107.18	123.67	112.85	124.28	112.51	79.38	99.38	109.31	99.19	105.84	112.82	105.13	96.83	104.23	98.17	103.99	93.93	95.25	106.17	93.96	85.58	101.64	103.61	90.57	109.44	84.92	105.85	106.39	97.49	103.69	107.27	109.25	114.19	107.42	79.90	105.91	108.15	102.65	89.97	99.26	88.55	106.36	94.03	113.45	112.66	110.14	105.12	118.90	104.78	110.96	105.32	96.06	105.88	112.53	93.44	102.21	93.27	98.97	104.18	105.61	97.22	103.27	94.20	112.49	88.05	98.46	112.66	77.49	107.52	89.12	93.87	97.98	106.94	116.90	107.73	99.23	98.71	99.81	85.36	98.62	112.54	110.66	118.27	101.91	96.18	103.67	92.36	88.78	96.14	107.12	97.57	96.87	96.36	113.66	108.13	105.22	93.61	93.36	90.09	98.49	96.20	102.27	104.94	100.26	93.80	108.04	98.13	105.74	111.57	107.82	113.2	101.02	103.83	92.12	101.14	99.77	91.02	104.86	99.14	93.55	109.11	122.46	108.38	100.2	115.14	99.47	100.9	100.01	97.86	99.58	95.5	101.29	110.29	96.05	103.74	96.68	109.35	94.86	97.63	84.68	111.18	99.91	113.9	108.07	102.34	99.3	114.41	102.87	95.91	97.17	105.72	102.41	95.79	109.24	81.32	86.52	92.88	114.25	94.09	116.09
"ILMN_1651373"	81.80	90.81	99.55	92.14	99.41	96.89	99.36	99.08	95.09	82.43	91.59	92.96	84.69	79.97	90.88	85.22	77.09	104.41	80.93	102.15	84.78	84.15	86.19	87.21	89.44	84.50	92.06	109.47	99.64	88.18	86.02	96.62	92.20	85.24	89.73	85.48	85.04	92.24	88.58	93.64	97.75	93.45	83.49	84.92	100.12	89.01	84.71	93.04	94.33	82.01	86.99	91.68	92.15	84.05	90.04	91.89	82.47	82.81	95.11	95.81	86.67	90.40	90.28	82.05	90.66	82.45	88.42	87.43	92.39	81.79	96.90	74.24	91.32	74.72	76.81	93.58	96.46	87.68	83.97	91.16	91.38	91.86	86.82	91.79	89.03	82.30	96.22	87.77	83.09	95.81	85.17	86.87	77.07	91.46	88.18	90.19	89.77	91.36	85.54	90.34	74.22	96.11	85.80	103.31	96.80	94.34	90.14	79.90	86.47	80.03	76.75	83.88	90.80	79.92	92.58	80.72	93.41	88.15	95.88	84.69	104.6	86.71	98.11	95.63	93.49	95.68	100.61	74	87.47	81.15	99.58	87.06	102.38	83.65	85.65	84.71	89.33	91.86	65.52	95.08	80.15	83.14	87.13	82.25	93.61	80.3	95.85	85.29	88.87	89.18	86.73	81.25	96.62	91.2	101.13	81.77	83.25	110.88	89.86	81.29	82.58	89.3	81.56	95.91	100.24	92.36	82.01
"ILMN_1651378"	406.64	805.87	679.59	619.44	650.30	1124.58	565.83	842.53	994.53	1057.66	947.08	524.30	656.29	867.26	490.88	461.93	727.95	892.99	538.12	967.25	743.52	732.21	793.14	559.58	833.95	889.17	1237.32	487.54	772.77	739.00	612.54	662.79	637.12	665.08	711.26	1024.07	546.64	585.38	862.06	694.87	506.59	517.45	558.08	855.14	879.32	768.63	619.51	622.44	975.48	900.51	891.86	436.38	876.77	834.50	860.93	835.50	932.79	521.46	756.93	849.81	844.84	1223.11	763.06	476.14	696.39	519.71	995.28	543.96	688.76	800.17	796.42	704.79	919.40	874.06	1032.69	574.09	636.64	921.94	1126.72	731.40	538.86	645.47	466.89	687.01	906.59	1299.99	742.48	1006.34	730.43	1082.15	710.57	556.66	689.06	737.02	833.70	732.82	758.34	868.29	496.21	688.07	946.27	752.19	1004.84	879.43	805.77	676.28	740.56	636.05	822.19	821.60	420.50	604.16	621.39	498.64	790.67	635.99	716.81	650.75	619.47	654.6	746.23	656.67	1039.74	641.55	787.14	810.02	662.08	566.41	638.88	600.42	1050.73	748.47	893.77	786.21	1216.55	583.05	777.28	655.28	727.36	1107.45	634.63	691.98	818.22	1062.13	687.03	681.48	937.18	892.09	792.02	609.89	856.46	618.28	502.69	573.43	695.13	526.24	738.12	1063.04	813.34	572.82	544.36	536.98	504.73	916.46	949.16	883.91	685.92
"ILMN_1651380"	114.49	112.23	116.76	113.30	117.17	123.24	121.93	125.92	126.45	123.65	117.27	117.25	120.16	119.15	118.25	124.57	116.39	122.13	119.95	129.39	124.13	123.52	123.69	125.04	118.13	109.89	120.41	111.82	122.14	115.76	130.33	127.12	108.23	117.55	123.05	113.86	113.05	114.04	110.72	110.11	119.02	113.75	106.61	112.29	122.60	110.41	131.66	125.46	116.69	105.46	97.37	103.10	123.33	121.58	149.31	127.41	122.35	110.02	112.40	103.11	106.68	110.12	128.72	129.05	128.21	114.61	104.96	114.25	115.78	111.32	129.97	113.84	120.51	115.11	110.75	118.04	125.21	103.00	114.03	116.44	115.72	116.83	115.45	127.12	107.01	109.24	106.56	92.04	116.71	134.19	115.56	108.90	118.89	109.57	101.56	117.21	113.34	108.78	127.27	121.20	119.02	110.60	136.01	112.74	114.31	123.93	115.83	95.39	128.24	141.57	107.09	114.81	115.62	107.31	126.26	119.1	110.7	107.8	115.42	111.4	106.77	111.74	110.46	141.95	164.02	120.6	127.31	120.73	116.69	127.38	124.34	119.91	123.8	104.72	139.58	122.26	113.05	104.6	101.31	117.79	150.51	112.2	123.19	144.31	112.23	105.26	104.85	115.44	119.62	113.05	137.14	108.67	119.13	112.87	123.86	102.77	115.99	148.37	132.02	101.23	125.18	105.88	122.24	132.39	127.71	122.18	117.56
"ILMN_1651385"	408.67	749.35	388.24	778.67	454.86	946.76	405.99	515.35	622.24	557.97	407.32	464.49	749.16	677.11	457.11	541.52	681.34	916.46	513.65	504.10	469.27	909.77	1345.97	952.72	684.34	559.86	479.71	536.21	329.95	620.54	565.61	613.96	530.81	626.71	392.39	695.95	508.26	298.84	400.25	692.46	481.26	340.61	336.48	372.80	515.46	637.98	844.82	915.78	596.34	822.45	437.95	822.68	676.19	645.10	798.49	408.54	421.45	668.19	435.06	367.19	1233.16	766.35	275.26	474.10	716.81	684.83	605.51	330.35	384.36	653.72	914.62	626.61	539.78	460.53	824.59	340.81	838.96	462.78	579.45	738.36	747.16	795.34	408.97	320.32	597.05	1183.98	630.36	745.74	1110.89	333.02	530.84	702.59	567.56	294.44	439.25	668.01	674.86	421.39	403.00	393.60	422.44	572.30	910.31	1047.03	377.71	761.04	337.69	609.83	697.87	455.18	1220.24	372.47	459.26	282.61	529.31	1147.3	945.52	816.79	637.54	556.04	763.21	582.39	719.61	869.92	525.66	790.54	977.89	599.51	509.86	534.96	1078.44	629.4	844.56	895.43	1581.69	738.41	771.79	694.18	1054.56	722.05	925.12	859.06	1120.96	1267.29	1176.8	790.18	665.24	913.66	593.84	624.36	1564.34	860.87	762.33	414.42	1366.85	633.3	1111.89	693.63	541.52	757.56	1007.7	900.04	477.75	1382.82	1244.21	809.56	850.38
"ILMN_1651388"	113.89	92.60	101.37	107.66	122.11	97.89	110.37	101.09	116.18	106.38	100.50	100.74	115.71	92.04	96.76	127.73	114.78	103.25	111.15	113.96	112.49	98.66	117.88	95.03	106.37	124.34	106.56	110.92	93.27	113.28	89.50	99.67	127.44	100.80	101.16	102.40	101.85	107.81	111.99	101.46	109.95	110.36	108.67	107.22	104.88	100.19	98.31	103.00	88.68	98.95	98.37	105.45	97.17	89.87	125.47	92.80	108.10	97.14	104.36	120.49	96.25	91.69	117.25	82.46	117.71	111.79	104.00	101.86	115.37	99.90	102.69	92.02	102.76	96.14	101.82	104.23	103.80	98.35	109.89	108.24	105.36	108.80	102.30	107.32	94.00	101.12	94.72	101.27	95.68	94.68	105.73	99.92	97.63	101.50	100.88	122.79	129.14	102.57	112.14	108.67	112.10	96.62	119.98	103.48	99.56	95.20	83.43	95.51	105.34	108.73	99.78	103.67	90.46	96.69	91.40	103.33	117.53	112.44	110.55	96.27	103.88	107.25	104.3	102.84	98.09	129.25	100.02	104.46	116.01	94.94	119.43	99.59	102.67	96.19	111.5	91.28	110.48	84.76	105.08	111.39	99.95	95.05	94.22	85.25	106.48	95.02	125.65	102.95	104.87	105.66	118.92	108.85	92.25	100.15	96.98	122.12	108.93	107.45	116.16	121.95	113.71	121.38	88.16	105.15	116.61	101.48	97
"ILMN_1651395"	112.88	109.73	106.84	121.83	114.41	120.02	106.94	112.17	108.89	111.25	116.08	99.49	106.28	115.93	117.53	100.11	96.57	102.38	117.01	103.02	118.62	102.59	101.89	103.14	105.19	99.13	116.00	113.65	99.31	120.67	109.40	105.06	108.18	103.13	106.19	107.56	98.74	102.20	123.94	106.06	90.99	109.04	100.63	103.88	107.41	122.39	106.14	111.56	93.57	107.77	107.71	93.41	126.20	112.46	119.41	107.93	117.49	117.78	106.96	98.07	105.85	107.75	120.20	106.75	116.87	110.00	100.55	96.37	97.61	99.99	110.02	82.84	105.44	104.72	93.83	103.17	92.23	108.41	96.08	105.64	97.78	103.41	98.97	103.89	112.81	106.94	125.07	101.26	106.86	112.60	113.87	105.71	105.24	96.38	107.88	119.26	107.70	95.55	106.20	89.32	107.50	119.44	101.43	99.57	119.00	97.83	117.13	94.51	104.32	137.39	112.83	98.03	115.46	110.58	103.75	127.91	116.36	123.66	115.05	105.23	108.1	105.56	117.31	104.19	121.47	98.7	107.46	93.54	121.66	100.81	101.83	98.38	110.15	132.66	150.59	107.06	101.89	109.76	105.9	105.14	104.51	89.67	120.57	114.57	106.79	112.3	131.92	110.78	113.56	114.54	88.01	121.33	98.35	102.15	124.31	118.54	103.96	127.6	117.47	106.34	138.62	108.39	115.91	111.01	100.79	104.99	122.51
"ILMN_1651396"	117.88	113.14	102.04	103.55	109.33	104.85	97.16	111.93	106.94	114.23	102.24	105.95	106.86	112.08	99.18	104.22	109.46	106.87	114.65	121.57	117.07	107.80	115.64	112.76	98.66	115.09	100.21	111.47	92.52	100.29	108.15	104.85	109.33	96.65	107.27	116.17	104.66	98.52	112.79	103.90	101.31	98.39	105.83	103.59	105.17	96.99	109.57	102.64	109.33	107.94	95.74	106.19	99.68	103.11	108.02	112.26	116.80	109.76	99.48	107.01	97.25	113.87	95.28	109.58	91.86	96.25	107.58	115.05	99.39	89.92	102.60	102.20	108.84	93.29	118.50	103.39	109.58	105.49	111.26	116.12	110.58	108.65	88.17	109.70	96.92	101.39	98.81	117.96	88.66	95.57	118.03	108.51	94.25	101.68	95.32	97.15	115.99	110.66	115.75	105.74	101.25	97.46	115.44	90.95	98.52	99.31	112.76	107.45	103.38	96.76	105.97	97.98	95.40	113.95	100.98	108.75	113.11	97.71	122.14	127.65	124.69	106.79	99.78	101.25	101.96	106.33	127.34	92.98	96.82	95.61	106.71	102.93	100.76	112.44	113.7	124.67	97.26	115.87	103.73	100.78	103.71	105.05	104.49	104.17	99.87	110.23	97.6	101.88	110.13	108.81	146.48	107.88	111.13	108.89	126.09	99.02	101.6	106.18	108.48	111.3	108.12	103.67	96.46	145.84	115.65	100.5	112.25
"ILMN_1651403"	109.18	129.71	118.55	126.10	111.34	132.04	145.30	123.97	115.74	129.44	116.66	121.38	126.53	128.15	115.91	122.62	130.25	126.54	113.86	114.27	131.33	132.69	135.25	120.48	117.94	110.24	102.44	119.87	145.27	125.03	122.59	111.74	123.83	120.36	111.32	116.17	115.67	116.68	118.27	106.95	121.71	120.18	115.52	126.09	124.15	112.64	131.42	104.52	111.10	124.17	115.17	125.29	138.30	130.29	128.71	115.96	111.84	120.29	122.32	124.12	112.56	124.15	103.09	118.84	106.15	120.42	123.47	138.80	125.95	118.50	126.94	122.44	136.33	147.87	117.33	140.79	132.07	108.34	120.36	123.48	118.25	124.34	118.24	119.52	111.22	132.21	130.18	123.03	116.89	130.05	118.84	116.17	108.91	123.40	126.36	100.16	129.63	133.01	124.33	106.50	116.83	117.59	115.06	102.58	118.00	124.81	118.99	101.76	125.27	114.96	99.93	123.25	108.78	135.26	109.15	125.77	132.45	141.86	103.78	101.94	120.47	133.78	109.11	130.44	134.26	114.62	130.71	104.84	130.33	112.99	109.9	130.57	153.81	106.92	112.7	130.06	130.83	134.46	120.62	146.43	138.38	133.99	117.31	95.32	119.33	111.6	134.47	118.55	123.3	119.29	108.13	116.52	107.96	121.75	128.44	119.87	124.34	125.93	102.89	134.77	142.99	117.24	123.16	118.69	134.46	126.78	130.37
"ILMN_1651404"	107.42	99.74	111.93	113.62	109.64	99.95	106.52	93.35	91.07	96.46	110.96	106.48	99.21	101.69	91.30	99.06	99.09	103.95	99.49	128.37	105.02	103.24	125.70	110.26	98.20	112.57	96.98	92.44	102.01	95.95	97.83	107.35	107.09	87.70	98.11	108.32	99.50	100.36	97.64	95.05	96.92	98.94	106.05	106.98	91.39	95.94	97.13	117.60	98.80	99.88	98.31	103.25	102.03	94.75	102.53	87.09	102.03	109.71	110.24	107.11	102.70	91.77	93.30	98.99	93.02	100.64	95.52	102.98	97.15	94.06	81.45	101.91	104.77	117.36	97.44	90.45	97.20	100.28	106.99	94.06	108.09	98.04	102.73	119.30	112.74	106.91	86.26	101.45	107.74	108.32	85.92	93.89	91.71	90.78	107.66	105.61	91.74	117.28	97.82	100.93	94.22	89.64	109.86	107.73	102.20	99.27	103.77	87.80	89.89	100.56	117.93	108.29	97.92	90.38	92.78	106.84	100.01	94.61	96.35	110.25	124.07	101.12	95.41	95.57	94.76	98.17	97.02	99.1	105.82	95.47	117.7	105.89	103.69	107.15	103.34	109.91	114.48	106.44	92.79	95.82	97.65	127.11	102.35	104.04	106.63	86.27	109.13	92.02	103.12	105.74	112.43	114.13	101.29	104.48	94.29	100.37	92.68	108.94	90.72	92.35	110.48	96.31	94.33	101.6	97.73	124.1	112.45
"ILMN_1651405"	1627.36	978.92	1413.13	917.72	1231.13	2359.62	1143.24	1120.31	757.73	842.40	1051.12	1714.27	1407.84	1763.33	1127.30	1188.51	1266.63	1347.69	897.69	2279.55	1352.22	518.85	1508.68	1076.21	994.44	1005.22	1516.61	881.07	1208.11	842.30	1357.47	469.79	1401.41	917.42	1084.58	1825.35	1196.43	583.80	2021.30	964.27	858.10	710.51	781.32	830.03	688.42	1025.71	839.39	988.08	1951.75	2289.65	671.71	1018.81	814.41	1067.28	891.16	780.74	942.10	1049.11	788.81	1005.27	1318.51	1111.16	2466.22	1316.98	1012.03	1161.45	850.94	1045.17	816.01	994.49	1027.71	1393.06	1759.07	1445.07	1179.73	1104.46	1962.99	1358.81	1695.20	1173.70	1046.58	1349.95	1170.34	982.55	961.12	650.30	898.10	1336.19	1880.97	1242.74	878.39	830.21	1859.47	782.93	843.70	1077.32	1153.09	923.52	1402.58	864.30	837.77	985.48	692.56	1256.50	1010.38	1711.21	1950.31	954.62	1474.93	1105.42	921.79	975.20	1118.23	1184.50	1147.85	845.56	889.11	692.15	735.3	965.61	954.58	1017.71	1327.26	981.58	1666.67	925.94	817.45	748.62	822.27	746.04	1494.29	1160.84	1258.54	918.8	1531.64	1115.25	878.14	1159.36	879.89	1335.65	957.29	1088.52	1138.95	1446.19	1032.71	1139.3	1051.39	1308.44	929.19	791.87	2194.35	1170.74	1213.76	1088.44	1317.58	717.35	1543.68	1547.84	938.63	1145.66	1395.2	1012.1	1205.11	1626.46	1482.72	945.38	1399.65
"ILMN_1651408"	93.41	104.10	99.78	137.16	111.96	116.60	122.00	107.65	153.60	117.90	138.70	126.36	138.04	139.69	117.34	125.34	139.75	155.59	116.01	132.68	105.43	131.98	156.33	111.49	113.79	103.94	111.96	112.29	126.69	120.56	135.14	135.38	124.45	120.73	117.91	131.98	112.42	107.93	138.80	113.13	128.68	145.52	117.80	108.35	104.69	109.94	97.47	130.36	113.91	114.25	115.50	131.40	125.74	139.70	115.03	127.16	162.25	101.94	108.41	125.49	124.91	116.80	101.51	107.13	95.08	119.49	123.47	104.25	112.40	111.09	114.47	125.84	99.42	112.48	117.85	106.39	97.82	120.56	118.16	107.81	122.36	114.97	114.67	130.12	144.18	105.49	114.52	125.28	126.23	142.43	124.11	104.90	110.92	107.53	104.06	101.18	92.08	98.74	129.46	107.32	131.46	116.23	122.77	119.17	127.46	139.91	142.03	116.82	133.06	121.59	129.68	116.25	137.54	132.06	119.98	128.08	110.17	127.35	125.25	113.82	109.99	129.7	109.81	115.14	90.05	118.13	96.98	124.6	154.27	121.49	137.66	116.75	109.57	143.06	116.35	109.44	101.69	102.04	95.19	118.51	102.07	99.87	110.94	112.04	139.22	119.59	144.95	146.93	134.59	115.88	121.69	118.9	130.74	122.04	175.87	102.02	162.12	123.49	173.85	125.16	119.46	103.13	98.23	111.52	118.38	117.77	137.63
"ILMN_1651415"	161.36	145.29	128.28	140.70	114.52	140.25	134.50	113.24	138.82	139.13	115.50	168.52	120.23	119.89	102.82	127.25	182.74	213.86	123.16	116.69	133.36	143.68	102.32	163.45	123.93	224.15	107.98	195.78	151.64	158.79	150.18	104.44	126.66	102.00	130.32	126.37	119.68	141.35	127.22	113.56	115.80	96.54	185.61	280.14	128.97	108.53	110.03	121.87	126.27	141.31	118.66	134.22	148.21	130.33	161.36	132.08	173.88	139.33	156.18	208.55	147.30	108.69	132.94	111.79	112.93	106.08	126.00	142.23	130.61	202.38	120.03	130.83	102.97	96.75	119.21	160.65	145.04	118.09	120.43	144.17	123.87	159.27	120.97	138.07	130.30	132.58	123.31	124.09	144.30	109.55	130.64	141.36	133.50	114.06	132.12	138.95	135.80	128.07	119.38	125.31	122.74	116.47	126.54	155.77	124.38	133.20	129.10	145.37	136.52	131.13	117.99	155.15	122.91	127.78	131.22	137.24	146.54	133.59	125.49	122.6	145.07	118.77	99.25	150.11	158.53	84.68	112.89	117.17	111.64	125.24	157.15	123.89	159.72	102.34	204.04	125.35	139.46	124	93.85	217.97	139.55	136.73	115.36	113.73	110.53	114.26	134.4	145.02	124.53	134.8	116.23	130.74	101.06	120.53	130.9	124.21	114.77	120.13	112.96	117.91	123.31	119.26	108.5	136.62	131.67	126.21	139.62
"ILMN_1651428"	104.61	111.98	105.51	122.75	103.57	133.08	135.33	104.01	112.13	115.27	107.81	102.56	114.02	100.36	117.39	113.51	119.36	109.57	110.21	106.32	108.63	105.29	103.75	109.93	118.56	105.63	97.00	122.56	103.78	105.47	125.51	116.90	114.54	106.72	121.30	125.59	112.47	106.15	102.44	117.10	104.93	96.14	102.22	107.98	109.30	100.28	89.73	103.27	110.71	99.05	116.24	111.71	105.64	112.75	111.14	110.68	88.34	92.91	128.85	104.42	106.76	100.83	103.74	113.54	111.44	100.22	108.47	116.34	102.19	115.48	106.17	121.90	107.97	103.51	111.84	112.02	112.56	113.71	144.66	109.64	117.83	104.20	112.32	109.00	118.49	96.28	103.06	112.56	102.11	106.92	112.55	106.93	102.98	95.37	117.80	105.19	103.26	124.26	117.82	108.62	104.42	107.38	111.54	96.09	98.06	106.20	109.37	109.40	111.29	102.49	111.72	115.64	105.58	106.35	103.31	116.56	116.2	113.95	113.08	113.99	98.12	96.9	107.43	129.6	110.85	112.7	97.93	103.4	113.17	104.43	111.41	115.48	118.07	84.16	109.03	97.94	98.77	112.94	100.13	100.81	107.99	98.35	94.62	102.04	104.84	100.59	94.98	113.12	105.58	102.03	127.79	105.3	119.74	98.39	82.21	113.21	105.74	110.34	96.95	104	110.32	91.82	107.77	122.93	127.47	122.19	103.93
"ILMN_1651429"	633.09	350.47	333.63	783.13	113.23	138.73	1141.16	266.22	76.34	277.71	75.96	820.40	336.40	988.80	107.58	100.22	309.54	188.23	362.13	174.34	751.54	202.85	358.04	264.45	57.44	52.22	528.48	130.05	1647.40	1072.14	1350.95	497.51	1216.10	123.78	79.50	63.18	265.98	61.87	539.52	3530.44	3938.06	412.76	90.53	114.50	1400.52	127.10	599.08	505.15	584.63	196.06	770.91	138.92	117.81	371.93	4319.17	161.19	984.06	1047.98	2063.82	2362.94	831.64	234.00	263.59	18.54	-78.73	-28.57	2507.50	435.09	186.93	-136.12	-51.33	393.41	521.32	556.09	-101.58	372.79	3762.69	947.69	979.50	463.91	673.11	1724.40	384.31	293.62	263.12	257.24	285.48	235.59	486.51	262.84	302.39	422.80	435.20	392.36	508.99	1156.52	374.88	524.03	523.43	332.62	244.05	1049.79	250.15	505.73	241.57	5337.94	544.52	347.85	371.73	252.58	760.94	386.85	246.47	502.06	294.63	388.58	495.75	427.01	586.19	576.39	373.08	894.27	421.69	593.42	404.71	493.78	391.83	380.53	599.23	671.58	462.39	598.86	495.26	282.29	291.51	1170.49	563.73	223.54	274.67	274.11	411.98	247.45	275.75	298.34	442.19	767.42	268.43	348.79	238.44	339.52	516.64	643.61	477.52	379.43	321.41	446.07	464.54	328.73	259.26	581.52	479.95	529.71	3099.34	432.65	477.14	259.99	458.71
"ILMN_1651430"	113.41	96.42	110.74	90.71	102.02	87.68	90.74	103.82	85.90	97.76	92.22	93.28	98.98	95.41	103.12	94.22	81.46	87.68	96.86	93.36	83.12	79.23	92.77	88.72	77.01	88.27	79.39	87.49	95.21	94.40	101.06	103.22	102.13	106.56	107.51	105.05	100.31	94.66	82.34	93.83	80.62	111.50	90.32	85.62	102.86	84.79	94.71	97.89	85.39	81.82	91.03	84.57	107.74	93.92	80.76	98.55	89.68	102.19	89.52	89.46	84.71	92.41	106.85	89.34	89.83	95.70	89.98	102.22	85.89	86.86	81.17	75.13	104.23	114.13	87.90	88.12	100.47	83.46	77.00	95.52	88.61	103.09	95.34	79.57	99.42	95.29	108.12	85.15	83.39	87.66	92.39	95.46	93.28	119.39	110.81	90.18	89.39	94.21	86.22	93.10	79.92	105.43	76.47	82.82	87.55	105.64	85.21	95.92	93.08	88.08	85.94	92.24	85.55	94.69	82.68	111.74	93.79	110.36	106.13	86.95	94.6	90.7	95.95	94.27	72.76	85.02	89.46	107.26	84.48	87.04	92.31	89.57	80.24	86.5	86.22	79.77	88.18	103.88	92.67	84.22	95.38	81.02	87.91	74.51	89.75	79.41	88.99	84.46	98.74	82.26	91.04	88.92	79.94	82.42	77.11	91.51	75.03	86.92	101.73	90.64	97.03	87.65	77.11	92.37	81.09	88.94	73.1
"ILMN_1651433"	725.70	284.04	289.42	354.90	370.27	208.54	313.89	186.60	600.67	241.92	359.20	483.19	249.98	249.07	332.06	720.74	208.75	246.20	308.77	156.94	202.17	226.59	130.13	345.08	298.92	266.70	386.25	258.64	280.64	491.58	385.84	219.49	322.25	322.16	498.55	253.41	451.59	574.16	174.77	287.39	535.60	381.27	507.55	395.89	176.21	243.61	177.71	217.54	135.04	231.20	296.97	333.30	284.68	185.74	207.46	945.28	295.50	474.82	273.20	484.88	257.94	255.61	358.85	473.75	348.84	247.81	321.49	686.31	443.74	347.07	304.11	190.27	154.75	197.01	221.27	496.32	371.58	264.28	323.04	355.59	339.95	271.40	414.02	244.85	633.46	230.85	212.07	274.64	196.58	201.59	250.32	344.32	251.88	495.90	330.45	379.28	229.51	342.90	300.38	512.90	359.28	270.62	180.10	161.05	214.67	366.02	330.82	372.64	291.57	196.71	251.28	517.23	248.92	547.35	214.73	158.56	176.54	201.89	287.58	172.54	183.95	228.03	160.68	185.45	221	153.58	149.8	226.94	265.69	219.93	205.28	201.59	168.53	156.34	122.16	213.6	183.82	463.66	175.9	199.54	180.12	150.67	142.82	135.28	201.92	148.57	141.86	137.7	189.04	190.45	122.33	206.55	164	175.85	135.91	244.63	135.05	203.28	225.75	219	244.11	274.09	297.65	265.5	206.04	209.94	188.15
"ILMN_1651435"	115.41	106.53	105.96	102.86	97.75	121.72	110.68	106.54	103.55	109.18	107.96	87.75	104.04	90.52	104.78	114.21	97.90	103.91	102.57	98.11	108.57	102.55	106.46	108.29	106.63	92.78	100.49	101.49	102.17	105.92	102.59	107.19	96.36	89.22	91.81	90.50	113.88	99.37	99.36	103.98	91.15	95.59	85.55	105.05	98.45	102.46	97.38	90.62	100.69	115.37	109.54	97.66	85.44	100.02	93.35	92.92	101.81	90.66	116.27	98.71	94.85	91.42	103.68	98.99	92.16	93.63	97.61	95.36	97.45	109.89	108.71	96.42	102.51	112.75	85.17	96.64	105.37	93.16	113.33	100.56	99.87	81.64	93.66	101.95	94.87	98.83	101.24	92.06	92.96	106.23	115.77	92.55	97.21	91.90	107.79	92.00	108.91	105.55	99.66	98.43	107.97	93.24	112.48	94.06	93.15	93.02	97.88	93.29	116.62	103.89	109.87	94.56	108.59	94.61	92.53	108.98	107.76	102.09	89.54	116.01	101.92	89.36	100.63	94.28	110.28	94.75	98.18	99.37	97.04	97.92	105.44	99.7	89.42	106.67	106.66	110.73	106.1	108.54	89.71	97.99	108.21	99.44	103.87	104.38	94.16	106.37	117	109	105.08	89.35	99.79	105.43	103.71	105.83	110.54	98.62	87.98	114.11	93.11	96.95	101.68	92.65	95.96	94.67	103.9	93.11	110.47
"ILMN_1651437"	117.66	102.33	121.08	113.59	119.41	125.32	110.61	114.34	120.10	119.28	115.59	120.10	108.70	109.23	99.40	116.60	115.68	112.80	108.97	98.82	116.87	94.95	120.07	107.49	101.74	110.37	130.31	98.13	109.32	107.05	121.08	116.03	98.75	111.56	111.50	100.21	109.62	105.19	102.48	105.23	107.86	104.93	105.96	110.60	106.79	106.57	99.70	116.88	110.99	106.37	111.69	118.29	103.53	108.37	108.57	118.94	98.68	103.56	99.73	132.74	124.36	106.45	110.29	113.97	100.26	104.13	107.64	112.97	108.43	107.42	110.90	111.06	107.52	117.88	100.35	107.78	107.83	106.35	107.25	108.18	112.76	103.22	110.72	106.06	122.77	126.41	105.99	103.56	102.60	101.29	103.20	104.22	110.83	101.62	108.17	93.26	123.30	108.76	116.40	91.55	102.86	105.25	113.69	99.14	102.81	103.94	111.66	115.10	111.85	107.24	99.99	115.85	110.13	104.51	117.60	94.87	134.74	116.25	106.23	104.68	106.72	109.43	121.65	110.67	111.79	126.53	115.38	113.78	113.49	117.49	112.09	111.26	104.5	101.08	104.04	106.14	98.3	116.92	108.21	104.76	111.56	105.29	124.26	111.18	101.52	94.42	113.95	99.53	99.73	120.44	108.37	117.69	115.02	99.15	115.02	112.21	102.88	101.3	104.4	103.03	96.09	103.12	103.18	119.64	138.98	111.47	112.82
"ILMN_1651438"	317.90	223.29	477.87	350.57	233.54	340.12	243.00	386.90	492.76	331.31	297.65	276.70	294.50	369.80	227.72	267.06	342.49	301.64	289.17	863.07	273.36	436.97	430.40	215.24	378.66	540.96	268.62	262.32	283.90	342.69	223.50	308.52	235.49	195.18	205.76	519.73	478.45	252.31	415.83	268.32	177.67	320.71	282.45	233.46	478.31	269.04	284.79	396.28	302.51	229.11	321.71	198.98	219.94	349.59	291.57	214.06	329.36	287.93	252.20	385.77	201.38	445.66	220.59	169.90	282.33	213.64	521.52	365.99	487.66	204.03	235.64	504.67	271.03	320.26	415.20	433.66	223.66	333.50	474.82	286.14	183.13	429.03	189.68	682.12	253.47	276.66	366.93	485.28	248.42	422.60	369.90	259.47	586.42	302.98	310.99	325.67	177.87	229.44	313.50	200.05	313.67	376.64	445.19	357.03	516.79	263.97	357.63	305.48	171.55	417.29	408.69	187.48	291.83	356.03	271.06	437.77	459.48	365.82	361.95	381.39	435.43	345.89	555.79	449.97	364.6	390.17	377.61	341.17	306.17	313.35	599.01	439.52	563.15	463.5	530.61	346.69	503.55	265.57	421.32	642.11	432.13	526.14	703.73	638.53	355.94	507	460.1	416.31	484.62	472.58	422.42	276.2	365.7	302.67	473.85	240.58	435.6	656.26	526.13	337.31	377.07	330.46	343.36	808.26	668.23	442.85	606.44
"ILMN_1651447"	104.49	88.54	100.93	99.33	104.78	119.73	100.88	85.42	90.56	94.94	113.31	99.08	88.87	113.22	91.31	94.07	100.82	110.92	99.57	115.77	96.25	97.46	108.41	109.13	104.30	101.47	112.51	98.01	101.40	86.85	85.21	86.45	98.49	110.03	101.30	93.65	104.74	98.07	96.12	103.63	102.38	98.99	99.27	100.88	89.48	99.84	99.78	72.44	112.05	106.59	102.85	88.75	94.35	92.98	104.43	106.97	107.81	94.08	85.22	92.64	107.54	90.80	95.31	94.19	109.36	97.09	97.38	88.21	100.16	91.88	88.09	109.91	96.12	106.60	92.86	112.08	96.34	84.68	107.29	102.70	96.92	105.87	97.47	84.16	100.47	95.43	101.27	81.65	98.69	99.33	98.57	113.23	99.87	82.54	91.74	107.13	94.91	91.51	99.97	103.98	97.74	84.94	83.39	82.50	102.39	94.05	97.49	93.51	103.15	105.60	90.19	105.32	101.99	93.43	103.49	83.84	96.27	106.05	105.51	88.06	99.76	100.08	92.23	93.69	102.62	95.98	96.06	96.14	98.42	95.01	108.48	94.03	103.11	104.36	90.63	105.2	95.92	85.8	88.72	90.61	96.4	87.31	103.71	89.41	108.01	90.2	97.24	85.05	95.62	95.48	102.49	92.16	89.05	101.49	97.37	96.57	95.54	106.46	98.39	87.07	105.18	99.87	92.47	98.5	102.67	92.59	97.12
"ILMN_1651453"	116.24	104.25	115.39	132.38	122.20	138.14	123.79	114.62	103.94	110.99	133.77	113.08	103.42	108.80	107.66	116.56	107.90	100.39	116.05	114.84	106.85	113.80	103.09	106.94	110.06	111.96	118.96	116.71	121.88	104.68	114.74	107.22	110.22	107.10	107.25	102.21	113.59	111.68	104.48	103.61	105.02	105.12	112.39	121.43	116.14	110.55	121.11	120.03	108.32	116.57	98.18	102.14	115.38	107.42	119.50	99.60	108.14	122.99	98.11	111.84	125.62	125.58	97.09	108.19	105.31	112.57	113.88	105.22	110.52	105.94	106.54	110.52	93.14	109.47	119.73	114.61	117.97	119.94	108.02	113.28	120.48	143.83	114.22	99.54	114.83	110.58	113.29	110.79	119.48	121.93	93.79	103.19	112.98	99.91	110.36	112.67	106.51	113.95	125.33	117.79	91.64	100.78	111.83	100.83	111.15	101.07	115.14	99.58	111.00	103.65	106.96	111.93	97.16	111.75	102.34	116.19	121.84	104.31	115.12	122.98	133.01	116.11	110.29	111.05	111.28	110.39	132.33	98.31	112.42	140.05	107.21	107.49	108.48	102.57	118.1	124.49	121.79	117.31	118.75	106.42	122.96	138.19	121.37	112.32	124.83	101.06	99.24	117.51	99.95	106.75	128.47	109.77	127.97	105.18	142.16	109.65	115.89	137.99	109	102.11	133.25	110.49	108.43	112.37	110.4	111.64	104.35
"ILMN_1651456"	92.73	91.19	93.92	96.41	107.94	90.33	89.18	97.81	105.18	92.49	101.04	101.80	93.93	115.47	98.41	87.75	100.54	92.72	88.73	95.64	96.90	92.20	85.49	95.80	90.48	101.68	82.90	90.15	90.55	99.19	92.29	103.86	85.26	96.14	94.16	98.96	84.88	103.23	93.17	86.69	103.76	90.74	91.00	95.70	84.09	95.41	97.25	94.06	101.66	97.98	113.80	91.98	98.87	94.88	96.50	94.64	93.56	99.33	93.81	95.70	95.32	92.41	100.30	95.45	80.54	84.93	94.00	84.05	87.91	96.67	88.26	92.32	96.47	104.73	97.70	80.96	89.94	98.27	96.97	102.40	93.43	96.24	96.75	90.97	106.55	93.96	97.15	89.68	97.27	84.11	85.89	92.25	98.90	89.61	93.38	74.91	96.44	110.13	90.80	95.18	82.82	90.94	90.73	91.88	102.95	92.87	103.25	80.07	86.00	89.78	86.35	93.05	91.24	108.62	96.82	98.85	99.24	90.78	86.53	99.26	102.83	88.93	100.27	107.31	86.75	105.69	111.71	95.53	88.4	92.66	105.4	104.25	95.86	97.61	104.65	93.8	85.35	99.19	95.29	114.56	84.75	95.92	100.43	105.57	106.03	96.9	104.2	102.04	89.13	97.06	96.12	93.42	89.37	94.39	88.23	96.01	84.35	102.98	83.57	81.16	90.45	85.39	89.32	103.78	97.08	100.64	93.35
"ILMN_1651457"	125.14	109.47	121.59	107.11	105.03	121.31	91.11	115.69	129.30	103.16	103.07	92.02	109.81	119.13	94.60	99.66	109.36	100.08	125.43	112.45	102.68	108.29	122.65	90.23	102.99	98.36	107.69	110.81	105.53	101.64	102.93	119.63	100.05	99.88	101.30	105.34	106.89	98.42	106.23	104.67	98.54	101.23	84.11	121.03	114.50	103.61	97.54	96.66	96.66	103.41	111.27	100.55	119.57	112.17	95.14	109.50	109.91	102.95	103.39	100.72	124.76	116.75	92.64	101.50	109.76	93.32	99.95	101.83	118.45	104.74	108.10	85.38	94.71	112.22	101.65	108.50	96.80	102.47	100.24	98.77	102.04	112.48	97.53	106.56	100.47	106.26	101.65	108.22	88.06	94.92	108.82	105.78	107.12	92.16	106.45	105.66	107.36	84.19	118.17	107.91	94.71	100.61	92.50	124.62	96.45	94.39	107.31	101.49	103.50	107.31	100.11	103.57	102.91	114.00	123.50	115.82	99.92	100.94	95.97	107	112.86	115.32	94.75	108.97	103.24	105.58	111.83	103.2	92.32	110.19	111.96	97.04	106.33	115.38	104.85	112.93	103.65	107.85	98.27	108.99	93.24	101.55	97.25	104.26	134.65	104.77	90.5	101.6	102.22	118.58	100.8	104.85	103.05	107.76	137.54	114.23	97.52	107.85	106.95	94.9	111.29	102.21	101.61	96.81	121.39	100.85	110.05
"ILMN_1651464"	143.18	145.08	146.02	122.43	143.12	131.47	131.01	140.35	142.32	133.19	152.98	158.97	174.47	123.05	131.96	130.10	158.14	139.68	150.57	145.87	136.60	139.61	173.02	166.70	122.92	156.39	151.05	150.66	138.63	126.96	141.56	145.87	125.85	125.10	129.44	142.04	134.52	131.66	154.73	147.73	143.00	144.77	150.26	153.25	157.06	121.11	158.69	149.19	140.02	158.10	131.43	149.25	122.70	151.88	162.41	140.11	150.84	149.80	138.16	153.87	127.54	118.08	124.27	103.95	131.41	155.47	139.45	135.27	144.75	137.83	131.78	129.19	155.05	141.61	170.47	128.44	130.65	167.22	129.15	148.36	116.04	144.84	153.20	134.63	127.56	159.55	125.11	131.93	148.37	129.67	146.11	143.75	135.49	126.10	126.18	143.87	127.91	169.71	128.72	152.76	132.43	153.68	142.91	142.46	132.48	131.61	129.42	120.28	152.52	155.44	121.94	155.50	128.23	130.22	136.27	145.93	149.86	157.34	139.17	154.92	170.81	141.8	152.76	181.55	159.89	152.1	142.41	143.59	144.98	124.2	206.84	164.52	163.64	177.59	186.06	152.14	150.91	155.31	135.13	176.91	142.31	147.95	162.03	146.24	187.91	130.14	119.4	166.39	132.55	138.98	165.06	187.7	130.07	154.74	138.36	159.43	146.31	151.52	137.01	161.6	143.17	133.37	124.95	145.51	155.17	158.11	123.64
"ILMN_1651466"	102.51	105.62	116.52	88.94	109.07	118.57	102.90	104.22	101.74	101.79	103.17	113.34	101.23	106.66	96.58	101.19	94.63	110.33	108.35	107.56	117.32	110.75	102.78	102.93	97.80	98.07	102.78	101.75	101.80	96.80	96.31	107.66	95.17	90.31	109.06	100.81	99.44	107.88	106.64	102.59	108.04	117.80	91.72	110.84	102.72	104.97	99.41	118.48	100.07	107.68	102.92	94.26	101.96	102.83	111.59	97.66	96.14	93.61	98.25	102.94	113.46	106.76	93.58	95.10	103.59	111.26	97.29	95.36	110.50	91.74	117.95	100.94	106.06	104.67	87.98	109.00	79.09	94.75	101.05	109.14	100.88	95.35	90.67	115.55	102.41	104.66	106.51	101.16	104.42	103.47	95.67	96.43	94.48	99.67	87.76	100.96	106.33	115.14	109.42	101.93	100.04	100.78	104.91	96.60	115.63	109.16	105.39	89.49	123.33	97.79	118.59	102.76	90.60	106.61	96.45	118.05	116.92	108.9	91.94	118	98.81	96.93	105.05	95.02	110.92	99.64	101.27	90.84	108.29	116.99	144.27	114.53	112.85	101.99	105.9	100.74	107.6	99.01	121.78	100.74	111.27	93.89	105.1	103.9	111.14	106.66	105.73	97.03	101.32	105.22	99.19	110.59	116.74	97.34	111.1	138.6	92.92	115.14	94.51	97.19	100.4	96.54	120.19	106.19	118.02	105.51	120.54
"ILMN_1651470"	109.01	101.39	101.51	95.35	99.09	86.21	117.97	112.13	106.17	102.23	118.55	107.90	111.58	104.96	117.73	113.33	105.46	107.39	106.28	103.04	93.60	124.13	146.91	93.79	100.13	109.35	87.70	93.26	106.11	134.76	126.05	119.10	110.47	96.22	113.89	106.16	104.05	106.63	119.55	108.79	123.90	111.11	98.63	101.21	107.70	97.31	95.47	98.54	101.19	91.09	94.67	106.35	116.74	100.11	126.44	139.86	107.21	93.67	98.61	97.33	105.26	92.69	95.86	106.93	83.15	87.76	117.26	120.53	112.52	87.39	97.08	108.59	113.05	110.52	96.30	91.26	128.66	131.91	111.27	114.96	105.35	87.91	94.23	118.28	104.50	114.19	87.28	102.16	101.86	89.58	98.37	108.31	91.84	101.01	110.33	105.83	95.65	114.27	99.87	85.51	105.04	118.94	97.90	86.97	119.59	107.84	122.57	109.93	95.82	107.72	94.50	107.54	103.66	89.07	79.27	98.86	96.36	106.37	100.03	100.47	95.4	102.79	84.56	103.7	92.57	103.78	112.94	99.06	124.89	127.29	99.35	127.52	79.46	93.84	92.72	82.46	99.05	91.33	99.74	100.47	91.56	97.56	94.57	81.47	92.67	103.93	118.58	104.29	106.94	96.16	79.9	103.8	98.78	103.11	100.31	117.38	126.71	109.76	124.55	131.61	130.47	93.53	81.99	95.15	112.52	109.11	97.63
"ILMN_1651477"	101.91	106.61	88.85	106.22	101.44	104.81	89.84	99.68	83.01	88.02	85.40	84.42	98.27	112.33	93.08	91.00	79.86	110.04	104.43	84.70	93.03	97.63	94.54	108.15	81.10	99.26	89.15	82.70	93.34	102.55	81.85	91.69	96.14	94.81	79.65	102.73	91.13	108.39	87.98	94.23	89.88	112.65	88.62	86.96	95.47	91.24	94.06	98.52	101.69	80.03	81.17	95.01	89.09	97.94	107.86	101.88	80.45	81.38	91.31	101.60	84.86	87.05	97.13	107.43	81.08	89.98	100.61	96.81	84.24	97.93	93.86	100.59	96.19	88.74	96.42	97.10	87.01	102.63	90.89	89.22	98.36	91.12	80.49	97.17	99.89	94.07	93.21	83.21	110.33	96.73	81.74	104.55	89.40	90.12	61.10	90.14	95.34	95.28	95.23	95.23	103.25	83.60	90.49	78.41	92.13	94.77	93.49	85.27	83.80	93.50	86.56	88.09	91.72	97.88	101.04	93.25	96.58	96.9	91.02	91.4	87.24	111.4	88.88	96.1	92.01	91.2	79.37	97.24	106.84	98.75	96.15	94.41	83.64	99.63	81.73	94.04	96.31	89.02	90.94	92.63	81.61	97.13	93.79	97.2	85.97	85.4	96.21	83.02	94.9	88.47	86.28	94.03	74.55	96.84	97.94	97.25	96.11	101.71	95.08	101.49	88.42	86.2	96.99	75.58	94.82	100.09	78.83
"ILMN_1651486"	141.90	125.86	120.33	132.90	150.18	126.89	119.37	110.27	124.68	165.10	116.16	126.59	112.90	117.55	105.38	130.70	108.27	117.76	108.14	101.36	117.64	99.31	103.03	110.94	134.40	117.39	97.29	139.32	98.54	121.30	119.97	114.46	108.48	135.81	152.56	118.63	135.15	141.02	99.97	127.33	126.69	123.06	146.66	138.10	106.94	118.37	117.90	99.96	102.05	109.46	115.63	110.10	94.57	111.95	107.56	123.64	121.02	95.84	116.45	147.49	118.50	131.30	103.00	100.11	118.68	119.67	126.90	128.47	127.25	139.76	126.11	105.19	112.76	106.06	121.69	104.51	120.42	107.65	132.47	121.78	108.23	115.19	104.05	106.71	144.36	121.09	108.38	113.29	114.70	95.29	119.43	117.02	123.14	125.07	118.91	129.83	135.49	143.56	116.51	138.42	128.77	107.25	105.24	93.50	115.66	132.97	120.00	123.04	119.17	108.84	116.73	98.54	115.73	105.81	106.87	109.51	105.39	115.07	125.82	110.58	114.25	124.65	98.8	91.94	109.29	107.04	105.76	104.47	119.63	122.46	124.27	103.12	103.07	109.71	98.51	114.87	98.44	120.97	103.18	103.65	105.02	105.37	102.5	93.7	107.11	98.13	95.06	102.59	102.57	117.42	124.52	124.23	114.97	102.63	100.62	107.74	97.01	104.12	107.63	99.57	114.94	97.62	115.94	125.93	117.48	90.19	113.97
"ILMN_1651488"	126.20	113.09	130.33	125.49	115.74	134.09	139.50	122.18	122.97	127.00	130.40	148.44	127.81	127.81	139.85	129.96	131.15	122.99	112.34	112.24	129.95	112.18	129.55	122.96	122.65	125.04	127.38	113.08	128.42	134.78	111.03	119.89	113.46	121.84	107.03	109.37	120.66	112.03	128.86	118.58	145.58	118.32	116.13	143.29	136.77	117.67	102.46	131.11	121.79	131.60	130.90	107.68	109.95	135.73	128.80	115.73	126.85	129.16	133.78	120.75	116.72	116.48	106.51	117.61	107.01	125.56	117.63	120.86	119.99	110.97	129.85	112.34	116.19	115.41	155.87	114.80	121.37	112.88	120.22	144.69	117.24	110.74	135.57	132.86	123.08	137.51	117.80	129.76	115.12	105.12	118.31	128.73	117.15	128.18	103.51	98.87	114.32	115.19	113.48	118.53	132.35	121.38	137.35	125.92	111.02	121.39	107.73	122.20	119.98	114.28	111.65	125.36	123.75	140.39	118.16	110.94	123.22	127.43	113.34	128.25	131.62	127.3	122.37	119.74	143.56	118.82	113.01	118.24	116.54	139.19	105.42	124.07	99.85	147.25	136.5	121.26	131.75	117.68	124.82	114.24	117.76	148.41	114.26	123.55	119.25	104.25	124.65	115.29	128.33	126.32	159.98	135.34	122.41	113.12	114.14	122.11	120.5	116.99	111.2	123.87	117.21	126.41	98.47	126.74	125.33	125.62	111.38
"ILMN_1651490"	110.53	127.99	107.19	101.32	103.88	130.37	107.90	103.50	103.26	104.82	97.04	106.73	110.95	94.12	102.14	100.25	104.09	107.41	111.52	120.00	114.36	110.09	112.12	119.13	104.41	119.94	112.34	106.45	103.17	103.69	119.03	113.71	93.42	96.02	107.67	108.15	106.63	105.35	107.65	104.43	106.77	108.62	125.36	114.48	111.67	107.53	181.03	130.00	105.29	125.09	103.40	91.82	104.96	125.45	108.19	137.54	100.08	128.15	109.69	106.96	113.51	102.57	79.95	91.63	112.96	114.06	117.96	102.41	102.98	160.56	99.95	107.94	86.69	104.90	101.69	109.27	101.84	104.81	107.34	98.33	106.48	141.03	112.02	108.96	101.47	100.83	81.03	101.20	129.04	115.60	133.33	90.00	93.54	83.83	133.24	113.49	117.70	94.17	131.22	119.77	108.52	126.78	105.00	122.35	101.09	89.58	92.88	87.36	114.72	106.08	114.96	121.18	117.29	110.81	87.08	127.75	150.08	152.94	194.02	127.77	163.73	141.4	131.55	122	113.87	113.15	129.33	127.48	115.05	263.57	104.91	125.03	124.19	108.1	144.67	114.64	122.12	101.31	130.53	94.14	103.42	114.89	143	159.2	126.14	105.25	105.14	113.99	122.66	105.98	147.94	119.59	129.24	140.22	106.36	246.64	139.05	116.64	155.47	121.3	106.71	101.55	91.86	115.4	146.91	107.33	121.89
"ILMN_1651492"	121.43	119.18	121.59	130.61	97.78	110.31	130.09	130.34	120.00	115.70	116.91	113.22	112.93	112.26	108.13	122.39	113.98	129.54	116.26	122.26	127.60	144.26	136.67	115.55	112.69	122.54	118.98	113.24	116.74	117.07	108.57	109.77	109.15	111.87	115.32	113.47	112.32	113.02	115.44	117.32	114.23	106.18	138.28	118.72	106.38	103.51	117.78	112.63	99.84	122.16	110.25	110.71	118.43	146.71	115.20	113.81	128.62	113.87	113.13	110.55	107.08	127.23	125.33	95.30	109.41	100.62	136.38	89.27	124.77	118.79	111.51	99.03	120.32	111.46	125.19	113.58	127.15	121.55	116.36	94.09	114.02	99.85	115.12	126.93	92.78	103.33	102.29	124.91	117.27	105.51	110.34	106.46	103.14	117.59	107.13	102.03	107.22	113.74	105.91	130.71	139.09	119.72	135.98	105.91	111.05	126.45	106.16	112.51	112.98	121.17	114.44	102.45	129.71	104.23	124.92	120.37	135.89	137.74	101.19	126.09	100.52	116.7	117.14	126	119.92	135.4	120.6	113.76	96.47	122.4	122.9	111.13	148.82	131.01	153.21	115.13	118.03	109.21	111.96	125.13	111.77	129.96	132.38	119.42	124.33	110.76	113.79	117.96	112.24	114.02	191.9	135.05	112.11	111.74	147.91	117.5	105.58	117.27	135.07	109.08	120.47	116.59	118.22	116.06	135.41	118.9	127.62
"ILMN_1651495"	86.72	89.56	92.66	98.22	87.81	86.96	83.09	91.13	95.34	95.71	84.29	95.37	77.18	104.56	88.99	106.28	92.24	99.41	91.08	109.99	90.31	104.97	86.18	95.32	83.64	102.31	89.31	94.26	89.94	98.48	92.24	103.05	83.69	81.06	94.56	92.82	85.54	101.02	94.44	78.69	102.61	100.18	84.33	95.19	104.37	86.70	78.43	100.27	90.00	89.53	100.45	97.27	96.21	85.45	95.09	103.72	89.59	100.63	92.64	93.47	93.63	86.54	103.48	90.35	89.94	85.01	78.45	90.85	95.36	79.36	87.70	82.67	95.07	96.97	105.40	102.37	88.53	98.79	101.92	91.86	86.03	88.39	87.77	96.21	85.83	110.35	93.16	92.32	92.49	73.34	85.27	91.57	86.14	86.90	95.85	84.92	82.36	92.23	92.62	111.32	97.12	95.88	99.97	78.34	95.10	90.10	87.05	97.66	95.73	90.07	88.50	97.79	77.90	83.46	98.36	107.89	96.67	98.38	81.98	100.41	82.67	88.45	91.79	97.07	89.48	91.14	84.92	91.09	98	84.84	105.47	92.48	91.26	95.45	91.67	107.99	100.75	93.68	86.53	101.73	91.47	102.09	81.08	90.32	94.67	87.86	81.42	89.06	90.86	89.41	88.06	85.38	90.64	86.46	75.35	84.45	97.28	105.51	91.27	76.78	86.55	82.44	89.32	97.14	91.53	84.55	103.56
"ILMN_1651496"	626.50	4368.62	1457.52	1470.76	4598.08	938.86	665.41	1224.63	7261.48	430.40	1684.35	1305.45	1551.34	994.52	2729.78	2548.30	5411.04	1368.07	4313.08	1427.21	1282.41	594.64	1920.06	3156.83	3474.72	3562.41	289.37	2017.38	1696.85	554.51	2839.96	2280.93	1179.41	2096.76	4407.35	5575.43	42.41	4541.04	563.89	674.59	-244.59	1919.89	1135.05	4057.46	7404.03	3048.43	2362.37	2877.69	596.28	1830.24	591.34	512.49	4083.00	1755.90	2207.04	5390.41	6237.48	1662.53	3520.10	2532.56	4301.55	1505.85	1080.53	2477.03	2303.92	5966.56	964.72	951.80	830.03	4394.79	2275.28	2967.42	579.46	659.92	1723.38	1262.82	1659.41	624.19	1185.74	1962.00	1584.54	741.33	3856.52	1482.95	7134.40	1432.61	3031.66	3116.16	2192.53	2869.52	2057.42	1556.17	4237.48	1171.67	2346.70	2467.11	10108.72	2802.47	961.86	1931.15	4026.32	776.94	2711.60	1766.31	2523.08	2058.31	3674.57	1650.95	1646.80	2588.69	2576.38	821.80	1411.71	2294.02	1733.25	1948.27	2198.32	3099.94	1690.69	1800.16	2125.4	797.69	2265.28	2208.01	927.04	2230.42	1568.67	1874.58	1080.09	1557.65	707.82	908.94	1713	2201.18	2294.82	846.98	1925.64	5569.32	2247.34	2139.05	2811.61	2047.41	1673.71	1493.46	2045.63	5804.51	1407.79	1561.98	3273.1	1154.22	1834.16	754.83	1397.64	650.78	1088.61	872.18	982.43	1511.22	2183.22	1519.57	2576.91	1693.54	1869.5	1683.7	726.31	1305.2	1882.57
"ILMN_1651498"	451.20	499.22	1623.04	523.07	1642.36	667.80	601.06	6707.38	605.74	748.96	7589.89	467.20	1570.77	561.32	2177.10	2070.73	1817.98	242.42	2654.94	1674.73	596.29	952.79	6622.33	712.38	729.68	1658.44	1190.70	587.00	941.87	1639.20	480.75	9384.01	608.32	679.74	1023.48	778.21	704.89	444.18	933.41	422.04	778.08	2992.77	1147.54	1265.12	1004.54	242.49	2531.19	2589.60	922.00	188.40	420.05	854.53	3765.22	2325.53	882.69	2459.97	2484.08	246.29	476.40	443.44	516.59	508.26	1025.48	3717.48	596.46	3624.32	2579.40	597.02	512.41	4611.22	659.21	638.79	1668.48	1217.65	1958.91	288.17	170.33	3510.04	17.37	521.78	717.94	643.23	2115.84	1436.81	4309.55	1317.87	354.48	2926.69	379.89	1397.42	6379.70	6335.60	303.54	806.61	909.58	289.46	1408.63	538.87	374.84	2467.38	1402.49	689.65	2999.85	4528.70	1133.90	189.15	622.66	125.83	205.32	1496.47	1788.41	4755.33	2648.15	136.42	1560.77	3606.85	1241.72	1863.92	2197.38	4215.42	2223.85	2618.37	4480.78	1544.5	4915.19	3531.49	4869.81	7342.1	2437.3	2418.94	5101.58	1450.19	3451.86	4644.29	4177.66	2358.45	2298.86	3118.77	3361.12	3269.86	3155.16	3438.25	4539.97	1324.58	5620.62	2625.15	5110.08	2596.97	5793.68	1609.12	3977.23	5211.22	1970.4	2335.19	3518.18	3935.26	4556.84	5822.13	3417.92	5225.93	5494.47	2073.89	1579.81	3957.54	1519.5	4127.59	6804.95
"ILMN_1651499"	201.33	214.96	203.09	186.63	187.39	186.79	200.75	333.30	204.84	208.47	221.08	235.88	235.93	306.83	212.63	239.61	323.53	365.52	186.09	414.11	288.53	249.32	554.31	193.07	177.17	192.96	321.91	172.03	188.09	161.03	200.38	155.56	180.22	184.34	158.18	204.50	210.92	185.81	211.33	183.98	184.29	187.21	192.84	215.45	237.04	234.38	116.53	139.02	264.32	276.69	205.39	194.28	202.33	224.46	324.89	175.63	122.07	149.74	107.18	107.56	209.01	243.62	196.42	184.64	203.32	145.39	135.54	166.00	195.41	160.87	244.43	343.67	326.31	156.60	287.55	153.03	226.78	333.02	218.84	114.74	122.58	180.17	115.76	97.86	84.81	122.03	149.37	155.24	243.92	174.71	152.51	150.43	175.59	157.13	141.84	92.32	310.27	244.38	92.74	156.54	145.98	359.00	215.86	338.51	98.93	276.90	159.10	285.98	134.65	253.71	503.99	171.12	141.56	229.49	284.54	190.59	179.46	169.51	151.49	196.96	193.13	168.27	279.61	164.34	259.07	224.57	216.09	242.41	187.74	159.85	564.2	208.9	296.23	273.17	369.23	210.04	193.24	179.5	195.2	190.27	166.88	196.55	232.01	279.15	200.54	206.72	257.03	232.24	241.94	185.38	887.44	361.62	273.82	196.06	487.26	187.09	439.76	558.86	311.96	333.48	534	182.51	247.16	597.33	621.82	324.73	525.72
"ILMN_1651501"	103.57	117.87	124.67	124.80	116.90	110.18	109.26	110.06	125.84	127.61	109.34	109.47	109.44	98.35	116.27	107.92	102.64	103.68	109.41	103.01	100.77	109.37	102.89	108.73	113.45	108.70	104.81	115.26	106.80	105.32	98.88	112.35	110.66	117.32	97.86	113.52	109.29	108.69	97.02	108.54	101.85	112.41	105.79	95.00	105.91	111.13	91.85	102.09	111.83	104.98	106.08	111.34	101.17	126.30	107.46	121.46	123.97	103.97	111.52	104.33	99.68	104.19	102.63	100.69	104.83	107.89	107.13	112.50	118.79	110.83	105.93	92.17	93.32	86.46	108.79	99.80	114.42	79.88	104.33	103.90	89.48	107.52	103.69	119.77	102.91	106.74	91.95	112.19	106.01	124.72	108.08	109.61	111.49	116.34	121.29	103.27	104.76	105.52	101.18	108.39	103.96	98.28	100.94	111.09	112.38	110.74	110.91	105.53	107.81	112.87	111.58	114.03	113.60	108.40	120.46	128.51	104.33	111.69	117.12	118.7	132.84	100.83	114.89	107.22	109.6	114.77	117.31	124.42	91.84	107.17	114.47	107.6	108.31	104.02	98.62	98.2	102.63	106.81	117.68	115.4	98.22	126.34	110.03	117.08	103.31	105.8	103.44	124.93	113.18	105.66	143.85	108.46	108.84	103.3	92.23	109.57	103.04	109.32	107.35	102.85	110.92	91.87	100.93	115.16	121.77	110.93	102.69
"ILMN_1651504"	217.08	291.75	367.26	234.04	219.07	288.37	257.19	235.42	439.82	379.57	274.48	298.29	240.67	401.04	235.06	342.24	407.92	221.64	258.23	566.01	237.58	360.68	289.21	235.00	241.55	379.77	200.27	185.22	357.37	295.42	312.36	294.60	260.62	278.64	195.16	564.83	325.06	426.96	301.92	265.37	226.23	269.27	296.02	255.87	196.31	259.89	252.14	205.56	599.42	287.10	301.83	280.10	228.05	308.49	272.99	304.58	192.99	255.98	210.18	194.14	288.44	214.15	372.23	278.58	240.02	254.64	248.38	343.45	336.43	315.31	271.22	334.98	505.73	469.95	264.43	317.52	292.12	347.33	367.82	243.88	231.56	274.30	269.45	288.84	378.14	587.08	219.72	292.97	355.42	515.90	221.57	281.51	569.30	295.29	307.53	275.69	269.44	207.63	260.16	192.09	223.89	243.93	207.27	301.46	272.22	308.06	285.56	186.93	298.16	228.75	222.91	248.10	334.70	275.26	250.76	198.77	238.72	211.06	176.55	252.75	294.62	279.41	269.91	276.48	231.43	255.26	223.41	250.65	267.55	240.76	441.2	385.86	436.1	309.86	285.72	298.85	294.04	184.82	254.57	330.01	292.5	340.55	255.69	320.5	202.4	293.37	309.91	360.04	344.07	256.98	208.5	142.29	307.71	266.49	378.76	176.53	261.24	446.72	300.65	241.26	300.31	207.55	217.42	396.55	364.89	323.71	360.86
"ILMN_1651506"	143.49	176.86	174.68	197.97	296.82	241.01	175.12	151.77	303.29	251.24	180.51	151.24	171.81	318.56	344.80	247.47	229.44	160.74	204.19	269.97	140.94	296.26	186.21	140.28	196.94	201.45	245.26	150.53	328.23	220.49	350.59	197.12	163.06	340.03	165.34	256.78	164.73	199.09	302.75	235.75	257.93	192.02	175.69	163.29	224.21	341.64	172.21	192.10	298.78	288.72	285.85	145.92	161.64	193.03	166.81	223.23	160.15	212.21	183.14	211.64	179.10	285.30	174.37	186.86	259.76	184.23	275.90	203.52	223.04	168.81	258.61	207.55	266.77	279.68	189.78	220.58	264.16	158.27	250.25	274.11	173.85	143.68	242.27	224.26	234.58	152.82	145.42	186.02	302.11	203.55	167.55	156.77	229.26	183.82	176.70	251.47	291.54	240.76	158.01	157.39	268.34	256.57	180.85	156.25	207.30	266.47	214.99	201.55	261.38	195.73	322.85	255.02	163.75	228.83	194.31	151.68	174.05	150.43	194.16	149.58	176.02	223.7	205.14	200.14	220.53	167.44	174.27	169.48	197.13	222.42	265.59	234.91	260.42	202.84	208.42	212.07	216.84	189.84	169.02	214.61	176.25	225.19	140.35	143.2	159.71	158.96	257	194.62	174.27	192.9	143.07	179.37	153	255.39	152.1	215.51	185.72	172.26	180.04	160.43	160.32	178.8	155.5	212.16	191.69	188.28	162.04
"ILMN_1651507"	181.34	159.52	126.59	127.03	137.96	116.66	134.15	106.45	140.04	126.88	130.30	142.77	119.50	102.82	146.92	130.89	108.50	109.29	117.53	98.19	110.45	135.94	110.87	129.94	119.50	112.61	143.11	140.56	112.42	105.16	117.89	118.26	120.08	146.85	181.91	131.67	106.85	150.90	119.00	140.11	175.63	145.63	129.96	124.82	144.09	141.10	104.05	93.21	118.75	114.73	144.24	130.84	124.08	112.92	108.45	153.06	102.70	167.49	147.72	138.58	138.75	108.24	116.87	126.36	144.25	115.91	149.06	128.41	100.40	136.50	124.60	126.65	124.70	143.80	101.06	141.52	149.06	153.57	110.34	123.57	123.13	139.64	121.61	132.28	146.08	148.55	126.69	175.62	116.69	130.96	101.55	162.67	117.25	101.44	115.01	103.12	127.94	124.85	134.94	111.77	152.03	129.74	108.20	108.91	140.76	142.18	113.91	100.60	107.91	142.10	92.81	131.94	132.04	131.83	134.26	140.41	147.92	160.22	134.76	125.54	112.27	116.88	92.25	105.06	106.53	114.03	135.93	101.63	133.19	110.91	96.64	111.73	109.02	104.67	98.83	131.21	131.91	135.92	118.08	122.65	97.17	104.75	93.76	101.51	116.59	109.74	101.62	110.22	97.56	130.32	100.95	104.09	101.59	117.89	104.09	159.29	95.4	102.97	107.98	152.24	107.46	121.61	96.51	121.88	138.15	141.82	105.89
"ILMN_1651508"	140.95	130.25	142.95	134.49	115.52	126.77	130.60	142.45	138.11	127.97	116.40	135.79	124.74	114.86	133.78	124.92	128.54	124.60	126.87	133.60	128.63	123.34	132.12	130.37	115.49	117.33	124.21	117.18	123.65	121.49	121.05	128.33	113.88	116.26	124.06	122.30	123.03	120.15	130.67	116.57	124.04	123.24	136.95	118.19	107.53	135.83	112.09	127.63	110.32	134.42	124.82	126.48	125.11	138.25	115.58	111.02	143.12	109.72	113.11	120.09	114.24	136.36	123.56	125.81	137.07	117.42	117.77	120.12	136.54	115.91	106.12	110.15	107.19	104.75	132.79	129.75	122.84	112.24	123.59	112.82	118.09	118.86	125.82	137.66	133.61	136.25	115.09	100.73	111.50	117.73	132.25	103.24	108.29	126.18	126.68	132.74	114.30	102.24	125.06	136.62	117.90	124.91	133.15	108.38	126.16	136.13	123.41	115.77	126.40	97.33	118.73	138.61	116.66	123.70	132.40	123.06	131.69	118.84	111.01	165.14	127.17	131.24	154.76	112.22	106.9	129.78	134.04	114.73	123.95	131.65	126.46	133.87	128.68	102.98	117.91	108.16	125.76	107.1	134.04	141.16	123.96	130.9	116.39	117.24	122.97	111.44	118.42	130.16	115.79	118.69	195.01	136.89	132.47	117.14	130.87	120.55	126.48	140.67	126.33	121.61	146.99	91.29	113.58	120.55	112.28	118.86	137.41
"ILMN_1651513"	650.69	542.88	448.18	447.15	787.89	675.98	423.03	622.19	445.87	571.44	610.33	799.18	428.52	531.47	427.42	602.26	420.14	815.63	342.94	332.75	545.64	656.17	455.51	495.15	309.27	395.37	340.65	668.17	387.02	684.02	817.30	547.90	561.07	572.63	748.85	767.60	373.70	809.56	446.74	802.95	828.81	490.87	705.81	644.57	787.37	547.15	460.68	384.89	630.89	734.62	560.44	734.91	512.18	340.51	384.78	795.43	511.72	508.98	410.26	432.00	596.11	774.50	771.46	566.71	502.61	495.59	610.09	655.71	526.19	474.17	642.29	331.02	822.69	1051.17	500.39	693.05	534.87	365.30	531.07	593.61	433.79	842.80	433.60	464.97	593.36	550.56	347.76	490.07	608.63	573.68	594.92	501.12	790.94	448.40	493.39	470.47	490.46	609.46	556.48	1298.58	501.21	489.79	562.86	525.58	735.54	645.98	546.40	587.14	943.52	639.49	410.01	532.21	438.29	622.36	394.79	493.59	452.56	558.75	497.44	482.11	611	459.61	382.21	515.22	452.93	436.81	629.39	489.4	620.45	605.54	429.83	588.28	503.66	530.34	386.17	480.61	627.33	642.18	417.03	291.41	376.46	415.75	371.47	318.43	685.57	420.53	570.45	490.45	494.23	491.86	298.82	460.43	454.72	493.16	342.67	704.47	283.1	271	395.94	426.89	410.08	490.41	457.68	370.75	299.88	404.2	430.66
"ILMN_1651520"	123.49	114.37	99.01	116.09	108.60	102.55	107.74	123.14	104.30	98.07	104.07	105.89	107.98	109.08	105.78	103.73	120.82	115.60	109.37	116.30	118.44	101.10	108.21	96.00	103.19	103.25	108.61	101.79	109.58	107.82	106.70	120.98	104.41	101.74	103.11	118.87	99.41	104.88	122.96	100.40	107.49	101.14	110.24	116.28	114.90	116.70	121.15	103.27	102.84	121.42	95.32	99.86	117.59	108.33	122.75	106.98	103.94	107.77	104.88	117.96	98.27	129.51	103.02	102.33	106.20	106.27	102.04	102.39	100.78	120.59	123.03	106.14	93.96	118.13	100.35	103.54	115.43	102.66	105.12	111.59	93.36	104.62	103.00	96.23	105.88	105.56	111.20	91.49	89.62	110.96	119.05	100.97	95.26	113.62	97.82	104.56	115.62	115.35	91.41	110.29	114.92	111.76	95.16	104.83	113.16	114.85	100.57	110.60	106.98	110.92	127.39	113.26	109.23	98.24	91.61	116.28	106.41	102.38	117.56	115.02	97.47	107.51	102.76	106.75	124.04	109.11	107.02	105.78	100.1	114.78	102.85	114.74	110.18	106.59	156.55	113.89	119.96	101.11	105.15	97.64	112	104.96	110.54	138.69	120.21	96.43	96.76	113.41	114.31	100.08	115.41	99.67	100.53	102.26	125.3	114.73	98.04	123.02	97.23	99.47	115.19	91.49	102.99	123.45	103.99	103.37	109.24
"ILMN_1651532"	91.68	108.77	97.21	114.44	114.65	115.54	112.83	102.93	108.25	117.34	107.93	110.32	104.60	112.92	110.71	107.41	117.04	113.50	108.25	101.69	106.77	108.56	112.46	97.32	95.45	104.92	121.75	117.23	95.43	118.88	104.67	105.04	94.79	104.66	111.77	104.95	107.64	111.78	113.11	102.07	105.30	115.40	103.52	99.28	107.94	103.53	85.93	107.57	100.95	99.51	115.64	90.51	94.18	109.55	95.92	102.65	114.91	107.55	111.63	119.22	107.68	112.52	92.84	101.92	111.87	96.49	114.25	100.50	89.91	102.85	100.77	94.80	110.96	86.15	119.61	86.67	97.18	104.47	104.63	119.56	100.24	106.02	105.00	109.36	123.47	108.40	112.63	105.77	99.77	97.04	93.89	110.20	111.84	102.85	102.51	112.48	111.79	98.35	96.45	103.19	111.78	97.34	129.89	99.29	106.93	107.72	110.08	93.02	89.28	108.29	93.86	90.19	104.48	95.61	98.31	101.85	104.37	116.38	116.43	112.01	118.97	91.41	105.33	111.56	115.19	112.18	102.93	106.53	101.41	107.63	106.98	118.84	113.08	113.65	150.83	101.7	92.81	123.68	101.48	102.36	100.54	110.21	99.62	114.84	125.14	119.05	106.5	95.85	107.18	111.75	113.15	141.82	106.88	102.89	97.84	90.91	104.82	130.64	110.31	100.57	123.34	119.28	105.11	114.22	123.63	97.27	100.4
"ILMN_1651535"	108.78	113.36	131.89	122.58	118.93	119.48	117.89	116.73	113.99	115.89	104.18	99.93	111.81	125.08	118.71	112.42	134.06	117.76	110.55	127.14	124.00	109.51	111.06	112.52	110.77	120.09	110.23	103.70	104.92	106.25	116.19	118.72	100.38	100.20	114.76	113.61	119.78	102.91	124.16	112.97	107.89	108.70	115.09	117.89	112.56	110.74	107.03	114.26	101.37	101.53	112.72	106.51	95.41	128.41	107.17	107.10	117.95	115.93	119.29	111.48	112.80	116.83	119.39	90.07	96.45	102.48	106.94	101.84	104.68	106.51	96.53	120.88	130.68	116.15	111.86	109.11	122.01	102.35	121.91	120.70	104.28	124.98	111.86	109.31	115.93	112.28	116.51	108.51	114.52	113.04	102.80	131.05	99.79	118.06	103.66	116.37	95.64	139.12	111.64	111.48	108.44	86.53	116.85	114.26	109.13	109.64	106.62	102.68	103.94	116.11	97.92	98.06	115.15	104.06	96.68	109.5	119.98	108.88	95.72	121.21	104.81	126.16	111.31	131.36	111.21	107.62	113.78	106.09	116.07	110.46	107.72	124.49	100.03	145.03	112.28	109.74	107.19	118.11	136.16	123.58	107.07	127.46	117.1	104.86	106.68	112.22	112.28	134.26	123.43	111.67	135.63	116.91	108.82	92.82	103.77	103.63	109.69	112.49	111.47	112.74	147.5	103.92	109.64	123.35	117.18	116.51	110.18
"ILMN_1651536"	87.68	85.43	92.62	85.42	93.00	99.33	94.39	95.86	95.82	101.20	84.08	95.20	84.14	78.49	91.43	95.68	88.84	84.94	96.45	90.45	81.15	82.30	85.23	91.60	84.46	88.27	85.18	86.00	91.30	81.14	89.10	85.77	81.08	75.58	90.09	87.91	81.63	95.25	89.71	83.04	87.29	91.70	95.02	85.35	82.75	90.57	81.56	82.35	79.52	87.13	76.42	88.47	86.56	80.96	87.95	93.21	87.49	95.42	85.07	82.74	82.97	80.99	79.90	79.72	89.84	95.25	81.89	93.00	80.42	71.88	84.90	92.99	88.47	84.95	82.21	98.78	78.45	77.66	90.73	86.08	85.84	90.25	86.82	80.70	87.61	90.18	76.58	104.68	90.49	83.30	83.90	86.19	84.03	76.32	85.78	88.23	83.90	74.68	89.96	85.10	87.32	83.04	95.85	83.86	77.00	82.25	87.72	94.97	91.23	90.76	81.44	90.67	98.92	87.69	85.76	89.9	83.42	85.98	94.46	88.26	91.44	83.3	86.13	100.21	97.83	87.12	103.48	82.65	80.58	71	87.06	90.94	84.57	82.49	85.83	84.93	84.14	81.77	88.17	94.13	86.12	86.21	85.33	85.52	90.14	78.68	86.27	88.19	83.79	80.9	84.95	91.73	85.51	78.84	114.89	78.92	85.12	85.35	94.36	75.04	86.83	90.4	90.44	94.91	93.12	89.49	101.31
"ILMN_1651538"	141.08	127.18	144.30	125.33	141.57	140.68	150.60	203.50	132.90	117.14	131.20	165.38	136.13	130.55	132.63	121.27	158.59	144.34	138.58	155.33	168.14	127.79	126.00	127.78	137.51	134.01	146.80	125.43	136.20	135.32	130.81	143.73	122.93	135.54	124.53	131.54	153.01	135.21	155.59	139.12	131.89	129.99	119.06	105.06	129.93	128.48	109.61	94.84	143.71	143.84	119.34	133.46	134.72	151.71	136.74	132.77	110.37	171.43	128.18	136.30	109.51	125.67	124.60	132.52	116.39	155.76	132.20	123.93	166.53	134.24	121.44	161.17	137.47	117.08	119.66	119.81	123.85	148.51	157.05	107.48	122.34	121.96	127.76	129.79	119.15	196.08	121.61	103.87	147.96	136.96	127.63	126.42	133.38	173.36	129.32	157.75	102.70	120.08	134.02	116.87	121.16	136.01	154.17	121.06	117.58	127.79	122.61	135.66	138.96	135.33	138.92	135.54	129.23	129.79	127.70	106.71	152.77	137.5	159.44	110.1	139.91	134.31	125.73	136.84	105.98	116.2	138.17	138.96	162.71	123.22	144.09	159.55	154.87	123.1	141.32	119	150.99	114.43	113	140.81	122.48	125.69	121.14	117.05	129.7	148.34	202.36	117.4	129.36	146.05	137.71	121	163.79	140.77	214.09	146.44	145.85	187.9	148.68	143.07	135.85	114.39	176.75	133.22	148.1	150.85	142.11
"ILMN_1651543"	101.74	107.32	92.87	96.70	91.71	110.82	96.48	100.99	90.95	96.85	104.19	91.19	91.41	95.56	86.91	93.02	97.26	88.11	93.62	106.65	109.89	89.52	105.48	90.61	84.69	92.73	95.60	94.18	84.11	87.05	89.86	94.93	101.74	109.90	109.16	103.55	86.23	103.13	105.37	91.45	100.87	86.81	97.68	92.88	105.21	92.59	89.18	97.55	96.17	102.46	91.92	87.47	85.74	97.78	100.40	93.87	84.02	107.48	91.85	93.01	87.75	95.30	98.90	92.89	93.99	90.93	94.15	95.92	83.22	100.10	95.08	94.75	108.37	90.94	90.56	93.53	101.09	86.09	89.24	97.14	94.15	99.18	87.26	88.43	81.05	89.96	92.86	96.89	99.80	91.60	98.88	91.79	96.78	93.87	92.48	93.31	88.77	100.65	92.11	112.85	95.18	95.66	95.85	88.04	99.67	115.21	105.77	89.30	93.12	98.71	90.19	94.28	93.82	89.10	94.48	105.98	107.68	95.79	101.34	88.17	86.29	95.32	105.86	88.29	100.16	90.82	106.59	91.23	108.87	91.97	100.21	104.15	102.81	105.31	98.97	98.94	94.52	102.88	95.19	101.97	97.46	99.71	88.66	97.41	92.18	90.3	85.58	106.88	97.1	97.17	96.43	93.13	91.86	98.58	88.96	100.3	103.88	98.06	96.41	92.06	119.24	98.28	93.39	99.29	87.97	85.17	100.49
"ILMN_1651544"	185.09	179.29	200.06	182.58	202.60	162.02	179.77	196.98	170.48	173.06	201.36	197.72	156.23	238.23	209.14	352.93	336.86	204.92	201.80	304.26	159.58	202.22	149.33	160.20	262.35	199.37	144.34	181.14	215.31	222.80	215.12	226.02	181.91	233.19	169.29	271.41	178.45	187.37	201.30	182.34	136.32	190.26	170.48	148.79	202.02	182.83	133.00	136.92	245.61	295.43	159.78	188.95	164.70	226.17	143.21	155.38	149.47	188.09	174.50	161.36	138.31	198.12	193.27	341.70	201.33	147.89	176.04	165.94	174.79	195.50	169.94	229.39	206.22	216.42	203.87	193.05	159.17	203.01	205.53	289.03	205.56	202.37	172.63	166.56	204.01	154.14	173.93	187.72	309.59	182.32	171.35	176.02	180.94	154.56	169.22	194.82	224.49	158.38	186.17	184.46	148.15	165.98	232.75	229.66	179.07	156.10	158.16	197.22	191.22	169.51	318.17	177.09	212.80	149.98	173.77	166.24	200.23	166.69	147.52	179.56	168.32	122.32	226.34	199.14	156.05	163.25	149.45	192.2	132.49	170.05	180.52	208.7	224.96	198.84	280.67	133.95	194.65	205.09	161.07	301.9	233	223.53	179.36	146.51	211.52	165.06	255.84	261.99	218.42	227.11	121.15	128.74	168.59	182.83	133.31	151.66	114.35	310.28	169.36	179.99	129.07	167.16	145.77	172.32	199.69	247.7	195.92
"ILMN_1651547"	98.39	111.57	103.03	93.36	95.23	106.52	129.52	94.74	95.05	94.73	94.01	93.95	108.92	91.67	101.88	132.69	109.16	108.48	103.93	114.80	127.12	80.30	114.70	109.86	95.16	110.80	95.45	110.60	100.45	92.36	99.54	82.44	94.11	95.51	106.93	99.02	93.84	90.03	83.20	121.05	100.37	95.91	92.24	102.77	99.67	98.12	99.47	100.74	107.45	102.96	88.69	107.31	105.22	90.07	101.01	100.84	103.69	113.28	99.56	103.09	89.48	107.89	89.57	132.07	93.52	98.79	90.09	94.70	107.03	101.46	89.03	94.37	87.87	96.72	96.92	91.86	104.70	101.51	95.92	94.74	109.50	110.05	90.07	84.15	104.19	105.23	94.86	100.62	106.53	82.85	102.65	82.62	95.01	87.33	107.52	101.20	94.92	96.66	112.18	128.02	100.38	109.40	104.90	93.32	117.91	92.04	94.55	116.54	97.57	91.10	90.32	93.00	107.86	89.16	96.64	108.27	103.85	98.49	112.28	108.31	84.9	107.54	95.85	95.19	105.41	100.89	97.43	103.42	110.03	104.73	109.52	111.19	86.21	102.06	104.2	94.7	104.15	94.65	97.99	95.97	106.34	102.47	119.07	91.71	89.73	94.38	96.5	115.53	78.72	111.86	95.72	105.16	100.45	106.79	120.04	111.83	88.74	107.49	98.76	98.34	97.1	99.79	88.83	90.58	93.3	101.05	106.26
"ILMN_1651554"	394.73	153.97	656.98	123.93	540.66	419.67	168.46	487.82	337.21	335.08	231.63	275.40	141.90	161.77	137.22	441.54	552.63	161.43	422.58	595.59	140.46	240.00	130.68	576.81	203.15	100.60	270.36	505.52	206.11	455.49	240.60	187.69	483.77	449.64	414.73	371.68	742.98	429.07	287.48	220.24	315.65	933.43	555.67	441.31	474.88	239.70	134.90	104.10	90.52	203.02	367.18	457.55	477.47	232.11	513.39	362.70	540.14	240.65	331.63	250.47	459.92	315.10	698.99	784.86	277.04	482.83	296.38	455.02	279.27	235.77	269.37	192.43	179.90	211.24	220.01	399.19	223.44	672.88	350.93	356.29	408.46	765.83	495.12	277.82	331.20	213.09	275.47	319.05	236.99	218.91	264.46	595.60	206.18	710.64	331.50	324.14	245.55	312.71	463.56	264.00	261.76	537.54	332.01	275.96	158.62	178.45	783.17	183.25	402.79	228.95	336.90	740.24	277.41	146.78	305.73	241.49	214.47	238.3	194.22	217.18	406.03	331.1	321.79	221.29	263.6	405.77	242.51	319.21	252.95	292.51	192.12	187.3	241.42	188.53	196.75	367.3	202.5	415.1	206.97	206.82	132.73	263.03	160.13	218.09	154.53	152.01	252.46	224.65	332.51	186.31	200.89	185.57	143.84	306.43	137.62	138.11	154.05	174.31	274.19	332.07	265.61	223.38	500.15	199.01	368.48	329.92	190.92
"ILMN_1651557"	591.14	143.08	339.31	563.70	164.49	84.16	699.47	258.16	356.30	259.52	242.77	551.14	310.67	193.82	255.91	776.05	348.96	398.77	271.60	287.73	845.87	346.54	287.13	361.11	459.66	807.64	191.96	340.38	416.58	758.00	218.89	430.37	442.46	297.04	274.16	349.67	974.75	415.86	130.62	305.34	255.00	320.64	840.65	709.06	249.09	259.25	330.54	401.01	171.50	275.31	311.34	454.47	269.69	355.48	282.50	306.84	389.48	805.79	356.68	429.80	210.36	177.87	211.33	610.23	279.31	389.10	298.54	335.61	605.89	351.62	311.24	557.64	211.50	224.68	338.61	225.74	251.60	276.81	509.27	246.89	443.07	307.31	480.18	319.50	255.45	344.25	259.94	639.30	307.60	319.09	391.63	576.89	507.36	727.72	408.67	554.94	226.43	654.11	416.45	572.36	564.76	228.97	266.17	230.08	365.18	183.58	406.80	411.58	207.51	328.00	213.41	385.25	171.42	460.86	280.67	415.87	317.17	435.93	435.83	322.53	342.01	417.99	287.94	450.63	247.09	330.71	439.14	393.85	364.58	368.37	354.44	485.65	398.24	306.27	288.79	393.12	310.96	596.51	364.3	309.18	421.58	511.16	294.98	301.33	369.93	293.65	403.07	407.47	397.69	429.15	230	379.06	446.19	319.35	206.91	466.07	263.99	201.95	295.08	310.4	397.55	376.13	571.12	277.59	420.82	378.45	279.63
"ILMN_1651563"	118.62	109.48	100.70	113.07	101.27	87.85	97.83	96.55	104.90	90.24	120.41	93.16	110.98	114.20	103.47	97.86	104.77	107.09	98.46	110.55	118.24	116.87	103.83	90.94	101.98	90.97	116.81	108.43	118.79	106.35	118.23	115.06	95.43	88.65	108.05	95.66	102.62	89.83	110.63	94.54	106.02	96.88	93.14	106.28	108.67	100.79	89.15	98.17	106.73	105.64	102.06	97.16	95.80	101.54	119.39	112.67	102.41	107.98	104.55	120.26	106.63	98.10	90.34	109.18	103.55	108.35	101.52	105.52	99.13	88.49	103.53	105.61	92.33	98.71	107.29	112.82	102.49	100.24	100.03	122.14	101.41	100.50	105.77	104.91	93.36	104.05	95.58	97.84	107.76	103.01	82.33	118.92	95.36	98.77	87.13	100.40	101.96	93.02	97.09	104.68	108.21	109.34	105.24	85.45	111.96	96.86	109.21	95.61	106.97	95.98	92.22	97.01	104.61	100.60	108.05	79.85	93.93	99.98	91.81	111.86	116.82	98.82	96.62	107.1	109.51	100.12	102.54	101.34	102.62	97.21	97.96	106.99	104.35	104.6	102.48	106.68	100.94	106.19	97.34	108.84	109.55	95.16	109.87	105.37	91.39	103.54	101.24	90.66	116.32	100.45	95.61	91.51	95.86	100.18	105.3	99.94	99.96	110.1	95.57	93.11	88.18	88.61	91.22	110.55	112.98	100.67	128.5
"ILMN_1651565"	122.47	119.67	111.11	116.13	119.71	119.28	114.28	122.64	110.73	117.93	104.82	110.53	125.50	121.72	121.67	109.16	114.91	120.62	119.73	114.31	119.57	110.53	127.70	124.37	105.68	109.21	114.63	107.57	102.02	114.63	103.63	102.52	110.24	105.51	116.91	103.14	118.62	114.34	115.45	111.88	112.90	112.08	106.65	116.24	120.52	109.64	110.03	136.92	113.60	119.85	116.28	111.43	119.70	112.48	122.71	107.88	113.17	117.99	98.39	119.18	127.74	119.74	106.63	100.14	105.64	93.21	116.65	108.73	118.85	106.85	114.76	116.84	93.37	108.95	125.06	87.30	100.68	109.81	107.05	119.31	101.03	106.97	117.30	120.06	88.42	108.33	106.56	106.17	119.81	110.16	131.73	111.32	113.48	104.93	120.40	123.26	126.21	113.88	105.69	114.95	110.06	112.90	97.53	110.05	112.66	109.78	124.42	123.96	111.96	121.98	134.26	104.06	100.54	109.87	119.68	115.63	102.82	128.88	98.54	103.98	128.46	110.55	112.35	124.19	121.21	95.72	127.7	94.51	109.66	118.3	133.49	125.4	150.16	135.99	136.03	105.66	106.72	116.79	122	98.36	111.35	115.1	129.49	118.75	108.23	119.79	117.64	120.98	122	109.12	145.21	111.93	109.07	103.64	147.83	134.21	111.87	131.84	115.23	106.78	125.31	111.74	104.44	138.54	107.79	111.34	126.76
"ILMN_1651567"	132.10	122.17	132.48	139.21	124.16	129.13	120.87	128.60	128.59	143.96	129.66	133.86	143.46	130.99	149.90	127.98	149.84	111.13	170.68	150.45	125.94	135.70	149.47	161.52	137.66	132.65	126.72	140.28	133.26	136.80	115.81	129.93	135.83	123.26	127.81	136.18	135.03	126.77	137.69	121.84	109.45	135.73	119.82	125.07	150.35	123.94	127.49	124.17	135.92	145.87	138.45	138.75	163.48	158.55	121.03	130.44	160.83	127.50	140.38	140.08	125.16	123.95	138.59	140.25	139.82	157.93	125.08	123.78	128.68	110.91	116.54	110.73	131.18	111.76	142.52	126.70	133.21	124.78	132.72	140.68	127.24	120.91	131.16	117.89	114.14	135.81	123.53	111.63	125.58	142.13	133.61	131.59	127.44	119.50	133.71	119.21	135.67	148.02	129.45	200.19	116.26	96.53	132.65	142.24	132.12	122.73	133.44	126.20	130.50	132.95	109.79	132.83	110.79	127.99	134.31	121.44	140.83	156.69	167.02	134.88	134.02	139.47	134.05	159.79	118.51	166.82	157.16	132.41	140.47	159.16	157.08	168.05	179.84	152.05	149.47	130.57	119.55	145.81	119.78	165.65	147.89	142.71	130.94	124.47	163.26	143.96	140.49	131.75	133.93	152.65	130.69	124.28	138.8	172.37	174.47	149	144	185.06	136.37	131.19	123.7	117.95	136.99	145.9	152.13	131.26	166.31
"ILMN_1651568"	5126.03	-108.92	-38.92	323.21	-171.46	-212.26	-63.05	300.22	-49.04	-145.29	-131.36	5247.53	-136.01	3622.28	4556.91	28.61	-85.50	-8.94	-178.53	12.37	-64.77	2629.41	-7.62	130.33	2076.88	9864.07	2052.14	101.52	2441.20	1198.05	474.58	177.77	62.98	991.88	48.86	1.10	283.28	2277.63	3973.39	4190.06	3915.93	-4.52	949.40	3897.10	7478.27	0.75	71.20	-0.96	4713.91	30.20	3190.27	733.29	74.50	-9.34	-110.18	-6.18	456.80	3992.34	293.24	321.83	311.19	1111.32	288.89	521.32	302.11	1656.78	324.18	572.29	329.28	349.90	308.48	1087.00	6413.25	5169.01	324.45	538.40	470.11	2801.81	2042.81	541.63	450.34	5372.54	2819.77	435.36	413.65	448.58	420.59	6799.23	491.26	424.70	537.67	677.86	1034.84	1164.15	445.99	1893.57	681.18	420.55	1426.60	2560.51	467.55	6188.16	448.11	431.94	577.61	521.15	457.04	528.94	2904.97	524.46	553.98	1024.34	430.42	471.93	426.45	672.47	629.62	618.74	595.58	654.94	594.45	649.63	642.45	575.74	600.08	701.63	617.56	-89.89	885.28	614.42	594.68	603.89	1216.4	609.95	570.78	715.19	786.08	917.78	130.9	43.71	612.91	74.36	28.36	57.47	205.04	727.88	91.41	34.65	65.46	86.43	44.56	53.42	116.52	1737.03	44.26	92.77	45.24	-92.64	-132.05	-107.22	-120.29	-78.72	-79.92	-129.83	-121.11	-120.22	-133.81
"ILMN_1651569"	127.30	134.74	118.24	131.72	143.23	121.37	129.01	118.07	151.64	148.16	139.53	145.91	130.98	141.47	129.61	134.04	139.81	130.57	136.86	128.46	133.33	117.09	140.09	125.02	135.79	139.36	129.87	128.02	138.63	125.51	136.52	131.38	120.03	125.56	129.86	130.18	125.12	126.98	119.35	126.33	127.81	124.26	126.78	134.01	151.97	150.45	120.13	130.07	125.86	124.92	129.55	144.91	128.37	126.86	117.17	136.05	139.74	124.00	132.57	161.12	112.09	140.11	117.78	123.08	132.95	111.60	135.12	130.16	120.12	136.45	147.31	110.85	118.67	140.30	120.69	137.63	132.22	145.53	130.23	149.21	108.31	123.77	131.32	128.85	131.24	115.08	112.93	131.04	130.27	107.81	126.90	122.14	127.12	122.88	120.30	125.87	150.78	141.43	113.87	139.96	116.44	135.33	124.08	125.47	144.19	134.36	114.70	134.12	140.90	148.16	134.58	119.36	115.61	132.12	119.59	151.07	133.03	137.35	132.27	141.98	160.38	157.23	151.4	144.8	122.18	164.09	157.84	134.51	131.83	140.03	116.01	149.75	106.35	163.38	157.07	133.58	127.1	129.23	140.61	150.28	146.85	122.57	125.84	125.38	129.58	131.16	136.02	125.58	129.16	125.54	136.35	180.21	132.96	131.87	197.36	130.97	129.35	137.06	110.77	126.19	132.64	125.57	136.42	128.97	129.66	139.29	165.39
"ILMN_1651574"	287.25	185.51	255.69	151.81	119.57	179.14	147.36	161.77	186.20	186.27	142.56	280.06	220.37	154.85	181.07	202.54	126.74	140.42	172.71	310.04	133.53	145.24	200.00	201.23	237.49	141.90	174.43	126.83	140.41	265.39	149.61	163.48	149.17	127.84	137.79	167.56	246.97	174.72	288.28	174.90	162.57	141.30	199.01	331.10	151.51	179.57	195.99	197.67	255.04	161.42	148.23	162.18	187.50	190.61	119.26	185.59	152.16	162.66	130.06	141.69	140.07	220.20	158.82	237.14	154.40	164.42	155.15	152.70	261.05	165.20	137.25	143.03	257.12	312.11	170.64	156.57	213.91	146.90	134.97	124.50	159.04	161.39	180.79	189.67	177.47	144.66	145.19	156.22	177.50	169.91	173.35	162.68	255.35	312.70	162.42	154.53	153.74	147.66	209.73	174.57	268.75	150.75	137.78	187.36	252.88	218.03	172.17	128.93	184.46	193.06	150.37	149.30	166.67	233.36	136.30	243.69	240.73	264.54	179.97	161.66	269.8	234.42	253.57	213.64	111.61	271.69	227.9	233.23	167.28	248.36	232.79	210.27	269.86	216.13	297.91	195.82	180.36	172.48	178.87	199.59	259.68	225.66	196.08	173.35	249.11	176.03	231.43	285.67	275.4	226.96	325.5	259.87	199.89	201.81	318.78	288.25	249.16	174.39	194.4	258.97	218.96	150.82	166.07	221.01	183.26	237.3	190.3
"ILMN_1651576"	99.97	99.41	107.08	98.19	89.10	102.95	89.18	113.77	93.67	98.53	92.62	90.47	92.38	92.09	100.14	105.70	92.08	95.03	98.66	94.99	118.20	96.34	102.68	96.02	88.21	103.99	98.24	99.74	86.05	98.61	89.09	97.00	94.60	100.07	96.23	98.28	97.37	104.44	87.93	91.96	95.51	86.32	97.32	109.37	105.14	101.22	90.20	92.93	89.38	94.04	89.09	93.33	92.04	105.82	96.67	100.87	91.29	102.63	93.16	97.28	92.22	86.86	90.96	78.78	106.24	87.92	92.98	95.55	91.47	94.06	89.99	96.90	106.57	109.68	83.09	96.60	93.13	86.31	104.90	86.35	104.24	103.46	89.76	88.02	87.14	93.88	86.88	96.00	89.07	103.02	81.69	108.40	93.73	97.07	95.02	90.91	90.57	90.34	101.23	90.73	98.10	112.61	93.44	95.59	98.08	93.36	87.97	91.36	90.59	87.49	92.68	85.04	92.18	105.80	86.73	98.25	102.61	95.83	96.81	107.98	92.13	104.91	95.65	82.87	94.43	104.25	87.63	93.98	100.76	100.73	101.84	110.43	100.5	98.25	119.89	103.44	114.93	96.73	110.73	92.64	94.46	104.27	105	89.24	83.99	94.51	102.82	88.92	97.4	98.88	115.23	109.38	90.23	98.09	88.47	98.31	85.73	102.09	87.9	100.34	103.93	98.36	89.79	107.06	107.13	109.02	81.67
"ILMN_1651582"	118.58	119.14	98.11	102.60	116.98	112.60	109.69	105.04	108.69	123.40	116.66	119.19	109.85	121.89	97.97	100.35	99.94	112.89	114.70	113.10	125.05	125.61	107.31	110.00	100.56	97.13	101.03	120.49	106.71	117.50	94.31	104.37	125.81	119.10	106.95	110.06	105.27	124.80	113.15	108.22	118.26	113.46	106.97	112.73	97.71	118.15	96.21	110.08	97.29	104.59	107.40	99.33	100.57	108.28	123.60	110.97	115.23	105.82	103.11	114.66	110.26	107.40	110.39	100.72	110.74	97.73	114.85	112.51	103.51	105.00	105.99	99.42	111.72	106.10	138.80	91.06	106.57	107.23	116.39	112.53	101.07	102.80	112.76	114.20	123.07	121.95	124.36	107.96	94.48	112.50	111.49	105.57	125.27	102.80	116.33	97.41	97.75	109.14	102.23	104.04	107.94	98.35	93.93	112.51	108.73	115.21	111.24	104.13	121.35	101.60	104.03	96.71	104.17	117.75	101.70	110.05	110.78	99.35	108.51	90.25	98.89	105.2	100.82	108.88	100.36	104.45	118.34	101.42	106.43	114.14	110.51	104.36	109.2	100.97	127.65	118.11	122.23	94.51	114.03	110.95	102.11	109.95	110.97	106.25	103.1	107.23	94.19	115.76	108.21	89.92	90.38	100.52	100.32	110.42	94.45	104.79	101.49	123.95	94.3	104.18	127.55	95.82	93.93	120.91	111.63	105.06	123.6
"ILMN_1651584"	107.55	101.22	100.07	88.64	90.71	111.62	105.28	99.26	105.72	99.27	98.61	115.72	92.73	101.51	113.06	106.74	106.77	116.36	113.39	108.24	90.82	106.13	110.74	103.96	98.37	101.98	95.52	106.84	85.94	102.04	115.77	104.50	96.61	113.49	91.95	100.69	93.02	103.93	98.20	84.15	107.80	93.43	93.52	91.83	91.99	106.31	88.03	91.71	94.42	96.70	105.39	92.54	96.29	113.32	101.16	108.57	104.13	106.67	109.56	100.85	100.03	100.04	100.25	91.31	103.39	91.93	92.67	101.82	83.25	100.04	95.50	106.03	98.63	100.13	104.69	110.23	95.43	112.23	92.74	104.02	84.75	110.96	88.89	97.40	110.33	95.21	101.36	93.94	100.57	98.58	100.04	102.69	98.65	94.50	97.64	98.49	81.09	104.92	90.40	106.91	97.06	109.64	100.00	103.59	89.32	95.43	97.28	97.41	102.98	105.49	100.17	94.06	96.14	99.38	83.86	102.86	88.51	105.93	95.73	93.89	108.8	95.93	100.29	100.96	108.59	103.74	104.54	101.9	88.9	110.72	102.15	118.44	99.91	106.09	98.09	107.45	108.01	108.64	98.69	97.97	104.25	99.63	98.04	104.06	106.69	84.49	107.34	101.29	93.96	93.14	123.16	99.27	101.68	100.96	97.57	100.6	102.54	96.96	108.22	105.57	100.2	91.32	111.54	105.72	96.85	112.7	104.49
"ILMN_1651597"	109.81	107.79	101.54	105.86	95.66	102.36	95.17	101.84	102.51	90.84	93.62	99.28	100.21	96.03	107.36	99.74	90.50	85.16	87.34	94.02	99.31	91.79	96.46	88.19	84.49	97.07	87.49	85.11	95.29	94.29	92.41	90.52	106.10	100.93	88.78	80.50	94.94	101.50	94.92	93.16	98.38	88.15	89.63	90.19	96.01	88.62	92.01	80.50	106.75	98.64	94.56	97.76	95.92	94.76	83.82	110.90	90.54	92.91	86.17	87.88	95.53	80.95	94.67	92.38	91.17	85.65	105.23	98.44	94.79	100.82	97.11	97.39	86.85	90.05	91.52	83.04	93.12	91.35	99.75	95.45	86.97	96.80	102.02	92.05	92.67	104.01	90.34	94.74	92.36	88.53	93.56	112.74	94.37	83.90	92.47	91.48	87.87	96.63	81.50	91.54	92.98	101.99	88.52	86.24	91.69	90.79	88.63	86.76	98.13	87.82	91.47	87.55	91.69	91.72	104.06	100.88	90.8	97.22	95.71	90.48	85.42	90.44	97.07	101.59	93.59	94.25	107.27	101.8	99.97	98.72	103.04	104.08	91.65	108.26	99.84	99.23	93	101.85	97.88	96.88	95.86	86.53	101.57	97.6	98.17	97.28	96.43	90.79	98.6	97.94	107.09	86.34	98.96	99.34	96.97	97.97	84.86	93.31	97.69	92.16	84.58	87.34	85.74	105.16	99.01	99.71	104.82
"ILMN_1651599"	103.79	105.18	122.16	116.04	130.68	91.65	114.43	117.22	122.59	122.47	132.37	119.59	103.32	120.16	110.09	117.46	115.30	123.86	118.90	114.17	100.48	106.83	111.44	113.41	116.84	118.48	118.14	118.04	110.06	114.26	111.57	123.21	114.64	114.29	126.52	110.43	110.80	116.70	111.30	111.09	129.50	101.95	116.55	109.22	109.27	113.24	101.44	112.15	117.32	109.80	105.07	116.11	108.98	114.44	121.83	97.31	109.02	123.20	112.02	120.70	118.84	106.08	90.61	110.63	94.36	128.48	117.61	114.40	117.94	108.93	106.05	110.89	116.85	91.48	116.56	90.03	126.70	106.46	104.72	108.81	103.09	117.37	112.94	108.37	102.85	106.88	112.40	125.84	115.09	105.09	105.98	100.00	104.39	106.55	105.61	119.00	119.97	126.14	114.28	99.88	110.59	136.51	120.73	113.45	120.87	111.63	108.69	114.80	112.06	112.40	130.63	108.79	118.22	97.31	112.36	122.58	99.99	124.9	101.71	127.79	126.09	107.59	113.92	116.15	114.29	151.67	125.7	115.06	114.48	105.99	118.88	120.65	114.81	128.49	105.72	115.19	114.1	116.23	96.8	147.29	113.82	121.05	131.15	99.43	111.61	117.67	105.3	112.91	104.41	94.67	115.15	108.37	115.65	112.11	106.15	106.13	102.38	146.89	109.78	119.41	131.06	98.24	103.36	110.7	109.16	124.75	96.34
"ILMN_1651604"	154.14	132.01	165.41	102.66	131.04	121.37	119.61	123.05	152.32	121.26	124.88	117.88	134.10	170.29	136.48	128.86	108.71	94.17	141.23	119.31	123.07	120.38	141.38	110.64	121.39	119.07	119.02	110.38	106.60	133.99	134.28	141.93	131.51	122.12	125.19	106.04	136.81	125.63	133.30	118.15	134.16	130.58	115.06	129.18	124.18	113.12	163.06	116.07	103.01	112.38	128.15	123.73	163.84	125.47	120.66	153.10	103.01	131.21	120.36	134.12	120.32	132.51	93.47	113.59	108.74	130.87	131.64	117.84	125.48	136.97	131.57	112.94	135.07	118.11	128.55	138.00	98.72	115.10	122.88	106.70	128.36	104.61	117.16	120.49	113.89	154.05	120.93	136.07	139.46	124.19	135.88	131.38	133.50	100.31	139.76	104.66	115.58	120.91	125.74	124.55	108.43	129.66	104.89	140.18	136.84	123.44	129.90	121.66	131.07	90.61	128.78	131.94	133.68	125.13	126.23	126.46	133.9	118.9	111.78	113.35	118.1	132.88	100.29	113.45	123.07	103.02	138.52	111.47	130.94	113.99	135.1	153.94	125.79	104.78	146.66	143.55	120.61	112.65	122.48	157.9	120.42	117.81	106.16	129.45	162.77	123.34	111.52	139.15	161.99	131.4	106.63	130.34	102.28	114.02	129.69	135.92	132.23	140.03	133.01	123.2	94.84	127.29	127.06	104.71	131.99	123.53	150.74
"ILMN_1651606"	117.85	130.60	127.66	126.47	126.62	132.65	119.68	112.80	123.28	113.90	122.17	124.85	130.76	122.46	138.69	120.74	135.72	125.97	130.96	148.47	126.24	116.80	150.89	122.32	115.27	123.48	110.47	135.78	121.58	126.33	116.00	144.26	120.93	124.19	132.68	119.54	124.35	127.77	117.93	125.95	123.89	119.17	124.36	130.80	133.03	146.97	117.97	105.55	138.56	143.61	121.02	129.32	114.35	130.18	125.81	132.10	129.76	125.18	130.57	103.44	124.35	134.54	119.18	114.30	109.78	138.44	118.96	112.87	122.71	125.29	92.51	125.16	127.51	138.49	117.30	129.07	110.70	130.40	124.24	105.22	99.84	95.15	118.04	122.23	107.10	126.10	119.08	132.05	121.08	125.18	111.85	120.82	125.92	117.18	119.23	108.74	99.49	123.92	134.29	126.05	155.86	124.94	139.72	127.38	143.95	137.55	128.43	139.09	127.32	125.68	127.70	133.16	133.18	130.19	133.22	137.74	137.99	127.66	128.89	136.1	128.55	139.51	172.61	129.19	140.68	128.54	119.09	126.21	135.44	136.05	164.4	148.62	170.69	162.09	156.48	133.57	145.55	126.63	127.34	139.8	121.72	120.6	137.6	117.53	128.24	122.28	167.7	131.34	127.13	132.8	123.21	162.09	118.21	115.13	171.21	109.27	134.83	121.03	125.78	120.12	120.43	125.63	126.02	137.68	130.49	128.31	146.15
"ILMN_1651608"	103.52	97.83	110.12	107.07	119.53	103.72	113.73	95.12	114.65	105.38	110.35	99.97	108.92	118.42	128.41	114.66	113.58	112.25	130.88	123.51	121.20	107.44	113.32	112.42	100.94	98.50	93.71	101.60	105.06	101.80	106.88	117.81	101.90	105.45	102.61	103.97	105.39	101.49	103.01	106.05	106.42	104.02	104.38	112.17	121.65	110.48	103.99	115.73	107.95	90.94	105.40	96.22	103.43	112.69	118.01	104.80	106.86	94.46	92.42	104.98	95.45	89.30	108.60	106.96	106.11	94.00	121.38	117.35	99.43	107.54	103.19	109.33	106.19	116.74	111.62	102.85	103.91	107.30	107.83	100.63	118.10	90.88	111.45	113.90	120.36	108.48	113.26	114.89	97.66	105.13	87.14	89.02	98.73	107.56	97.11	103.42	94.33	93.04	114.59	120.23	92.25	112.22	102.08	103.55	104.12	98.00	115.16	100.47	95.45	95.11	105.24	95.89	109.90	105.52	81.88	113.56	107.92	108.29	100.17	86.78	98.47	112.62	113.07	112.77	102.74	111.66	105.58	97.61	92.05	93.59	118.67	108.87	101.32	113.36	128.48	102.1	115.41	104.82	99.38	101.91	113.15	107.16	114.14	106.49	101.31	101.24	106.05	109.29	114.83	114.75	139.77	110.26	112.26	96.46	157.43	115.65	106.56	113.96	95.08	119.38	110.78	111.03	88.36	122.41	103.76	102.28	114.36
"ILMN_1651609"	125.77	102.64	126.09	120.24	123.54	124.37	113.74	139.17	111.39	104.27	102.90	121.89	110.31	115.96	118.34	123.74	129.03	116.25	96.84	115.39	116.40	111.18	128.51	117.22	116.17	116.78	118.16	108.44	103.46	114.17	121.88	122.49	104.19	109.11	100.59	112.69	108.96	111.29	105.13	106.82	121.73	103.36	116.50	117.72	110.42	113.24	104.71	132.36	114.15	110.91	102.05	116.51	101.02	110.57	128.23	114.14	100.58	103.95	104.64	125.32	127.60	114.60	127.87	95.59	103.71	123.58	110.16	110.36	103.53	98.11	120.98	132.74	98.23	122.42	96.66	121.42	91.55	117.15	108.40	119.01	99.02	142.50	111.43	97.25	106.48	95.17	106.74	104.60	105.13	107.24	107.06	100.59	110.04	97.04	106.74	95.83	143.07	119.45	108.94	127.51	109.96	105.39	114.82	119.28	131.72	104.09	123.33	114.21	117.01	114.42	96.01	129.49	104.66	100.19	102.34	104.39	111.81	133.25	140.26	113.06	109.14	92.24	102.62	119.69	87.24	106.87	100.99	120.08	108.74	144.87	140.46	101.2	120.04	117.65	100.51	105.58	104.9	102.8	113.09	102.95	123.83	102.7	118.45	117.75	106.53	107.03	137.83	107.82	110.55	105.21	182.07	140.64	105.28	106.14	109.37	101.35	94.18	122.59	143.19	93.97	134.31	91.43	106.19	108.21	111.63	102.82	97.59
"ILMN_1651610"	253.01	212.70	2748.79	249.51	401.71	431.43	1074.64	2469.68	528.12	468.84	402.84	201.03	639.68	405.45	219.97	918.10	2255.21	371.67	517.28	2481.66	798.98	757.09	420.73	674.49	300.88	762.18	607.93	677.55	759.78	782.61	797.91	686.82	833.60	578.74	932.85	347.47	855.37	386.81	793.03	352.14	455.94	1931.92	847.56	947.44	521.86	810.14	539.58	543.45	481.26	690.56	580.98	689.78	3895.32	774.91	1873.09	440.59	1065.13	330.44	877.76	653.74	1124.75	502.68	786.10	1447.52	447.81	1327.53	759.29	1752.00	438.50	1116.03	879.26	125.58	322.62	328.79	459.64	1228.83	508.49	4363.59	1195.24	554.77	1977.92	619.45	950.32	531.13	365.56	404.85	519.01	610.78	485.34	369.64	1094.64	1171.37	759.01	895.08	589.21	344.27	777.97	242.90	931.57	413.28	525.33	774.04	453.11	1397.15	380.32	360.54	1515.37	318.33	472.87	588.82	420.95	1729.69	775.73	1055.85	452.60	350.89	283.33	368.19	468.07	325.79	375.83	997.13	370.87	391.9	288.55	463.46	340.76	482.72	1106.76	729.23	582.23	1008.23	973.96	334.67	487.15	2176.37	500.86	502.24	545.18	937.9	560.14	717.85	669.78	653.11	586.73	677.3	605	557.5	901.59	462.45	392.09	328.64	827.22	952.62	668.04	332.65	890.09	608.01	529.35	611.3	514.15	545.19	3820.52	728.5	727.38	679.96	708.93
"ILMN_1651617"	119.76	139.35	142.80	118.07	158.21	172.56	148.16	170.27	180.64	132.92	174.90	158.48	184.97	153.51	159.03	157.25	157.39	138.92	228.00	123.03	156.91	108.57	123.66	114.50	113.37	116.31	114.62	130.31	124.02	114.98	117.22	140.94	135.44	164.62	132.26	155.72	98.29	137.68	150.00	138.26	165.33	173.45	132.75	132.76	130.46	133.03	187.38	147.91	136.25	117.97	126.81	108.60	148.27	117.84	133.43	149.25	132.98	113.08	123.43	150.05	124.09	157.00	162.54	149.18	108.47	121.32	130.04	133.40	127.71	139.51	131.33	131.89	117.60	175.96	124.64	117.68	117.76	111.29	136.01	120.96	122.02	134.04	121.69	115.52	139.63	132.74	134.93	138.27	112.13	140.47	116.44	131.55	142.19	136.74	137.00	113.87	153.06	142.19	121.94	137.08	169.31	156.46	191.26	124.02	169.66	152.07	144.78	152.52	145.88	184.83	139.64	150.64	146.74	142.57	139.80	119.83	100.12	146.88	146.39	106.89	128.82	136.08	103.21	132.09	101.94	130.83	130.33	126.96	153.57	141.25	92.18	108.61	94.81	111.63	104.16	142.2	138.21	126.11	105.55	110.25	125.28	105.56	110.09	124.03	125.46	124.65	111.37	89.79	106.72	141.53	113.1	129.4	124.24	161.85	132.57	178.58	120.79	129.44	116.25	120.31	119.51	156.94	158.29	121.19	109.26	121.8	100.09
"ILMN_1651624"	92.76	101.20	99.89	96.87	99.23	104.40	106.79	106.18	107.70	114.12	116.32	109.92	91.37	86.98	97.02	88.38	94.90	94.72	92.48	93.95	87.96	103.04	95.81	98.38	98.92	112.46	115.26	100.39	89.62	93.82	97.90	96.02	91.58	92.70	90.68	85.78	99.09	101.50	109.23	92.87	99.66	88.54	102.66	84.55	101.22	103.34	84.91	102.52	100.62	89.09	101.12	90.93	95.78	90.01	98.62	110.41	90.43	98.09	90.53	111.22	96.05	86.51	88.52	78.89	95.17	97.24	105.20	109.36	98.92	91.09	89.46	95.78	96.69	90.53	86.65	87.34	91.00	104.47	96.05	88.01	88.50	100.96	100.06	97.41	94.37	80.83	83.05	97.65	107.64	99.74	92.47	121.03	103.46	97.18	91.19	92.01	96.16	103.61	99.31	92.64	91.97	92.55	91.26	100.57	105.81	90.41	97.24	84.81	82.53	88.73	94.86	96.63	91.42	102.87	97.08	96.75	101.95	98.63	97.6	94.48	94.42	89.94	116.69	93.26	108.47	102.53	120.31	89.88	91.5	90.32	94.71	90.71	95.65	94.36	94.35	82.48	100.47	92.77	89.85	109.67	97.24	90.68	94.44	91.98	92.53	92.15	102.96	87.43	93.03	95.46	80.21	110.66	95.62	92.07	99.76	78.68	100.98	105.7	91.58	84.66	102.72	89.25	94.17	109.34	91.82	89.25	103.19
"ILMN_1651628"	1101.27	681.60	646.50	469.08	397.74	535.36	325.05	586.12	496.69	504.84	445.83	1147.19	530.97	732.64	471.23	296.44	432.49	571.60	377.53	620.33	319.19	698.22	421.71	389.53	453.63	432.30	682.25	481.78	623.25	677.08	494.91	587.51	498.83	353.58	410.50	620.40	546.19	969.39	1119.18	473.98	738.63	336.86	558.17	478.56	727.79	444.58	381.11	376.85	806.18	684.59	698.81	397.64	504.17	401.38	320.99	469.85	542.57	630.82	426.95	500.61	449.92	823.39	829.14	227.24	475.51	396.62	712.94	790.59	507.75	463.74	496.93	508.44	713.46	616.15	468.28	732.08	487.35	546.22	517.40	480.41	535.31	375.60	617.45	459.02	373.72	482.93	737.53	526.60	531.34	358.19	332.53	665.24	445.04	436.08	352.66	592.23	363.55	763.45	787.23	780.94	369.89	905.85	523.05	482.08	932.78	645.38	774.21	410.48	596.17	717.60	388.97	544.41	412.77	512.16	308.44	514.44	387.65	541.52	486.99	445.18	485.15	433.08	419.65	416.04	373.68	432.79	368.01	414.44	475.14	516.5	367.87	455.49	497.3	460.68	452.59	442.98	457.16	451.55	389.23	396.73	452.03	388.47	360.75	361.73	459.15	492.61	386.93	370.18	279.14	390.6	355.14	500.89	453.98	771.64	365.88	655.12	407.14	478.5	488.33	377.39	423.57	563.25	593.16	365.01	332.66	375.64	306.71
"ILMN_1651636"	120.32	128.56	110.54	106.94	135.16	120.22	125.46	123.59	118.55	130.85	133.41	123.17	142.90	124.84	129.63	131.09	129.77	126.12	144.13	112.27	121.19	108.63	123.26	131.27	133.23	114.78	110.95	114.85	120.47	121.97	133.55	120.67	121.18	126.97	124.89	118.02	134.45	123.05	133.58	99.01	117.87	121.16	131.35	131.53	110.60	133.56	101.58	127.19	148.33	107.43	117.18	126.99	151.19	113.88	114.81	143.44	108.13	123.43	122.87	126.88	120.23	127.48	129.32	121.27	124.17	111.28	112.61	117.94	125.28	126.62	114.52	104.78	111.49	132.18	164.97	106.19	125.54	116.55	118.55	123.73	127.90	112.46	112.58	119.01	115.56	115.36	122.01	130.92	124.23	144.18	98.98	111.43	129.43	122.88	110.01	126.26	110.07	117.81	130.99	165.37	91.51	129.07	113.32	110.57	114.99	114.76	112.10	123.80	132.24	131.25	116.63	130.74	135.06	109.95	117.49	122.55	105.6	124.61	129.13	109.51	118.99	137.49	114.8	116.11	129.96	108.33	126.64	114.72	132.61	128.53	174.7	130.9	115.33	119.21	119.92	116.66	118.43	142.37	122.37	100.64	110.27	122.58	119.26	120.38	125.27	117.86	163.12	143.63	126.47	102.4	114.33	117.34	121.57	127.8	107.75	123.87	122.62	113.61	118.98	127.47	143.25	119.89	124.42	110.89	127.21	131.89	115.58
"ILMN_1651637"	127.64	111.54	138.01	124.81	118.29	110.05	128.03	136.20	119.35	137.36	141.77	128.36	123.48	139.09	132.78	125.14	141.57	126.33	129.62	180.67	127.48	131.03	149.23	128.74	131.24	139.72	119.83	126.44	127.01	111.69	126.48	118.15	129.06	123.42	126.99	129.02	114.03	129.40	131.41	122.06	121.92	123.27	142.18	150.50	124.17	129.86	157.08	122.86	120.89	132.32	119.12	149.98	126.82	130.18	144.73	125.34	124.33	132.18	123.25	118.83	116.32	106.60	125.50	126.53	128.13	133.25	141.47	108.77	119.82	122.69	149.03	123.90	125.80	142.33	120.13	122.09	121.30	122.16	113.56	120.51	131.84	148.95	121.49	122.73	114.08	114.68	128.82	154.60	134.77	115.83	126.15	128.48	124.21	92.46	139.29	106.37	137.28	115.69	132.77	145.48	113.28	134.05	130.61	139.01	141.08	130.48	115.63	116.92	117.97	170.78	143.41	109.16	125.95	120.28	133.45	137.33	182.83	142.79	134.58	134.77	161.25	133.5	171.74	148.85	167.78	108.09	138.63	133.53	117.84	159.86	158.51	147.69	158.91	201.33	190.37	143.41	148.32	134.93	132.34	140.58	132.93	137.65	157.88	152.55	131.97	129.82	161.33	162.65	141.91	145.21	239.83	142.84	141.46	130.36	197.63	148.09	127.66	153.05	140.24	153.8	160.55	129.58	112.13	133.36	179.3	126.72	130.17
"ILMN_1651641"	106.37	131.99	110.67	126.07	117.08	106.18	97.07	103.20	105.75	116.49	107.96	117.33	107.08	129.81	105.43	94.58	116.13	95.25	130.80	112.70	105.08	122.19	117.82	124.88	127.92	116.41	92.68	125.50	103.91	109.41	104.93	120.11	113.30	134.74	116.63	124.13	102.75	108.48	104.81	101.00	99.33	106.28	93.74	111.91	108.29	101.39	115.15	127.97	122.42	113.92	108.74	107.73	104.99	143.06	111.61	101.34	119.46	108.30	93.48	114.25	114.64	116.85	130.11	84.83	123.84	111.65	117.20	93.67	109.48	108.85	100.94	115.74	108.93	96.21	115.26	105.72	95.74	110.44	108.57	123.65	95.13	101.14	133.91	105.87	131.24	94.22	119.43	124.08	113.50	92.31	121.87	120.39	97.07	116.99	95.44	115.33	107.83	97.95	122.15	100.78	101.37	102.69	98.72	110.42	124.24	90.33	105.82	99.99	116.94	130.26	122.08	120.64	121.49	122.03	93.43	118.67	111.97	102.89	107.83	129.73	130.57	125.32	134.49	98.72	111.43	112.95	119.67	106.98	117.59	123.57	87	135.65	130.34	115.92	98.53	99.43	129.24	136.47	118.47	110.81	109.56	130.23	91.43	115.86	124.66	82.22	109.66	105.07	136.69	131.17	131.27	103.18	106.73	116.47	130.92	113.48	118.96	121.05	117.72	120.58	98.8	106.16	110.95	88.41	102.41	117.42	117.06
"ILMN_1651642"	140.35	142.53	146.92	149.76	143.78	125.90	134.35	187.69	150.46	144.08	152.42	158.06	150.78	151.94	157.43	137.02	157.53	153.62	140.60	148.28	147.98	140.67	203.70	144.04	133.76	128.68	162.90	132.07	148.15	150.79	159.95	178.02	136.98	140.03	141.18	144.44	146.28	140.40	163.83	141.40	152.61	154.33	138.48	148.24	160.02	161.41	163.25	163.37	154.48	149.58	129.59	146.94	127.82	139.56	155.57	153.87	161.17	142.68	193.11	148.58	139.89	141.19	182.47	132.17	139.53	142.29	161.81	154.93	184.26	115.84	156.38	158.17	132.53	147.24	125.39	134.22	170.77	132.56	195.23	165.15	134.60	147.15	114.66	148.62	158.63	144.29	145.71	130.14	195.97	136.47	118.42	134.88	186.31	136.66	140.43	150.11	150.60	175.68	153.12	128.95	133.51	128.21	131.91	123.15	142.02	194.96	144.43	159.65	146.56	133.52	123.85	144.68	134.47	137.12	122.85	150.02	139.73	150.54	120.2	161.92	160.74	158.63	107.79	113.48	149.82	170.51	150.63	140.44	139.09	136.67	174.25	142.42	160.19	198.01	184.71	127.64	162.96	170.86	119.68	111.95	147.48	110.38	137.78	167.69	146.75	137.51	141.48	139.23	157.55	151.47	205.38	149.83	150.8	157.31	197.05	149.53	193.74	133.7	140.21	132.29	138.04	138.36	134.05	138.47	132.8	160.99	134.92
"ILMN_1651643"	118.64	134.91	126.19	116.57	104.07	116.47	121.99	111.63	112.33	133.39	133.36	127.64	96.23	111.00	116.33	117.13	120.32	116.83	96.84	125.90	108.01	110.33	110.76	122.48	129.20	121.27	133.13	106.19	123.87	110.75	123.69	99.33	104.52	117.25	117.40	118.72	118.28	119.00	102.29	103.11	122.18	105.98	91.02	120.95	112.93	112.59	109.27	138.96	108.86	125.87	114.32	111.71	111.22	112.33	121.23	102.43	107.34	114.83	122.34	98.64	140.09	94.48	114.05	107.96	118.84	109.08	126.40	116.31	115.14	113.95	119.55	107.27	128.76	98.19	106.84	130.24	115.50	114.22	116.06	119.14	100.47	107.39	104.83	113.96	110.53	105.62	116.32	121.06	110.96	107.01	110.68	116.87	120.46	118.46	127.93	114.41	120.65	111.90	126.83	108.43	107.06	112.67	123.18	96.31	111.53	99.47	90.54	119.48	103.52	118.54	105.44	108.00	88.17	117.24	136.04	111.14	105.02	113.25	114.24	102.5	102.35	112.65	111.31	113.07	150.21	139.89	140.04	120.53	114.16	106.26	108.05	108.24	108.04	104.75	109.03	111.18	128.11	110.32	91.94	119.48	104.55	93.18	125.55	132.46	107.34	95.28	139.77	93.31	111.77	100.39	108.92	104.57	104.74	113.75	120.23	116.68	110.32	106.82	113.73	95.24	112.65	115.54	92.09	116.43	110.32	113.64	104.32
"ILMN_1651652"	86.19	92.10	90.47	92.33	83.56	96.53	102.94	85.27	81.80	90.16	107.77	88.21	86.70	90.91	79.72	87.29	85.82	108.15	90.26	87.57	89.22	79.76	93.56	94.07	80.51	84.26	85.26	89.85	90.19	94.00	92.64	93.74	95.19	104.14	79.11	91.99	95.86	88.99	84.75	97.09	76.68	80.86	103.29	87.65	91.21	93.37	72.35	80.67	95.04	103.74	88.53	92.45	86.20	86.44	86.80	83.25	89.17	85.83	87.28	95.99	98.04	70.37	90.54	80.52	83.41	89.84	87.30	85.25	83.01	87.81	93.63	78.63	89.87	84.62	96.99	88.87	89.65	78.00	86.90	86.36	76.75	90.14	90.47	81.76	80.13	79.39	84.80	83.80	92.89	76.37	86.03	86.78	88.30	89.83	87.49	85.44	90.31	92.08	86.94	94.20	92.70	84.72	99.65	91.22	105.67	99.79	83.19	89.79	95.30	90.55	90.31	96.00	80.77	98.29	78.37	91.17	91.18	97.36	89.07	94.79	100.32	96.29	99.52	91	79.88	86.15	84.93	87.78	86.03	91.96	99.77	83.72	85.57	78.3	79	89.25	91.68	88.39	92.68	95.34	82.37	91.44	81.75	77.95	90.9	80.96	86.24	78.64	97.04	91.13	89.88	99.82	87.04	76.4	80.37	85.45	88.24	83.19	83.94	97.2	85.3	75.36	82.8	89.96	86.72	87.78	83.61
"ILMN_1651656"	83.34	78.89	89.84	87.22	86.74	78.72	83.99	82.61	76.36	90.17	97.87	93.56	78.67	89.01	87.54	86.22	73.97	84.19	87.34	90.70	83.02	76.83	92.54	76.88	75.43	79.87	94.67	86.56	102.96	77.01	80.15	80.77	96.05	87.56	99.28	91.17	79.35	84.99	79.58	81.88	85.73	92.19	77.87	85.64	82.09	89.89	82.13	66.71	90.15	95.64	82.84	79.27	78.52	81.33	88.69	91.32	86.42	82.56	86.43	75.21	77.90	71.64	74.53	81.28	90.51	82.35	80.26	78.00	78.40	97.22	92.22	84.76	84.16	80.32	74.50	92.64	79.41	80.62	83.31	75.08	84.56	71.16	80.35	87.32	79.88	84.06	89.99	91.91	76.90	80.05	99.19	86.15	84.92	77.08	72.70	79.96	79.12	85.55	86.03	109.00	77.36	67.73	96.68	90.93	74.78	86.11	77.21	83.21	87.81	77.83	80.91	84.80	92.36	75.71	86.66	73.08	92.19	73.49	86.35	87.7	83.8	87.89	80.68	83.74	88.68	79.03	93.81	77.57	84.27	83.03	88.45	90.57	85.25	90.89	84.72	83.11	85.59	118.21	74.85	85.42	76.69	75.81	94.07	79.48	86.34	81.32	83.89	82.6	78.34	71.51	89.71	91.79	82.23	83.06	86.57	87.44	77.72	87.5	84.1	78.76	74.33	91.87	84.02	94.86	87.53	73.53	91.83
"ILMN_1651657"	113.02	112.91	107.64	114.85	119.07	130.14	127.15	115.93	116.33	124.00	124.28	122.10	111.93	108.04	127.14	122.87	121.60	127.18	109.84	112.14	118.85	111.91	94.71	109.67	111.50	135.02	107.96	110.94	111.81	103.14	106.07	126.06	107.93	120.68	104.37	116.95	113.62	110.30	98.81	123.51	109.16	119.41	109.06	100.22	117.87	104.43	99.08	104.99	107.69	120.48	119.50	115.03	114.83	117.82	118.80	106.88	97.89	99.43	101.72	125.06	104.81	101.95	114.63	100.37	113.28	110.86	112.86	108.02	120.83	104.38	108.92	111.09	115.92	116.64	126.38	121.81	124.28	119.61	106.18	112.87	116.07	105.41	113.94	108.92	122.82	124.63	115.57	117.71	112.05	99.46	113.84	107.21	118.28	108.75	104.31	115.98	105.27	113.27	123.75	123.07	119.40	119.11	123.31	123.39	92.09	117.03	103.42	112.91	99.27	109.06	100.76	111.97	108.68	108.53	99.16	95.99	103.72	113.82	109.48	105.17	96.47	106.9	119.74	102.3	124.74	132.75	124.13	102.65	116.58	110.86	129.32	116.57	120.4	117.54	99.61	114.26	113.84	113.85	102.49	110.27	104.04	107.28	108.21	104.46	102.96	106.91	98.14	109.69	112.79	99.74	103.46	106.46	116.15	111.3	116.41	129.79	123.87	134.29	108.37	104.95	96.07	101.18	106.58	123.53	121.48	125.21	119.11
"ILMN_1651660"	116.32	94.36	101.66	107.55	132.53	98.11	113.51	113.33	99.25	112.35	108.67	117.46	122.59	112.46	125.52	110.20	118.15	107.43	105.62	113.10	119.27	114.64	106.30	104.13	102.64	107.31	97.94	97.04	99.91	118.62	113.42	112.25	114.39	106.45	102.09	116.38	108.14	118.39	134.29	103.97	107.90	115.30	110.96	112.11	122.20	128.95	115.44	91.86	116.98	113.87	94.07	101.09	136.21	100.59	110.47	105.89	109.64	93.74	102.44	108.08	95.72	121.68	117.27	114.49	123.12	97.47	112.31	127.09	89.63	100.08	101.91	117.93	115.03	117.48	101.26	104.57	102.61	117.60	103.63	109.25	80.76	97.21	100.28	102.27	94.90	124.48	112.28	119.39	86.35	123.58	112.15	97.46	88.30	112.83	95.10	101.51	103.69	90.84	105.49	117.83	100.85	111.17	95.36	103.08	118.28	106.51	127.14	115.61	121.24	114.41	122.26	118.65	101.25	106.81	113.21	106.03	109.97	103.81	146.75	126.41	80.19	123.99	118.98	109.8	99.06	109.39	107.95	100.62	104.72	116.97	146	104.99	93.87	121.12	113.5	100.3	124.21	132.45	107.27	113.12	107.02	104.52	87.09	96.33	116.23	108.94	115.48	139.36	107.65	127.03	130.72	95.38	110.92	117.46	135.88	102.7	140.92	113.39	134.59	107.05	109.81	95.67	110.48	101.34	133.91	92.9	105.62
"ILMN_1651662"	88.13	97.79	95.08	88.74	90.36	87.96	105.51	100.56	122.97	93.39	97.91	95.82	115.26	101.96	94.58	115.63	104.68	103.95	93.66	94.04	99.32	89.23	95.92	99.30	96.86	102.18	83.78	101.72	97.37	98.17	92.04	102.69	108.49	94.54	87.81	98.68	98.15	98.89	108.47	92.12	97.95	89.19	88.91	78.98	86.38	103.97	100.94	85.26	104.73	93.59	100.75	93.13	86.09	106.58	89.97	95.07	106.81	95.92	91.51	94.39	94.74	85.60	86.18	84.88	96.08	87.17	116.36	94.96	96.62	96.20	116.20	98.66	89.74	96.74	83.93	105.71	102.85	94.39	110.36	89.50	94.28	93.79	80.40	82.23	94.88	102.69	105.88	95.19	108.05	89.02	90.72	109.50	80.70	83.95	90.37	88.35	107.83	90.12	80.16	86.60	90.06	95.14	103.29	96.14	83.34	93.96	89.05	95.27	89.40	92.73	81.91	89.54	97.37	105.92	89.36	95.26	109.15	94.27	94.39	105.92	112.93	79.23	92.99	92.35	105.21	90.83	102.77	102.84	104.17	93.87	83.09	101.91	98.42	95.84	71.46	95.26	105.76	93.61	98.18	95.71	85.6	84.89	82.99	112.48	101.64	110.75	86.99	96.14	112.04	103.85	97.43	95.87	111.82	104.16	87.88	84.17	74.48	109.57	87.47	84.88	101.39	89.08	88.85	85.36	94.11	99.46	112.54
"ILMN_1651664"	115.22	114.88	112.07	112.30	106.05	129.69	97.21	114.67	121.21	116.21	118.35	120.91	114.30	120.79	105.27	120.64	121.71	119.69	108.69	117.02	113.70	115.31	102.96	111.42	109.56	114.88	109.20	125.76	113.07	116.00	107.92	113.71	116.21	104.61	116.41	109.05	106.64	120.48	110.04	113.14	123.89	106.38	112.26	107.65	107.17	107.07	118.60	126.95	104.38	111.76	108.26	112.28	114.68	117.78	119.68	117.24	107.69	107.83	132.87	118.78	108.57	116.68	125.83	106.66	117.41	112.07	94.73	104.49	97.03	106.29	107.76	116.24	110.66	116.60	110.86	129.85	100.97	105.25	118.77	117.01	97.11	122.17	110.21	106.58	98.03	116.90	102.99	129.01	113.06	108.22	119.57	103.58	113.67	126.21	111.81	103.38	108.32	102.57	114.49	112.76	109.99	110.08	110.65	102.28	113.38	141.10	110.13	113.37	104.50	101.74	102.64	113.05	108.06	112.15	104.85	97.07	120.41	114.5	106.1	102.97	124.43	112.83	118.32	108.59	144.54	121.24	116.49	114.52	116.29	122.17	127.08	116.18	105.23	101.66	141.54	109.88	118.75	129.91	119.97	96.04	104.07	102.32	145.02	104.5	101.46	93.61	111.39	108.79	112.05	102.05	118.91	108.07	105.09	98.57	122.6	122.35	123.14	148.05	122.17	117.45	113.12	104.87	101.41	111.15	116.63	102.83	117.13
"ILMN_1651672"	106.87	119.58	97.99	113.33	102.39	116.95	116.74	111.43	110.39	108.83	123.47	112.75	124.37	105.46	95.47	118.37	110.09	105.88	109.95	112.32	101.89	107.83	114.08	101.20	111.74	104.67	127.01	111.21	102.11	109.31	104.92	115.47	116.95	117.47	109.99	105.66	110.71	110.33	123.13	105.90	110.60	108.89	104.71	111.62	109.74	99.44	119.80	100.09	111.26	99.60	96.47	109.04	117.89	100.27	110.43	101.69	116.95	95.15	104.93	111.34	113.14	110.74	109.04	84.68	100.86	106.79	102.46	111.38	103.95	116.06	104.96	107.54	108.83	108.54	113.20	103.42	116.86	115.62	100.10	101.19	97.43	105.37	99.22	112.97	112.31	104.48	123.44	121.43	105.67	108.23	100.69	118.03	103.84	110.03	94.99	118.39	121.85	111.64	98.43	106.89	107.27	105.43	111.05	112.22	91.02	111.74	96.96	97.73	108.36	113.02	98.84	124.17	107.09	115.36	96.17	108.6	104.36	116.36	116.2	120.73	117.48	107.61	105.46	134.19	121.88	106.78	137.95	90.07	100.18	115.18	135.65	115.19	110.35	104.59	122.21	116.38	109.95	107.52	109.84	109.79	103.44	107.54	101.87	120.44	93.85	103.14	109.91	110.12	103.45	107.94	122.93	122.84	131.62	91.31	109.18	102.41	105.64	121.39	114.92	123.41	116.59	108.77	112.33	119.45	121.47	112.93	129.53
"ILMN_1651680"	22579.86	21506.25	17880.79	22261.87	25716.43	17300.03	21437.71	15614.22	10686.83	13722.09	18927.81	14758.68	15891.94	7378.29	18493.07	7755.89	4690.48	9109.38	21944.18	1666.72	13276.64	5354.42	7809.28	24697.59	7027.40	6291.69	14427.35	22462.58	10200.58	14555.22	12849.03	10914.32	16135.13	14567.31	27490.10	9647.58	10476.91	22590.81	10078.50	24974.63	28637.08	20018.72	19080.46	18642.82	15492.25	10769.57	14284.88	16026.13	6374.55	11360.26	12456.35	24657.73	12559.19	9946.89	11424.24	14680.89	16150.49	13546.25	25858.66	26956.36	19540.85	22518.81	28216.60	10769.62	15050.99	9138.00	21209.77	19607.59	15175.47	18030.49	13341.97	6637.04	9006.81	13182.26	10403.68	20693.13	16786.88	14215.46	20480.28	16111.33	22759.09	15733.60	9717.53	6916.33	12084.92	18647.98	25878.94	17009.99	6955.89	1435.42	15356.70	15401.35	13890.35	13086.58	12774.46	4755.47	6177.18	11435.75	20594.59	9854.64	19256.39	9251.40	10556.49	5940.08	14816.33	13796.69	17156.80	9359.06	13339.14	18508.13	9942.39	15284.02	23959.60	20133.92	9300.03	12309.28	14405.19	16680.28	19604	13148.15	13524.35	18378.63	4551.28	9014.02	8100.17	8029.59	11534.66	14979.87	15890.4	16744.56	2827.48	6891.92	3141.43	5253.51	1025.22	16937.69	5762.65	17959.79	14748.93	3923.86	9531.62	6663.05	6075.29	4520.29	14263.13	7270.72	3570.49	4033.11	5665.28	10668.84	4440.31	11325.16	18513.53	12794.07	5232.28	15527.17	9363.66	4332.47	9258.48	9455.58	7035.95	11900.19	13838.61	4873.65	6885.21	6411.47	4937.36
"ILMN_1651681"	123.95	117.62	124.08	109.31	128.38	109.01	128.14	99.73	115.44	96.32	118.81	129.53	118.80	109.32	115.86	119.34	111.31	109.18	121.58	124.22	131.86	117.87	127.87	109.75	107.81	116.68	111.44	122.19	113.56	104.13	117.87	131.29	102.49	108.08	118.11	116.37	110.20	111.99	99.01	112.83	106.37	110.68	104.19	108.52	112.57	109.82	107.39	111.13	113.74	119.64	100.99	116.36	114.42	120.23	122.20	117.60	123.44	115.73	118.68	108.76	109.26	117.07	96.12	106.59	142.58	116.47	114.42	108.09	114.37	120.46	104.25	110.55	113.58	115.72	103.65	112.30	84.50	116.41	117.35	103.27	110.75	109.63	121.12	99.94	124.79	116.88	113.77	130.26	102.92	109.01	115.58	128.13	115.60	100.55	118.35	106.13	122.73	121.00	98.36	122.77	108.52	113.53	115.37	105.37	111.54	119.16	96.95	114.39	117.16	110.49	96.36	130.40	114.64	116.87	116.72	113.38	106.47	122	113.67	136.31	124.53	131.61	103.35	115.56	117.28	116.24	118.84	113.29	105.5	115.86	142.94	121.53	113.15	124.85	140.25	138.61	115.96	125.99	137.51	110.52	120.29	105.59	139.54	123.6	113.69	112.72	126.13	126.18	145.9	113.84	112.02	129.03	122.79	113.42	133.26	111.58	97.43	154.79	112.62	116.26	143	112.99	105.15	127.74	133.03	110.35	132.6
"ILMN_1651684"	195.93	178.69	229.97	285.80	214.34	225.33	176.50	204.56	360.30	153.91	238.51	222.84	196.21	226.36	205.69	181.04	223.80	166.53	182.10	232.87	157.58	257.62	225.87	214.66	206.28	340.33	161.68	192.81	293.11	221.79	190.05	219.61	230.10	224.96	169.20	223.54	160.56	241.93	215.55	181.18	221.88	170.08	205.67	199.70	326.32	184.31	152.88	140.48	231.07	274.03	178.23	246.03	195.62	206.70	184.26	193.01	144.95	161.23	165.79	226.58	213.48	220.48	226.07	182.45	198.55	173.72	214.19	239.33	206.53	228.18	187.97	224.00	299.74	256.65	197.29	246.90	235.11	233.07	214.07	202.14	205.05	321.58	153.04	212.66	234.12	207.43	149.13	246.40	224.56	226.48	178.79	178.56	324.81	175.97	174.15	204.46	232.83	203.26	175.89	165.25	224.30	203.95	184.29	158.79	201.46	181.17	243.17	174.44	175.71	182.56	208.15	193.16	201.91	187.55	193.95	196.51	204.74	236.85	232.89	165.24	184.22	158.18	175.13	201.14	180.98	175.3	150.17	192.34	200.76	221.32	227.3	200.05	201.26	189.6	253.99	173.57	221.09	182.53	159.91	185.61	179.12	186.71	213.27	140.61	184.06	230.66	273.06	228.7	192.84	199.05	171.7	150.23	171.66	194.53	148.7	214.45	169.48	206.9	209.83	193.02	227.51	165.49	139.83	199.75	211.5	211.32	228.66
"ILMN_1651685"	93.77	111.32	110.19	119.00	106.59	106.30	120.96	106.04	113.15	109.45	99.30	116.15	121.35	103.94	110.46	95.05	95.37	105.69	102.53	91.18	106.30	87.80	100.45	98.37	105.02	98.24	101.41	102.47	94.39	99.57	94.36	116.45	97.36	104.00	91.63	84.13	90.51	103.65	96.21	101.08	117.52	89.82	95.07	101.73	94.62	92.84	88.31	100.23	104.99	92.95	98.24	103.54	112.08	117.81	93.37	93.20	99.50	101.69	87.17	86.65	101.11	106.06	102.61	107.22	115.23	94.25	107.76	102.12	103.90	85.59	108.22	88.12	96.87	90.06	94.23	97.91	79.95	91.73	116.11	102.72	86.34	91.42	92.21	95.96	108.44	100.60	98.47	103.01	102.17	97.31	101.65	111.89	105.64	98.72	97.01	91.42	104.63	100.76	93.21	117.79	93.23	86.92	82.23	110.93	96.66	96.97	105.06	103.76	102.17	93.11	113.31	95.91	113.12	104.94	117.66	97.5	98.62	99.91	91.27	98.99	93.36	96.64	115.66	107.05	103.47	114.14	101.67	111.21	91.52	108.03	93.2	100	98.65	109.95	86.96	97.5	105.13	87.88	113.2	100.93	92.09	103	97.95	104.7	88.38	93.41	113.8	109.22	92.51	90.6	90.5	91.85	95.02	103.96	128.41	104.65	105.65	100.79	85.67	93.07	111.8	95.35	108.23	97.41	87.01	111.65	100.09
"ILMN_1651690"	127.77	104.76	133.31	117.03	104.47	115.67	113.86	123.90	126.14	104.74	117.68	120.53	108.97	111.57	97.10	105.57	106.30	107.81	116.59	112.06	109.50	100.05	107.66	117.35	92.98	120.15	102.68	108.42	109.01	104.88	112.62	125.09	93.43	109.10	109.97	114.63	103.56	100.81	107.58	102.22	98.99	94.64	98.60	101.47	105.47	119.30	91.29	110.34	126.09	105.42	97.56	99.25	108.69	104.31	113.85	113.62	91.92	112.56	110.26	111.15	98.67	102.06	104.30	126.83	105.43	91.31	96.71	115.29	107.96	105.81	115.75	103.21	103.15	99.20	112.07	90.68	105.78	85.28	119.59	104.07	102.99	108.76	115.98	106.28	128.84	100.22	97.67	114.33	116.94	104.11	109.42	105.16	119.07	107.03	116.08	113.11	110.84	100.51	111.26	111.34	91.98	100.77	110.08	107.15	95.75	99.61	99.49	105.33	124.39	103.32	105.14	116.06	118.21	104.56	112.56	119.24	111	116.89	116.37	105.23	98.07	98.38	108.06	100.71	97.63	103.97	106.73	104.48	108.42	118.9	100.32	96	104.34	136.56	108.42	106.29	100.05	121.99	130.7	96.61	114.67	110.07	105.76	130.58	127.52	100.37	98.81	125.67	103.02	105.41	117.47	109.58	110.62	100.56	114.62	101.31	95.16	100.78	115.93	106.28	103.99	100.95	95.68	109.6	128.45	126.49	121.69
"ILMN_1651692"	152.09	144.36	175.90	176.03	173.97	182.71	213.68	171.88	161.89	139.44	129.89	137.68	114.40	193.51	179.30	140.13	151.73	168.34	130.63	180.80	217.62	156.28	188.85	146.38	143.57	166.17	222.69	152.60	202.81	172.61	193.06	153.10	148.93	155.42	152.48	161.24	169.41	181.08	174.13	137.74	131.35	152.05	145.75	144.73	133.78	163.57	182.11	166.19	167.92	140.99	147.29	158.23	123.77	170.77	163.70	138.78	133.99	141.88	196.66	140.04	169.90	125.27	139.87	137.81	155.83	158.75	174.14	271.87	157.81	135.68	155.30	134.96	156.09	188.75	153.34	189.15	171.49	139.68	161.96	147.41	149.45	155.49	165.71	150.98	139.77	147.39	142.36	143.59	140.00	141.83	201.57	145.55	145.75	146.20	165.80	150.97	150.73	162.30	178.08	143.62	153.47	129.09	140.94	152.67	148.01	166.65	151.55	135.79	194.67	148.57	167.95	170.10	173.89	240.20	150.36	133.96	151.13	151.73	168.94	147.35	149.87	165.94	217.74	151.33	240.2	174.56	132.9	126.43	178.87	191.23	203.03	181.71	266.22	170.11	232.95	182.18	181.88	124.28	128.73	196.19	176.16	213.39	195.63	151.7	169.58	197.9	177.12	136.16	176.91	156.77	265.46	151.22	176.02	132.42	138.72	150.52	144.97	155.38	159.43	180.69	183.56	155.72	292.88	203.29	205.08	162.24	165.99
"ILMN_1651693"	115.69	133.14	124.63	117.61	121.40	128.20	137.49	129.81	133.32	132.52	135.13	132.64	130.58	131.62	127.29	131.66	116.73	137.33	122.06	132.35	127.74	128.68	139.58	122.52	122.13	129.68	136.13	127.09	120.51	112.81	120.55	134.25	121.78	119.52	115.31	125.19	124.09	117.73	127.05	120.82	124.74	111.90	120.88	118.22	124.00	126.58	113.02	115.36	132.35	124.84	126.92	125.45	119.37	132.42	138.44	129.69	128.78	126.34	122.42	118.69	132.96	119.46	114.60	119.10	118.34	115.84	117.88	112.62	122.06	112.38	126.61	113.82	123.05	129.01	157.07	121.77	125.98	126.49	133.83	116.12	112.12	116.50	137.15	123.52	131.86	126.40	112.32	116.19	121.17	115.18	138.23	118.98	118.46	123.62	112.04	118.69	134.09	137.98	124.14	124.93	144.53	110.79	137.01	134.23	120.33	126.86	119.05	117.31	116.22	118.68	118.10	122.73	128.24	117.22	119.63	136.31	112.71	122.14	134.87	127.66	131.53	108.09	159.42	121.81	130.35	110.15	120.35	126.93	130.01	127.97	127.04	136.65	130.86	143.22	172.88	128.93	130.55	133.34	126.16	147.96	129.24	130.06	123.27	138.07	118.77	119.7	129.16	137.47	106.68	118.09	130.88	152.58	116.84	147.59	153.09	110.87	162.8	148.73	127.37	124.47	147.62	118.41	111.35	132.5	128.64	165.24	119.61
"ILMN_1651699"	281.85	228.80	187.64	263.98	216.97	146.65	275.55	260.17	306.08	213.25	258.64	414.70	274.39	358.74	385.03	438.58	453.14	167.80	387.36	298.85	323.30	501.98	323.55	232.61	245.54	195.61	246.38	417.20	221.34	239.43	267.41	302.55	412.60	396.55	274.67	526.43	170.64	224.33	208.74	431.57	223.54	269.64	243.89	244.40	349.90	395.05	338.37	430.19	267.31	243.00	321.04	230.26	291.44	269.44	320.92	313.85	415.43	251.62	362.28	263.29	160.03	289.01	210.07	371.94	319.95	251.75	293.54	183.88	289.37	337.07	375.40	300.44	255.63	270.40	219.40	199.57	241.78	261.09	247.84	239.72	265.91	271.47	242.82	240.39	278.49	211.32	274.28	278.74	272.40	305.25	228.35	360.22	267.33	257.49	327.27	217.47	325.05	469.00	390.75	457.01	203.11	468.16	313.91	246.06	381.05	375.22	364.12	190.71	370.84	238.39	298.88	417.58	339.44	379.64	334.42	257.6	229.53	258.81	204.37	298.41	250.6	316.62	309.45	247.47	263.39	241.01	264.44	249.15	298.03	279.45	380.95	370.54	394.09	358.46	295.34	377.11	344.13	402.08	271.96	248.19	176.82	257.5	360.23	360.94	246.69	355.15	419.46	374	370.53	370.88	343.26	295.06	380.48	327.18	274.29	375.77	272.46	286.38	284.74	332.08	288.37	350.88	506.72	320.64	240.09	309.32	285.12
"ILMN_1651705"	6751.23	5891.77	5151.75	2786.16	4594.72	2080.66	972.60	3360.37	3599.72	5669.33	5629.04	5241.48	5588.72	2139.97	2030.61	10246.12	2240.52	1668.08	8524.22	1878.21	1033.86	3414.26	3943.32	5890.09	3842.27	1072.30	2956.60	4155.80	2637.13	5579.94	2187.04	8162.17	4984.29	1782.88	7183.14	4576.80	1558.25	1322.05	2881.89	3630.42	787.61	6498.13	5203.02	3870.17	2774.20	2111.47	6961.49	5616.87	3173.36	3014.17	4311.72	7798.12	8263.55	5272.48	3252.34	6302.36	4607.22	863.24	3425.39	3067.31	4656.84	1817.74	5112.29	8198.60	2552.58	6813.79	4611.78	3755.76	1131.41	4428.26	2171.21	2232.08	4272.55	4739.85	7498.62	2148.19	2417.52	5463.38	1747.12	1729.37	4318.08	2569.43	4722.71	5898.91	4943.46	3119.47	10622.39	3716.68	1430.42	4529.99	7510.61	5664.53	2292.27	3149.01	3890.44	4368.11	3035.51	3430.41	2872.65	8555.17	3639.09	3758.00	4428.57	6097.26	3810.07	1982.40	2197.84	2380.47	2846.55	3342.34	3410.70	3778.83	9971.91	2231.12	4120.30	8507.68	7942.31	8033.33	7127.96	8189.68	6588.68	3837.14	3634.33	4890.61	3836.58	6363.05	7232.14	7097.66	5655.91	5166.54	2786.35	3699.77	2274.04	7347.82	3322.66	3382.25	5610.37	5238.65	7820.65	4278.97	5093.25	4108.91	7340.12	6472.48	8885.94	4083.08	6290.62	4732.54	6453.05	8831.57	4431.86	6248.39	4081.86	6907.28	5764.47	7744.22	6749.87	3936.42	6462.54	6075.08	3969.53	5987.78	1092.98	3555.03	5343.81	7362.6	4499.92
"ILMN_1651708"	119.75	95.26	122.94	93.53	120.67	102.33	111.50	122.23	110.32	111.78	116.78	107.09	107.95	125.19	88.33	111.43	108.55	110.94	105.54	103.82	109.54	101.56	121.59	108.39	119.93	115.79	97.15	103.25	107.55	99.49	122.81	125.57	101.88	103.78	111.87	112.78	104.83	103.56	103.03	106.02	108.04	99.28	111.61	102.17	106.91	108.26	100.25	117.47	101.54	100.56	91.55	100.45	111.20	128.99	112.03	101.94	106.20	105.69	110.15	103.55	105.84	98.73	123.63	114.05	119.38	102.19	112.37	93.31	109.22	110.22	97.43	106.92	102.59	105.58	106.87	106.78	115.98	103.86	118.72	95.42	116.90	90.51	113.11	94.87	117.29	114.16	98.03	108.56	108.23	121.58	107.55	110.47	96.67	100.61	99.95	101.31	109.08	109.17	103.91	111.33	100.10	99.97	114.82	112.87	105.18	98.29	106.74	89.70	106.66	98.32	103.18	103.82	110.59	122.83	90.63	101.74	103.71	103.9	101.83	102.39	109.04	114.95	117.11	105.88	111.65	100.09	106.22	115.24	113.32	109.56	116.46	110.36	105.75	112.09	117.11	107.01	119.08	123.04	98.85	99.45	91.1	111.66	108.3	116.7	92.55	118.52	118.12	105.69	101.04	113.34	116.08	113.71	109.93	107.73	99.94	104.26	101.77	101.39	105.61	111.19	113.6	103.36	104.74	106.2	110.2	114.28	110.58
"ILMN_1651710"	96.49	85.32	83.73	117.65	81.29	93.50	112.45	83.02	109.86	85.37	87.38	99.13	104.65	83.96	91.79	86.89	96.17	112.04	89.84	95.44	84.99	88.93	83.11	89.06	101.41	97.41	78.51	91.05	118.85	110.38	94.29	87.21	118.12	112.42	80.71	89.85	89.75	82.68	91.84	96.53	97.37	78.69	99.77	99.10	80.68	86.64	82.93	97.76	88.30	115.49	110.18	89.86	82.40	83.24	80.97	91.98	100.91	87.00	87.33	86.14	92.03	87.98	90.82	86.35	86.80	79.69	91.76	90.85	113.75	92.30	79.46	113.85	74.26	84.70	81.69	87.69	91.21	85.25	109.55	84.06	89.81	89.61	86.78	101.50	84.24	86.85	82.82	88.24	80.91	97.92	78.12	107.16	95.32	88.54	93.77	90.08	76.65	93.28	95.58	80.69	88.48	86.39	103.36	86.70	82.22	116.04	88.37	110.78	101.70	80.22	89.62	88.11	85.59	95.33	90.75	113.58	79.15	92.81	93.4	85.49	105.48	88.33	79.12	93.76	89.2	94.72	95.12	83.68	91.5	88.8	85.35	99.64	87.37	86.44	89.34	93.23	88.2	86.85	88.67	80	76.96	89	92.51	86	94.85	76.52	88.61	79.68	85.31	85.68	94.95	79.95	84.79	92.76	91.8	105.9	81.24	83.81	80.19	84.2	76.47	77.89	88.5	99.32	93.1	90.73	80.49
"ILMN_1651711"	119.18	126.61	101.39	105.55	101.54	105.00	115.90	103.25	112.94	115.56	101.85	104.79	126.25	113.23	110.42	115.49	93.28	111.86	108.47	106.44	103.70	118.59	108.36	104.05	101.01	124.68	101.76	112.75	125.46	118.39	94.46	111.47	111.03	121.55	110.15	121.24	110.51	105.62	101.11	107.33	99.33	109.07	105.36	127.75	108.78	114.34	128.25	110.43	112.46	99.15	96.63	102.81	113.76	106.68	135.50	120.93	109.19	112.59	130.41	101.18	104.49	106.78	104.00	108.29	126.33	120.12	97.24	120.14	105.29	95.79	102.19	108.91	105.12	110.71	99.74	94.12	99.96	94.27	104.57	109.68	95.99	100.94	120.78	113.31	89.65	124.91	112.05	114.29	104.04	126.22	106.92	111.02	106.03	92.72	111.09	104.38	114.35	119.13	106.44	114.44	121.02	110.79	106.63	101.69	118.29	95.74	117.05	107.44	103.78	100.77	114.24	103.76	100.10	116.33	97.78	108.78	136.15	113.97	106.44	99.99	128.82	113.78	141.07	108.61	111.49	111.08	122.21	100.53	118.9	120.74	110.2	133.99	112.37	124.16	99.58	125.23	117.53	116.82	112.91	95.84	108.4	110.6	124.93	109.7	93.81	109.96	110.12	118.8	123.75	90.07	105.63	119.84	106.62	110.42	131.32	100.52	117.25	124.29	119.1	98.33	112.33	103.49	98.71	116.69	122.32	103.72	136.51
"ILMN_1651712"	114.74	113.03	100.41	119.99	110.92	127.23	117.05	97.63	130.08	93.72	107.85	107.74	123.40	114.15	126.02	124.68	117.12	103.34	128.03	117.33	128.59	110.50	128.04	127.17	125.24	121.92	112.57	113.60	113.27	110.46	113.52	136.95	112.44	118.18	108.95	115.96	102.28	128.53	102.03	113.30	110.85	98.02	104.67	112.25	109.38	90.26	119.26	93.77	129.89	135.95	124.02	112.33	112.52	124.32	114.76	127.82	129.87	114.97	114.88	115.94	117.51	129.07	117.50	99.62	114.78	93.25	108.87	109.40	106.67	98.12	103.19	108.75	127.57	122.22	121.71	98.21	108.77	115.85	135.21	123.92	102.15	110.58	91.45	107.37	109.97	116.77	107.94	112.83	103.71	112.62	99.46	114.09	101.05	117.98	112.14	161.04	106.86	120.03	105.67	135.19	106.82	107.23	137.89	109.77	121.63	114.46	95.22	117.35	116.09	100.40	100.77	121.03	106.42	114.66	98.93	107.6	105.75	112.93	108.85	118.95	94.56	112.59	104.13	105.67	103.85	128.61	110.34	118.97	113.01	110.22	159.69	122.51	121.25	116.58	130.27	130.41	115.29	101.85	161.38	112.59	111.86	108.76	102.33	102.7	129.74	113.81	100.08	119.46	109.33	112.06	96.23	127.69	110.57	96.92	111.76	99.99	93.46	104.98	134.35	114.93	104.69	106.95	111.75	96.04	121.9	108.47	117.49
"ILMN_1651715"	110.69	117.96	118.16	110.44	112.85	125.03	133.10	122.34	119.08	126.79	145.18	114.15	113.83	124.50	126.70	140.88	117.06	138.28	121.95	122.77	134.40	120.46	101.49	112.32	116.81	133.29	120.66	120.03	102.27	122.84	120.06	129.21	113.43	130.06	130.68	120.61	119.98	124.33	106.23	131.16	125.43	113.04	135.84	117.93	109.86	113.68	129.93	99.34	98.30	133.93	108.55	127.05	144.84	120.72	107.09	96.79	118.55	109.33	109.08	141.32	124.01	109.41	131.83	130.33	101.73	114.71	130.29	118.62	115.14	109.55	135.04	107.24	107.18	104.17	114.37	110.77	121.43	120.76	140.81	110.19	126.17	99.97	114.58	103.99	117.60	121.62	119.56	108.68	116.46	95.72	106.24	100.47	131.01	128.46	111.91	133.08	113.96	125.93	108.33	118.50	114.79	94.21	105.94	118.79	128.02	112.96	123.66	116.72	126.13	126.82	105.56	126.78	126.32	119.54	128.06	123.1	88.53	113.78	102.04	99.12	105.92	118.6	106.6	127.06	107.3	124.65	105.41	106.87	120.94	112.77	106.55	101.78	112.47	103.77	100.97	130.59	92.09	119.26	103.73	87.06	100.93	101.1	94.54	105	124.9	119.82	110.83	108.69	114.82	112.39	95.45	91.05	100.85	115.37	125.67	105.77	113.28	113.02	114.01	119.82	109.34	112.17	107.17	95.48	102.32	96.21	114.06
"ILMN_1651717"	114.73	110.84	99.86	106.00	113.64	108.23	100.34	86.81	104.65	90.29	105.31	92.69	101.74	116.39	93.89	94.47	103.10	98.08	94.74	109.16	100.87	97.96	110.38	99.60	92.62	103.41	98.77	118.48	95.64	119.33	95.57	104.52	96.85	91.20	107.78	98.31	89.05	102.16	90.92	91.51	97.05	96.66	117.65	103.32	107.68	109.47	91.34	113.59	101.96	107.93	88.72	100.09	110.54	99.59	119.57	104.95	92.95	88.34	94.25	111.08	88.22	103.61	109.09	104.47	105.74	88.48	103.06	94.56	102.29	98.94	106.63	90.73	91.44	86.43	114.73	112.21	87.78	87.81	100.78	104.08	108.23	98.03	104.23	104.82	96.13	98.20	86.60	101.81	87.05	110.52	87.12	98.59	96.10	102.37	93.81	105.58	108.89	114.83	109.78	86.62	84.24	107.07	98.03	108.71	89.37	123.39	89.17	95.10	96.72	108.02	99.55	100.24	106.49	96.48	90.15	102.13	93.65	93.31	104.59	100.85	103.82	95.28	102.86	92.31	91.88	111.65	98.16	97.38	95.42	101.09	123.49	119.66	99.34	112.51	101.48	103.75	120.31	97.29	106.65	102.12	104.3	96.86	101.24	106.27	98.63	127.36	108.72	104.47	97.8	100.52	108.04	115.37	99.59	100.68	106.76	85.92	84.55	111.53	95.48	95.37	97.03	93	97.05	91.22	100.05	95	95.12
"ILMN_1651719"	621.33	751.83	1439.24	889.82	711.00	1105.34	1027.69	529.20	1203.52	1207.12	496.65	715.24	1111.33	784.61	706.68	1017.37	884.85	509.64	952.91	1366.19	1054.95	951.92	868.92	1089.78	924.37	662.48	582.32	842.31	798.57	637.89	521.75	816.17	677.12	790.94	913.96	856.64	648.30	725.55	581.53	959.74	770.08	1025.53	630.18	551.68	391.21	773.27	841.74	1073.09	403.17	1036.07	813.35	1052.16	743.49	983.59	643.24	886.99	776.36	861.47	1023.26	1028.34	1388.98	616.72	725.40	891.88	845.56	850.38	1169.71	927.79	882.77	780.34	824.76	629.52	569.08	487.15	1105.26	971.83	884.70	649.34	1774.07	1163.86	990.15	786.06	585.30	1387.08	841.79	950.34	1057.13	923.84	1239.28	1017.38	828.26	774.91	1212.97	534.92	766.99	1012.30	623.05	518.17	785.97	503.24	858.36	645.16	1038.96	828.92	746.63	790.03	773.12	538.45	643.10	693.36	865.32	669.18	1106.28	802.80	942.15	1108.65	1155.54	793.62	1065.13	808.63	969.79	803.17	964.84	598	1054.3	988.1	1099.89	736.51	771.16	1037.6	819.12	663.51	682.29	1273.46	695.49	741.36	871.59	496.3	1111.96	831.77	1078.39	1191.74	1005.19	1104.54	954.39	594.75	786	1030.63	1163.2	898.27	346.72	588.7	1472.63	721.47	990.25	722.76	646.73	987.07	1210.79	930.73	1019.68	1131.43	826.7	930.84	1047.45	1183.99	1172.9
"ILMN_1651727"	111.32	96.00	101.18	106.17	110.45	100.26	93.52	102.40	101.50	85.82	83.08	102.79	97.62	96.64	97.63	97.83	90.32	101.31	99.10	92.76	112.24	114.64	68.03	93.26	93.03	108.52	105.14	94.06	82.91	97.46	97.17	86.31	113.74	76.98	101.47	91.17	90.93	89.97	92.07	81.71	103.86	104.23	94.15	93.96	96.64	93.69	119.01	92.85	100.38	97.58	104.95	116.84	89.28	84.11	81.28	110.14	97.37	96.10	95.65	86.53	95.76	88.56	91.56	92.54	98.19	88.16	94.97	95.72	93.92	98.09	94.74	140.95	95.69	94.77	82.25	105.30	116.23	93.05	115.08	88.85	97.00	98.46	87.39	88.64	109.39	90.83	109.88	83.01	85.59	99.89	99.02	110.11	87.22	97.91	66.27	99.87	94.20	102.26	87.18	101.97	105.26	95.00	79.82	97.76	76.67	97.75	88.11	86.11	96.08	95.11	84.75	87.61	88.73	96.31	95.51	93.53	88.71	93.33	102.4	101.64	94.37	91.43	77.28	96.04	103.23	81.67	91.15	87.74	87.97	102.79	97.41	96.82	100.58	106.21	122.65	111.14	97.22	94.74	120.35	86.35	91.45	97.41	89.49	94.63	92.53	75.52	90.72	100.77	108.74	85.39	100.39	108.7	99.19	93.22	114.06	88.22	99.96	102.2	106.5	90.04	80.5	93.27	82.22	92.81	97.77	96.33	90.49
"ILMN_1651735"	2600.10	3532.29	2491.36	3250.17	2015.22	2811.32	2152.64	1012.86	4246.42	1782.69	1044.23	2937.48	2832.09	3345.32	2159.95	1320.93	2231.59	1090.05	2351.60	2035.95	1838.87	1510.47	1939.09	3217.13	1881.55	1198.52	2082.31	2521.93	1768.05	1529.99	2045.73	2797.57	2539.98	3021.80	3928.10	2531.90	1129.05	4169.87	1473.68	2170.53	1784.80	1899.44	1682.58	2208.64	762.01	1870.88	3010.21	2368.16	2605.80	2663.27	2948.26	1400.95	1354.86	2662.81	1924.04	1323.67	1963.59	2996.65	2465.75	2484.87	3331.03	2390.74	2706.95	1832.71	2054.69	1917.06	4281.71	1669.90	2033.31	3473.24	1872.52	1204.18	2671.01	2907.69	1851.23	1550.19	1885.81	2352.06	2628.37	4037.70	2629.35	2636.58	1410.31	1675.73	3507.84	3093.70	2225.00	2842.50	3787.61	1876.35	1827.62	2160.04	1887.17	1649.93	2877.84	1574.44	2408.23	1321.67	1538.42	1344.30	3339.85	2276.80	2237.74	2416.02	2035.35	2163.38	1590.53	1333.89	3730.59	2116.82	2096.72	2255.11	2162.38	2006.98	1926.22	2765.19	2636.84	2071.78	3677.75	2727.44	2119.11	2255.35	2060.62	2284.06	1903.94	2275.3	2513.66	2349.4	2677.43	2127.98	1985.56	1778.66	1729.01	1773.28	1526.22	2501.6	2065.17	2074.5	2297.71	2693.46	2300.73	2677.06	2237.26	2212.68	2083.44	2307.37	1558.42	2079.26	2335.35	2457.91	2164.32	1518.99	2654.05	1646.44	2075.3	1862.99	2016.28	2168.06	2434.77	2240.69	2063.48	3154.46	2299.53	1634.34	2369.88	2240.97	1918.54
"ILMN_1651737"	102.96	122.60	102.99	104.52	270.00	100.96	120.95	108.67	97.69	115.31	90.52	108.83	122.86	112.98	107.66	110.32	101.61	110.56	141.39	118.54	138.70	153.27	118.00	111.64	104.05	96.40	95.97	114.21	153.21	108.83	116.08	96.04	102.93	160.08	116.97	200.91	108.06	86.91	102.44	99.82	97.24	135.43	106.35	81.60	129.06	85.57	90.93	134.44	99.46	171.42	144.27	89.84	86.78	117.37	122.01	94.09	102.40	204.41	110.72	108.25	106.91	101.69	118.06	100.92	107.52	181.30	112.85	110.86	93.72	113.70	105.82	122.34	101.58	105.71	111.00	90.67	125.90	85.26	118.49	148.86	94.15	107.89	123.68	101.56	128.88	101.15	103.54	107.91	207.30	104.57	107.99	114.47	109.39	111.41	107.03	97.41	95.93	115.13	131.65	110.24	112.09	98.91	94.11	90.56	149.45	131.13	100.26	107.09	103.53	121.86	150.43	104.43	109.53	119.78	111.64	100.79	105.05	144.12	101.8	108.92	120.18	108.71	99.56	100.43	125.52	100.23	111.73	130.72	95.19	123	100.33	105.33	109.21	104.02	94.47	108.78	108.18	108.44	115.59	108.68	106.33	101.66	88.76	112.22	121.72	127.09	116.9	123.33	75	132.43	115.54	140.3	122.25	95.97	108.67	111.17	121.99	118.63	111.7	94.38	107.05	78.93	103.1	153.91	121.81	114.27	112.09
"ILMN_1651741"	129.50	121.33	112.17	119.71	129.63	118.11	118.55	116.87	129.29	131.00	122.96	136.27	117.66	117.71	114.30	125.49	126.41	132.44	138.80	126.36	129.37	123.98	170.09	142.43	133.65	135.85	115.74	131.15	109.28	118.52	125.80	133.74	118.86	118.75	130.00	126.58	119.82	129.42	108.00	117.30	107.70	125.38	125.49	124.06	118.45	108.89	120.58	112.44	118.55	128.44	134.56	122.04	148.20	126.71	133.89	128.67	117.73	115.91	131.38	124.26	112.69	135.69	107.04	125.85	147.08	131.33	127.01	112.40	126.50	147.41	132.21	106.78	107.56	115.92	131.45	129.95	127.07	122.88	117.06	128.58	101.22	142.01	122.11	121.49	149.47	123.84	113.96	133.91	126.47	131.47	134.39	109.08	120.40	124.48	132.70	128.65	134.51	115.50	111.10	119.47	115.04	104.49	108.30	113.86	139.87	128.74	122.27	117.58	110.38	120.45	121.60	143.84	123.32	132.12	104.00	145.79	116.16	114.08	114.39	137.34	133.39	121.61	107.07	145.35	125.86	126.84	153.61	142.56	119.17	121.11	142.52	120.81	126.93	144.08	163.6	123.25	124.75	128.98	129.36	129.58	110.33	111.74	130.91	132.39	142.47	121.89	166.56	116.24	116.95	131.03	115.23	105.29	121.32	111.84	111.66	131.36	123.24	140.22	133.73	110.61	134.92	116.14	92.58	149.44	135.44	121.41	149.92
"ILMN_1651745"	120.69	132.91	127.25	139.19	113.65	197.24	261.26	127.18	210.78	224.72	120.42	116.78	177.60	131.96	126.28	135.70	140.83	133.73	219.53	109.45	378.87	130.85	247.58	323.09	128.75	120.22	132.80	124.34	115.07	127.69	142.90	149.27	143.92	132.58	247.78	347.42	115.28	116.81	123.55	123.20	120.04	135.53	139.83	142.14	125.33	116.37	145.82	156.85	119.43	136.31	107.43	171.56	158.38	205.57	170.29	146.60	146.36	117.49	117.50	124.74	158.54	187.35	147.44	120.35	150.74	147.64	136.61	109.16	124.88	132.03	132.65	216.15	108.61	116.12	326.33	106.63	132.53	111.95	140.17	328.12	118.25	127.88	159.73	140.67	115.53	122.32	140.93	91.25	340.28	179.46	190.19	119.52	148.10	102.39	162.91	124.32	107.09	164.93	130.95	112.40	112.19	120.65	306.76	257.37	120.60	149.66	127.28	106.98	112.47	103.55	272.79	140.42	220.82	114.45	150.03	182.04	164.82	180.22	255.12	117.85	131.15	191.28	184.43	271	273.46	189.39	153.98	162.66	166.4	156.92	144.93	158.38	163.44	325.82	246.29	209.78	251.01	161.09	206.62	183.76	197.11	183.09	250.53	329.56	186	166.94	146.56	200.94	211.04	220.52	203.67	134.66	145.39	135.33	286.36	162	227.15	463.15	305.57	181.97	213.96	184.64	141.03	286.89	271.43	176.58	271.74
"ILMN_1651752"	152.05	130.56	145.82	133.61	155.10	151.56	135.26	138.48	151.71	137.93	133.57	159.03	167.88	156.47	140.27	133.93	138.09	126.77	157.14	150.69	145.14	135.47	170.11	152.70	137.97	131.22	171.04	135.97	152.54	127.40	156.26	154.86	136.95	143.39	142.79	147.32	134.64	141.86	136.69	133.17	153.16	128.66	121.80	139.72	133.62	153.61	144.58	160.11	141.40	154.08	176.26	145.89	144.04	136.98	136.57	164.64	135.75	142.55	137.78	138.52	153.91	124.51	149.63	116.64	128.46	171.94	123.99	143.78	156.02	150.33	163.13	117.49	162.74	159.30	151.39	147.71	118.91	147.93	124.18	154.30	131.92	142.69	142.69	143.80	161.13	160.25	129.91	144.96	145.71	136.52	132.10	133.81	127.68	134.08	134.06	151.19	141.75	149.35	125.86	115.23	158.95	153.81	167.38	118.43	136.58	137.11	129.67	125.30	129.15	147.74	192.78	158.57	136.03	152.41	166.83	132.49	172.21	153.81	127.76	170.94	151.68	152.74	223.16	153.89	195.25	163.84	202.32	140.67	136.18	148.78	156.93	166.88	171.09	156.67	196.48	155.88	142.13	152.85	157.75	123.63	141.47	153.56	170.61	139.24	154.14	145.47	139.48	141.4	146.36	149.17	125.82	191.87	169.47	149.73	150.13	162.74	229.3	199.89	156.34	112.62	148.04	126.46	163.31	168.93	145.23	163.62	175.41
"ILMN_1651758"	117.27	106.16	93.53	89.24	112.85	103.17	100.94	97.17	109.87	107.22	105.89	109.20	92.13	95.82	116.69	109.26	103.75	107.69	102.30	100.87	108.50	101.38	100.96	100.73	102.97	89.99	100.45	98.78	85.76	111.75	92.17	105.79	93.96	104.28	102.91	115.20	107.82	106.09	105.91	101.60	89.82	96.25	106.76	106.05	113.90	97.03	103.61	100.72	86.90	94.05	106.54	107.76	101.77	102.82	103.15	107.36	99.29	105.22	120.24	100.52	115.08	108.15	101.25	85.23	98.12	104.04	106.39	94.39	87.77	99.98	99.71	92.24	98.74	104.06	97.60	108.95	95.01	106.20	91.36	105.95	91.11	104.06	106.54	83.57	92.84	93.97	110.78	109.88	108.19	95.20	95.00	114.40	91.98	103.67	97.00	88.48	97.33	106.84	92.70	112.45	118.70	95.40	104.16	106.04	104.05	103.68	101.63	96.29	93.65	95.24	105.53	96.27	90.92	116.91	97.30	109.6	102.24	100.2	106.13	100.65	108.38	96.06	99.58	92.15	134.69	98.12	99.35	98.57	96.08	101.03	102.25	123.26	100.71	103.14	99.1	103.63	122.17	112.91	88.9	105.59	110.21	119.45	100.09	115	119.82	102.58	104.69	107.44	96.41	96.32	101.19	86.98	101.81	106.4	96.8	103.94	88.88	114.43	111.77	103.24	97.43	97.74	111.31	101.84	102.67	85.01	103.87
"ILMN_1651760"	106.15	97.29	89.12	84.78	106.62	107.50	123.62	115.53	92.14	96.17	98.06	106.05	98.40	121.15	112.91	106.51	99.00	113.99	96.37	106.08	111.78	134.54	111.05	106.96	88.42	99.85	110.43	113.04	103.28	115.50	108.31	101.17	92.05	99.06	108.53	90.69	89.52	98.48	108.42	93.10	93.91	99.99	87.00	103.59	118.40	113.57	104.58	97.09	117.69	101.43	106.39	103.44	88.73	99.81	112.76	98.22	91.65	96.15	112.72	101.65	102.32	80.11	87.46	102.17	94.81	114.40	106.02	98.78	100.38	94.13	106.42	98.26	120.90	113.90	125.81	117.79	94.60	91.09	112.72	104.92	102.88	99.74	88.87	109.61	107.76	112.26	116.40	100.89	97.02	95.28	102.45	105.19	93.04	100.60	93.10	106.18	114.48	97.90	95.13	85.76	97.84	101.74	115.53	96.48	94.91	104.58	123.31	96.13	116.47	82.69	95.99	104.07	95.79	104.52	76.78	90.3	105.84	118.6	94.57	90.03	93.76	107.19	101	97.97	90.22	91.84	100.18	95.99	91.56	99.79	131.8	112.02	95.84	113.63	102.58	97.1	81.85	89.98	130.22	102.37	113.43	91.33	106.98	100.7	94.56	94.68	99.65	104.22	99.27	95.29	86.85	95.75	98.77	106.13	100.8	82.05	102.85	86.77	111.11	105.22	109.7	85.47	105.42	86.67	84.22	97.51	94.18
"ILMN_1651763"	85.09	88.77	104.53	102.65	99.34	84.65	92.35	108.58	81.73	78.88	150.72	79.49	77.50	104.92	84.60	199.64	87.18	95.57	91.11	85.06	84.91	85.38	94.64	96.80	93.13	88.64	90.44	97.45	85.70	92.01	89.93	88.67	90.86	91.06	87.80	84.62	93.94	96.17	90.10	92.35	90.29	251.94	77.34	91.17	85.25	87.43	64.76	102.20	91.71	86.00	74.45	130.56	92.51	76.34	76.33	95.86	78.91	69.27	90.51	83.82	95.26	87.75	87.37	183.61	85.01	95.18	86.11	97.14	91.96	94.53	95.60	94.83	74.61	94.50	103.29	96.69	99.77	71.75	98.29	71.46	85.78	101.99	72.57	113.12	107.23	80.23	85.93	75.24	78.40	82.84	122.91	87.14	91.37	87.39	96.20	121.19	94.64	152.51	87.30	94.69	86.12	100.08	82.70	83.79	88.51	82.67	73.19	108.23	179.94	88.56	82.82	106.61	88.25	112.46	72.89	104.96	88.81	105.62	98.72	87.91	86.27	87.42	81	95.51	82.59	105.51	94.94	120.8	74.92	73.45	87.06	89.87	76.85	90.94	84.22	80.94	85.14	166.15	90.59	94.76	80.85	88.91	87.6	92.44	82.56	89.55	93.9	93.58	91.85	92.34	85.71	98.7	95.71	92.14	85.51	89.03	102.26	83.5	75	114.06	109.82	87.81	88.57	114.74	82.48	99.79	82.4
"ILMN_1651767"	138.60	154.53	214.99	176.50	149.47	183.68	260.44	187.28	182.43	185.03	133.22	170.31	150.62	222.05	172.05	148.25	244.02	170.78	126.45	217.72	275.92	212.26	145.79	130.08	191.34	221.44	180.45	186.38	203.02	182.92	166.47	134.25	170.38	215.18	140.55	182.69	191.16	150.02	320.42	181.67	151.21	166.06	148.91	158.26	176.86	187.25	179.79	179.04	278.26	162.74	190.71	162.96	162.12	153.13	168.34	141.86	155.23	142.36	199.89	159.67	142.76	212.05	181.12	135.64	164.67	165.14	221.41	211.69	216.90	148.31	197.06	194.79	211.83	257.55	212.10	250.54	211.23	195.94	171.84	169.42	169.15	268.03	186.30	190.61	150.45	159.33	166.24	176.20	192.08	211.35	187.84	185.66	168.29	140.74	168.97	139.56	150.00	197.60	198.79	129.91	154.08	200.94	189.02	168.26	240.17	215.51	157.49	147.20	179.56	174.51	175.26	182.19	151.81	196.54	165.41	170.46	129.07	158.17	109.28	181.18	173.68	188.76	161.76	178.63	128.43	148.72	124.97	182.03	178.07	167.33	215.65	227.57	187.51	133.65	159.29	208.59	182.69	164.71	134.51	173.94	185.81	143.87	150.97	137.67	129.37	209.89	157.07	186.82	199.58	184.53	139.19	118.63	190.85	200.25	113.24	158.24	143.56	177.07	175.99	152.62	139.09	167.32	260.38	143.09	136.06	152.4	138.06
"ILMN_1651769"	208.87	147.95	240.89	163.16	226.90	215.25	148.52	238.77	176.48	189.35	243.59	192.02	171.64	158.81	191.53	216.53	137.41	229.39	167.42	211.64	140.94	205.64	128.08	192.47	213.12	180.88	138.97	196.61	157.49	253.27	172.57	207.38	169.60	148.91	205.88	211.01	175.60	223.96	203.70	185.10	222.47	190.47	249.07	259.63	163.57	162.57	143.69	153.84	239.73	203.19	197.88	255.91	142.83	154.18	128.93	166.69	167.49	214.00	174.56	178.47	153.34	178.91	240.52	228.23	142.59	169.21	187.34	186.55	244.28	162.26	205.85	152.34	241.55	181.55	133.94	185.79	158.05	167.10	173.09	171.61	192.34	172.68	210.78	176.68	158.47	225.25	177.70	181.73	176.53	169.21	208.10	197.57	184.56	199.29	176.99	158.30	146.76	204.65	174.50	278.18	165.48	216.37	183.24	184.49	225.17	181.89	179.94	193.90	173.69	183.88	154.97	221.37	160.71	178.76	128.18	190.69	183.4	209.47	191.06	158.36	209.63	170.32	177.09	123.53	189.7	183.62	161.22	154.88	203.09	159.04	192.71	183.09	169.29	170.44	141.74	155.09	176.33	198.57	237.96	128.7	165.18	165.71	154.39	140.18	188.83	132.14	142.72	129.93	141.39	167.65	156.03	233.38	162.3	212.79	126.8	226.3	126.2	149.47	184.57	174.25	165.97	180.84	160.74	136.09	163.11	150.31	133.81
"ILMN_1651771"	108.98	98.06	93.73	112.23	103.67	100.56	101.15	103.60	101.86	111.06	108.81	113.56	109.04	119.89	90.74	108.92	105.78	114.69	107.39	114.06	103.70	102.66	113.13	89.21	115.50	93.96	117.11	114.60	109.54	106.76	113.26	113.91	105.15	108.49	112.16	104.47	110.09	114.77	108.36	104.81	102.46	101.03	98.44	100.43	102.68	115.60	111.74	101.33	102.20	99.18	106.19	98.37	96.22	102.59	105.82	106.11	94.91	101.22	102.95	107.36	117.90	100.91	106.81	84.11	101.99	115.44	93.24	98.45	104.09	109.39	101.73	105.25	117.73	103.55	96.36	115.40	106.65	95.59	96.33	102.06	93.63	104.98	104.44	110.61	102.85	105.82	104.45	96.74	115.45	90.57	91.70	112.15	96.92	118.86	102.66	113.31	100.61	110.80	106.04	103.22	116.98	102.36	107.84	103.73	96.82	94.15	118.93	96.28	100.64	108.93	89.67	101.55	118.68	102.14	99.19	112.27	110.74	104.84	108.06	113.71	113.93	86.58	139.95	96.05	100.89	92.64	113.29	97.67	102.89	107.56	119.67	109.02	112.09	105.77	125.07	121.07	99.53	102.96	110.82	107	94.96	119.98	82.68	109.61	104.85	107.8	96.87	95.9	98.43	105.45	102.38	109.87	92.73	101.04	97.88	119.72	94.52	134.31	94.9	95.83	103.5	112.73	102.3	106.78	109.79	117.69	96
"ILMN_1651776"	140.19	160.95	212.14	167.12	188.03	158.82	353.61	241.38	212.90	142.45	142.44	145.82	156.87	140.50	139.55	164.61	197.83	149.74	134.68	188.34	331.24	155.10	122.92	146.89	120.65	132.27	245.68	143.16	231.60	192.29	183.48	153.34	228.68	188.11	145.53	162.23	223.10	141.61	156.59	161.32	244.25	241.61	161.60	154.32	148.27	151.82	158.20	181.48	150.94	209.92	146.61	156.49	201.19	218.36	120.54	154.24	150.76	158.79	125.56	156.09	235.86	227.42	141.52	181.00	134.53	195.11	149.41	260.53	154.57	121.40	161.02	267.76	174.48	172.91	113.96	176.61	185.54	211.60	218.83	158.64	197.40	200.09	142.68	184.45	124.25	126.90	161.33	124.42	193.07	133.65	229.61	202.67	213.86	141.61	158.93	221.11	155.17	148.37	242.89	138.81	120.60	173.60	129.24	173.60	124.42	167.09	156.99	134.66	176.33	130.65	169.72	224.58	157.92	270.31	165.14	150.79	132.94	188.06	185.07	183.38	163.82	232.64	188.16	172.19	223.87	181.65	165.81	154.49	189.17	226.48	206.37	245.53	228.28	136.5	132.07	231.27	165.07	138.32	121.49	160.59	195.45	173.28	113.45	152.72	158.32	261.16	183.72	196.54	182.57	176.72	116.44	135.6	229.52	180.38	132.01	193.1	183.52	191.45	175.54	180.7	190.26	164.04	383.75	219.03	211.02	184.49	197.51
"ILMN_1651787"	126.10	115.31	124.37	124.50	110.53	122.55	110.36	119.72	119.38	124.49	127.51	121.88	113.65	122.52	123.35	100.71	121.72	114.91	115.53	99.11	99.32	110.61	95.20	106.24	114.79	129.21	112.32	110.30	112.53	106.81	115.10	109.26	106.81	108.00	99.12	103.88	122.81	119.27	116.17	116.59	113.22	108.45	119.92	108.45	115.32	114.90	93.18	96.09	108.04	120.63	105.17	116.07	118.05	112.88	102.15	96.61	111.04	115.65	103.96	111.20	100.77	103.40	105.64	98.89	104.73	102.22	119.46	111.15	135.45	113.27	113.35	105.47	111.75	112.51	102.65	101.91	110.22	102.91	118.82	104.91	107.34	110.30	115.97	115.99	117.25	112.68	109.15	128.53	109.26	121.07	91.19	108.74	123.04	120.78	94.16	101.95	103.58	98.84	104.95	99.54	107.46	104.58	111.36	97.34	116.48	117.87	100.61	107.04	117.39	96.68	110.46	107.69	113.61	120.61	97.42	123.1	105.01	105.5	96.68	107.12	108.83	97.27	112.67	106.86	88.96	105.52	112.24	104.93	114.12	113.77	111.02	113.91	105.48	101.93	103.6	99.94	96.26	114.83	103.91	98.04	108.91	104.12	108.25	101.97	97.99	102.8	110.4	95.06	95	96.85	114.9	138.49	110.69	104.31	105.96	105.22	113.19	108.64	106.17	100.23	105.95	92.59	91.13	131.75	116.06	98.68	115.27
[truncated: 54,597,164 more chars]
