# Supplementary material for: High expression of PARD3 predicts poor prognosis in hepatocellular carcinoma
Source: Sci Rep. 2021 May 26;11:11078. doi: 10.1038/s41598-021-90507-w (PMC8154901; doi:10.1038/s41598-021-90507-w)
Supplement: Supplementary file 10 — Supplementary Information 10. [file 41598_2021_90507_MOESM10_ESM.txt]

!Series_title	"Gene expression profiling of chronic hepatitis B induced HCC and adjacent-normal tissues"
!Series_geo_accession	"GSE121248"
!Series_status	"Public on Oct 16 2018"
!Series_submission_date	"Oct 15 2018"
!Series_last_update_date	"Mar 25 2019"
!Series_pubmed_id	"17975138"
!Series_summary	"Differential gene expression analysis between chronic hepatitis B induced HCC and adjacent Normal tissues using Affymetrix gene arrays. "
!Series_overall_design	"Tissues from chronic hepatitis B induced HCC and their adjacent Normal tissues were isolated and total RNA was extracted for Affymetrix gene microarray analysis."
!Series_type	"Expression profiling by array"
!Series_contributor	"Kam,M,Hui"
!Series_sample_id	"GSM3428716 GSM3428717 GSM3428718 GSM3428719 GSM3428720 GSM3428721 GSM3428722 GSM3428723 GSM3428724 GSM3428725 GSM3428726 GSM3428727 GSM3428728 GSM3428729 GSM3428730 GSM3428731 GSM3428732 GSM3428733 GSM3428734 GSM3428735 GSM3428736 GSM3428737 GSM3428738 GSM3428739 GSM3428740 GSM3428741 GSM3428742 GSM3428743 GSM3428744 GSM3428745 GSM3428746 GSM3428747 GSM3428748 GSM3428749 GSM3428750 GSM3428751 GSM3428752 GSM3428753 GSM3428754 GSM3428755 GSM3428756 GSM3428757 GSM3428758 GSM3428759 GSM3428760 GSM3428761 GSM3428762 GSM3428763 GSM3428764 GSM3428765 GSM3428766 GSM3428767 GSM3428768 GSM3428769 GSM3428770 GSM3428771 GSM3428772 GSM3428773 GSM3428774 GSM3428775 GSM3428776 GSM3428777 GSM3428778 GSM3428779 GSM3428780 GSM3428781 GSM3428782 GSM3428783 GSM3428784 GSM3428785 GSM3428786 GSM3428787 GSM3428788 GSM3428789 GSM3428790 GSM3428791 GSM3428792 GSM3428793 GSM3428794 GSM3428795 GSM3428796 GSM3428797 GSM3428798 GSM3428799 GSM3428800 GSM3428801 GSM3428802 GSM3428803 GSM3428804 GSM3428805 GSM3428806 GSM3428807 GSM3428808 GSM3428809 GSM3428810 GSM3428811 GSM3428812 GSM3428813 GSM3428814 GSM3428815 GSM3428816 GSM3428817 GSM3428818 GSM3428819 GSM3428820 GSM3428821 GSM3428822 "
!Series_contact_name	"Kam,,Hui"
!Series_contact_email	"cmrhkm@nccs.com.sg"
!Series_contact_institute	"National Cancer Centre Singapore"
!Series_contact_address	"11 Hospital Drive"
!Series_contact_city	"Singapore"
!Series_contact_zip/postal_code	"169610"
!Series_contact_country	"Singapore"
!Series_supplementary_file	"ftp://ftp.ncbi.nlm.nih.gov/geo/series/GSE121nnn/GSE121248/suppl/GSE121248_RAW.tar"
!Series_platform_id	"GPL570"
!Series_platform_taxid	"9606"
!Series_sample_taxid	"9606"
!Series_relation	"BioProject: https://www.ncbi.nlm.nih.gov/bioproject/PRJNA496477"

!Sample_title	"Tumor (HCC 17T)"	"Tumor (HCC 32T)"	"Tumor (HCC 37T)"	"Tumor (HCC 38T)"	"Tumor (HCC 40T)"	"Tumor (HCC 42T)"	"Tumor (HCC 43T)"	"Tumor (HCC 44T)"	"Tumor (HCC 45T)"	"Tumor (HCC 53T)"	"Tumor (HCC 54T)"	"Tumor (HCC 55T)"	"Tumor (HCC 56T)"	"Tumor (HCC 60T)"	"Tumor (HCC 62T)"	"Tumor (HCC 64T)"	"Tumor (HCC 65T)"	"Tumor (HCC 66T)"	"Tumor (HCC 67T)"	"Tumor (HCC 68T)"	"Tumor (HCC 71T)"	"Tumor (HCC 72T)"	"Tumor (HCC 73T)"	"Tumor (HCC 75T)"	"Tumor (HCC 77T)"	"Tumor (HCC 78T)"	"Tumor (HCC 79T)"	"Tumor (HCC 80T)"	"Tumor (HCC 81T)"	"Tumor (HCC 82T)"	"Tumor (HCC 83T)"	"Tumor (HCC 84T)"	"Tumor (HCC 85T)"	"Tumor (HCC 87T)"	"Tumor (HCC 88T)"	"Tumor (HCC 89T)"	"Tumor (HCC 92T)"	"Tumor (HCC 93T)"	"Tumor (HCC 95T)"	"Tumor (HCC 97T)"	"Tumor (HCC 101T)"	"Tumor (HCC 102T)"	"Tumor (HCC 104T)"	"Tumor (HCC 106T)"	"Tumor (HCC 107T)"	"Tumor (HCC 108T)"	"Tumor (HCC 126T)"	"Tumor (HCC 127T)"	"Tumor (HCC 132T)"	"Tumor (HCC 133T)"	"Tumor (HCC 146T)"	"Tumor (HCC 152T)"	"Tumor (HCC 154T)"	"Tumor (HCC 157T)"	"Tumor (HCC 162T)"	"Tumor (HCC 165T)"	"Tumor (HCC 166T)"	"Tumor (HCC 167T)"	"Tumor (HCC 168T)"	"Tumor (HCC 169T)"	"Tumor (HCC 170T)"	"Tumor (HCC 171T)"	"Tumor (HCC 172T)"	"Tumor (HCC 173T)"	"Tumor (HCC 174T)"	"Tumor (HCC 175T)"	"Tumor (HCC 176T)"	"Tumor (HCC 177T)"	"Tumor (HCC 178T)"	"Tumor (HCC 179T)"	"Adjacent Normal (HCC 53N)"	"Adjacent Normal (HCC 56N)"	"Adjacent Normal (HCC 60N)"	"Adjacent Normal (HCC 62N)"	"Adjacent Normal (HCC 64N)"	"Adjacent Normal (HCC 65N)"	"Adjacent Normal (HCC 66N)"	"Adjacent Normal (HCC 67N)"	"Adjacent Normal (HCC 68N)"	"Adjacent Normal (HCC 71N)"	"Adjacent Normal (HCC 72N)"	"Adjacent Normal (HCC 73N)"	"Adjacent Normal (HCC 75N)"	"Adjacent Normal (HCC 77N)"	"Adjacent Normal (HCC 78N)"	"Adjacent Normal (HCC 79N)"	"Adjacent Normal (HCC 80N)"	"Adjacent Normal (HCC 81N)"	"Adjacent Normal (HCC 82N)"	"Adjacent Normal (HCC 83N)"	"Adjacent Normal (HCC 84N)"	"Adjacent Normal (HCC 85N)"	"Adjacent Normal (HCC 162N)"	"Adjacent Normal (HCC 165N)"	"Adjacent Normal (HCC 166N)"	"Adjacent Normal (HCC 167N)"	"Adjacent Normal (HCC 168N)"	"Adjacent Normal (HCC 169N)"	"Adjacent Normal (HCC 170N)"	"Adjacent Normal (HCC 171N)"	"Adjacent Normal (HCC 172N)"	"Adjacent Normal (HCC 173N)"	"Adjacent Normal (HCC 174N)"	"Adjacent Normal (HCC 175N)"	"Adjacent Normal (HCC 176N)"	"Adjacent Normal (HCC 177N)"	"Adjacent Normal (HCC 178N)"
!Sample_geo_accession	"GSM3428716"	"GSM3428717"	"GSM3428718"	"GSM3428719"	"GSM3428720"	"GSM3428721"	"GSM3428722"	"GSM3428723"	"GSM3428724"	"GSM3428725"	"GSM3428726"	"GSM3428727"	"GSM3428728"	"GSM3428729"	"GSM3428730"	"GSM3428731"	"GSM3428732"	"GSM3428733"	"GSM3428734"	"GSM3428735"	"GSM3428736"	"GSM3428737"	"GSM3428738"	"GSM3428739"	"GSM3428740"	"GSM3428741"	"GSM3428742"	"GSM3428743"	"GSM3428744"	"GSM3428745"	"GSM3428746"	"GSM3428747"	"GSM3428748"	"GSM3428749"	"GSM3428750"	"GSM3428751"	"GSM3428752"	"GSM3428753"	"GSM3428754"	"GSM3428755"	"GSM3428756"	"GSM3428757"	"GSM3428758"	"GSM3428759"	"GSM3428760"	"GSM3428761"	"GSM3428762"	"GSM3428763"	"GSM3428764"	"GSM3428765"	"GSM3428766"	"GSM3428767"	"GSM3428768"	"GSM3428769"	"GSM3428770"	"GSM3428771"	"GSM3428772"	"GSM3428773"	"GSM3428774"	"GSM3428775"	"GSM3428776"	"GSM3428777"	"GSM3428778"	"GSM3428779"	"GSM3428780"	"GSM3428781"	"GSM3428782"	"GSM3428783"	"GSM3428784"	"GSM3428785"	"GSM3428786"	"GSM3428787"	"GSM3428788"	"GSM3428789"	"GSM3428790"	"GSM3428791"	"GSM3428792"	"GSM3428793"	"GSM3428794"	"GSM3428795"	"GSM3428796"	"GSM3428797"	"GSM3428798"	"GSM3428799"	"GSM3428800"	"GSM3428801"	"GSM3428802"	"GSM3428803"	"GSM3428804"	"GSM3428805"	"GSM3428806"	"GSM3428807"	"GSM3428808"	"GSM3428809"	"GSM3428810"	"GSM3428811"	"GSM3428812"	"GSM3428813"	"GSM3428814"	"GSM3428815"	"GSM3428816"	"GSM3428817"	"GSM3428818"	"GSM3428819"	"GSM3428820"	"GSM3428821"	"GSM3428822"
!Sample_status	"Public on Oct 16 2018"	"Public on Oct 16 2018"	"Public on Oct 16 2018"	"Public on Oct 16 2018"	"Public on Oct 16 2018"	"Public on Oct 16 2018"	"Public on Oct 16 2018"	"Public on Oct 16 2018"	"Public on Oct 16 2018"	"Public on Oct 16 2018"	"Public on Oct 16 2018"	"Public on Oct 16 2018"	"Public on Oct 16 2018"	"Public on Oct 16 2018"	"Public on Oct 16 2018"	"Public on Oct 16 2018"	"Public on Oct 16 2018"	"Public on Oct 16 2018"	"Public on Oct 16 2018"	"Public on Oct 16 2018"	"Public on Oct 16 2018"	"Public on Oct 16 2018"	"Public on Oct 16 2018"	"Public on Oct 16 2018"	"Public on Oct 16 2018"	"Public on Oct 16 2018"	"Public on Oct 16 2018"	"Public on Oct 16 2018"	"Public on Oct 16 2018"	"Public on Oct 16 2018"	"Public on Oct 16 2018"	"Public on Oct 16 2018"	"Public on Oct 16 2018"	"Public on Oct 16 2018"	"Public on Oct 16 2018"	"Public on Oct 16 2018"	"Public on Oct 16 2018"	"Public on Oct 16 2018"	"Public on Oct 16 2018"	"Public on Oct 16 2018"	"Public on Oct 16 2018"	"Public on Oct 16 2018"	"Public on Oct 16 2018"	"Public on Oct 16 2018"	"Public on Oct 16 2018"	"Public on Oct 16 2018"	"Public on Oct 16 2018"	"Public on Oct 16 2018"	"Public on Oct 16 2018"	"Public on Oct 16 2018"	"Public on Oct 16 2018"	"Public on Oct 16 2018"	"Public on Oct 16 2018"	"Public on Oct 16 2018"	"Public on Oct 16 2018"	"Public on Oct 16 2018"	"Public on Oct 16 2018"	"Public on Oct 16 2018"	"Public on Oct 16 2018"	"Public on Oct 16 2018"	"Public on Oct 16 2018"	"Public on Oct 16 2018"	"Public on Oct 16 2018"	"Public on Oct 16 2018"	"Public on Oct 16 2018"	"Public on Oct 16 2018"	"Public on Oct 16 2018"	"Public on Oct 16 2018"	"Public on Oct 16 2018"	"Public on Oct 16 2018"	"Public on Oct 16 2018"	"Public on Oct 16 2018"	"Public on Oct 16 2018"	"Public on Oct 16 2018"	"Public on Oct 16 2018"	"Public on Oct 16 2018"	"Public on Oct 16 2018"	"Public on Oct 16 2018"	"Public on Oct 16 2018"	"Public on Oct 16 2018"	"Public on Oct 16 2018"	"Public on Oct 16 2018"	"Public on Oct 16 2018"	"Public on Oct 16 2018"	"Public on Oct 16 2018"	"Public on Oct 16 2018"	"Public on Oct 16 2018"	"Public on Oct 16 2018"	"Public on Oct 16 2018"	"Public on Oct 16 2018"	"Public on Oct 16 2018"	"Public on Oct 16 2018"	"Public on Oct 16 2018"	"Public on Oct 16 2018"	"Public on Oct 16 2018"	"Public on Oct 16 2018"	"Public on Oct 16 2018"	"Public on Oct 16 2018"	"Public on Oct 16 2018"	"Public on Oct 16 2018"	"Public on Oct 16 2018"	"Public on Oct 16 2018"	"Public on Oct 16 2018"	"Public on Oct 16 2018"	"Public on Oct 16 2018"	"Public on Oct 16 2018"	"Public on Oct 16 2018"
!Sample_submission_date	"Oct 15 2018"	"Oct 15 2018"	"Oct 15 2018"	"Oct 15 2018"	"Oct 15 2018"	"Oct 15 2018"	"Oct 15 2018"	"Oct 15 2018"	"Oct 15 2018"	"Oct 15 2018"	"Oct 15 2018"	"Oct 15 2018"	"Oct 15 2018"	"Oct 15 2018"	"Oct 15 2018"	"Oct 15 2018"	"Oct 15 2018"	"Oct 15 2018"	"Oct 15 2018"	"Oct 15 2018"	"Oct 15 2018"	"Oct 15 2018"	"Oct 15 2018"	"Oct 15 2018"	"Oct 15 2018"	"Oct 15 2018"	"Oct 15 2018"	"Oct 15 2018"	"Oct 15 2018"	"Oct 15 2018"	"Oct 15 2018"	"Oct 15 2018"	"Oct 15 2018"	"Oct 15 2018"	"Oct 15 2018"	"Oct 15 2018"	"Oct 15 2018"	"Oct 15 2018"	"Oct 15 2018"	"Oct 15 2018"	"Oct 15 2018"	"Oct 15 2018"	"Oct 15 2018"	"Oct 15 2018"	"Oct 15 2018"	"Oct 15 2018"	"Oct 15 2018"	"Oct 15 2018"	"Oct 15 2018"	"Oct 15 2018"	"Oct 15 2018"	"Oct 15 2018"	"Oct 15 2018"	"Oct 15 2018"	"Oct 15 2018"	"Oct 15 2018"	"Oct 15 2018"	"Oct 15 2018"	"Oct 15 2018"	"Oct 15 2018"	"Oct 15 2018"	"Oct 15 2018"	"Oct 15 2018"	"Oct 15 2018"	"Oct 15 2018"	"Oct 15 2018"	"Oct 15 2018"	"Oct 15 2018"	"Oct 15 2018"	"Oct 15 2018"	"Oct 15 2018"	"Oct 15 2018"	"Oct 15 2018"	"Oct 15 2018"	"Oct 15 2018"	"Oct 15 2018"	"Oct 15 2018"	"Oct 15 2018"	"Oct 15 2018"	"Oct 15 2018"	"Oct 15 2018"	"Oct 15 2018"	"Oct 15 2018"	"Oct 15 2018"	"Oct 15 2018"	"Oct 15 2018"	"Oct 15 2018"	"Oct 15 2018"	"Oct 15 2018"	"Oct 15 2018"	"Oct 15 2018"	"Oct 15 2018"	"Oct 15 2018"	"Oct 15 2018"	"Oct 15 2018"	"Oct 15 2018"	"Oct 15 2018"	"Oct 15 2018"	"Oct 15 2018"	"Oct 15 2018"	"Oct 15 2018"	"Oct 15 2018"	"Oct 15 2018"	"Oct 15 2018"	"Oct 15 2018"	"Oct 15 2018"	"Oct 15 2018"
!Sample_last_update_date	"Oct 16 2018"	"Oct 16 2018"	"Oct 16 2018"	"Oct 16 2018"	"Oct 16 2018"	"Oct 16 2018"	"Oct 16 2018"	"Oct 16 2018"	"Oct 16 2018"	"Oct 16 2018"	"Oct 16 2018"	"Oct 16 2018"	"Oct 16 2018"	"Oct 16 2018"	"Oct 16 2018"	"Oct 16 2018"	"Oct 16 2018"	"Oct 16 2018"	"Oct 16 2018"	"Oct 16 2018"	"Oct 16 2018"	"Oct 16 2018"	"Oct 16 2018"	"Oct 16 2018"	"Oct 16 2018"	"Oct 16 2018"	"Oct 16 2018"	"Oct 16 2018"	"Oct 16 2018"	"Oct 16 2018"	"Oct 16 2018"	"Oct 16 2018"	"Oct 16 2018"	"Oct 16 2018"	"Oct 16 2018"	"Oct 16 2018"	"Oct 16 2018"	"Oct 16 2018"	"Oct 16 2018"	"Oct 16 2018"	"Oct 16 2018"	"Oct 16 2018"	"Oct 16 2018"	"Oct 16 2018"	"Oct 16 2018"	"Oct 16 2018"	"Oct 16 2018"	"Oct 16 2018"	"Oct 16 2018"	"Oct 16 2018"	"Oct 16 2018"	"Oct 16 2018"	"Oct 16 2018"	"Oct 16 2018"	"Oct 16 2018"	"Oct 16 2018"	"Oct 16 2018"	"Oct 16 2018"	"Oct 16 2018"	"Oct 16 2018"	"Oct 16 2018"	"Oct 16 2018"	"Oct 16 2018"	"Oct 16 2018"	"Oct 16 2018"	"Oct 16 2018"	"Oct 16 2018"	"Oct 16 2018"	"Oct 16 2018"	"Oct 16 2018"	"Oct 16 2018"	"Oct 16 2018"	"Oct 16 2018"	"Oct 16 2018"	"Oct 16 2018"	"Oct 16 2018"	"Oct 16 2018"	"Oct 16 2018"	"Oct 16 2018"	"Oct 16 2018"	"Oct 16 2018"	"Oct 16 2018"	"Oct 16 2018"	"Oct 16 2018"	"Oct 16 2018"	"Oct 16 2018"	"Oct 16 2018"	"Oct 16 2018"	"Oct 16 2018"	"Oct 16 2018"	"Oct 16 2018"	"Oct 16 2018"	"Oct 16 2018"	"Oct 16 2018"	"Oct 16 2018"	"Oct 16 2018"	"Oct 16 2018"	"Oct 16 2018"	"Oct 16 2018"	"Oct 16 2018"	"Oct 16 2018"	"Oct 16 2018"	"Oct 16 2018"	"Oct 16 2018"	"Oct 16 2018"	"Oct 16 2018"	"Oct 16 2018"
!Sample_type	"RNA"	"RNA"	"RNA"	"RNA"	"RNA"	"RNA"	"RNA"	"RNA"	"RNA"	"RNA"	"RNA"	"RNA"	"RNA"	"RNA"	"RNA"	"RNA"	"RNA"	"RNA"	"RNA"	"RNA"	"RNA"	"RNA"	"RNA"	"RNA"	"RNA"	"RNA"	"RNA"	"RNA"	"RNA"	"RNA"	"RNA"	"RNA"	"RNA"	"RNA"	"RNA"	"RNA"	"RNA"	"RNA"	"RNA"	"RNA"	"RNA"	"RNA"	"RNA"	"RNA"	"RNA"	"RNA"	"RNA"	"RNA"	"RNA"	"RNA"	"RNA"	"RNA"	"RNA"	"RNA"	"RNA"	"RNA"	"RNA"	"RNA"	"RNA"	"RNA"	"RNA"	"RNA"	"RNA"	"RNA"	"RNA"	"RNA"	"RNA"	"RNA"	"RNA"	"RNA"	"RNA"	"RNA"	"RNA"	"RNA"	"RNA"	"RNA"	"RNA"	"RNA"	"RNA"	"RNA"	"RNA"	"RNA"	"RNA"	"RNA"	"RNA"	"RNA"	"RNA"	"RNA"	"RNA"	"RNA"	"RNA"	"RNA"	"RNA"	"RNA"	"RNA"	"RNA"	"RNA"	"RNA"	"RNA"	"RNA"	"RNA"	"RNA"	"RNA"	"RNA"	"RNA"	"RNA"	"RNA"
!Sample_channel_count	"1"	"1"	"1"	"1"	"1"	"1"	"1"	"1"	"1"	"1"	"1"	"1"	"1"	"1"	"1"	"1"	"1"	"1"	"1"	"1"	"1"	"1"	"1"	"1"	"1"	"1"	"1"	"1"	"1"	"1"	"1"	"1"	"1"	"1"	"1"	"1"	"1"	"1"	"1"	"1"	"1"	"1"	"1"	"1"	"1"	"1"	"1"	"1"	"1"	"1"	"1"	"1"	"1"	"1"	"1"	"1"	"1"	"1"	"1"	"1"	"1"	"1"	"1"	"1"	"1"	"1"	"1"	"1"	"1"	"1"	"1"	"1"	"1"	"1"	"1"	"1"	"1"	"1"	"1"	"1"	"1"	"1"	"1"	"1"	"1"	"1"	"1"	"1"	"1"	"1"	"1"	"1"	"1"	"1"	"1"	"1"	"1"	"1"	"1"	"1"	"1"	"1"	"1"	"1"	"1"	"1"	"1"
!Sample_source_name_ch1	"Tumor sample from hepatocellular carcinoma patient"	"Tumor sample from hepatocellular carcinoma patient"	"Tumor sample from hepatocellular carcinoma patient"	"Tumor sample from hepatocellular carcinoma patient"	"Tumor sample from hepatocellular carcinoma patient"	"Tumor sample from hepatocellular carcinoma patient"	"Tumor sample from hepatocellular carcinoma patient"	"Tumor sample from hepatocellular carcinoma patient"	"Tumor sample from hepatocellular carcinoma patient"	"Tumor sample from hepatocellular carcinoma patient"	"Tumor sample from hepatocellular carcinoma patient"	"Tumor sample from hepatocellular carcinoma patient"	"Tumor sample from hepatocellular carcinoma patient"	"Tumor sample from hepatocellular carcinoma patient"	"Tumor sample from hepatocellular carcinoma patient"	"Tumor sample from hepatocellular carcinoma patient"	"Tumor sample from hepatocellular carcinoma patient"	"Tumor sample from hepatocellular carcinoma patient"	"Tumor sample from hepatocellular carcinoma patient"	"Tumor sample from hepatocellular carcinoma patient"	"Tumor sample from hepatocellular carcinoma patient"	"Tumor sample from hepatocellular carcinoma patient"	"Tumor sample from hepatocellular carcinoma patient"	"Tumor sample from hepatocellular carcinoma patient"	"Tumor sample from hepatocellular carcinoma patient"	"Tumor sample from hepatocellular carcinoma patient"	"Tumor sample from hepatocellular carcinoma patient"	"Tumor sample from hepatocellular carcinoma patient"	"Tumor sample from hepatocellular carcinoma patient"	"Tumor sample from hepatocellular carcinoma patient"	"Tumor sample from hepatocellular carcinoma patient"	"Tumor sample from hepatocellular carcinoma patient"	"Tumor sample from hepatocellular carcinoma patient"	"Tumor sample from hepatocellular carcinoma patient"	"Tumor sample from hepatocellular carcinoma patient"	"Tumor sample from hepatocellular carcinoma patient"	"Tumor sample from hepatocellular carcinoma patient"	"Tumor sample from hepatocellular carcinoma patient"	"Tumor sample from hepatocellular carcinoma patient"	"Tumor sample from hepatocellular carcinoma patient"	"Tumor sample from hepatocellular carcinoma patient"	"Tumor sample from hepatocellular carcinoma patient"	"Tumor sample from hepatocellular carcinoma patient"	"Tumor sample from hepatocellular carcinoma patient"	"Tumor sample from hepatocellular carcinoma patient"	"Tumor sample from hepatocellular carcinoma patient"	"Tumor sample from hepatocellular carcinoma patient"	"Tumor sample from hepatocellular carcinoma patient"	"Tumor sample from hepatocellular carcinoma patient"	"Tumor sample from hepatocellular carcinoma patient"	"Tumor sample from hepatocellular carcinoma patient"	"Tumor sample from hepatocellular carcinoma patient"	"Tumor sample from hepatocellular carcinoma patient"	"Tumor sample from hepatocellular carcinoma patient"	"Tumor sample from hepatocellular carcinoma patient"	"Tumor sample from hepatocellular carcinoma patient"	"Tumor sample from hepatocellular carcinoma patient"	"Tumor sample from hepatocellular carcinoma patient"	"Tumor sample from hepatocellular carcinoma patient"	"Tumor sample from hepatocellular carcinoma patient"	"Tumor sample from hepatocellular carcinoma patient"	"Tumor sample from hepatocellular carcinoma patient"	"Tumor sample from hepatocellular carcinoma patient"	"Tumor sample from hepatocellular carcinoma patient"	"Tumor sample from hepatocellular carcinoma patient"	"Tumor sample from hepatocellular carcinoma patient"	"Tumor sample from hepatocellular carcinoma patient"	"Tumor sample from hepatocellular carcinoma patient"	"Tumor sample from hepatocellular carcinoma patient"	"Tumor sample from hepatocellular carcinoma patient"	"Adjacent Normal sample from hepatocellular carcinoma patient"	"Adjacent Normal sample from hepatocellular carcinoma patient"	"Adjacent Normal sample from hepatocellular carcinoma patient"	"Adjacent Normal sample from hepatocellular carcinoma patient"	"Adjacent Normal sample from hepatocellular carcinoma patient"	"Adjacent Normal sample from hepatocellular carcinoma patient"	"Adjacent Normal sample from hepatocellular carcinoma patient"	"Adjacent Normal sample from hepatocellular carcinoma patient"	"Adjacent Normal sample from hepatocellular carcinoma patient"	"Adjacent Normal sample from hepatocellular carcinoma patient"	"Adjacent Normal sample from hepatocellular carcinoma patient"	"Adjacent Normal sample from hepatocellular carcinoma patient"	"Adjacent Normal sample from hepatocellular carcinoma patient"	"Adjacent Normal sample from hepatocellular carcinoma patient"	"Adjacent Normal sample from hepatocellular carcinoma patient"	"Adjacent Normal sample from hepatocellular carcinoma patient"	"Adjacent Normal sample from hepatocellular carcinoma patient"	"Adjacent Normal sample from hepatocellular carcinoma patient"	"Adjacent Normal sample from hepatocellular carcinoma patient"	"Adjacent Normal sample from hepatocellular carcinoma patient"	"Adjacent Normal sample from hepatocellular carcinoma patient"	"Adjacent Normal sample from hepatocellular carcinoma patient"	"Adjacent Normal sample from hepatocellular carcinoma patient"	"Adjacent Normal sample from hepatocellular carcinoma patient"	"Adjacent Normal sample from hepatocellular carcinoma patient"	"Adjacent Normal sample from hepatocellular carcinoma patient"	"Adjacent Normal sample from hepatocellular carcinoma patient"	"Adjacent Normal sample from hepatocellular carcinoma patient"	"Adjacent Normal sample from hepatocellular carcinoma patient"	"Adjacent Normal sample from hepatocellular carcinoma patient"	"Adjacent Normal sample from hepatocellular carcinoma patient"	"Adjacent Normal sample from hepatocellular carcinoma patient"	"Adjacent Normal sample from hepatocellular carcinoma patient"	"Adjacent Normal sample from hepatocellular carcinoma patient"	"Adjacent Normal sample from hepatocellular carcinoma patient"	"Adjacent Normal sample from hepatocellular carcinoma patient"	"Adjacent Normal sample from hepatocellular carcinoma patient"
!Sample_organism_ch1	"Homo sapiens"	"Homo sapiens"	"Homo sapiens"	"Homo sapiens"	"Homo sapiens"	"Homo sapiens"	"Homo sapiens"	"Homo sapiens"	"Homo sapiens"	"Homo sapiens"	"Homo sapiens"	"Homo sapiens"	"Homo sapiens"	"Homo sapiens"	"Homo sapiens"	"Homo sapiens"	"Homo sapiens"	"Homo sapiens"	"Homo sapiens"	"Homo sapiens"	"Homo sapiens"	"Homo sapiens"	"Homo sapiens"	"Homo sapiens"	"Homo sapiens"	"Homo sapiens"	"Homo sapiens"	"Homo sapiens"	"Homo sapiens"	"Homo sapiens"	"Homo sapiens"	"Homo sapiens"	"Homo sapiens"	"Homo sapiens"	"Homo sapiens"	"Homo sapiens"	"Homo sapiens"	"Homo sapiens"	"Homo sapiens"	"Homo sapiens"	"Homo sapiens"	"Homo sapiens"	"Homo sapiens"	"Homo sapiens"	"Homo sapiens"	"Homo sapiens"	"Homo sapiens"	"Homo sapiens"	"Homo sapiens"	"Homo sapiens"	"Homo sapiens"	"Homo sapiens"	"Homo sapiens"	"Homo sapiens"	"Homo sapiens"	"Homo sapiens"	"Homo sapiens"	"Homo sapiens"	"Homo sapiens"	"Homo sapiens"	"Homo sapiens"	"Homo sapiens"	"Homo sapiens"	"Homo sapiens"	"Homo sapiens"	"Homo sapiens"	"Homo sapiens"	"Homo sapiens"	"Homo sapiens"	"Homo sapiens"	"Homo sapiens"	"Homo sapiens"	"Homo sapiens"	"Homo sapiens"	"Homo sapiens"	"Homo sapiens"	"Homo sapiens"	"Homo sapiens"	"Homo sapiens"	"Homo sapiens"	"Homo sapiens"	"Homo sapiens"	"Homo sapiens"	"Homo sapiens"	"Homo sapiens"	"Homo sapiens"	"Homo sapiens"	"Homo sapiens"	"Homo sapiens"	"Homo sapiens"	"Homo sapiens"	"Homo sapiens"	"Homo sapiens"	"Homo sapiens"	"Homo sapiens"	"Homo sapiens"	"Homo sapiens"	"Homo sapiens"	"Homo sapiens"	"Homo sapiens"	"Homo sapiens"	"Homo sapiens"	"Homo sapiens"	"Homo sapiens"	"Homo sapiens"	"Homo sapiens"	"Homo sapiens"
!Sample_characteristics_ch1	"individual id: 17"	"individual id: 32"	"individual id: 37"	"individual id: 38"	"individual id: 40"	"individual id: 42"	"individual id: 43"	"individual id: 44"	"individual id: 45"	"individual id: 53"	"individual id: 54"	"individual id: 55"	"individual id: 56"	"individual id: 60"	"individual id: 62"	"individual id: 64"	"individual id: 65"	"individual id: 66"	"individual id: 67"	"individual id: 68"	"individual id: 71"	"individual id: 72"	"individual id: 73"	"individual id: 75"	"individual id: 77"	"individual id: 78"	"individual id: 79"	"individual id: 80"	"individual id: 81"	"individual id: 82"	"individual id: 83"	"individual id: 84"	"individual id: 85"	"individual id: 87"	"individual id: 88"	"individual id: 89"	"individual id: 92"	"individual id: 93"	"individual id: 95"	"individual id: 97"	"individual id: 101"	"individual id: 102"	"individual id: 104"	"individual id: 106"	"individual id: 107"	"individual id: 108"	"individual id: 126"	"individual id: 127"	"individual id: 132"	"individual id: 133"	"individual id: 146"	"individual id: 152"	"individual id: 154"	"individual id: 157"	"individual id: 162"	"individual id: 165"	"individual id: 166"	"individual id: 167"	"individual id: 168"	"individual id: 169"	"individual id: 170"	"individual id: 171"	"individual id: 172"	"individual id: 173"	"individual id: 174"	"individual id: 175"	"individual id: 176"	"individual id: 177"	"individual id: 178"	"individual id: 179"	"individual id: 53"	"individual id: 56"	"individual id: 60"	"individual id: 62"	"individual id: 64"	"individual id: 65"	"individual id: 66"	"individual id: 67"	"individual id: 68"	"individual id: 71"	"individual id: 72"	"individual id: 73"	"individual id: 75"	"individual id: 77"	"individual id: 78"	"individual id: 79"	"individual id: 80"	"individual id: 81"	"individual id: 82"	"individual id: 83"	"individual id: 84"	"individual id: 85"	"individual id: 162"	"individual id: 165"	"individual id: 166"	"individual id: 167"	"individual id: 168"	"individual id: 169"	"individual id: 170"	"individual id: 171"	"individual id: 172"	"individual id: 173"	"individual id: 174"	"individual id: 175"	"individual id: 176"	"individual id: 177"	"individual id: 178"
!Sample_characteristics_ch1	"disease state: HCC"	"disease state: HCC"	"disease state: HCC"	"disease state: HCC"	"disease state: HCC"	"disease state: HCC"	"disease state: HCC"	"disease state: HCC"	"disease state: HCC"	"disease state: HCC"	"disease state: HCC"	"disease state: HCC"	"disease state: HCC"	"disease state: HCC"	"disease state: HCC"	"disease state: HCC"	"disease state: HCC"	"disease state: HCC"	"disease state: HCC"	"disease state: HCC"	"disease state: HCC"	"disease state: HCC"	"disease state: HCC"	"disease state: HCC"	"disease state: HCC"	"disease state: HCC"	"disease state: HCC"	"disease state: HCC"	"disease state: HCC"	"disease state: HCC"	"disease state: HCC"	"disease state: HCC"	"disease state: HCC"	"disease state: HCC"	"disease state: HCC"	"disease state: HCC"	"disease state: HCC"	"disease state: HCC"	"disease state: HCC"	"disease state: HCC"	"disease state: HCC"	"disease state: HCC"	"disease state: HCC"	"disease state: HCC"	"disease state: HCC"	"disease state: HCC"	"disease state: HCC"	"disease state: HCC"	"disease state: HCC"	"disease state: HCC"	"disease state: HCC"	"disease state: HCC"	"disease state: HCC"	"disease state: HCC"	"disease state: HCC"	"disease state: HCC"	"disease state: HCC"	"disease state: HCC"	"disease state: HCC"	"disease state: HCC"	"disease state: HCC"	"disease state: HCC"	"disease state: HCC"	"disease state: HCC"	"disease state: HCC"	"disease state: HCC"	"disease state: HCC"	"disease state: HCC"	"disease state: HCC"	"disease state: HCC"	"disease state: HCC"	"disease state: HCC"	"disease state: HCC"	"disease state: HCC"	"disease state: HCC"	"disease state: HCC"	"disease state: HCC"	"disease state: HCC"	"disease state: HCC"	"disease state: HCC"	"disease state: HCC"	"disease state: HCC"	"disease state: HCC"	"disease state: HCC"	"disease state: HCC"	"disease state: HCC"	"disease state: HCC"	"disease state: HCC"	"disease state: HCC"	"disease state: HCC"	"disease state: HCC"	"disease state: HCC"	"disease state: HCC"	"disease state: HCC"	"disease state: HCC"	"disease state: HCC"	"disease state: HCC"	"disease state: HCC"	"disease state: HCC"	"disease state: HCC"	"disease state: HCC"	"disease state: HCC"	"disease state: HCC"	"disease state: HCC"	"disease state: HCC"	"disease state: HCC"	"disease state: HCC"
!Sample_characteristics_ch1	"tissue: Tumor sample"	"tissue: Tumor sample"	"tissue: Tumor sample"	"tissue: Tumor sample"	"tissue: Tumor sample"	"tissue: Tumor sample"	"tissue: Tumor sample"	"tissue: Tumor sample"	"tissue: Tumor sample"	"tissue: Tumor sample"	"tissue: Tumor sample"	"tissue: Tumor sample"	"tissue: Tumor sample"	"tissue: Tumor sample"	"tissue: Tumor sample"	"tissue: Tumor sample"	"tissue: Tumor sample"	"tissue: Tumor sample"	"tissue: Tumor sample"	"tissue: Tumor sample"	"tissue: Tumor sample"	"tissue: Tumor sample"	"tissue: Tumor sample"	"tissue: Tumor sample"	"tissue: Tumor sample"	"tissue: Tumor sample"	"tissue: Tumor sample"	"tissue: Tumor sample"	"tissue: Tumor sample"	"tissue: Tumor sample"	"tissue: Tumor sample"	"tissue: Tumor sample"	"tissue: Tumor sample"	"tissue: Tumor sample"	"tissue: Tumor sample"	"tissue: Tumor sample"	"tissue: Tumor sample"	"tissue: Tumor sample"	"tissue: Tumor sample"	"tissue: Tumor sample"	"tissue: Tumor sample"	"tissue: Tumor sample"	"tissue: Tumor sample"	"tissue: Tumor sample"	"tissue: Tumor sample"	"tissue: Tumor sample"	"tissue: Tumor sample"	"tissue: Tumor sample"	"tissue: Tumor sample"	"tissue: Tumor sample"	"tissue: Tumor sample"	"tissue: Tumor sample"	"tissue: Tumor sample"	"tissue: Tumor sample"	"tissue: Tumor sample"	"tissue: Tumor sample"	"tissue: Tumor sample"	"tissue: Tumor sample"	"tissue: Tumor sample"	"tissue: Tumor sample"	"tissue: Tumor sample"	"tissue: Tumor sample"	"tissue: Tumor sample"	"tissue: Tumor sample"	"tissue: Tumor sample"	"tissue: Tumor sample"	"tissue: Tumor sample"	"tissue: Tumor sample"	"tissue: Tumor sample"	"tissue: Tumor sample"	"tissue: Adjacent Normal sample"	"tissue: Adjacent Normal sample"	"tissue: Adjacent Normal sample"	"tissue: Adjacent Normal sample"	"tissue: Adjacent Normal sample"	"tissue: Adjacent Normal sample"	"tissue: Adjacent Normal sample"	"tissue: Adjacent Normal sample"	"tissue: Adjacent Normal sample"	"tissue: Adjacent Normal sample"	"tissue: Adjacent Normal sample"	"tissue: Adjacent Normal sample"	"tissue: Adjacent Normal sample"	"tissue: Adjacent Normal sample"	"tissue: Adjacent Normal sample"	"tissue: Adjacent Normal sample"	"tissue: Adjacent Normal sample"	"tissue: Adjacent Normal sample"	"tissue: Adjacent Normal sample"	"tissue: Adjacent Normal sample"	"tissue: Adjacent Normal sample"	"tissue: Adjacent Normal sample"	"tissue: Adjacent Normal sample"	"tissue: Adjacent Normal sample"	"tissue: Adjacent Normal sample"	"tissue: Adjacent Normal sample"	"tissue: Adjacent Normal sample"	"tissue: Adjacent Normal sample"	"tissue: Adjacent Normal sample"	"tissue: Adjacent Normal sample"	"tissue: Adjacent Normal sample"	"tissue: Adjacent Normal sample"	"tissue: Adjacent Normal sample"	"tissue: Adjacent Normal sample"	"tissue: Adjacent Normal sample"	"tissue: Adjacent Normal sample"	"tissue: Adjacent Normal sample"
!Sample_characteristics_ch1	"age: M"	"age: M"	"age: M"	"age: M"	"age: M"	"age: M"	"age: M"	"age: F"	"age: M"	"age: F"	"age: M"	"age: M"	"age: M"	"age: M"	"age: M"	"age: M"	"age: M"	"age: M"	"age: M"	"age: M"	"age: M"	"age: M"	"age: M"	"age: M"	"age: M"	"age: M"	"age: M"	"age: M"	"age: M"	"age: F"	"age: M"	"age: F"	"age: M"	"age: M"	"age: F"	"age: M"	"age: M"	"age: M"	"age: M"	"age: M"	"age: M"	"age: M"	"age: M"	"age: M"	"age: M"	"age: M"	"age: F"	"age: M"	"age: M"	"age: M"	"age: M"	"age: M"	"age: M"	"age: M"	"age: M"	"age: M"	"age: M"	"age: M"	"age: M"	"age: F"	"age: F"	"age: M"	"age: M"	"age: M"	"age: M"	"age: M"	"age: M"	"age: M"	"age: F"	"age: M"	"age: F"	"age: M"	"age: M"	"age: M"	"age: M"	"age: M"	"age: M"	"age: M"	"age: M"	"age: M"	"age: M"	"age: M"	"age: M"	"age: M"	"age: M"	"age: M"	"age: M"	"age: M"	"age: F"	"age: M"	"age: F"	"age: M"	"age: M"	"age: M"	"age: M"	"age: M"	"age: M"	"age: F"	"age: F"	"age: M"	"age: M"	"age: M"	"age: M"	"age: M"	"age: M"	"age: M"	"age: F"
!Sample_characteristics_ch1	"Sex: 72"	"Sex: 39"	"Sex: 63"	"Sex: 44"	"Sex: 43"	"Sex: 38"	"Sex: 47"	"Sex: 74"	"Sex: 75"	"Sex: 58"	"Sex: 55"	"Sex: 51"	"Sex: 51"	"Sex: 67"	"Sex: 66"	"Sex: 67"	"Sex: 76"	"Sex: 50"	"Sex: 30"	"Sex: 54"	"Sex: 33"	"Sex: 61"	"Sex: 51"	"Sex: 38"	"Sex: 79"	"Sex: 68"	"Sex: 59"	"Sex: 72"	"Sex: 57"	"Sex: 52"	"Sex: 57"	"Sex: 35"	"Sex: 57"	"Sex: 33"	"Sex: 60"	"Sex: 69"	"Sex: 48"	"Sex: 75"	"Sex: 66"	"Sex: 59"	"Sex: 44"	"Sex: 66"	"Sex: 83"	"Sex: 64"	"Sex: 62"	"Sex: 73"	"Sex: 72"	"Sex: 39"	"Sex: 69"	"Sex: 35"	"Sex: 62"	"Sex: 59"	"Sex: 64"	"Sex: 70"	"Sex: 62"	"Sex: 56"	"Sex: 81"	"Sex: 77"	"Sex: 72"	"Sex: 74"	"Sex: 72"	"Sex: 64"	"Sex: 75"	"Sex: 51"	"Sex: 56"	"Sex: 80"	"Sex: 55"	"Sex: 52"	"Sex: 76"	"Sex: 53"	"Sex: 58"	"Sex: 51"	"Sex: 67"	"Sex: 66"	"Sex: 67"	"Sex: 76"	"Sex: 50"	"Sex: 30"	"Sex: 54"	"Sex: 33"	"Sex: 61"	"Sex: 51"	"Sex: 38"	"Sex: 79"	"Sex: 68"	"Sex: 59"	"Sex: 72"	"Sex: 57"	"Sex: 52"	"Sex: 57"	"Sex: 35"	"Sex: 57"	"Sex: 62"	"Sex: 56"	"Sex: 81"	"Sex: 77"	"Sex: 72"	"Sex: 74"	"Sex: 72"	"Sex: 64"	"Sex: 75"	"Sex: 51"	"Sex: 56"	"Sex: 80"	"Sex: 55"	"Sex: 52"	"Sex: 76"
!Sample_characteristics_ch1	"hbv status: Positive"	"hbv status: Positive"	"hbv status: Positive"	"hbv status: Positive"	"hbv status: Positive"	"hbv status: Positive"	"hbv status: Positive"	"hbv status: Positive"	"hbv status: Positive"	"hbv status: Positive"	"hbv status: Positive"	"hbv status: Positive"	"hbv status: Positive"	"hbv status: Positive"	"hbv status: Positive"	"hbv status: Positive"	"hbv status: Positive"	"hbv status: Positive"	"hbv status: Positive"	"hbv status: Positive"	"hbv status: Positive"	"hbv status: Positive"	"hbv status: Positive"	"hbv status: Positive"	"hbv status: Positive"	"hbv status: Positive"	"hbv status: Positive"	"hbv status: Positive"	"hbv status: Positive"	"hbv status: Positive"	"hbv status: Positive"	"hbv status: Positive"	"hbv status: Positive"	"hbv status: Positive"	"hbv status: Positive"	"hbv status: Positive"	"hbv status: Positive"	"hbv status: Positive"	"hbv status: Positive"	"hbv status: Positive"	"hbv status: Positive"	"hbv status: Positive"	"hbv status: Positive"	"hbv status: Positive"	"hbv status: Positive"	"hbv status: Positive"	"hbv status: Positive"	"hbv status: Positive"	"hbv status: Positive"	"hbv status: Positive"	"hbv status: Positive"	"hbv status: Positive"	"hbv status: Positive"	"hbv status: Positive"	"hbv status: Positive"	"hbv status: Positive"	"hbv status: Positive"	"hbv status: Positive"	"hbv status: Positive"	"hbv status: Positive"	"hbv status: Positive"	"hbv status: Positive"	"hbv status: Positive"	"hbv status: Positive"	"hbv status: Positive"	"hbv status: Positive"	"hbv status: Positive"	"hbv status: Positive"	"hbv status: Positive"	"hbv status: Positive"	"hbv status: Positive"	"hbv status: Positive"	"hbv status: Positive"	"hbv status: Positive"	"hbv status: Positive"	"hbv status: Positive"	"hbv status: Positive"	"hbv status: Positive"	"hbv status: Positive"	"hbv status: Positive"	"hbv status: Positive"	"hbv status: Positive"	"hbv status: Positive"	"hbv status: Positive"	"hbv status: Positive"	"hbv status: Positive"	"hbv status: Positive"	"hbv status: Positive"	"hbv status: Positive"	"hbv status: Positive"	"hbv status: Positive"	"hbv status: Positive"	"hbv status: Positive"	"hbv status: Positive"	"hbv status: Positive"	"hbv status: Positive"	"hbv status: Positive"	"hbv status: Positive"	"hbv status: Positive"	"hbv status: Positive"	"hbv status: Positive"	"hbv status: Positive"	"hbv status: Positive"	"hbv status: Positive"	"hbv status: Positive"	"hbv status: Positive"	"hbv status: Positive"
!Sample_treatment_protocol_ch1	"The tissues were frozen immediately after collection and were stored at -80 oC."	"The tissues were frozen immediately after collection and were stored at -80 oC."	"The tissues were frozen immediately after collection and were stored at -80 oC."	"The tissues were frozen immediately after collection and were stored at -80 oC."	"The tissues were frozen immediately after collection and were stored at -80 oC."	"The tissues were frozen immediately after collection and were stored at -80 oC."	"The tissues were frozen immediately after collection and were stored at -80 oC."	"The tissues were frozen immediately after collection and were stored at -80 oC."	"The tissues were frozen immediately after collection and were stored at -80 oC."	"The tissues were frozen immediately after collection and were stored at -80 oC."	"The tissues were frozen immediately after collection and were stored at -80 oC."	"The tissues were frozen immediately after collection and were stored at -80 oC."	"The tissues were frozen immediately after collection and were stored at -80 oC."	"The tissues were frozen immediately after collection and were stored at -80 oC."	"The tissues were frozen immediately after collection and were stored at -80 oC."	"The tissues were frozen immediately after collection and were stored at -80 oC."	"The tissues were frozen immediately after collection and were stored at -80 oC."	"The tissues were frozen immediately after collection and were stored at -80 oC."	"The tissues were frozen immediately after collection and were stored at -80 oC."	"The tissues were frozen immediately after collection and were stored at -80 oC."	"The tissues were frozen immediately after collection and were stored at -80 oC."	"The tissues were frozen immediately after collection and were stored at -80 oC."	"The tissues were frozen immediately after collection and were stored at -80 oC."	"The tissues were frozen immediately after collection and were stored at -80 oC."	"The tissues were frozen immediately after collection and were stored at -80 oC."	"The tissues were frozen immediately after collection and were stored at -80 oC."	"The tissues were frozen immediately after collection and were stored at -80 oC."	"The tissues were frozen immediately after collection and were stored at -80 oC."	"The tissues were frozen immediately after collection and were stored at -80 oC."	"The tissues were frozen immediately after collection and were stored at -80 oC."	"The tissues were frozen immediately after collection and were stored at -80 oC."	"The tissues were frozen immediately after collection and were stored at -80 oC."	"The tissues were frozen immediately after collection and were stored at -80 oC."	"The tissues were frozen immediately after collection and were stored at -80 oC."	"The tissues were frozen immediately after collection and were stored at -80 oC."	"The tissues were frozen immediately after collection and were stored at -80 oC."	"The tissues were frozen immediately after collection and were stored at -80 oC."	"The tissues were frozen immediately after collection and were stored at -80 oC."	"The tissues were frozen immediately after collection and were stored at -80 oC."	"The tissues were frozen immediately after collection and were stored at -80 oC."	"The tissues were frozen immediately after collection and were stored at -80 oC."	"The tissues were frozen immediately after collection and were stored at -80 oC."	"The tissues were frozen immediately after collection and were stored at -80 oC."	"The tissues were frozen immediately after collection and were stored at -80 oC."	"The tissues were frozen immediately after collection and were stored at -80 oC."	"The tissues were frozen immediately after collection and were stored at -80 oC."	"The tissues were frozen immediately after collection and were stored at -80 oC."	"The tissues were frozen immediately after collection and were stored at -80 oC."	"The tissues were frozen immediately after collection and were stored at -80 oC."	"The tissues were frozen immediately after collection and were stored at -80 oC."	"The tissues were frozen immediately after collection and were stored at -80 oC."	"The tissues were frozen immediately after collection and were stored at -80 oC."	"The tissues were frozen immediately after collection and were stored at -80 oC."	"The tissues were frozen immediately after collection and were stored at -80 oC."	"The tissues were frozen immediately after collection and were stored at -80 oC."	"The tissues were frozen immediately after collection and were stored at -80 oC."	"The tissues were frozen immediately after collection and were stored at -80 oC."	"The tissues were frozen immediately after collection and were stored at -80 oC."	"The tissues were frozen immediately after collection and were stored at -80 oC."	"The tissues were frozen immediately after collection and were stored at -80 oC."	"The tissues were frozen immediately after collection and were stored at -80 oC."	"The tissues were frozen immediately after collection and were stored at -80 oC."	"The tissues were frozen immediately after collection and were stored at -80 oC."	"The tissues were frozen immediately after collection and were stored at -80 oC."	"The tissues were frozen immediately after collection and were stored at -80 oC."	"The tissues were frozen immediately after collection and were stored at -80 oC."	"The tissues were frozen immediately after collection and were stored at -80 oC."	"The tissues were frozen immediately after collection and were stored at -80 oC."	"The tissues were frozen immediately after collection and were stored at -80 oC."	"The tissues were frozen immediately after collection and were stored at -80 oC."	"The tissues were frozen immediately after collection and were stored at -80 oC."	"The tissues were frozen immediately after collection and were stored at -80 oC."	"The tissues were frozen immediately after collection and were stored at -80 oC."	"The tissues were frozen immediately after collection and were stored at -80 oC."	"The tissues were frozen immediately after collection and were stored at -80 oC."	"The tissues were frozen immediately after collection and were stored at -80 oC."	"The tissues were frozen immediately after collection and were stored at -80 oC."	"The tissues were frozen immediately after collection and were stored at -80 oC."	"The tissues were frozen immediately after collection and were stored at -80 oC."	"The tissues were frozen immediately after collection and were stored at -80 oC."	"The tissues were frozen immediately after collection and were stored at -80 oC."	"The tissues were frozen immediately after collection and were stored at -80 oC."	"The tissues were frozen immediately after collection and were stored at -80 oC."	"The tissues were frozen immediately after collection and were stored at -80 oC."	"The tissues were frozen immediately after collection and were stored at -80 oC."	"The tissues were frozen immediately after collection and were stored at -80 oC."	"The tissues were frozen immediately after collection and were stored at -80 oC."	"The tissues were frozen immediately after collection and were stored at -80 oC."	"The tissues were frozen immediately after collection and were stored at -80 oC."	"The tissues were frozen immediately after collection and were stored at -80 oC."	"The tissues were frozen immediately after collection and were stored at -80 oC."	"The tissues were frozen immediately after collection and were stored at -80 oC."	"The tissues were frozen immediately after collection and were stored at -80 oC."	"The tissues were frozen immediately after collection and were stored at -80 oC."	"The tissues were frozen immediately after collection and were stored at -80 oC."	"The tissues were frozen immediately after collection and were stored at -80 oC."	"The tissues were frozen immediately after collection and were stored at -80 oC."	"The tissues were frozen immediately after collection and were stored at -80 oC."	"The tissues were frozen immediately after collection and were stored at -80 oC."	"The tissues were frozen immediately after collection and were stored at -80 oC."	"The tissues were frozen immediately after collection and were stored at -80 oC."	"The tissues were frozen immediately after collection and were stored at -80 oC."	"The tissues were frozen immediately after collection and were stored at -80 oC."	"The tissues were frozen immediately after collection and were stored at -80 oC."	"The tissues were frozen immediately after collection and were stored at -80 oC."	"The tissues were frozen immediately after collection and were stored at -80 oC."	"The tissues were frozen immediately after collection and were stored at -80 oC."
!Sample_growth_protocol_ch1	"Patients with hepatocellular carcinoma were recruited at diagnosis according to the protocol approved by the Institutional Review Board.  Informed consent was obtained from all subjects before Tissue samples were collected."	"Patients with hepatocellular carcinoma were recruited at diagnosis according to the protocol approved by the Institutional Review Board.  Informed consent was obtained from all subjects before Tissue samples were collected."	"Patients with hepatocellular carcinoma were recruited at diagnosis according to the protocol approved by the Institutional Review Board.  Informed consent was obtained from all subjects before Tissue samples were collected."	"Patients with hepatocellular carcinoma were recruited at diagnosis according to the protocol approved by the Institutional Review Board.  Informed consent was obtained from all subjects before Tissue samples were collected."	"Patients with hepatocellular carcinoma were recruited at diagnosis according to the protocol approved by the Institutional Review Board.  Informed consent was obtained from all subjects before Tissue samples were collected."	"Patients with hepatocellular carcinoma were recruited at diagnosis according to the protocol approved by the Institutional Review Board.  Informed consent was obtained from all subjects before Tissue samples were collected."	"Patients with hepatocellular carcinoma were recruited at diagnosis according to the protocol approved by the Institutional Review Board.  Informed consent was obtained from all subjects before Tissue samples were collected."	"Patients with hepatocellular carcinoma were recruited at diagnosis according to the protocol approved by the Institutional Review Board.  Informed consent was obtained from all subjects before Tissue samples were collected."	"Patients with hepatocellular carcinoma were recruited at diagnosis according to the protocol approved by the Institutional Review Board.  Informed consent was obtained from all subjects before Tissue samples were collected."	"Patients with hepatocellular carcinoma were recruited at diagnosis according to the protocol approved by the Institutional Review Board.  Informed consent was obtained from all subjects before Tissue samples were collected."	"Patients with hepatocellular carcinoma were recruited at diagnosis according to the protocol approved by the Institutional Review Board.  Informed consent was obtained from all subjects before Tissue samples were collected."	"Patients with hepatocellular carcinoma were recruited at diagnosis according to the protocol approved by the Institutional Review Board.  Informed consent was obtained from all subjects before Tissue samples were collected."	"Patients with hepatocellular carcinoma were recruited at diagnosis according to the protocol approved by the Institutional Review Board.  Informed consent was obtained from all subjects before Tissue samples were collected."	"Patients with hepatocellular carcinoma were recruited at diagnosis according to the protocol approved by the Institutional Review Board.  Informed consent was obtained from all subjects before Tissue samples were collected."	"Patients with hepatocellular carcinoma were recruited at diagnosis according to the protocol approved by the Institutional Review Board.  Informed consent was obtained from all subjects before Tissue samples were collected."	"Patients with hepatocellular carcinoma were recruited at diagnosis according to the protocol approved by the Institutional Review Board.  Informed consent was obtained from all subjects before Tissue samples were collected."	"Patients with hepatocellular carcinoma were recruited at diagnosis according to the protocol approved by the Institutional Review Board.  Informed consent was obtained from all subjects before Tissue samples were collected."	"Patients with hepatocellular carcinoma were recruited at diagnosis according to the protocol approved by the Institutional Review Board.  Informed consent was obtained from all subjects before Tissue samples were collected."	"Patients with hepatocellular carcinoma were recruited at diagnosis according to the protocol approved by the Institutional Review Board.  Informed consent was obtained from all subjects before Tissue samples were collected."	"Patients with hepatocellular carcinoma were recruited at diagnosis according to the protocol approved by the Institutional Review Board.  Informed consent was obtained from all subjects before Tissue samples were collected."	"Patients with hepatocellular carcinoma were recruited at diagnosis according to the protocol approved by the Institutional Review Board.  Informed consent was obtained from all subjects before Tissue samples were collected."	"Patients with hepatocellular carcinoma were recruited at diagnosis according to the protocol approved by the Institutional Review Board.  Informed consent was obtained from all subjects before Tissue samples were collected."	"Patients with hepatocellular carcinoma were recruited at diagnosis according to the protocol approved by the Institutional Review Board.  Informed consent was obtained from all subjects before Tissue samples were collected."	"Patients with hepatocellular carcinoma were recruited at diagnosis according to the protocol approved by the Institutional Review Board.  Informed consent was obtained from all subjects before Tissue samples were collected."	"Patients with hepatocellular carcinoma were recruited at diagnosis according to the protocol approved by the Institutional Review Board.  Informed consent was obtained from all subjects before Tissue samples were collected."	"Patients with hepatocellular carcinoma were recruited at diagnosis according to the protocol approved by the Institutional Review Board.  Informed consent was obtained from all subjects before Tissue samples were collected."	"Patients with hepatocellular carcinoma were recruited at diagnosis according to the protocol approved by the Institutional Review Board.  Informed consent was obtained from all subjects before Tissue samples were collected."	"Patients with hepatocellular carcinoma were recruited at diagnosis according to the protocol approved by the Institutional Review Board.  Informed consent was obtained from all subjects before Tissue samples were collected."	"Patients with hepatocellular carcinoma were recruited at diagnosis according to the protocol approved by the Institutional Review Board.  Informed consent was obtained from all subjects before Tissue samples were collected."	"Patients with hepatocellular carcinoma were recruited at diagnosis according to the protocol approved by the Institutional Review Board.  Informed consent was obtained from all subjects before Tissue samples were collected."	"Patients with hepatocellular carcinoma were recruited at diagnosis according to the protocol approved by the Institutional Review Board.  Informed consent was obtained from all subjects before Tissue samples were collected."	"Patients with hepatocellular carcinoma were recruited at diagnosis according to the protocol approved by the Institutional Review Board.  Informed consent was obtained from all subjects before Tissue samples were collected."	"Patients with hepatocellular carcinoma were recruited at diagnosis according to the protocol approved by the Institutional Review Board.  Informed consent was obtained from all subjects before Tissue samples were collected."	"Patients with hepatocellular carcinoma were recruited at diagnosis according to the protocol approved by the Institutional Review Board.  Informed consent was obtained from all subjects before Tissue samples were collected."	"Patients with hepatocellular carcinoma were recruited at diagnosis according to the protocol approved by the Institutional Review Board.  Informed consent was obtained from all subjects before Tissue samples were collected."	"Patients with hepatocellular carcinoma were recruited at diagnosis according to the protocol approved by the Institutional Review Board.  Informed consent was obtained from all subjects before Tissue samples were collected."	"Patients with hepatocellular carcinoma were recruited at diagnosis according to the protocol approved by the Institutional Review Board.  Informed consent was obtained from all subjects before Tissue samples were collected."	"Patients with hepatocellular carcinoma were recruited at diagnosis according to the protocol approved by the Institutional Review Board.  Informed consent was obtained from all subjects before Tissue samples were collected."	"Patients with hepatocellular carcinoma were recruited at diagnosis according to the protocol approved by the Institutional Review Board.  Informed consent was obtained from all subjects before Tissue samples were collected."	"Patients with hepatocellular carcinoma were recruited at diagnosis according to the protocol approved by the Institutional Review Board.  Informed consent was obtained from all subjects before Tissue samples were collected."	"Patients with hepatocellular carcinoma were recruited at diagnosis according to the protocol approved by the Institutional Review Board.  Informed consent was obtained from all subjects before Tissue samples were collected."	"Patients with hepatocellular carcinoma were recruited at diagnosis according to the protocol approved by the Institutional Review Board.  Informed consent was obtained from all subjects before Tissue samples were collected."	"Patients with hepatocellular carcinoma were recruited at diagnosis according to the protocol approved by the Institutional Review Board.  Informed consent was obtained from all subjects before Tissue samples were collected."	"Patients with hepatocellular carcinoma were recruited at diagnosis according to the protocol approved by the Institutional Review Board.  Informed consent was obtained from all subjects before Tissue samples were collected."	"Patients with hepatocellular carcinoma were recruited at diagnosis according to the protocol approved by the Institutional Review Board.  Informed consent was obtained from all subjects before Tissue samples were collected."	"Patients with hepatocellular carcinoma were recruited at diagnosis according to the protocol approved by the Institutional Review Board.  Informed consent was obtained from all subjects before Tissue samples were collected."	"Patients with hepatocellular carcinoma were recruited at diagnosis according to the protocol approved by the Institutional Review Board.  Informed consent was obtained from all subjects before Tissue samples were collected."	"Patients with hepatocellular carcinoma were recruited at diagnosis according to the protocol approved by the Institutional Review Board.  Informed consent was obtained from all subjects before Tissue samples were collected."	"Patients with hepatocellular carcinoma were recruited at diagnosis according to the protocol approved by the Institutional Review Board.  Informed consent was obtained from all subjects before Tissue samples were collected."	"Patients with hepatocellular carcinoma were recruited at diagnosis according to the protocol approved by the Institutional Review Board.  Informed consent was obtained from all subjects before Tissue samples were collected."	"Patients with hepatocellular carcinoma were recruited at diagnosis according to the protocol approved by the Institutional Review Board.  Informed consent was obtained from all subjects before Tissue samples were collected."	"Patients with hepatocellular carcinoma were recruited at diagnosis according to the protocol approved by the Institutional Review Board.  Informed consent was obtained from all subjects before Tissue samples were collected."	"Patients with hepatocellular carcinoma were recruited at diagnosis according to the protocol approved by the Institutional Review Board.  Informed consent was obtained from all subjects before Tissue samples were collected."	"Patients with hepatocellular carcinoma were recruited at diagnosis according to the protocol approved by the Institutional Review Board.  Informed consent was obtained from all subjects before Tissue samples were collected."	"Patients with hepatocellular carcinoma were recruited at diagnosis according to the protocol approved by the Institutional Review Board.  Informed consent was obtained from all subjects before Tissue samples were collected."	"Patients with hepatocellular carcinoma were recruited at diagnosis according to the protocol approved by the Institutional Review Board.  Informed consent was obtained from all subjects before Tissue samples were collected."	"Patients with hepatocellular carcinoma were recruited at diagnosis according to the protocol approved by the Institutional Review Board.  Informed consent was obtained from all subjects before Tissue samples were collected."	"Patients with hepatocellular carcinoma were recruited at diagnosis according to the protocol approved by the Institutional Review Board.  Informed consent was obtained from all subjects before Tissue samples were collected."	"Patients with hepatocellular carcinoma were recruited at diagnosis according to the protocol approved by the Institutional Review Board.  Informed consent was obtained from all subjects before Tissue samples were collected."	"Patients with hepatocellular carcinoma were recruited at diagnosis according to the protocol approved by the Institutional Review Board.  Informed consent was obtained from all subjects before Tissue samples were collected."	"Patients with hepatocellular carcinoma were recruited at diagnosis according to the protocol approved by the Institutional Review Board.  Informed consent was obtained from all subjects before Tissue samples were collected."	"Patients with hepatocellular carcinoma were recruited at diagnosis according to the protocol approved by the Institutional Review Board.  Informed consent was obtained from all subjects before Tissue samples were collected."	"Patients with hepatocellular carcinoma were recruited at diagnosis according to the protocol approved by the Institutional Review Board.  Informed consent was obtained from all subjects before Tissue samples were collected."	"Patients with hepatocellular carcinoma were recruited at diagnosis according to the protocol approved by the Institutional Review Board.  Informed consent was obtained from all subjects before Tissue samples were collected."	"Patients with hepatocellular carcinoma were recruited at diagnosis according to the protocol approved by the Institutional Review Board.  Informed consent was obtained from all subjects before Tissue samples were collected."	"Patients with hepatocellular carcinoma were recruited at diagnosis according to the protocol approved by the Institutional Review Board.  Informed consent was obtained from all subjects before Tissue samples were collected."	"Patients with hepatocellular carcinoma were recruited at diagnosis according to the protocol approved by the Institutional Review Board.  Informed consent was obtained from all subjects before Tissue samples were collected."	"Patients with hepatocellular carcinoma were recruited at diagnosis according to the protocol approved by the Institutional Review Board.  Informed consent was obtained from all subjects before Tissue samples were collected."	"Patients with hepatocellular carcinoma were recruited at diagnosis according to the protocol approved by the Institutional Review Board.  Informed consent was obtained from all subjects before Tissue samples were collected."	"Patients with hepatocellular carcinoma were recruited at diagnosis according to the protocol approved by the Institutional Review Board.  Informed consent was obtained from all subjects before Tissue samples were collected."	"Patients with hepatocellular carcinoma were recruited at diagnosis according to the protocol approved by the Institutional Review Board.  Informed consent was obtained from all subjects before Tissue samples were collected."	"Patients with hepatocellular carcinoma were recruited at diagnosis according to the protocol approved by the Institutional Review Board.  Informed consent was obtained from all subjects before Tissue samples were collected."	"Patients with hepatocellular carcinoma were recruited at diagnosis according to the protocol approved by the Institutional Review Board.  Informed consent was obtained from all subjects before Tissue samples were collected."	"Patients with hepatocellular carcinoma were recruited at diagnosis according to the protocol approved by the Institutional Review Board.  Informed consent was obtained from all subjects before Tissue samples were collected."	"Patients with hepatocellular carcinoma were recruited at diagnosis according to the protocol approved by the Institutional Review Board.  Informed consent was obtained from all subjects before Tissue samples were collected."	"Patients with hepatocellular carcinoma were recruited at diagnosis according to the protocol approved by the Institutional Review Board.  Informed consent was obtained from all subjects before Tissue samples were collected."	"Patients with hepatocellular carcinoma were recruited at diagnosis according to the protocol approved by the Institutional Review Board.  Informed consent was obtained from all subjects before Tissue samples were collected."	"Patients with hepatocellular carcinoma were recruited at diagnosis according to the protocol approved by the Institutional Review Board.  Informed consent was obtained from all subjects before Tissue samples were collected."	"Patients with hepatocellular carcinoma were recruited at diagnosis according to the protocol approved by the Institutional Review Board.  Informed consent was obtained from all subjects before Tissue samples were collected."	"Patients with hepatocellular carcinoma were recruited at diagnosis according to the protocol approved by the Institutional Review Board.  Informed consent was obtained from all subjects before Tissue samples were collected."	"Patients with hepatocellular carcinoma were recruited at diagnosis according to the protocol approved by the Institutional Review Board.  Informed consent was obtained from all subjects before Tissue samples were collected."	"Patients with hepatocellular carcinoma were recruited at diagnosis according to the protocol approved by the Institutional Review Board.  Informed consent was obtained from all subjects before Tissue samples were collected."	"Patients with hepatocellular carcinoma were recruited at diagnosis according to the protocol approved by the Institutional Review Board.  Informed consent was obtained from all subjects before Tissue samples were collected."	"Patients with hepatocellular carcinoma were recruited at diagnosis according to the protocol approved by the Institutional Review Board.  Informed consent was obtained from all subjects before Tissue samples were collected."	"Patients with hepatocellular carcinoma were recruited at diagnosis according to the protocol approved by the Institutional Review Board.  Informed consent was obtained from all subjects before Tissue samples were collected."	"Patients with hepatocellular carcinoma were recruited at diagnosis according to the protocol approved by the Institutional Review Board.  Informed consent was obtained from all subjects before Tissue samples were collected."	"Patients with hepatocellular carcinoma were recruited at diagnosis according to the protocol approved by the Institutional Review Board.  Informed consent was obtained from all subjects before Tissue samples were collected."	"Patients with hepatocellular carcinoma were recruited at diagnosis according to the protocol approved by the Institutional Review Board.  Informed consent was obtained from all subjects before Tissue samples were collected."	"Patients with hepatocellular carcinoma were recruited at diagnosis according to the protocol approved by the Institutional Review Board.  Informed consent was obtained from all subjects before Tissue samples were collected."	"Patients with hepatocellular carcinoma were recruited at diagnosis according to the protocol approved by the Institutional Review Board.  Informed consent was obtained from all subjects before Tissue samples were collected."	"Patients with hepatocellular carcinoma were recruited at diagnosis according to the protocol approved by the Institutional Review Board.  Informed consent was obtained from all subjects before Tissue samples were collected."	"Patients with hepatocellular carcinoma were recruited at diagnosis according to the protocol approved by the Institutional Review Board.  Informed consent was obtained from all subjects before Tissue samples were collected."	"Patients with hepatocellular carcinoma were recruited at diagnosis according to the protocol approved by the Institutional Review Board.  Informed consent was obtained from all subjects before Tissue samples were collected."	"Patients with hepatocellular carcinoma were recruited at diagnosis according to the protocol approved by the Institutional Review Board.  Informed consent was obtained from all subjects before Tissue samples were collected."	"Patients with hepatocellular carcinoma were recruited at diagnosis according to the protocol approved by the Institutional Review Board.  Informed consent was obtained from all subjects before Tissue samples were collected."	"Patients with hepatocellular carcinoma were recruited at diagnosis according to the protocol approved by the Institutional Review Board.  Informed consent was obtained from all subjects before Tissue samples were collected."	"Patients with hepatocellular carcinoma were recruited at diagnosis according to the protocol approved by the Institutional Review Board.  Informed consent was obtained from all subjects before Tissue samples were collected."	"Patients with hepatocellular carcinoma were recruited at diagnosis according to the protocol approved by the Institutional Review Board.  Informed consent was obtained from all subjects before Tissue samples were collected."	"Patients with hepatocellular carcinoma were recruited at diagnosis according to the protocol approved by the Institutional Review Board.  Informed consent was obtained from all subjects before Tissue samples were collected."	"Patients with hepatocellular carcinoma were recruited at diagnosis according to the protocol approved by the Institutional Review Board.  Informed consent was obtained from all subjects before Tissue samples were collected."	"Patients with hepatocellular carcinoma were recruited at diagnosis according to the protocol approved by the Institutional Review Board.  Informed consent was obtained from all subjects before Tissue samples were collected."	"Patients with hepatocellular carcinoma were recruited at diagnosis according to the protocol approved by the Institutional Review Board.  Informed consent was obtained from all subjects before Tissue samples were collected."	"Patients with hepatocellular carcinoma were recruited at diagnosis according to the protocol approved by the Institutional Review Board.  Informed consent was obtained from all subjects before Tissue samples were collected."	"Patients with hepatocellular carcinoma were recruited at diagnosis according to the protocol approved by the Institutional Review Board.  Informed consent was obtained from all subjects before Tissue samples were collected."	"Patients with hepatocellular carcinoma were recruited at diagnosis according to the protocol approved by the Institutional Review Board.  Informed consent was obtained from all subjects before Tissue samples were collected."	"Patients with hepatocellular carcinoma were recruited at diagnosis according to the protocol approved by the Institutional Review Board.  Informed consent was obtained from all subjects before Tissue samples were collected."	"Patients with hepatocellular carcinoma were recruited at diagnosis according to the protocol approved by the Institutional Review Board.  Informed consent was obtained from all subjects before Tissue samples were collected."
!Sample_molecule_ch1	"total RNA"	"total RNA"	"total RNA"	"total RNA"	"total RNA"	"total RNA"	"total RNA"	"total RNA"	"total RNA"	"total RNA"	"total RNA"	"total RNA"	"total RNA"	"total RNA"	"total RNA"	"total RNA"	"total RNA"	"total RNA"	"total RNA"	"total RNA"	"total RNA"	"total RNA"	"total RNA"	"total RNA"	"total RNA"	"total RNA"	"total RNA"	"total RNA"	"total RNA"	"total RNA"	"total RNA"	"total RNA"	"total RNA"	"total RNA"	"total RNA"	"total RNA"	"total RNA"	"total RNA"	"total RNA"	"total RNA"	"total RNA"	"total RNA"	"total RNA"	"total RNA"	"total RNA"	"total RNA"	"total RNA"	"total RNA"	"total RNA"	"total RNA"	"total RNA"	"total RNA"	"total RNA"	"total RNA"	"total RNA"	"total RNA"	"total RNA"	"total RNA"	"total RNA"	"total RNA"	"total RNA"	"total RNA"	"total RNA"	"total RNA"	"total RNA"	"total RNA"	"total RNA"	"total RNA"	"total RNA"	"total RNA"	"total RNA"	"total RNA"	"total RNA"	"total RNA"	"total RNA"	"total RNA"	"total RNA"	"total RNA"	"total RNA"	"total RNA"	"total RNA"	"total RNA"	"total RNA"	"total RNA"	"total RNA"	"total RNA"	"total RNA"	"total RNA"	"total RNA"	"total RNA"	"total RNA"	"total RNA"	"total RNA"	"total RNA"	"total RNA"	"total RNA"	"total RNA"	"total RNA"	"total RNA"	"total RNA"	"total RNA"	"total RNA"	"total RNA"	"total RNA"	"total RNA"	"total RNA"	"total RNA"
!Sample_extract_protocol_ch1	"Total RNA was extracted from frozen HCC biopsies using TRIZOL Reagent following the manufacturer's protocol."	"Total RNA was extracted from frozen HCC biopsies using TRIZOL Reagent following the manufacturer's protocol."	"Total RNA was extracted from frozen HCC biopsies using TRIZOL Reagent following the manufacturer's protocol."	"Total RNA was extracted from frozen HCC biopsies using TRIZOL Reagent following the manufacturer's protocol."	"Total RNA was extracted from frozen HCC biopsies using TRIZOL Reagent following the manufacturer's protocol."	"Total RNA was extracted from frozen HCC biopsies using TRIZOL Reagent following the manufacturer's protocol."	"Total RNA was extracted from frozen HCC biopsies using TRIZOL Reagent following the manufacturer's protocol."	"Total RNA was extracted from frozen HCC biopsies using TRIZOL Reagent following the manufacturer's protocol."	"Total RNA was extracted from frozen HCC biopsies using TRIZOL Reagent following the manufacturer's protocol."	"Total RNA was extracted from frozen HCC biopsies using TRIZOL Reagent following the manufacturer's protocol."	"Total RNA was extracted from frozen HCC biopsies using TRIZOL Reagent following the manufacturer's protocol."	"Total RNA was extracted from frozen HCC biopsies using TRIZOL Reagent following the manufacturer's protocol."	"Total RNA was extracted from frozen HCC biopsies using TRIZOL Reagent following the manufacturer's protocol."	"Total RNA was extracted from frozen HCC biopsies using TRIZOL Reagent following the manufacturer's protocol."	"Total RNA was extracted from frozen HCC biopsies using TRIZOL Reagent following the manufacturer's protocol."	"Total RNA was extracted from frozen HCC biopsies using TRIZOL Reagent following the manufacturer's protocol."	"Total RNA was extracted from frozen HCC biopsies using TRIZOL Reagent following the manufacturer's protocol."	"Total RNA was extracted from frozen HCC biopsies using TRIZOL Reagent following the manufacturer's protocol."	"Total RNA was extracted from frozen HCC biopsies using TRIZOL Reagent following the manufacturer's protocol."	"Total RNA was extracted from frozen HCC biopsies using TRIZOL Reagent following the manufacturer's protocol."	"Total RNA was extracted from frozen HCC biopsies using TRIZOL Reagent following the manufacturer's protocol."	"Total RNA was extracted from frozen HCC biopsies using TRIZOL Reagent following the manufacturer's protocol."	"Total RNA was extracted from frozen HCC biopsies using TRIZOL Reagent following the manufacturer's protocol."	"Total RNA was extracted from frozen HCC biopsies using TRIZOL Reagent following the manufacturer's protocol."	"Total RNA was extracted from frozen HCC biopsies using TRIZOL Reagent following the manufacturer's protocol."	"Total RNA was extracted from frozen HCC biopsies using TRIZOL Reagent following the manufacturer's protocol."	"Total RNA was extracted from frozen HCC biopsies using TRIZOL Reagent following the manufacturer's protocol."	"Total RNA was extracted from frozen HCC biopsies using TRIZOL Reagent following the manufacturer's protocol."	"Total RNA was extracted from frozen HCC biopsies using TRIZOL Reagent following the manufacturer's protocol."	"Total RNA was extracted from frozen HCC biopsies using TRIZOL Reagent following the manufacturer's protocol."	"Total RNA was extracted from frozen HCC biopsies using TRIZOL Reagent following the manufacturer's protocol."	"Total RNA was extracted from frozen HCC biopsies using TRIZOL Reagent following the manufacturer's protocol."	"Total RNA was extracted from frozen HCC biopsies using TRIZOL Reagent following the manufacturer's protocol."	"Total RNA was extracted from frozen HCC biopsies using TRIZOL Reagent following the manufacturer's protocol."	"Total RNA was extracted from frozen HCC biopsies using TRIZOL Reagent following the manufacturer's protocol."	"Total RNA was extracted from frozen HCC biopsies using TRIZOL Reagent following the manufacturer's protocol."	"Total RNA was extracted from frozen HCC biopsies using TRIZOL Reagent following the manufacturer's protocol."	"Total RNA was extracted from frozen HCC biopsies using TRIZOL Reagent following the manufacturer's protocol."	"Total RNA was extracted from frozen HCC biopsies using TRIZOL Reagent following the manufacturer's protocol."	"Total RNA was extracted from frozen HCC biopsies using TRIZOL Reagent following the manufacturer's protocol."	"Total RNA was extracted from frozen HCC biopsies using TRIZOL Reagent following the manufacturer's protocol."	"Total RNA was extracted from frozen HCC biopsies using TRIZOL Reagent following the manufacturer's protocol."	"Total RNA was extracted from frozen HCC biopsies using TRIZOL Reagent following the manufacturer's protocol."	"Total RNA was extracted from frozen HCC biopsies using TRIZOL Reagent following the manufacturer's protocol."	"Total RNA was extracted from frozen HCC biopsies using TRIZOL Reagent following the manufacturer's protocol."	"Total RNA was extracted from frozen HCC biopsies using TRIZOL Reagent following the manufacturer's protocol."	"Total RNA was extracted from frozen HCC biopsies using TRIZOL Reagent following the manufacturer's protocol."	"Total RNA was extracted from frozen HCC biopsies using TRIZOL Reagent following the manufacturer's protocol."	"Total RNA was extracted from frozen HCC biopsies using TRIZOL Reagent following the manufacturer's protocol."	"Total RNA was extracted from frozen HCC biopsies using TRIZOL Reagent following the manufacturer's protocol."	"Total RNA was extracted from frozen HCC biopsies using TRIZOL Reagent following the manufacturer's protocol."	"Total RNA was extracted from frozen HCC biopsies using TRIZOL Reagent following the manufacturer's protocol."	"Total RNA was extracted from frozen HCC biopsies using TRIZOL Reagent following the manufacturer's protocol."	"Total RNA was extracted from frozen HCC biopsies using TRIZOL Reagent following the manufacturer's protocol."	"Total RNA was extracted from frozen HCC biopsies using TRIZOL Reagent following the manufacturer's protocol."	"Total RNA was extracted from frozen HCC biopsies using TRIZOL Reagent following the manufacturer's protocol."	"Total RNA was extracted from frozen HCC biopsies using TRIZOL Reagent following the manufacturer's protocol."	"Total RNA was extracted from frozen HCC biopsies using TRIZOL Reagent following the manufacturer's protocol."	"Total RNA was extracted from frozen HCC biopsies using TRIZOL Reagent following the manufacturer's protocol."	"Total RNA was extracted from frozen HCC biopsies using TRIZOL Reagent following the manufacturer's protocol."	"Total RNA was extracted from frozen HCC biopsies using TRIZOL Reagent following the manufacturer's protocol."	"Total RNA was extracted from frozen HCC biopsies using TRIZOL Reagent following the manufacturer's protocol."	"Total RNA was extracted from frozen HCC biopsies using TRIZOL Reagent following the manufacturer's protocol."	"Total RNA was extracted from frozen HCC biopsies using TRIZOL Reagent following the manufacturer's protocol."	"Total RNA was extracted from frozen HCC biopsies using TRIZOL Reagent following the manufacturer's protocol."	"Total RNA was extracted from frozen HCC biopsies using TRIZOL Reagent following the manufacturer's protocol."	"Total RNA was extracted from frozen HCC biopsies using TRIZOL Reagent following the manufacturer's protocol."	"Total RNA was extracted from frozen HCC biopsies using TRIZOL Reagent following the manufacturer's protocol."	"Total RNA was extracted from frozen HCC biopsies using TRIZOL Reagent following the manufacturer's protocol."	"Total RNA was extracted from frozen HCC biopsies using TRIZOL Reagent following the manufacturer's protocol."	"Total RNA was extracted from frozen HCC biopsies using TRIZOL Reagent following the manufacturer's protocol."	"Total RNA was extracted from frozen HCC biopsies using TRIZOL Reagent following the manufacturer's protocol."	"Total RNA was extracted from frozen HCC biopsies using TRIZOL Reagent following the manufacturer's protocol."	"Total RNA was extracted from frozen HCC biopsies using TRIZOL Reagent following the manufacturer's protocol."	"Total RNA was extracted from frozen HCC biopsies using TRIZOL Reagent following the manufacturer's protocol."	"Total RNA was extracted from frozen HCC biopsies using TRIZOL Reagent following the manufacturer's protocol."	"Total RNA was extracted from frozen HCC biopsies using TRIZOL Reagent following the manufacturer's protocol."	"Total RNA was extracted from frozen HCC biopsies using TRIZOL Reagent following the manufacturer's protocol."	"Total RNA was extracted from frozen HCC biopsies using TRIZOL Reagent following the manufacturer's protocol."	"Total RNA was extracted from frozen HCC biopsies using TRIZOL Reagent following the manufacturer's protocol."	"Total RNA was extracted from frozen HCC biopsies using TRIZOL Reagent following the manufacturer's protocol."	"Total RNA was extracted from frozen HCC biopsies using TRIZOL Reagent following the manufacturer's protocol."	"Total RNA was extracted from frozen HCC biopsies using TRIZOL Reagent following the manufacturer's protocol."	"Total RNA was extracted from frozen HCC biopsies using TRIZOL Reagent following the manufacturer's protocol."	"Total RNA was extracted from frozen HCC biopsies using TRIZOL Reagent following the manufacturer's protocol."	"Total RNA was extracted from frozen HCC biopsies using TRIZOL Reagent following the manufacturer's protocol."	"Total RNA was extracted from frozen HCC biopsies using TRIZOL Reagent following the manufacturer's protocol."	"Total RNA was extracted from frozen HCC biopsies using TRIZOL Reagent following the manufacturer's protocol."	"Total RNA was extracted from frozen HCC biopsies using TRIZOL Reagent following the manufacturer's protocol."	"Total RNA was extracted from frozen HCC biopsies using TRIZOL Reagent following the manufacturer's protocol."	"Total RNA was extracted from frozen HCC biopsies using TRIZOL Reagent following the manufacturer's protocol."	"Total RNA was extracted from frozen HCC biopsies using TRIZOL Reagent following the manufacturer's protocol."	"Total RNA was extracted from frozen HCC biopsies using TRIZOL Reagent following the manufacturer's protocol."	"Total RNA was extracted from frozen HCC biopsies using TRIZOL Reagent following the manufacturer's protocol."	"Total RNA was extracted from frozen HCC biopsies using TRIZOL Reagent following the manufacturer's protocol."	"Total RNA was extracted from frozen HCC biopsies using TRIZOL Reagent following the manufacturer's protocol."	"Total RNA was extracted from frozen HCC biopsies using TRIZOL Reagent following the manufacturer's protocol."	"Total RNA was extracted from frozen HCC biopsies using TRIZOL Reagent following the manufacturer's protocol."	"Total RNA was extracted from frozen HCC biopsies using TRIZOL Reagent following the manufacturer's protocol."	"Total RNA was extracted from frozen HCC biopsies using TRIZOL Reagent following the manufacturer's protocol."	"Total RNA was extracted from frozen HCC biopsies using TRIZOL Reagent following the manufacturer's protocol."	"Total RNA was extracted from frozen HCC biopsies using TRIZOL Reagent following the manufacturer's protocol."	"Total RNA was extracted from frozen HCC biopsies using TRIZOL Reagent following the manufacturer's protocol."	"Total RNA was extracted from frozen HCC biopsies using TRIZOL Reagent following the manufacturer's protocol."	"Total RNA was extracted from frozen HCC biopsies using TRIZOL Reagent following the manufacturer's protocol."	"Total RNA was extracted from frozen HCC biopsies using TRIZOL Reagent following the manufacturer's protocol."	"Total RNA was extracted from frozen HCC biopsies using TRIZOL Reagent following the manufacturer's protocol."
!Sample_label_ch1	"biotin"	"biotin"	"biotin"	"biotin"	"biotin"	"biotin"	"biotin"	"biotin"	"biotin"	"biotin"	"biotin"	"biotin"	"biotin"	"biotin"	"biotin"	"biotin"	"biotin"	"biotin"	"biotin"	"biotin"	"biotin"	"biotin"	"biotin"	"biotin"	"biotin"	"biotin"	"biotin"	"biotin"	"biotin"	"biotin"	"biotin"	"biotin"	"biotin"	"biotin"	"biotin"	"biotin"	"biotin"	"biotin"	"biotin"	"biotin"	"biotin"	"biotin"	"biotin"	"biotin"	"biotin"	"biotin"	"biotin"	"biotin"	"biotin"	"biotin"	"biotin"	"biotin"	"biotin"	"biotin"	"biotin"	"biotin"	"biotin"	"biotin"	"biotin"	"biotin"	"biotin"	"biotin"	"biotin"	"biotin"	"biotin"	"biotin"	"biotin"	"biotin"	"biotin"	"biotin"	"biotin"	"biotin"	"biotin"	"biotin"	"biotin"	"biotin"	"biotin"	"biotin"	"biotin"	"biotin"	"biotin"	"biotin"	"biotin"	"biotin"	"biotin"	"biotin"	"biotin"	"biotin"	"biotin"	"biotin"	"biotin"	"biotin"	"biotin"	"biotin"	"biotin"	"biotin"	"biotin"	"biotin"	"biotin"	"biotin"	"biotin"	"biotin"	"biotin"	"biotin"	"biotin"	"biotin"	"biotin"
!Sample_label_protocol_ch1	"Five micrograms of total RNA were reverse-transcribed and labeled with biotin."	"Five micrograms of total RNA were reverse-transcribed and labeled with biotin."	"Five micrograms of total RNA were reverse-transcribed and labeled with biotin."	"Five micrograms of total RNA were reverse-transcribed and labeled with biotin."	"Five micrograms of total RNA were reverse-transcribed and labeled with biotin."	"Five micrograms of total RNA were reverse-transcribed and labeled with biotin."	"Five micrograms of total RNA were reverse-transcribed and labeled with biotin."	"Five micrograms of total RNA were reverse-transcribed and labeled with biotin."	"Five micrograms of total RNA were reverse-transcribed and labeled with biotin."	"Five micrograms of total RNA were reverse-transcribed and labeled with biotin."	"Five micrograms of total RNA were reverse-transcribed and labeled with biotin."	"Five micrograms of total RNA were reverse-transcribed and labeled with biotin."	"Five micrograms of total RNA were reverse-transcribed and labeled with biotin."	"Five micrograms of total RNA were reverse-transcribed and labeled with biotin."	"Five micrograms of total RNA were reverse-transcribed and labeled with biotin."	"Five micrograms of total RNA were reverse-transcribed and labeled with biotin."	"Five micrograms of total RNA were reverse-transcribed and labeled with biotin."	"Five micrograms of total RNA were reverse-transcribed and labeled with biotin."	"Five micrograms of total RNA were reverse-transcribed and labeled with biotin."	"Five micrograms of total RNA were reverse-transcribed and labeled with biotin."	"Five micrograms of total RNA were reverse-transcribed and labeled with biotin."	"Five micrograms of total RNA were reverse-transcribed and labeled with biotin."	"Five micrograms of total RNA were reverse-transcribed and labeled with biotin."	"Five micrograms of total RNA were reverse-transcribed and labeled with biotin."	"Five micrograms of total RNA were reverse-transcribed and labeled with biotin."	"Five micrograms of total RNA were reverse-transcribed and labeled with biotin."	"Five micrograms of total RNA were reverse-transcribed and labeled with biotin."	"Five micrograms of total RNA were reverse-transcribed and labeled with biotin."	"Five micrograms of total RNA were reverse-transcribed and labeled with biotin."	"Five micrograms of total RNA were reverse-transcribed and labeled with biotin."	"Five micrograms of total RNA were reverse-transcribed and labeled with biotin."	"Five micrograms of total RNA were reverse-transcribed and labeled with biotin."	"Five micrograms of total RNA were reverse-transcribed and labeled with biotin."	"Five micrograms of total RNA were reverse-transcribed and labeled with biotin."	"Five micrograms of total RNA were reverse-transcribed and labeled with biotin."	"Five micrograms of total RNA were reverse-transcribed and labeled with biotin."	"Five micrograms of total RNA were reverse-transcribed and labeled with biotin."	"Five micrograms of total RNA were reverse-transcribed and labeled with biotin."	"Five micrograms of total RNA were reverse-transcribed and labeled with biotin."	"Five micrograms of total RNA were reverse-transcribed and labeled with biotin."	"Five micrograms of total RNA were reverse-transcribed and labeled with biotin."	"Five micrograms of total RNA were reverse-transcribed and labeled with biotin."	"Five micrograms of total RNA were reverse-transcribed and labeled with biotin."	"Five micrograms of total RNA were reverse-transcribed and labeled with biotin."	"Five micrograms of total RNA were reverse-transcribed and labeled with biotin."	"Five micrograms of total RNA were reverse-transcribed and labeled with biotin."	"Five micrograms of total RNA were reverse-transcribed and labeled with biotin."	"Five micrograms of total RNA were reverse-transcribed and labeled with biotin."	"Five micrograms of total RNA were reverse-transcribed and labeled with biotin."	"Five micrograms of total RNA were reverse-transcribed and labeled with biotin."	"Five micrograms of total RNA were reverse-transcribed and labeled with biotin."	"Five micrograms of total RNA were reverse-transcribed and labeled with biotin."	"Five micrograms of total RNA were reverse-transcribed and labeled with biotin."	"Five micrograms of total RNA were reverse-transcribed and labeled with biotin."	"Five micrograms of total RNA were reverse-transcribed and labeled with biotin."	"Five micrograms of total RNA were reverse-transcribed and labeled with biotin."	"Five micrograms of total RNA were reverse-transcribed and labeled with biotin."	"Five micrograms of total RNA were reverse-transcribed and labeled with biotin."	"Five micrograms of total RNA were reverse-transcribed and labeled with biotin."	"Five micrograms of total RNA were reverse-transcribed and labeled with biotin."	"Five micrograms of total RNA were reverse-transcribed and labeled with biotin."	"Five micrograms of total RNA were reverse-transcribed and labeled with biotin."	"Five micrograms of total RNA were reverse-transcribed and labeled with biotin."	"Five micrograms of total RNA were reverse-transcribed and labeled with biotin."	"Five micrograms of total RNA were reverse-transcribed and labeled with biotin."	"Five micrograms of total RNA were reverse-transcribed and labeled with biotin."	"Five micrograms of total RNA were reverse-transcribed and labeled with biotin."	"Five micrograms of total RNA were reverse-transcribed and labeled with biotin."	"Five micrograms of total RNA were reverse-transcribed and labeled with biotin."	"Five micrograms of total RNA were reverse-transcribed and labeled with biotin."	"Five micrograms of total RNA were reverse-transcribed and labeled with biotin."	"Five micrograms of total RNA were reverse-transcribed and labeled with biotin."	"Five micrograms of total RNA were reverse-transcribed and labeled with biotin."	"Five micrograms of total RNA were reverse-transcribed and labeled with biotin."	"Five micrograms of total RNA were reverse-transcribed and labeled with biotin."	"Five micrograms of total RNA were reverse-transcribed and labeled with biotin."	"Five micrograms of total RNA were reverse-transcribed and labeled with biotin."	"Five micrograms of total RNA were reverse-transcribed and labeled with biotin."	"Five micrograms of total RNA were reverse-transcribed and labeled with biotin."	"Five micrograms of total RNA were reverse-transcribed and labeled with biotin."	"Five micrograms of total RNA were reverse-transcribed and labeled with biotin."	"Five micrograms of total RNA were reverse-transcribed and labeled with biotin."	"Five micrograms of total RNA were reverse-transcribed and labeled with biotin."	"Five micrograms of total RNA were reverse-transcribed and labeled with biotin."	"Five micrograms of total RNA were reverse-transcribed and labeled with biotin."	"Five micrograms of total RNA were reverse-transcribed and labeled with biotin."	"Five micrograms of total RNA were reverse-transcribed and labeled with biotin."	"Five micrograms of total RNA were reverse-transcribed and labeled with biotin."	"Five micrograms of total RNA were reverse-transcribed and labeled with biotin."	"Five micrograms of total RNA were reverse-transcribed and labeled with biotin."	"Five micrograms of total RNA were reverse-transcribed and labeled with biotin."	"Five micrograms of total RNA were reverse-transcribed and labeled with biotin."	"Five micrograms of total RNA were reverse-transcribed and labeled with biotin."	"Five micrograms of total RNA were reverse-transcribed and labeled with biotin."	"Five micrograms of total RNA were reverse-transcribed and labeled with biotin."	"Five micrograms of total RNA were reverse-transcribed and labeled with biotin."	"Five micrograms of total RNA were reverse-transcribed and labeled with biotin."	"Five micrograms of total RNA were reverse-transcribed and labeled with biotin."	"Five micrograms of total RNA were reverse-transcribed and labeled with biotin."	"Five micrograms of total RNA were reverse-transcribed and labeled with biotin."	"Five micrograms of total RNA were reverse-transcribed and labeled with biotin."	"Five micrograms of total RNA were reverse-transcribed and labeled with biotin."	"Five micrograms of total RNA were reverse-transcribed and labeled with biotin."	"Five micrograms of total RNA were reverse-transcribed and labeled with biotin."	"Five micrograms of total RNA were reverse-transcribed and labeled with biotin."	"Five micrograms of total RNA were reverse-transcribed and labeled with biotin."	"Five micrograms of total RNA were reverse-transcribed and labeled with biotin."
!Sample_taxid_ch1	"9606"	"9606"	"9606"	"9606"	"9606"	"9606"	"9606"	"9606"	"9606"	"9606"	"9606"	"9606"	"9606"	"9606"	"9606"	"9606"	"9606"	"9606"	"9606"	"9606"	"9606"	"9606"	"9606"	"9606"	"9606"	"9606"	"9606"	"9606"	"9606"	"9606"	"9606"	"9606"	"9606"	"9606"	"9606"	"9606"	"9606"	"9606"	"9606"	"9606"	"9606"	"9606"	"9606"	"9606"	"9606"	"9606"	"9606"	"9606"	"9606"	"9606"	"9606"	"9606"	"9606"	"9606"	"9606"	"9606"	"9606"	"9606"	"9606"	"9606"	"9606"	"9606"	"9606"	"9606"	"9606"	"9606"	"9606"	"9606"	"9606"	"9606"	"9606"	"9606"	"9606"	"9606"	"9606"	"9606"	"9606"	"9606"	"9606"	"9606"	"9606"	"9606"	"9606"	"9606"	"9606"	"9606"	"9606"	"9606"	"9606"	"9606"	"9606"	"9606"	"9606"	"9606"	"9606"	"9606"	"9606"	"9606"	"9606"	"9606"	"9606"	"9606"	"9606"	"9606"	"9606"	"9606"	"9606"
!Sample_hyb_protocol	"The final cRNA obtained was hybridized to the GeneChip Human Genome U133 Plus 2.0 Array (Affymetrix, USA)."	"The final cRNA obtained was hybridized to the GeneChip Human Genome U133 Plus 2.0 Array (Affymetrix, USA)."	"The final cRNA obtained was hybridized to the GeneChip Human Genome U133 Plus 2.0 Array (Affymetrix, USA)."	"The final cRNA obtained was hybridized to the GeneChip Human Genome U133 Plus 2.0 Array (Affymetrix, USA)."	"The final cRNA obtained was hybridized to the GeneChip Human Genome U133 Plus 2.0 Array (Affymetrix, USA)."	"The final cRNA obtained was hybridized to the GeneChip Human Genome U133 Plus 2.0 Array (Affymetrix, USA)."	"The final cRNA obtained was hybridized to the GeneChip Human Genome U133 Plus 2.0 Array (Affymetrix, USA)."	"The final cRNA obtained was hybridized to the GeneChip Human Genome U133 Plus 2.0 Array (Affymetrix, USA)."	"The final cRNA obtained was hybridized to the GeneChip Human Genome U133 Plus 2.0 Array (Affymetrix, USA)."	"The final cRNA obtained was hybridized to the GeneChip Human Genome U133 Plus 2.0 Array (Affymetrix, USA)."	"The final cRNA obtained was hybridized to the GeneChip Human Genome U133 Plus 2.0 Array (Affymetrix, USA)."	"The final cRNA obtained was hybridized to the GeneChip Human Genome U133 Plus 2.0 Array (Affymetrix, USA)."	"The final cRNA obtained was hybridized to the GeneChip Human Genome U133 Plus 2.0 Array (Affymetrix, USA)."	"The final cRNA obtained was hybridized to the GeneChip Human Genome U133 Plus 2.0 Array (Affymetrix, USA)."	"The final cRNA obtained was hybridized to the GeneChip Human Genome U133 Plus 2.0 Array (Affymetrix, USA)."	"The final cRNA obtained was hybridized to the GeneChip Human Genome U133 Plus 2.0 Array (Affymetrix, USA)."	"The final cRNA obtained was hybridized to the GeneChip Human Genome U133 Plus 2.0 Array (Affymetrix, USA)."	"The final cRNA obtained was hybridized to the GeneChip Human Genome U133 Plus 2.0 Array (Affymetrix, USA)."	"The final cRNA obtained was hybridized to the GeneChip Human Genome U133 Plus 2.0 Array (Affymetrix, USA)."	"The final cRNA obtained was hybridized to the GeneChip Human Genome U133 Plus 2.0 Array (Affymetrix, USA)."	"The final cRNA obtained was hybridized to the GeneChip Human Genome U133 Plus 2.0 Array (Affymetrix, USA)."	"The final cRNA obtained was hybridized to the GeneChip Human Genome U133 Plus 2.0 Array (Affymetrix, USA)."	"The final cRNA obtained was hybridized to the GeneChip Human Genome U133 Plus 2.0 Array (Affymetrix, USA)."	"The final cRNA obtained was hybridized to the GeneChip Human Genome U133 Plus 2.0 Array (Affymetrix, USA)."	"The final cRNA obtained was hybridized to the GeneChip Human Genome U133 Plus 2.0 Array (Affymetrix, USA)."	"The final cRNA obtained was hybridized to the GeneChip Human Genome U133 Plus 2.0 Array (Affymetrix, USA)."	"The final cRNA obtained was hybridized to the GeneChip Human Genome U133 Plus 2.0 Array (Affymetrix, USA)."	"The final cRNA obtained was hybridized to the GeneChip Human Genome U133 Plus 2.0 Array (Affymetrix, USA)."	"The final cRNA obtained was hybridized to the GeneChip Human Genome U133 Plus 2.0 Array (Affymetrix, USA)."	"The final cRNA obtained was hybridized to the GeneChip Human Genome U133 Plus 2.0 Array (Affymetrix, USA)."	"The final cRNA obtained was hybridized to the GeneChip Human Genome U133 Plus 2.0 Array (Affymetrix, USA)."	"The final cRNA obtained was hybridized to the GeneChip Human Genome U133 Plus 2.0 Array (Affymetrix, USA)."	"The final cRNA obtained was hybridized to the GeneChip Human Genome U133 Plus 2.0 Array (Affymetrix, USA)."	"The final cRNA obtained was hybridized to the GeneChip Human Genome U133 Plus 2.0 Array (Affymetrix, USA)."	"The final cRNA obtained was hybridized to the GeneChip Human Genome U133 Plus 2.0 Array (Affymetrix, USA)."	"The final cRNA obtained was hybridized to the GeneChip Human Genome U133 Plus 2.0 Array (Affymetrix, USA)."	"The final cRNA obtained was hybridized to the GeneChip Human Genome U133 Plus 2.0 Array (Affymetrix, USA)."	"The final cRNA obtained was hybridized to the GeneChip Human Genome U133 Plus 2.0 Array (Affymetrix, USA)."	"The final cRNA obtained was hybridized to the GeneChip Human Genome U133 Plus 2.0 Array (Affymetrix, USA)."	"The final cRNA obtained was hybridized to the GeneChip Human Genome U133 Plus 2.0 Array (Affymetrix, USA)."	"The final cRNA obtained was hybridized to the GeneChip Human Genome U133 Plus 2.0 Array (Affymetrix, USA)."	"The final cRNA obtained was hybridized to the GeneChip Human Genome U133 Plus 2.0 Array (Affymetrix, USA)."	"The final cRNA obtained was hybridized to the GeneChip Human Genome U133 Plus 2.0 Array (Affymetrix, USA)."	"The final cRNA obtained was hybridized to the GeneChip Human Genome U133 Plus 2.0 Array (Affymetrix, USA)."	"The final cRNA obtained was hybridized to the GeneChip Human Genome U133 Plus 2.0 Array (Affymetrix, USA)."	"The final cRNA obtained was hybridized to the GeneChip Human Genome U133 Plus 2.0 Array (Affymetrix, USA)."	"The final cRNA obtained was hybridized to the GeneChip Human Genome U133 Plus 2.0 Array (Affymetrix, USA)."	"The final cRNA obtained was hybridized to the GeneChip Human Genome U133 Plus 2.0 Array (Affymetrix, USA)."	"The final cRNA obtained was hybridized to the GeneChip Human Genome U133 Plus 2.0 Array (Affymetrix, USA)."	"The final cRNA obtained was hybridized to the GeneChip Human Genome U133 Plus 2.0 Array (Affymetrix, USA)."	"The final cRNA obtained was hybridized to the GeneChip Human Genome U133 Plus 2.0 Array (Affymetrix, USA)."	"The final cRNA obtained was hybridized to the GeneChip Human Genome U133 Plus 2.0 Array (Affymetrix, USA)."	"The final cRNA obtained was hybridized to the GeneChip Human Genome U133 Plus 2.0 Array (Affymetrix, USA)."	"The final cRNA obtained was hybridized to the GeneChip Human Genome U133 Plus 2.0 Array (Affymetrix, USA)."	"The final cRNA obtained was hybridized to the GeneChip Human Genome U133 Plus 2.0 Array (Affymetrix, USA)."	"The final cRNA obtained was hybridized to the GeneChip Human Genome U133 Plus 2.0 Array (Affymetrix, USA)."	"The final cRNA obtained was hybridized to the GeneChip Human Genome U133 Plus 2.0 Array (Affymetrix, USA)."	"The final cRNA obtained was hybridized to the GeneChip Human Genome U133 Plus 2.0 Array (Affymetrix, USA)."	"The final cRNA obtained was hybridized to the GeneChip Human Genome U133 Plus 2.0 Array (Affymetrix, USA)."	"The final cRNA obtained was hybridized to the GeneChip Human Genome U133 Plus 2.0 Array (Affymetrix, USA)."	"The final cRNA obtained was hybridized to the GeneChip Human Genome U133 Plus 2.0 Array (Affymetrix, USA)."	"The final cRNA obtained was hybridized to the GeneChip Human Genome U133 Plus 2.0 Array (Affymetrix, USA)."	"The final cRNA obtained was hybridized to the GeneChip Human Genome U133 Plus 2.0 Array (Affymetrix, USA)."	"The final cRNA obtained was hybridized to the GeneChip Human Genome U133 Plus 2.0 Array (Affymetrix, USA)."	"The final cRNA obtained was hybridized to the GeneChip Human Genome U133 Plus 2.0 Array (Affymetrix, USA)."	"The final cRNA obtained was hybridized to the GeneChip Human Genome U133 Plus 2.0 Array (Affymetrix, USA)."	"The final cRNA obtained was hybridized to the GeneChip Human Genome U133 Plus 2.0 Array (Affymetrix, USA)."	"The final cRNA obtained was hybridized to the GeneChip Human Genome U133 Plus 2.0 Array (Affymetrix, USA)."	"The final cRNA obtained was hybridized to the GeneChip Human Genome U133 Plus 2.0 Array (Affymetrix, USA)."	"The final cRNA obtained was hybridized to the GeneChip Human Genome U133 Plus 2.0 Array (Affymetrix, USA)."	"The final cRNA obtained was hybridized to the GeneChip Human Genome U133 Plus 2.0 Array (Affymetrix, USA)."	"The final cRNA obtained was hybridized to the GeneChip Human Genome U133 Plus 2.0 Array (Affymetrix, USA)."	"The final cRNA obtained was hybridized to the GeneChip Human Genome U133 Plus 2.0 Array (Affymetrix, USA)."	"The final cRNA obtained was hybridized to the GeneChip Human Genome U133 Plus 2.0 Array (Affymetrix, USA)."	"The final cRNA obtained was hybridized to the GeneChip Human Genome U133 Plus 2.0 Array (Affymetrix, USA)."	"The final cRNA obtained was hybridized to the GeneChip Human Genome U133 Plus 2.0 Array (Affymetrix, USA)."	"The final cRNA obtained was hybridized to the GeneChip Human Genome U133 Plus 2.0 Array (Affymetrix, USA)."	"The final cRNA obtained was hybridized to the GeneChip Human Genome U133 Plus 2.0 Array (Affymetrix, USA)."	"The final cRNA obtained was hybridized to the GeneChip Human Genome U133 Plus 2.0 Array (Affymetrix, USA)."	"The final cRNA obtained was hybridized to the GeneChip Human Genome U133 Plus 2.0 Array (Affymetrix, USA)."	"The final cRNA obtained was hybridized to the GeneChip Human Genome U133 Plus 2.0 Array (Affymetrix, USA)."	"The final cRNA obtained was hybridized to the GeneChip Human Genome U133 Plus 2.0 Array (Affymetrix, USA)."	"The final cRNA obtained was hybridized to the GeneChip Human Genome U133 Plus 2.0 Array (Affymetrix, USA)."	"The final cRNA obtained was hybridized to the GeneChip Human Genome U133 Plus 2.0 Array (Affymetrix, USA)."	"The final cRNA obtained was hybridized to the GeneChip Human Genome U133 Plus 2.0 Array (Affymetrix, USA)."	"The final cRNA obtained was hybridized to the GeneChip Human Genome U133 Plus 2.0 Array (Affymetrix, USA)."	"The final cRNA obtained was hybridized to the GeneChip Human Genome U133 Plus 2.0 Array (Affymetrix, USA)."	"The final cRNA obtained was hybridized to the GeneChip Human Genome U133 Plus 2.0 Array (Affymetrix, USA)."	"The final cRNA obtained was hybridized to the GeneChip Human Genome U133 Plus 2.0 Array (Affymetrix, USA)."	"The final cRNA obtained was hybridized to the GeneChip Human Genome U133 Plus 2.0 Array (Affymetrix, USA)."	"The final cRNA obtained was hybridized to the GeneChip Human Genome U133 Plus 2.0 Array (Affymetrix, USA)."	"The final cRNA obtained was hybridized to the GeneChip Human Genome U133 Plus 2.0 Array (Affymetrix, USA)."	"The final cRNA obtained was hybridized to the GeneChip Human Genome U133 Plus 2.0 Array (Affymetrix, USA)."	"The final cRNA obtained was hybridized to the GeneChip Human Genome U133 Plus 2.0 Array (Affymetrix, USA)."	"The final cRNA obtained was hybridized to the GeneChip Human Genome U133 Plus 2.0 Array (Affymetrix, USA)."	"The final cRNA obtained was hybridized to the GeneChip Human Genome U133 Plus 2.0 Array (Affymetrix, USA)."	"The final cRNA obtained was hybridized to the GeneChip Human Genome U133 Plus 2.0 Array (Affymetrix, USA)."	"The final cRNA obtained was hybridized to the GeneChip Human Genome U133 Plus 2.0 Array (Affymetrix, USA)."	"The final cRNA obtained was hybridized to the GeneChip Human Genome U133 Plus 2.0 Array (Affymetrix, USA)."	"The final cRNA obtained was hybridized to the GeneChip Human Genome U133 Plus 2.0 Array (Affymetrix, USA)."	"The final cRNA obtained was hybridized to the GeneChip Human Genome U133 Plus 2.0 Array (Affymetrix, USA)."	"The final cRNA obtained was hybridized to the GeneChip Human Genome U133 Plus 2.0 Array (Affymetrix, USA)."	"The final cRNA obtained was hybridized to the GeneChip Human Genome U133 Plus 2.0 Array (Affymetrix, USA)."	"The final cRNA obtained was hybridized to the GeneChip Human Genome U133 Plus 2.0 Array (Affymetrix, USA)."	"The final cRNA obtained was hybridized to the GeneChip Human Genome U133 Plus 2.0 Array (Affymetrix, USA)."	"The final cRNA obtained was hybridized to the GeneChip Human Genome U133 Plus 2.0 Array (Affymetrix, USA)."	"The final cRNA obtained was hybridized to the GeneChip Human Genome U133 Plus 2.0 Array (Affymetrix, USA)."
!Sample_scan_protocol	"GeneChips were scanned using the Affymetrix GeneChip Scanner 3000"	"GeneChips were scanned using the Affymetrix GeneChip Scanner 3000"	"GeneChips were scanned using the Affymetrix GeneChip Scanner 3000"	"GeneChips were scanned using the Affymetrix GeneChip Scanner 3000"	"GeneChips were scanned using the Affymetrix GeneChip Scanner 3000"	"GeneChips were scanned using the Affymetrix GeneChip Scanner 3000"	"GeneChips were scanned using the Affymetrix GeneChip Scanner 3000"	"GeneChips were scanned using the Affymetrix GeneChip Scanner 3000"	"GeneChips were scanned using the Affymetrix GeneChip Scanner 3000"	"GeneChips were scanned using the Affymetrix GeneChip Scanner 3000"	"GeneChips were scanned using the Affymetrix GeneChip Scanner 3000"	"GeneChips were scanned using the Affymetrix GeneChip Scanner 3000"	"GeneChips were scanned using the Affymetrix GeneChip Scanner 3000"	"GeneChips were scanned using the Affymetrix GeneChip Scanner 3000"	"GeneChips were scanned using the Affymetrix GeneChip Scanner 3000"	"GeneChips were scanned using the Affymetrix GeneChip Scanner 3000"	"GeneChips were scanned using the Affymetrix GeneChip Scanner 3000"	"GeneChips were scanned using the Affymetrix GeneChip Scanner 3000"	"GeneChips were scanned using the Affymetrix GeneChip Scanner 3000"	"GeneChips were scanned using the Affymetrix GeneChip Scanner 3000"	"GeneChips were scanned using the Affymetrix GeneChip Scanner 3000"	"GeneChips were scanned using the Affymetrix GeneChip Scanner 3000"	"GeneChips were scanned using the Affymetrix GeneChip Scanner 3000"	"GeneChips were scanned using the Affymetrix GeneChip Scanner 3000"	"GeneChips were scanned using the Affymetrix GeneChip Scanner 3000"	"GeneChips were scanned using the Affymetrix GeneChip Scanner 3000"	"GeneChips were scanned using the Affymetrix GeneChip Scanner 3000"	"GeneChips were scanned using the Affymetrix GeneChip Scanner 3000"	"GeneChips were scanned using the Affymetrix GeneChip Scanner 3000"	"GeneChips were scanned using the Affymetrix GeneChip Scanner 3000"	"GeneChips were scanned using the Affymetrix GeneChip Scanner 3000"	"GeneChips were scanned using the Affymetrix GeneChip Scanner 3000"	"GeneChips were scanned using the Affymetrix GeneChip Scanner 3000"	"GeneChips were scanned using the Affymetrix GeneChip Scanner 3000"	"GeneChips were scanned using the Affymetrix GeneChip Scanner 3000"	"GeneChips were scanned using the Affymetrix GeneChip Scanner 3000"	"GeneChips were scanned using the Affymetrix GeneChip Scanner 3000"	"GeneChips were scanned using the Affymetrix GeneChip Scanner 3000"	"GeneChips were scanned using the Affymetrix GeneChip Scanner 3000"	"GeneChips were scanned using the Affymetrix GeneChip Scanner 3000"	"GeneChips were scanned using the Affymetrix GeneChip Scanner 3000"	"GeneChips were scanned using the Affymetrix GeneChip Scanner 3000"	"GeneChips were scanned using the Affymetrix GeneChip Scanner 3000"	"GeneChips were scanned using the Affymetrix GeneChip Scanner 3000"	"GeneChips were scanned using the Affymetrix GeneChip Scanner 3000"	"GeneChips were scanned using the Affymetrix GeneChip Scanner 3000"	"GeneChips were scanned using the Affymetrix GeneChip Scanner 3000"	"GeneChips were scanned using the Affymetrix GeneChip Scanner 3000"	"GeneChips were scanned using the Affymetrix GeneChip Scanner 3000"	"GeneChips were scanned using the Affymetrix GeneChip Scanner 3000"	"GeneChips were scanned using the Affymetrix GeneChip Scanner 3000"	"GeneChips were scanned using the Affymetrix GeneChip Scanner 3000"	"GeneChips were scanned using the Affymetrix GeneChip Scanner 3000"	"GeneChips were scanned using the Affymetrix GeneChip Scanner 3000"	"GeneChips were scanned using the Affymetrix GeneChip Scanner 3000"	"GeneChips were scanned using the Affymetrix GeneChip Scanner 3000"	"GeneChips were scanned using the Affymetrix GeneChip Scanner 3000"	"GeneChips were scanned using the Affymetrix GeneChip Scanner 3000"	"GeneChips were scanned using the Affymetrix GeneChip Scanner 3000"	"GeneChips were scanned using the Affymetrix GeneChip Scanner 3000"	"GeneChips were scanned using the Affymetrix GeneChip Scanner 3000"	"GeneChips were scanned using the Affymetrix GeneChip Scanner 3000"	"GeneChips were scanned using the Affymetrix GeneChip Scanner 3000"	"GeneChips were scanned using the Affymetrix GeneChip Scanner 3000"	"GeneChips were scanned using the Affymetrix GeneChip Scanner 3000"	"GeneChips were scanned using the Affymetrix GeneChip Scanner 3000"	"GeneChips were scanned using the Affymetrix GeneChip Scanner 3000"	"GeneChips were scanned using the Affymetrix GeneChip Scanner 3000"	"GeneChips were scanned using the Affymetrix GeneChip Scanner 3000"	"GeneChips were scanned using the Affymetrix GeneChip Scanner 3000"	"GeneChips were scanned using the Affymetrix GeneChip Scanner 3000"	"GeneChips were scanned using the Affymetrix GeneChip Scanner 3000"	"GeneChips were scanned using the Affymetrix GeneChip Scanner 3000"	"GeneChips were scanned using the Affymetrix GeneChip Scanner 3000"	"GeneChips were scanned using the Affymetrix GeneChip Scanner 3000"	"GeneChips were scanned using the Affymetrix GeneChip Scanner 3000"	"GeneChips were scanned using the Affymetrix GeneChip Scanner 3000"	"GeneChips were scanned using the Affymetrix GeneChip Scanner 3000"	"GeneChips were scanned using the Affymetrix GeneChip Scanner 3000"	"GeneChips were scanned using the Affymetrix GeneChip Scanner 3000"	"GeneChips were scanned using the Affymetrix GeneChip Scanner 3000"	"GeneChips were scanned using the Affymetrix GeneChip Scanner 3000"	"GeneChips were scanned using the Affymetrix GeneChip Scanner 3000"	"GeneChips were scanned using the Affymetrix GeneChip Scanner 3000"	"GeneChips were scanned using the Affymetrix GeneChip Scanner 3000"	"GeneChips were scanned using the Affymetrix GeneChip Scanner 3000"	"GeneChips were scanned using the Affymetrix GeneChip Scanner 3000"	"GeneChips were scanned using the Affymetrix GeneChip Scanner 3000"	"GeneChips were scanned using the Affymetrix GeneChip Scanner 3000"	"GeneChips were scanned using the Affymetrix GeneChip Scanner 3000"	"GeneChips were scanned using the Affymetrix GeneChip Scanner 3000"	"GeneChips were scanned using the Affymetrix GeneChip Scanner 3000"	"GeneChips were scanned using the Affymetrix GeneChip Scanner 3000"	"GeneChips were scanned using the Affymetrix GeneChip Scanner 3000"	"GeneChips were scanned using the Affymetrix GeneChip Scanner 3000"	"GeneChips were scanned using the Affymetrix GeneChip Scanner 3000"	"GeneChips were scanned using the Affymetrix GeneChip Scanner 3000"	"GeneChips were scanned using the Affymetrix GeneChip Scanner 3000"	"GeneChips were scanned using the Affymetrix GeneChip Scanner 3000"	"GeneChips were scanned using the Affymetrix GeneChip Scanner 3000"	"GeneChips were scanned using the Affymetrix GeneChip Scanner 3000"	"GeneChips were scanned using the Affymetrix GeneChip Scanner 3000"	"GeneChips were scanned using the Affymetrix GeneChip Scanner 3000"	"GeneChips were scanned using the Affymetrix GeneChip Scanner 3000"	"GeneChips were scanned using the Affymetrix GeneChip Scanner 3000"	"GeneChips were scanned using the Affymetrix GeneChip Scanner 3000"	"GeneChips were scanned using the Affymetrix GeneChip Scanner 3000"
!Sample_description	"Gene expression data from HCC Tissue sample of  hepatocellular carcinoma patient"	"Gene expression data from HCC Tissue sample of  hepatocellular carcinoma patient"	"Gene expression data from HCC Tissue sample of  hepatocellular carcinoma patient"	"Gene expression data from HCC Tissue sample of  hepatocellular carcinoma patient"	"Gene expression data from HCC Tissue sample of  hepatocellular carcinoma patient"	"Gene expression data from HCC Tissue sample of  hepatocellular carcinoma patient"	"Gene expression data from HCC Tissue sample of  hepatocellular carcinoma patient"	"Gene expression data from HCC Tissue sample of  hepatocellular carcinoma patient"	"Gene expression data from HCC Tissue sample of  hepatocellular carcinoma patient"	"Gene expression data from HCC Tissue sample of  hepatocellular carcinoma patient"	"Gene expression data from HCC Tissue sample of  hepatocellular carcinoma patient"	"Gene expression data from HCC Tissue sample of  hepatocellular carcinoma patient"	"Gene expression data from HCC Tissue sample of  hepatocellular carcinoma patient"	"Gene expression data from HCC Tissue sample of  hepatocellular carcinoma patient"	"Gene expression data from HCC Tissue sample of  hepatocellular carcinoma patient"	"Gene expression data from HCC Tissue sample of  hepatocellular carcinoma patient"	"Gene expression data from HCC Tissue sample of  hepatocellular carcinoma patient"	"Gene expression data from HCC Tissue sample of  hepatocellular carcinoma patient"	"Gene expression data from HCC Tissue sample of  hepatocellular carcinoma patient"	"Gene expression data from HCC Tissue sample of  hepatocellular carcinoma patient"	"Gene expression data from HCC Tissue sample of  hepatocellular carcinoma patient"	"Gene expression data from HCC Tissue sample of  hepatocellular carcinoma patient"	"Gene expression data from HCC Tissue sample of  hepatocellular carcinoma patient"	"Gene expression data from HCC Tissue sample of  hepatocellular carcinoma patient"	"Gene expression data from HCC Tissue sample of  hepatocellular carcinoma patient"	"Gene expression data from HCC Tissue sample of  hepatocellular carcinoma patient"	"Gene expression data from HCC Tissue sample of  hepatocellular carcinoma patient"	"Gene expression data from HCC Tissue sample of  hepatocellular carcinoma patient"	"Gene expression data from HCC Tissue sample of  hepatocellular carcinoma patient"	"Gene expression data from HCC Tissue sample of  hepatocellular carcinoma patient"	"Gene expression data from HCC Tissue sample of  hepatocellular carcinoma patient"	"Gene expression data from HCC Tissue sample of  hepatocellular carcinoma patient"	"Gene expression data from HCC Tissue sample of  hepatocellular carcinoma patient"	"Gene expression data from HCC Tissue sample of  hepatocellular carcinoma patient"	"Gene expression data from HCC Tissue sample of  hepatocellular carcinoma patient"	"Gene expression data from HCC Tissue sample of  hepatocellular carcinoma patient"	"Gene expression data from HCC Tissue sample of  hepatocellular carcinoma patient"	"Gene expression data from HCC Tissue sample of  hepatocellular carcinoma patient"	"Gene expression data from HCC Tissue sample of  hepatocellular carcinoma patient"	"Gene expression data from HCC Tissue sample of  hepatocellular carcinoma patient"	"Gene expression data from HCC Tissue sample of  hepatocellular carcinoma patient"	"Gene expression data from HCC Tissue sample of  hepatocellular carcinoma patient"	"Gene expression data from HCC Tissue sample of  hepatocellular carcinoma patient"	"Gene expression data from HCC Tissue sample of  hepatocellular carcinoma patient"	"Gene expression data from HCC Tissue sample of  hepatocellular carcinoma patient"	"Gene expression data from HCC Tissue sample of  hepatocellular carcinoma patient"	"Gene expression data from HCC Tissue sample of  hepatocellular carcinoma patient"	"Gene expression data from HCC Tissue sample of  hepatocellular carcinoma patient"	"Gene expression data from HCC Tissue sample of  hepatocellular carcinoma patient"	"Gene expression data from HCC Tissue sample of  hepatocellular carcinoma patient"	"Gene expression data from HCC Tissue sample of  hepatocellular carcinoma patient"	"Gene expression data from HCC Tissue sample of  hepatocellular carcinoma patient"	"Gene expression data from HCC Tissue sample of  hepatocellular carcinoma patient"	"Gene expression data from HCC Tissue sample of  hepatocellular carcinoma patient"	"Gene expression data from HCC Tissue sample of  hepatocellular carcinoma patient"	"Gene expression data from HCC Tissue sample of  hepatocellular carcinoma patient"	"Gene expression data from HCC Tissue sample of  hepatocellular carcinoma patient"	"Gene expression data from HCC Tissue sample of  hepatocellular carcinoma patient"	"Gene expression data from HCC Tissue sample of  hepatocellular carcinoma patient"	"Gene expression data from HCC Tissue sample of  hepatocellular carcinoma patient"	"Gene expression data from HCC Tissue sample of  hepatocellular carcinoma patient"	"Gene expression data from HCC Tissue sample of  hepatocellular carcinoma patient"	"Gene expression data from HCC Tissue sample of  hepatocellular carcinoma patient"	"Gene expression data from HCC Tissue sample of  hepatocellular carcinoma patient"	"Gene expression data from HCC Tissue sample of  hepatocellular carcinoma patient"	"Gene expression data from HCC Tissue sample of  hepatocellular carcinoma patient"	"Gene expression data from HCC Tissue sample of  hepatocellular carcinoma patient"	"Gene expression data from HCC Tissue sample of  hepatocellular carcinoma patient"	"Gene expression data from HCC Tissue sample of  hepatocellular carcinoma patient"	"Gene expression data from HCC Tissue sample of  hepatocellular carcinoma patient"	"Gene expression data from Adjacent Normal tissue sample of  hepatocellular carcinoma patient"	"Gene expression data from Adjacent Normal tissue sample of  hepatocellular carcinoma patient"	"Gene expression data from Adjacent Normal tissue sample of  hepatocellular carcinoma patient"	"Gene expression data from Adjacent Normal tissue sample of  hepatocellular carcinoma patient"	"Gene expression data from Adjacent Normal tissue sample of  hepatocellular carcinoma patient"	"Gene expression data from Adjacent Normal tissue sample of  hepatocellular carcinoma patient"	"Gene expression data from Adjacent Normal tissue sample of  hepatocellular carcinoma patient"	"Gene expression data from Adjacent Normal tissue sample of  hepatocellular carcinoma patient"	"Gene expression data from Adjacent Normal tissue sample of  hepatocellular carcinoma patient"	"Gene expression data from Adjacent Normal tissue sample of  hepatocellular carcinoma patient"	"Gene expression data from Adjacent Normal tissue sample of  hepatocellular carcinoma patient"	"Gene expression data from Adjacent Normal tissue sample of  hepatocellular carcinoma patient"	"Gene expression data from Adjacent Normal tissue sample of  hepatocellular carcinoma patient"	"Gene expression data from Adjacent Normal tissue sample of  hepatocellular carcinoma patient"	"Gene expression data from Adjacent Normal tissue sample of  hepatocellular carcinoma patient"	"Gene expression data from Adjacent Normal tissue sample of  hepatocellular carcinoma patient"	"Gene expression data from Adjacent Normal tissue sample of  hepatocellular carcinoma patient"	"Gene expression data from Adjacent Normal tissue sample of  hepatocellular carcinoma patient"	"Gene expression data from Adjacent Normal tissue sample of  hepatocellular carcinoma patient"	"Gene expression data from Adjacent Normal tissue sample of  hepatocellular carcinoma patient"	"Gene expression data from Adjacent Normal tissue sample of  hepatocellular carcinoma patient"	"Gene expression data from Adjacent Normal tissue sample of  hepatocellular carcinoma patient"	"Gene expression data from Adjacent Normal tissue sample of  hepatocellular carcinoma patient"	"Gene expression data from Adjacent Normal tissue sample of  hepatocellular carcinoma patient"	"Gene expression data from Adjacent Normal tissue sample of  hepatocellular carcinoma patient"	"Gene expression data from Adjacent Normal tissue sample of  hepatocellular carcinoma patient"	"Gene expression data from Adjacent Normal tissue sample of  hepatocellular carcinoma patient"	"Gene expression data from Adjacent Normal tissue sample of  hepatocellular carcinoma patient"	"Gene expression data from Adjacent Normal tissue sample of  hepatocellular carcinoma patient"	"Gene expression data from Adjacent Normal tissue sample of  hepatocellular carcinoma patient"	"Gene expression data from Adjacent Normal tissue sample of  hepatocellular carcinoma patient"	"Gene expression data from Adjacent Normal tissue sample of  hepatocellular carcinoma patient"	"Gene expression data from Adjacent Normal tissue sample of  hepatocellular carcinoma patient"	"Gene expression data from Adjacent Normal tissue sample of  hepatocellular carcinoma patient"	"Gene expression data from Adjacent Normal tissue sample of  hepatocellular carcinoma patient"	"Gene expression data from Adjacent Normal tissue sample of  hepatocellular carcinoma patient"	"Gene expression data from Adjacent Normal tissue sample of  hepatocellular carcinoma patient"
!Sample_data_processing	"The data was analysed using Partek Genomics Suite version 6.6. CEL files were imported into Partek with RMA background correction, quantile normalisation and log2 transformation.Batch effects were removed based on microarray scandate factor using Partek Batch-remove algorithm."	"The data was analysed using Partek Genomics Suite version 6.6. CEL files were imported into Partek with RMA background correction, quantile normalisation and log2 transformation.Batch effects were removed based on microarray scandate factor using Partek Batch-remove algorithm."	"The data was analysed using Partek Genomics Suite version 6.6. CEL files were imported into Partek with RMA background correction, quantile normalisation and log2 transformation.Batch effects were removed based on microarray scandate factor using Partek Batch-remove algorithm."	"The data was analysed using Partek Genomics Suite version 6.6. CEL files were imported into Partek with RMA background correction, quantile normalisation and log2 transformation.Batch effects were removed based on microarray scandate factor using Partek Batch-remove algorithm."	"The data was analysed using Partek Genomics Suite version 6.6. CEL files were imported into Partek with RMA background correction, quantile normalisation and log2 transformation.Batch effects were removed based on microarray scandate factor using Partek Batch-remove algorithm."	"The data was analysed using Partek Genomics Suite version 6.6. CEL files were imported into Partek with RMA background correction, quantile normalisation and log2 transformation.Batch effects were removed based on microarray scandate factor using Partek Batch-remove algorithm."	"The data was analysed using Partek Genomics Suite version 6.6. CEL files were imported into Partek with RMA background correction, quantile normalisation and log2 transformation.Batch effects were removed based on microarray scandate factor using Partek Batch-remove algorithm."	"The data was analysed using Partek Genomics Suite version 6.6. CEL files were imported into Partek with RMA background correction, quantile normalisation and log2 transformation.Batch effects were removed based on microarray scandate factor using Partek Batch-remove algorithm."	"The data was analysed using Partek Genomics Suite version 6.6. CEL files were imported into Partek with RMA background correction, quantile normalisation and log2 transformation.Batch effects were removed based on microarray scandate factor using Partek Batch-remove algorithm."	"The data was analysed using Partek Genomics Suite version 6.6. CEL files were imported into Partek with RMA background correction, quantile normalisation and log2 transformation.Batch effects were removed based on microarray scandate factor using Partek Batch-remove algorithm."	"The data was analysed using Partek Genomics Suite version 6.6. CEL files were imported into Partek with RMA background correction, quantile normalisation and log2 transformation.Batch effects were removed based on microarray scandate factor using Partek Batch-remove algorithm."	"The data was analysed using Partek Genomics Suite version 6.6. CEL files were imported into Partek with RMA background correction, quantile normalisation and log2 transformation.Batch effects were removed based on microarray scandate factor using Partek Batch-remove algorithm."	"The data was analysed using Partek Genomics Suite version 6.6. CEL files were imported into Partek with RMA background correction, quantile normalisation and log2 transformation.Batch effects were removed based on microarray scandate factor using Partek Batch-remove algorithm."	"The data was analysed using Partek Genomics Suite version 6.6. CEL files were imported into Partek with RMA background correction, quantile normalisation and log2 transformation.Batch effects were removed based on microarray scandate factor using Partek Batch-remove algorithm."	"The data was analysed using Partek Genomics Suite version 6.6. CEL files were imported into Partek with RMA background correction, quantile normalisation and log2 transformation.Batch effects were removed based on microarray scandate factor using Partek Batch-remove algorithm."	"The data was analysed using Partek Genomics Suite version 6.6. CEL files were imported into Partek with RMA background correction, quantile normalisation and log2 transformation.Batch effects were removed based on microarray scandate factor using Partek Batch-remove algorithm."	"The data was analysed using Partek Genomics Suite version 6.6. CEL files were imported into Partek with RMA background correction, quantile normalisation and log2 transformation.Batch effects were removed based on microarray scandate factor using Partek Batch-remove algorithm."	"The data was analysed using Partek Genomics Suite version 6.6. CEL files were imported into Partek with RMA background correction, quantile normalisation and log2 transformation.Batch effects were removed based on microarray scandate factor using Partek Batch-remove algorithm."	"The data was analysed using Partek Genomics Suite version 6.6. CEL files were imported into Partek with RMA background correction, quantile normalisation and log2 transformation.Batch effects were removed based on microarray scandate factor using Partek Batch-remove algorithm."	"The data was analysed using Partek Genomics Suite version 6.6. CEL files were imported into Partek with RMA background correction, quantile normalisation and log2 transformation.Batch effects were removed based on microarray scandate factor using Partek Batch-remove algorithm."	"The data was analysed using Partek Genomics Suite version 6.6. CEL files were imported into Partek with RMA background correction, quantile normalisation and log2 transformation.Batch effects were removed based on microarray scandate factor using Partek Batch-remove algorithm."	"The data was analysed using Partek Genomics Suite version 6.6. CEL files were imported into Partek with RMA background correction, quantile normalisation and log2 transformation.Batch effects were removed based on microarray scandate factor using Partek Batch-remove algorithm."	"The data was analysed using Partek Genomics Suite version 6.6. CEL files were imported into Partek with RMA background correction, quantile normalisation and log2 transformation.Batch effects were removed based on microarray scandate factor using Partek Batch-remove algorithm."	"The data was analysed using Partek Genomics Suite version 6.6. CEL files were imported into Partek with RMA background correction, quantile normalisation and log2 transformation.Batch effects were removed based on microarray scandate factor using Partek Batch-remove algorithm."	"The data was analysed using Partek Genomics Suite version 6.6. CEL files were imported into Partek with RMA background correction, quantile normalisation and log2 transformation.Batch effects were removed based on microarray scandate factor using Partek Batch-remove algorithm."	"The data was analysed using Partek Genomics Suite version 6.6. CEL files were imported into Partek with RMA background correction, quantile normalisation and log2 transformation.Batch effects were removed based on microarray scandate factor using Partek Batch-remove algorithm."	"The data was analysed using Partek Genomics Suite version 6.6. CEL files were imported into Partek with RMA background correction, quantile normalisation and log2 transformation.Batch effects were removed based on microarray scandate factor using Partek Batch-remove algorithm."	"The data was analysed using Partek Genomics Suite version 6.6. CEL files were imported into Partek with RMA background correction, quantile normalisation and log2 transformation.Batch effects were removed based on microarray scandate factor using Partek Batch-remove algorithm."	"The data was analysed using Partek Genomics Suite version 6.6. CEL files were imported into Partek with RMA background correction, quantile normalisation and log2 transformation.Batch effects were removed based on microarray scandate factor using Partek Batch-remove algorithm."	"The data was analysed using Partek Genomics Suite version 6.6. CEL files were imported into Partek with RMA background correction, quantile normalisation and log2 transformation.Batch effects were removed based on microarray scandate factor using Partek Batch-remove algorithm."	"The data was analysed using Partek Genomics Suite version 6.6. CEL files were imported into Partek with RMA background correction, quantile normalisation and log2 transformation.Batch effects were removed based on microarray scandate factor using Partek Batch-remove algorithm."	"The data was analysed using Partek Genomics Suite version 6.6. CEL files were imported into Partek with RMA background correction, quantile normalisation and log2 transformation.Batch effects were removed based on microarray scandate factor using Partek Batch-remove algorithm."	"The data was analysed using Partek Genomics Suite version 6.6. CEL files were imported into Partek with RMA background correction, quantile normalisation and log2 transformation.Batch effects were removed based on microarray scandate factor using Partek Batch-remove algorithm."	"The data was analysed using Partek Genomics Suite version 6.6. CEL files were imported into Partek with RMA background correction, quantile normalisation and log2 transformation.Batch effects were removed based on microarray scandate factor using Partek Batch-remove algorithm."	"The data was analysed using Partek Genomics Suite version 6.6. CEL files were imported into Partek with RMA background correction, quantile normalisation and log2 transformation.Batch effects were removed based on microarray scandate factor using Partek Batch-remove algorithm."	"The data was analysed using Partek Genomics Suite version 6.6. CEL files were imported into Partek with RMA background correction, quantile normalisation and log2 transformation.Batch effects were removed based on microarray scandate factor using Partek Batch-remove algorithm."	"The data was analysed using Partek Genomics Suite version 6.6. CEL files were imported into Partek with RMA background correction, quantile normalisation and log2 transformation.Batch effects were removed based on microarray scandate factor using Partek Batch-remove algorithm."	"The data was analysed using Partek Genomics Suite version 6.6. CEL files were imported into Partek with RMA background correction, quantile normalisation and log2 transformation.Batch effects were removed based on microarray scandate factor using Partek Batch-remove algorithm."	"The data was analysed using Partek Genomics Suite version 6.6. CEL files were imported into Partek with RMA background correction, quantile normalisation and log2 transformation.Batch effects were removed based on microarray scandate factor using Partek Batch-remove algorithm."	"The data was analysed using Partek Genomics Suite version 6.6. CEL files were imported into Partek with RMA background correction, quantile normalisation and log2 transformation.Batch effects were removed based on microarray scandate factor using Partek Batch-remove algorithm."	"The data was analysed using Partek Genomics Suite version 6.6. CEL files were imported into Partek with RMA background correction, quantile normalisation and log2 transformation.Batch effects were removed based on microarray scandate factor using Partek Batch-remove algorithm."	"The data was analysed using Partek Genomics Suite version 6.6. CEL files were imported into Partek with RMA background correction, quantile normalisation and log2 transformation.Batch effects were removed based on microarray scandate factor using Partek Batch-remove algorithm."	"The data was analysed using Partek Genomics Suite version 6.6. CEL files were imported into Partek with RMA background correction, quantile normalisation and log2 transformation.Batch effects were removed based on microarray scandate factor using Partek Batch-remove algorithm."	"The data was analysed using Partek Genomics Suite version 6.6. CEL files were imported into Partek with RMA background correction, quantile normalisation and log2 transformation.Batch effects were removed based on microarray scandate factor using Partek Batch-remove algorithm."	"The data was analysed using Partek Genomics Suite version 6.6. CEL files were imported into Partek with RMA background correction, quantile normalisation and log2 transformation.Batch effects were removed based on microarray scandate factor using Partek Batch-remove algorithm."	"The data was analysed using Partek Genomics Suite version 6.6. CEL files were imported into Partek with RMA background correction, quantile normalisation and log2 transformation.Batch effects were removed based on microarray scandate factor using Partek Batch-remove algorithm."	"The data was analysed using Partek Genomics Suite version 6.6. CEL files were imported into Partek with RMA background correction, quantile normalisation and log2 transformation.Batch effects were removed based on microarray scandate factor using Partek Batch-remove algorithm."	"The data was analysed using Partek Genomics Suite version 6.6. CEL files were imported into Partek with RMA background correction, quantile normalisation and log2 transformation.Batch effects were removed based on microarray scandate factor using Partek Batch-remove algorithm."	"The data was analysed using Partek Genomics Suite version 6.6. CEL files were imported into Partek with RMA background correction, quantile normalisation and log2 transformation.Batch effects were removed based on microarray scandate factor using Partek Batch-remove algorithm."	"The data was analysed using Partek Genomics Suite version 6.6. CEL files were imported into Partek with RMA background correction, quantile normalisation and log2 transformation.Batch effects were removed based on microarray scandate factor using Partek Batch-remove algorithm."	"The data was analysed using Partek Genomics Suite version 6.6. CEL files were imported into Partek with RMA background correction, quantile normalisation and log2 transformation.Batch effects were removed based on microarray scandate factor using Partek Batch-remove algorithm."	"The data was analysed using Partek Genomics Suite version 6.6. CEL files were imported into Partek with RMA background correction, quantile normalisation and log2 transformation.Batch effects were removed based on microarray scandate factor using Partek Batch-remove algorithm."	"The data was analysed using Partek Genomics Suite version 6.6. CEL files were imported into Partek with RMA background correction, quantile normalisation and log2 transformation.Batch effects were removed based on microarray scandate factor using Partek Batch-remove algorithm."	"The data was analysed using Partek Genomics Suite version 6.6. CEL files were imported into Partek with RMA background correction, quantile normalisation and log2 transformation.Batch effects were removed based on microarray scandate factor using Partek Batch-remove algorithm."	"The data was analysed using Partek Genomics Suite version 6.6. CEL files were imported into Partek with RMA background correction, quantile normalisation and log2 transformation.Batch effects were removed based on microarray scandate factor using Partek Batch-remove algorithm."	"The data was analysed using Partek Genomics Suite version 6.6. CEL files were imported into Partek with RMA background correction, quantile normalisation and log2 transformation.Batch effects were removed based on microarray scandate factor using Partek Batch-remove algorithm."	"The data was analysed using Partek Genomics Suite version 6.6. CEL files were imported into Partek with RMA background correction, quantile normalisation and log2 transformation.Batch effects were removed based on microarray scandate factor using Partek Batch-remove algorithm."	"The data was analysed using Partek Genomics Suite version 6.6. CEL files were imported into Partek with RMA background correction, quantile normalisation and log2 transformation.Batch effects were removed based on microarray scandate factor using Partek Batch-remove algorithm."	"The data was analysed using Partek Genomics Suite version 6.6. CEL files were imported into Partek with RMA background correction, quantile normalisation and log2 transformation.Batch effects were removed based on microarray scandate factor using Partek Batch-remove algorithm."	"The data was analysed using Partek Genomics Suite version 6.6. CEL files were imported into Partek with RMA background correction, quantile normalisation and log2 transformation.Batch effects were removed based on microarray scandate factor using Partek Batch-remove algorithm."	"The data was analysed using Partek Genomics Suite version 6.6. CEL files were imported into Partek with RMA background correction, quantile normalisation and log2 transformation.Batch effects were removed based on microarray scandate factor using Partek Batch-remove algorithm."	"The data was analysed using Partek Genomics Suite version 6.6. CEL files were imported into Partek with RMA background correction, quantile normalisation and log2 transformation.Batch effects were removed based on microarray scandate factor using Partek Batch-remove algorithm."	"The data was analysed using Partek Genomics Suite version 6.6. CEL files were imported into Partek with RMA background correction, quantile normalisation and log2 transformation.Batch effects were removed based on microarray scandate factor using Partek Batch-remove algorithm."	"The data was analysed using Partek Genomics Suite version 6.6. CEL files were imported into Partek with RMA background correction, quantile normalisation and log2 transformation.Batch effects were removed based on microarray scandate factor using Partek Batch-remove algorithm."	"The data was analysed using Partek Genomics Suite version 6.6. CEL files were imported into Partek with RMA background correction, quantile normalisation and log2 transformation.Batch effects were removed based on microarray scandate factor using Partek Batch-remove algorithm."	"The data was analysed using Partek Genomics Suite version 6.6. CEL files were imported into Partek with RMA background correction, quantile normalisation and log2 transformation.Batch effects were removed based on microarray scandate factor using Partek Batch-remove algorithm."	"The data was analysed using Partek Genomics Suite version 6.6. CEL files were imported into Partek with RMA background correction, quantile normalisation and log2 transformation.Batch effects were removed based on microarray scandate factor using Partek Batch-remove algorithm."	"The data was analysed using Partek Genomics Suite version 6.6. CEL files were imported into Partek with RMA background correction, quantile normalisation and log2 transformation.Batch effects were removed based on microarray scandate factor using Partek Batch-remove algorithm."	"The data was analysed using Partek Genomics Suite version 6.6. CEL files were imported into Partek with RMA background correction, quantile normalisation and log2 transformation.Batch effects were removed based on microarray scandate factor using Partek Batch-remove algorithm."	"The data was analysed using Partek Genomics Suite version 6.6. CEL files were imported into Partek with RMA background correction, quantile normalisation and log2 transformation.Batch effects were removed based on microarray scandate factor using Partek Batch-remove algorithm."	"The data was analysed using Partek Genomics Suite version 6.6. CEL files were imported into Partek with RMA background correction, quantile normalisation and log2 transformation.Batch effects were removed based on microarray scandate factor using Partek Batch-remove algorithm."	"The data was analysed using Partek Genomics Suite version 6.6. CEL files were imported into Partek with RMA background correction, quantile normalisation and log2 transformation.Batch effects were removed based on microarray scandate factor using Partek Batch-remove algorithm."	"The data was analysed using Partek Genomics Suite version 6.6. CEL files were imported into Partek with RMA background correction, quantile normalisation and log2 transformation.Batch effects were removed based on microarray scandate factor using Partek Batch-remove algorithm."	"The data was analysed using Partek Genomics Suite version 6.6. CEL files were imported into Partek with RMA background correction, quantile normalisation and log2 transformation.Batch effects were removed based on microarray scandate factor using Partek Batch-remove algorithm."	"The data was analysed using Partek Genomics Suite version 6.6. CEL files were imported into Partek with RMA background correction, quantile normalisation and log2 transformation.Batch effects were removed based on microarray scandate factor using Partek Batch-remove algorithm."	"The data was analysed using Partek Genomics Suite version 6.6. CEL files were imported into Partek with RMA background correction, quantile normalisation and log2 transformation.Batch effects were removed based on microarray scandate factor using Partek Batch-remove algorithm."	"The data was analysed using Partek Genomics Suite version 6.6. CEL files were imported into Partek with RMA background correction, quantile normalisation and log2 transformation.Batch effects were removed based on microarray scandate factor using Partek Batch-remove algorithm."	"The data was analysed using Partek Genomics Suite version 6.6. CEL files were imported into Partek with RMA background correction, quantile normalisation and log2 transformation.Batch effects were removed based on microarray scandate factor using Partek Batch-remove algorithm."	"The data was analysed using Partek Genomics Suite version 6.6. CEL files were imported into Partek with RMA background correction, quantile normalisation and log2 transformation.Batch effects were removed based on microarray scandate factor using Partek Batch-remove algorithm."	"The data was analysed using Partek Genomics Suite version 6.6. CEL files were imported into Partek with RMA background correction, quantile normalisation and log2 transformation.Batch effects were removed based on microarray scandate factor using Partek Batch-remove algorithm."	"The data was analysed using Partek Genomics Suite version 6.6. CEL files were imported into Partek with RMA background correction, quantile normalisation and log2 transformation.Batch effects were removed based on microarray scandate factor using Partek Batch-remove algorithm."	"The data was analysed using Partek Genomics Suite version 6.6. CEL files were imported into Partek with RMA background correction, quantile normalisation and log2 transformation.Batch effects were removed based on microarray scandate factor using Partek Batch-remove algorithm."	"The data was analysed using Partek Genomics Suite version 6.6. CEL files were imported into Partek with RMA background correction, quantile normalisation and log2 transformation.Batch effects were removed based on microarray scandate factor using Partek Batch-remove algorithm."	"The data was analysed using Partek Genomics Suite version 6.6. CEL files were imported into Partek with RMA background correction, quantile normalisation and log2 transformation.Batch effects were removed based on microarray scandate factor using Partek Batch-remove algorithm."	"The data was analysed using Partek Genomics Suite version 6.6. CEL files were imported into Partek with RMA background correction, quantile normalisation and log2 transformation.Batch effects were removed based on microarray scandate factor using Partek Batch-remove algorithm."	"The data was analysed using Partek Genomics Suite version 6.6. CEL files were imported into Partek with RMA background correction, quantile normalisation and log2 transformation.Batch effects were removed based on microarray scandate factor using Partek Batch-remove algorithm."	"The data was analysed using Partek Genomics Suite version 6.6. CEL files were imported into Partek with RMA background correction, quantile normalisation and log2 transformation.Batch effects were removed based on microarray scandate factor using Partek Batch-remove algorithm."	"The data was analysed using Partek Genomics Suite version 6.6. CEL files were imported into Partek with RMA background correction, quantile normalisation and log2 transformation.Batch effects were removed based on microarray scandate factor using Partek Batch-remove algorithm."	"The data was analysed using Partek Genomics Suite version 6.6. CEL files were imported into Partek with RMA background correction, quantile normalisation and log2 transformation.Batch effects were removed based on microarray scandate factor using Partek Batch-remove algorithm."	"The data was analysed using Partek Genomics Suite version 6.6. CEL files were imported into Partek with RMA background correction, quantile normalisation and log2 transformation.Batch effects were removed based on microarray scandate factor using Partek Batch-remove algorithm."	"The data was analysed using Partek Genomics Suite version 6.6. CEL files were imported into Partek with RMA background correction, quantile normalisation and log2 transformation.Batch effects were removed based on microarray scandate factor using Partek Batch-remove algorithm."	"The data was analysed using Partek Genomics Suite version 6.6. CEL files were imported into Partek with RMA background correction, quantile normalisation and log2 transformation.Batch effects were removed based on microarray scandate factor using Partek Batch-remove algorithm."	"The data was analysed using Partek Genomics Suite version 6.6. CEL files were imported into Partek with RMA background correction, quantile normalisation and log2 transformation.Batch effects were removed based on microarray scandate factor using Partek Batch-remove algorithm."	"The data was analysed using Partek Genomics Suite version 6.6. CEL files were imported into Partek with RMA background correction, quantile normalisation and log2 transformation.Batch effects were removed based on microarray scandate factor using Partek Batch-remove algorithm."	"The data was analysed using Partek Genomics Suite version 6.6. CEL files were imported into Partek with RMA background correction, quantile normalisation and log2 transformation.Batch effects were removed based on microarray scandate factor using Partek Batch-remove algorithm."	"The data was analysed using Partek Genomics Suite version 6.6. CEL files were imported into Partek with RMA background correction, quantile normalisation and log2 transformation.Batch effects were removed based on microarray scandate factor using Partek Batch-remove algorithm."	"The data was analysed using Partek Genomics Suite version 6.6. CEL files were imported into Partek with RMA background correction, quantile normalisation and log2 transformation.Batch effects were removed based on microarray scandate factor using Partek Batch-remove algorithm."	"The data was analysed using Partek Genomics Suite version 6.6. CEL files were imported into Partek with RMA background correction, quantile normalisation and log2 transformation.Batch effects were removed based on microarray scandate factor using Partek Batch-remove algorithm."	"The data was analysed using Partek Genomics Suite version 6.6. CEL files were imported into Partek with RMA background correction, quantile normalisation and log2 transformation.Batch effects were removed based on microarray scandate factor using Partek Batch-remove algorithm."	"The data was analysed using Partek Genomics Suite version 6.6. CEL files were imported into Partek with RMA background correction, quantile normalisation and log2 transformation.Batch effects were removed based on microarray scandate factor using Partek Batch-remove algorithm."	"The data was analysed using Partek Genomics Suite version 6.6. CEL files were imported into Partek with RMA background correction, quantile normalisation and log2 transformation.Batch effects were removed based on microarray scandate factor using Partek Batch-remove algorithm."	"The data was analysed using Partek Genomics Suite version 6.6. CEL files were imported into Partek with RMA background correction, quantile normalisation and log2 transformation.Batch effects were removed based on microarray scandate factor using Partek Batch-remove algorithm."	"The data was analysed using Partek Genomics Suite version 6.6. CEL files were imported into Partek with RMA background correction, quantile normalisation and log2 transformation.Batch effects were removed based on microarray scandate factor using Partek Batch-remove algorithm."	"The data was analysed using Partek Genomics Suite version 6.6. CEL files were imported into Partek with RMA background correction, quantile normalisation and log2 transformation.Batch effects were removed based on microarray scandate factor using Partek Batch-remove algorithm."	"The data was analysed using Partek Genomics Suite version 6.6. CEL files were imported into Partek with RMA background correction, quantile normalisation and log2 transformation.Batch effects were removed based on microarray scandate factor using Partek Batch-remove algorithm."	"The data was analysed using Partek Genomics Suite version 6.6. CEL files were imported into Partek with RMA background correction, quantile normalisation and log2 transformation.Batch effects were removed based on microarray scandate factor using Partek Batch-remove algorithm."	"The data was analysed using Partek Genomics Suite version 6.6. CEL files were imported into Partek with RMA background correction, quantile normalisation and log2 transformation.Batch effects were removed based on microarray scandate factor using Partek Batch-remove algorithm."
!Sample_platform_id	"GPL570"	"GPL570"	"GPL570"	"GPL570"	"GPL570"	"GPL570"	"GPL570"	"GPL570"	"GPL570"	"GPL570"	"GPL570"	"GPL570"	"GPL570"	"GPL570"	"GPL570"	"GPL570"	"GPL570"	"GPL570"	"GPL570"	"GPL570"	"GPL570"	"GPL570"	"GPL570"	"GPL570"	"GPL570"	"GPL570"	"GPL570"	"GPL570"	"GPL570"	"GPL570"	"GPL570"	"GPL570"	"GPL570"	"GPL570"	"GPL570"	"GPL570"	"GPL570"	"GPL570"	"GPL570"	"GPL570"	"GPL570"	"GPL570"	"GPL570"	"GPL570"	"GPL570"	"GPL570"	"GPL570"	"GPL570"	"GPL570"	"GPL570"	"GPL570"	"GPL570"	"GPL570"	"GPL570"	"GPL570"	"GPL570"	"GPL570"	"GPL570"	"GPL570"	"GPL570"	"GPL570"	"GPL570"	"GPL570"	"GPL570"	"GPL570"	"GPL570"	"GPL570"	"GPL570"	"GPL570"	"GPL570"	"GPL570"	"GPL570"	"GPL570"	"GPL570"	"GPL570"	"GPL570"	"GPL570"	"GPL570"	"GPL570"	"GPL570"	"GPL570"	"GPL570"	"GPL570"	"GPL570"	"GPL570"	"GPL570"	"GPL570"	"GPL570"	"GPL570"	"GPL570"	"GPL570"	"GPL570"	"GPL570"	"GPL570"	"GPL570"	"GPL570"	"GPL570"	"GPL570"	"GPL570"	"GPL570"	"GPL570"	"GPL570"	"GPL570"	"GPL570"	"GPL570"	"GPL570"	"GPL570"
!Sample_contact_name	"Kam,,Hui"	"Kam,,Hui"	"Kam,,Hui"	"Kam,,Hui"	"Kam,,Hui"	"Kam,,Hui"	"Kam,,Hui"	"Kam,,Hui"	"Kam,,Hui"	"Kam,,Hui"	"Kam,,Hui"	"Kam,,Hui"	"Kam,,Hui"	"Kam,,Hui"	"Kam,,Hui"	"Kam,,Hui"	"Kam,,Hui"	"Kam,,Hui"	"Kam,,Hui"	"Kam,,Hui"	"Kam,,Hui"	"Kam,,Hui"	"Kam,,Hui"	"Kam,,Hui"	"Kam,,Hui"	"Kam,,Hui"	"Kam,,Hui"	"Kam,,Hui"	"Kam,,Hui"	"Kam,,Hui"	"Kam,,Hui"	"Kam,,Hui"	"Kam,,Hui"	"Kam,,Hui"	"Kam,,Hui"	"Kam,,Hui"	"Kam,,Hui"	"Kam,,Hui"	"Kam,,Hui"	"Kam,,Hui"	"Kam,,Hui"	"Kam,,Hui"	"Kam,,Hui"	"Kam,,Hui"	"Kam,,Hui"	"Kam,,Hui"	"Kam,,Hui"	"Kam,,Hui"	"Kam,,Hui"	"Kam,,Hui"	"Kam,,Hui"	"Kam,,Hui"	"Kam,,Hui"	"Kam,,Hui"	"Kam,,Hui"	"Kam,,Hui"	"Kam,,Hui"	"Kam,,Hui"	"Kam,,Hui"	"Kam,,Hui"	"Kam,,Hui"	"Kam,,Hui"	"Kam,,Hui"	"Kam,,Hui"	"Kam,,Hui"	"Kam,,Hui"	"Kam,,Hui"	"Kam,,Hui"	"Kam,,Hui"	"Kam,,Hui"	"Kam,,Hui"	"Kam,,Hui"	"Kam,,Hui"	"Kam,,Hui"	"Kam,,Hui"	"Kam,,Hui"	"Kam,,Hui"	"Kam,,Hui"	"Kam,,Hui"	"Kam,,Hui"	"Kam,,Hui"	"Kam,,Hui"	"Kam,,Hui"	"Kam,,Hui"	"Kam,,Hui"	"Kam,,Hui"	"Kam,,Hui"	"Kam,,Hui"	"Kam,,Hui"	"Kam,,Hui"	"Kam,,Hui"	"Kam,,Hui"	"Kam,,Hui"	"Kam,,Hui"	"Kam,,Hui"	"Kam,,Hui"	"Kam,,Hui"	"Kam,,Hui"	"Kam,,Hui"	"Kam,,Hui"	"Kam,,Hui"	"Kam,,Hui"	"Kam,,Hui"	"Kam,,Hui"	"Kam,,Hui"	"Kam,,Hui"	"Kam,,Hui"
!Sample_contact_email	"cmrhkm@nccs.com.sg"	"cmrhkm@nccs.com.sg"	"cmrhkm@nccs.com.sg"	"cmrhkm@nccs.com.sg"	"cmrhkm@nccs.com.sg"	"cmrhkm@nccs.com.sg"	"cmrhkm@nccs.com.sg"	"cmrhkm@nccs.com.sg"	"cmrhkm@nccs.com.sg"	"cmrhkm@nccs.com.sg"	"cmrhkm@nccs.com.sg"	"cmrhkm@nccs.com.sg"	"cmrhkm@nccs.com.sg"	"cmrhkm@nccs.com.sg"	"cmrhkm@nccs.com.sg"	"cmrhkm@nccs.com.sg"	"cmrhkm@nccs.com.sg"	"cmrhkm@nccs.com.sg"	"cmrhkm@nccs.com.sg"	"cmrhkm@nccs.com.sg"	"cmrhkm@nccs.com.sg"	"cmrhkm@nccs.com.sg"	"cmrhkm@nccs.com.sg"	"cmrhkm@nccs.com.sg"	"cmrhkm@nccs.com.sg"	"cmrhkm@nccs.com.sg"	"cmrhkm@nccs.com.sg"	"cmrhkm@nccs.com.sg"	"cmrhkm@nccs.com.sg"	"cmrhkm@nccs.com.sg"	"cmrhkm@nccs.com.sg"	"cmrhkm@nccs.com.sg"	"cmrhkm@nccs.com.sg"	"cmrhkm@nccs.com.sg"	"cmrhkm@nccs.com.sg"	"cmrhkm@nccs.com.sg"	"cmrhkm@nccs.com.sg"	"cmrhkm@nccs.com.sg"	"cmrhkm@nccs.com.sg"	"cmrhkm@nccs.com.sg"	"cmrhkm@nccs.com.sg"	"cmrhkm@nccs.com.sg"	"cmrhkm@nccs.com.sg"	"cmrhkm@nccs.com.sg"	"cmrhkm@nccs.com.sg"	"cmrhkm@nccs.com.sg"	"cmrhkm@nccs.com.sg"	"cmrhkm@nccs.com.sg"	"cmrhkm@nccs.com.sg"	"cmrhkm@nccs.com.sg"	"cmrhkm@nccs.com.sg"	"cmrhkm@nccs.com.sg"	"cmrhkm@nccs.com.sg"	"cmrhkm@nccs.com.sg"	"cmrhkm@nccs.com.sg"	"cmrhkm@nccs.com.sg"	"cmrhkm@nccs.com.sg"	"cmrhkm@nccs.com.sg"	"cmrhkm@nccs.com.sg"	"cmrhkm@nccs.com.sg"	"cmrhkm@nccs.com.sg"	"cmrhkm@nccs.com.sg"	"cmrhkm@nccs.com.sg"	"cmrhkm@nccs.com.sg"	"cmrhkm@nccs.com.sg"	"cmrhkm@nccs.com.sg"	"cmrhkm@nccs.com.sg"	"cmrhkm@nccs.com.sg"	"cmrhkm@nccs.com.sg"	"cmrhkm@nccs.com.sg"	"cmrhkm@nccs.com.sg"	"cmrhkm@nccs.com.sg"	"cmrhkm@nccs.com.sg"	"cmrhkm@nccs.com.sg"	"cmrhkm@nccs.com.sg"	"cmrhkm@nccs.com.sg"	"cmrhkm@nccs.com.sg"	"cmrhkm@nccs.com.sg"	"cmrhkm@nccs.com.sg"	"cmrhkm@nccs.com.sg"	"cmrhkm@nccs.com.sg"	"cmrhkm@nccs.com.sg"	"cmrhkm@nccs.com.sg"	"cmrhkm@nccs.com.sg"	"cmrhkm@nccs.com.sg"	"cmrhkm@nccs.com.sg"	"cmrhkm@nccs.com.sg"	"cmrhkm@nccs.com.sg"	"cmrhkm@nccs.com.sg"	"cmrhkm@nccs.com.sg"	"cmrhkm@nccs.com.sg"	"cmrhkm@nccs.com.sg"	"cmrhkm@nccs.com.sg"	"cmrhkm@nccs.com.sg"	"cmrhkm@nccs.com.sg"	"cmrhkm@nccs.com.sg"	"cmrhkm@nccs.com.sg"	"cmrhkm@nccs.com.sg"	"cmrhkm@nccs.com.sg"	"cmrhkm@nccs.com.sg"	"cmrhkm@nccs.com.sg"	"cmrhkm@nccs.com.sg"	"cmrhkm@nccs.com.sg"	"cmrhkm@nccs.com.sg"	"cmrhkm@nccs.com.sg"	"cmrhkm@nccs.com.sg"	"cmrhkm@nccs.com.sg"
!Sample_contact_institute	"National Cancer Centre Singapore"	"National Cancer Centre Singapore"	"National Cancer Centre Singapore"	"National Cancer Centre Singapore"	"National Cancer Centre Singapore"	"National Cancer Centre Singapore"	"National Cancer Centre Singapore"	"National Cancer Centre Singapore"	"National Cancer Centre Singapore"	"National Cancer Centre Singapore"	"National Cancer Centre Singapore"	"National Cancer Centre Singapore"	"National Cancer Centre Singapore"	"National Cancer Centre Singapore"	"National Cancer Centre Singapore"	"National Cancer Centre Singapore"	"National Cancer Centre Singapore"	"National Cancer Centre Singapore"	"National Cancer Centre Singapore"	"National Cancer Centre Singapore"	"National Cancer Centre Singapore"	"National Cancer Centre Singapore"	"National Cancer Centre Singapore"	"National Cancer Centre Singapore"	"National Cancer Centre Singapore"	"National Cancer Centre Singapore"	"National Cancer Centre Singapore"	"National Cancer Centre Singapore"	"National Cancer Centre Singapore"	"National Cancer Centre Singapore"	"National Cancer Centre Singapore"	"National Cancer Centre Singapore"	"National Cancer Centre Singapore"	"National Cancer Centre Singapore"	"National Cancer Centre Singapore"	"National Cancer Centre Singapore"	"National Cancer Centre Singapore"	"National Cancer Centre Singapore"	"National Cancer Centre Singapore"	"National Cancer Centre Singapore"	"National Cancer Centre Singapore"	"National Cancer Centre Singapore"	"National Cancer Centre Singapore"	"National Cancer Centre Singapore"	"National Cancer Centre Singapore"	"National Cancer Centre Singapore"	"National Cancer Centre Singapore"	"National Cancer Centre Singapore"	"National Cancer Centre Singapore"	"National Cancer Centre Singapore"	"National Cancer Centre Singapore"	"National Cancer Centre Singapore"	"National Cancer Centre Singapore"	"National Cancer Centre Singapore"	"National Cancer Centre Singapore"	"National Cancer Centre Singapore"	"National Cancer Centre Singapore"	"National Cancer Centre Singapore"	"National Cancer Centre Singapore"	"National Cancer Centre Singapore"	"National Cancer Centre Singapore"	"National Cancer Centre Singapore"	"National Cancer Centre Singapore"	"National Cancer Centre Singapore"	"National Cancer Centre Singapore"	"National Cancer Centre Singapore"	"National Cancer Centre Singapore"	"National Cancer Centre Singapore"	"National Cancer Centre Singapore"	"National Cancer Centre Singapore"	"National Cancer Centre Singapore"	"National Cancer Centre Singapore"	"National Cancer Centre Singapore"	"National Cancer Centre Singapore"	"National Cancer Centre Singapore"	"National Cancer Centre Singapore"	"National Cancer Centre Singapore"	"National Cancer Centre Singapore"	"National Cancer Centre Singapore"	"National Cancer Centre Singapore"	"National Cancer Centre Singapore"	"National Cancer Centre Singapore"	"National Cancer Centre Singapore"	"National Cancer Centre Singapore"	"National Cancer Centre Singapore"	"National Cancer Centre Singapore"	"National Cancer Centre Singapore"	"National Cancer Centre Singapore"	"National Cancer Centre Singapore"	"National Cancer Centre Singapore"	"National Cancer Centre Singapore"	"National Cancer Centre Singapore"	"National Cancer Centre Singapore"	"National Cancer Centre Singapore"	"National Cancer Centre Singapore"	"National Cancer Centre Singapore"	"National Cancer Centre Singapore"	"National Cancer Centre Singapore"	"National Cancer Centre Singapore"	"National Cancer Centre Singapore"	"National Cancer Centre Singapore"	"National Cancer Centre Singapore"	"National Cancer Centre Singapore"	"National Cancer Centre Singapore"	"National Cancer Centre Singapore"	"National Cancer Centre Singapore"	"National Cancer Centre Singapore"
!Sample_contact_address	"11 Hospital Drive"	"11 Hospital Drive"	"11 Hospital Drive"	"11 Hospital Drive"	"11 Hospital Drive"	"11 Hospital Drive"	"11 Hospital Drive"	"11 Hospital Drive"	"11 Hospital Drive"	"11 Hospital Drive"	"11 Hospital Drive"	"11 Hospital Drive"	"11 Hospital Drive"	"11 Hospital Drive"	"11 Hospital Drive"	"11 Hospital Drive"	"11 Hospital Drive"	"11 Hospital Drive"	"11 Hospital Drive"	"11 Hospital Drive"	"11 Hospital Drive"	"11 Hospital Drive"	"11 Hospital Drive"	"11 Hospital Drive"	"11 Hospital Drive"	"11 Hospital Drive"	"11 Hospital Drive"	"11 Hospital Drive"	"11 Hospital Drive"	"11 Hospital Drive"	"11 Hospital Drive"	"11 Hospital Drive"	"11 Hospital Drive"	"11 Hospital Drive"	"11 Hospital Drive"	"11 Hospital Drive"	"11 Hospital Drive"	"11 Hospital Drive"	"11 Hospital Drive"	"11 Hospital Drive"	"11 Hospital Drive"	"11 Hospital Drive"	"11 Hospital Drive"	"11 Hospital Drive"	"11 Hospital Drive"	"11 Hospital Drive"	"11 Hospital Drive"	"11 Hospital Drive"	"11 Hospital Drive"	"11 Hospital Drive"	"11 Hospital Drive"	"11 Hospital Drive"	"11 Hospital Drive"	"11 Hospital Drive"	"11 Hospital Drive"	"11 Hospital Drive"	"11 Hospital Drive"	"11 Hospital Drive"	"11 Hospital Drive"	"11 Hospital Drive"	"11 Hospital Drive"	"11 Hospital Drive"	"11 Hospital Drive"	"11 Hospital Drive"	"11 Hospital Drive"	"11 Hospital Drive"	"11 Hospital Drive"	"11 Hospital Drive"	"11 Hospital Drive"	"11 Hospital Drive"	"11 Hospital Drive"	"11 Hospital Drive"	"11 Hospital Drive"	"11 Hospital Drive"	"11 Hospital Drive"	"11 Hospital Drive"	"11 Hospital Drive"	"11 Hospital Drive"	"11 Hospital Drive"	"11 Hospital Drive"	"11 Hospital Drive"	"11 Hospital Drive"	"11 Hospital Drive"	"11 Hospital Drive"	"11 Hospital Drive"	"11 Hospital Drive"	"11 Hospital Drive"	"11 Hospital Drive"	"11 Hospital Drive"	"11 Hospital Drive"	"11 Hospital Drive"	"11 Hospital Drive"	"11 Hospital Drive"	"11 Hospital Drive"	"11 Hospital Drive"	"11 Hospital Drive"	"11 Hospital Drive"	"11 Hospital Drive"	"11 Hospital Drive"	"11 Hospital Drive"	"11 Hospital Drive"	"11 Hospital Drive"	"11 Hospital Drive"	"11 Hospital Drive"	"11 Hospital Drive"	"11 Hospital Drive"	"11 Hospital Drive"
!Sample_contact_city	"Singapore"	"Singapore"	"Singapore"	"Singapore"	"Singapore"	"Singapore"	"Singapore"	"Singapore"	"Singapore"	"Singapore"	"Singapore"	"Singapore"	"Singapore"	"Singapore"	"Singapore"	"Singapore"	"Singapore"	"Singapore"	"Singapore"	"Singapore"	"Singapore"	"Singapore"	"Singapore"	"Singapore"	"Singapore"	"Singapore"	"Singapore"	"Singapore"	"Singapore"	"Singapore"	"Singapore"	"Singapore"	"Singapore"	"Singapore"	"Singapore"	"Singapore"	"Singapore"	"Singapore"	"Singapore"	"Singapore"	"Singapore"	"Singapore"	"Singapore"	"Singapore"	"Singapore"	"Singapore"	"Singapore"	"Singapore"	"Singapore"	"Singapore"	"Singapore"	"Singapore"	"Singapore"	"Singapore"	"Singapore"	"Singapore"	"Singapore"	"Singapore"	"Singapore"	"Singapore"	"Singapore"	"Singapore"	"Singapore"	"Singapore"	"Singapore"	"Singapore"	"Singapore"	"Singapore"	"Singapore"	"Singapore"	"Singapore"	"Singapore"	"Singapore"	"Singapore"	"Singapore"	"Singapore"	"Singapore"	"Singapore"	"Singapore"	"Singapore"	"Singapore"	"Singapore"	"Singapore"	"Singapore"	"Singapore"	"Singapore"	"Singapore"	"Singapore"	"Singapore"	"Singapore"	"Singapore"	"Singapore"	"Singapore"	"Singapore"	"Singapore"	"Singapore"	"Singapore"	"Singapore"	"Singapore"	"Singapore"	"Singapore"	"Singapore"	"Singapore"	"Singapore"	"Singapore"	"Singapore"	"Singapore"
!Sample_contact_zip/postal_code	"169610"	"169610"	"169610"	"169610"	"169610"	"169610"	"169610"	"169610"	"169610"	"169610"	"169610"	"169610"	"169610"	"169610"	"169610"	"169610"	"169610"	"169610"	"169610"	"169610"	"169610"	"169610"	"169610"	"169610"	"169610"	"169610"	"169610"	"169610"	"169610"	"169610"	"169610"	"169610"	"169610"	"169610"	"169610"	"169610"	"169610"	"169610"	"169610"	"169610"	"169610"	"169610"	"169610"	"169610"	"169610"	"169610"	"169610"	"169610"	"169610"	"169610"	"169610"	"169610"	"169610"	"169610"	"169610"	"169610"	"169610"	"169610"	"169610"	"169610"	"169610"	"169610"	"169610"	"169610"	"169610"	"169610"	"169610"	"169610"	"169610"	"169610"	"169610"	"169610"	"169610"	"169610"	"169610"	"169610"	"169610"	"169610"	"169610"	"169610"	"169610"	"169610"	"169610"	"169610"	"169610"	"169610"	"169610"	"169610"	"169610"	"169610"	"169610"	"169610"	"169610"	"169610"	"169610"	"169610"	"169610"	"169610"	"169610"	"169610"	"169610"	"169610"	"169610"	"169610"	"169610"	"169610"	"169610"
!Sample_contact_country	"Singapore"	"Singapore"	"Singapore"	"Singapore"	"Singapore"	"Singapore"	"Singapore"	"Singapore"	"Singapore"	"Singapore"	"Singapore"	"Singapore"	"Singapore"	"Singapore"	"Singapore"	"Singapore"	"Singapore"	"Singapore"	"Singapore"	"Singapore"	"Singapore"	"Singapore"	"Singapore"	"Singapore"	"Singapore"	"Singapore"	"Singapore"	"Singapore"	"Singapore"	"Singapore"	"Singapore"	"Singapore"	"Singapore"	"Singapore"	"Singapore"	"Singapore"	"Singapore"	"Singapore"	"Singapore"	"Singapore"	"Singapore"	"Singapore"	"Singapore"	"Singapore"	"Singapore"	"Singapore"	"Singapore"	"Singapore"	"Singapore"	"Singapore"	"Singapore"	"Singapore"	"Singapore"	"Singapore"	"Singapore"	"Singapore"	"Singapore"	"Singapore"	"Singapore"	"Singapore"	"Singapore"	"Singapore"	"Singapore"	"Singapore"	"Singapore"	"Singapore"	"Singapore"	"Singapore"	"Singapore"	"Singapore"	"Singapore"	"Singapore"	"Singapore"	"Singapore"	"Singapore"	"Singapore"	"Singapore"	"Singapore"	"Singapore"	"Singapore"	"Singapore"	"Singapore"	"Singapore"	"Singapore"	"Singapore"	"Singapore"	"Singapore"	"Singapore"	"Singapore"	"Singapore"	"Singapore"	"Singapore"	"Singapore"	"Singapore"	"Singapore"	"Singapore"	"Singapore"	"Singapore"	"Singapore"	"Singapore"	"Singapore"	"Singapore"	"Singapore"	"Singapore"	"Singapore"	"Singapore"	"Singapore"
!Sample_supplementary_file	"ftp://ftp.ncbi.nlm.nih.gov/geo/samples/GSM3428nnn/GSM3428716/suppl/GSM3428716_HCC_17T.CEL.gz"	"ftp://ftp.ncbi.nlm.nih.gov/geo/samples/GSM3428nnn/GSM3428717/suppl/GSM3428717_HCC_32T.CEL.gz"	"ftp://ftp.ncbi.nlm.nih.gov/geo/samples/GSM3428nnn/GSM3428718/suppl/GSM3428718_HCC_37T.CEL.gz"	"ftp://ftp.ncbi.nlm.nih.gov/geo/samples/GSM3428nnn/GSM3428719/suppl/GSM3428719_HCC_38T.CEL.gz"	"ftp://ftp.ncbi.nlm.nih.gov/geo/samples/GSM3428nnn/GSM3428720/suppl/GSM3428720_HCC_40T.CEL.gz"	"ftp://ftp.ncbi.nlm.nih.gov/geo/samples/GSM3428nnn/GSM3428721/suppl/GSM3428721_HCC_42T.CEL.gz"	"ftp://ftp.ncbi.nlm.nih.gov/geo/samples/GSM3428nnn/GSM3428722/suppl/GSM3428722_HCC_43T.CEL.gz"	"ftp://ftp.ncbi.nlm.nih.gov/geo/samples/GSM3428nnn/GSM3428723/suppl/GSM3428723_HCC_44T.CEL.gz"	"ftp://ftp.ncbi.nlm.nih.gov/geo/samples/GSM3428nnn/GSM3428724/suppl/GSM3428724_HCC_45T.CEL.gz"	"ftp://ftp.ncbi.nlm.nih.gov/geo/samples/GSM3428nnn/GSM3428725/suppl/GSM3428725_HCC_53T.CEL.gz"	"ftp://ftp.ncbi.nlm.nih.gov/geo/samples/GSM3428nnn/GSM3428726/suppl/GSM3428726_HCC_54T.CEL.gz"	"ftp://ftp.ncbi.nlm.nih.gov/geo/samples/GSM3428nnn/GSM3428727/suppl/GSM3428727_HCC_55T.CEL.gz"	"ftp://ftp.ncbi.nlm.nih.gov/geo/samples/GSM3428nnn/GSM3428728/suppl/GSM3428728_HCC_56T.CEL.gz"	"ftp://ftp.ncbi.nlm.nih.gov/geo/samples/GSM3428nnn/GSM3428729/suppl/GSM3428729_HCC_60T.CEL.gz"	"ftp://ftp.ncbi.nlm.nih.gov/geo/samples/GSM3428nnn/GSM3428730/suppl/GSM3428730_HCC_62T.CEL.gz"	"ftp://ftp.ncbi.nlm.nih.gov/geo/samples/GSM3428nnn/GSM3428731/suppl/GSM3428731_HCC_64T.CEL.gz"	"ftp://ftp.ncbi.nlm.nih.gov/geo/samples/GSM3428nnn/GSM3428732/suppl/GSM3428732_HCC_65T.CEL.gz"	"ftp://ftp.ncbi.nlm.nih.gov/geo/samples/GSM3428nnn/GSM3428733/suppl/GSM3428733_HCC_66T.CEL.gz"	"ftp://ftp.ncbi.nlm.nih.gov/geo/samples/GSM3428nnn/GSM3428734/suppl/GSM3428734_HCC_67T.CEL.gz"	"ftp://ftp.ncbi.nlm.nih.gov/geo/samples/GSM3428nnn/GSM3428735/suppl/GSM3428735_HCC_68T.CEL.gz"	"ftp://ftp.ncbi.nlm.nih.gov/geo/samples/GSM3428nnn/GSM3428736/suppl/GSM3428736_HCC_71T.CEL.gz"	"ftp://ftp.ncbi.nlm.nih.gov/geo/samples/GSM3428nnn/GSM3428737/suppl/GSM3428737_HCC_72T.CEL.gz"	"ftp://ftp.ncbi.nlm.nih.gov/geo/samples/GSM3428nnn/GSM3428738/suppl/GSM3428738_HCC_73T.CEL.gz"	"ftp://ftp.ncbi.nlm.nih.gov/geo/samples/GSM3428nnn/GSM3428739/suppl/GSM3428739_HCC_75T.CEL.gz"	"ftp://ftp.ncbi.nlm.nih.gov/geo/samples/GSM3428nnn/GSM3428740/suppl/GSM3428740_HCC_77T.CEL.gz"	"ftp://ftp.ncbi.nlm.nih.gov/geo/samples/GSM3428nnn/GSM3428741/suppl/GSM3428741_HCC_78T.CEL.gz"	"ftp://ftp.ncbi.nlm.nih.gov/geo/samples/GSM3428nnn/GSM3428742/suppl/GSM3428742_HCC_79T.CEL.gz"	"ftp://ftp.ncbi.nlm.nih.gov/geo/samples/GSM3428nnn/GSM3428743/suppl/GSM3428743_HCC_80T.CEL.gz"	"ftp://ftp.ncbi.nlm.nih.gov/geo/samples/GSM3428nnn/GSM3428744/suppl/GSM3428744_HCC_81T.CEL.gz"	"ftp://ftp.ncbi.nlm.nih.gov/geo/samples/GSM3428nnn/GSM3428745/suppl/GSM3428745_HCC_82T.CEL.gz"	"ftp://ftp.ncbi.nlm.nih.gov/geo/samples/GSM3428nnn/GSM3428746/suppl/GSM3428746_HCC_83T.CEL.gz"	"ftp://ftp.ncbi.nlm.nih.gov/geo/samples/GSM3428nnn/GSM3428747/suppl/GSM3428747_HCC_84T.CEL.gz"	"ftp://ftp.ncbi.nlm.nih.gov/geo/samples/GSM3428nnn/GSM3428748/suppl/GSM3428748_HCC_85T.CEL.gz"	"ftp://ftp.ncbi.nlm.nih.gov/geo/samples/GSM3428nnn/GSM3428749/suppl/GSM3428749_HCC_87T.CEL.gz"	"ftp://ftp.ncbi.nlm.nih.gov/geo/samples/GSM3428nnn/GSM3428750/suppl/GSM3428750_HCC_88T.CEL.gz"	"ftp://ftp.ncbi.nlm.nih.gov/geo/samples/GSM3428nnn/GSM3428751/suppl/GSM3428751_HCC_89T.CEL.gz"	"ftp://ftp.ncbi.nlm.nih.gov/geo/samples/GSM3428nnn/GSM3428752/suppl/GSM3428752_HCC_92T.CEL.gz"	"ftp://ftp.ncbi.nlm.nih.gov/geo/samples/GSM3428nnn/GSM3428753/suppl/GSM3428753_HCC_93T.CEL.gz"	"ftp://ftp.ncbi.nlm.nih.gov/geo/samples/GSM3428nnn/GSM3428754/suppl/GSM3428754_HCC_95T.CEL.gz"	"ftp://ftp.ncbi.nlm.nih.gov/geo/samples/GSM3428nnn/GSM3428755/suppl/GSM3428755_HCC_97T.CEL.gz"	"ftp://ftp.ncbi.nlm.nih.gov/geo/samples/GSM3428nnn/GSM3428756/suppl/GSM3428756_HCC_101T.CEL.gz"	"ftp://ftp.ncbi.nlm.nih.gov/geo/samples/GSM3428nnn/GSM3428757/suppl/GSM3428757_HCC_102T.CEL.gz"	"ftp://ftp.ncbi.nlm.nih.gov/geo/samples/GSM3428nnn/GSM3428758/suppl/GSM3428758_HCC_104T.CEL.gz"	"ftp://ftp.ncbi.nlm.nih.gov/geo/samples/GSM3428nnn/GSM3428759/suppl/GSM3428759_HCC_106T.CEL.gz"	"ftp://ftp.ncbi.nlm.nih.gov/geo/samples/GSM3428nnn/GSM3428760/suppl/GSM3428760_HCC_107T.CEL.gz"	"ftp://ftp.ncbi.nlm.nih.gov/geo/samples/GSM3428nnn/GSM3428761/suppl/GSM3428761_HCC_108T.CEL.gz"	"ftp://ftp.ncbi.nlm.nih.gov/geo/samples/GSM3428nnn/GSM3428762/suppl/GSM3428762_HCC_126T.CEL.gz"	"ftp://ftp.ncbi.nlm.nih.gov/geo/samples/GSM3428nnn/GSM3428763/suppl/GSM3428763_HCC_127T.CEL.gz"	"ftp://ftp.ncbi.nlm.nih.gov/geo/samples/GSM3428nnn/GSM3428764/suppl/GSM3428764_HCC_132T.CEL.gz"	"ftp://ftp.ncbi.nlm.nih.gov/geo/samples/GSM3428nnn/GSM3428765/suppl/GSM3428765_HCC_133T.CEL.gz"	"ftp://ftp.ncbi.nlm.nih.gov/geo/samples/GSM3428nnn/GSM3428766/suppl/GSM3428766_HCC_146T.CEL.gz"	"ftp://ftp.ncbi.nlm.nih.gov/geo/samples/GSM3428nnn/GSM3428767/suppl/GSM3428767_HCC_152T.CEL.gz"	"ftp://ftp.ncbi.nlm.nih.gov/geo/samples/GSM3428nnn/GSM3428768/suppl/GSM3428768_HCC_154T.CEL.gz"	"ftp://ftp.ncbi.nlm.nih.gov/geo/samples/GSM3428nnn/GSM3428769/suppl/GSM3428769_HCC_157T.CEL.gz"	"ftp://ftp.ncbi.nlm.nih.gov/geo/samples/GSM3428nnn/GSM3428770/suppl/GSM3428770_HCC_162T.CEL.gz"	"ftp://ftp.ncbi.nlm.nih.gov/geo/samples/GSM3428nnn/GSM3428771/suppl/GSM3428771_HCC_165T.CEL.gz"	"ftp://ftp.ncbi.nlm.nih.gov/geo/samples/GSM3428nnn/GSM3428772/suppl/GSM3428772_HCC_166T.CEL.gz"	"ftp://ftp.ncbi.nlm.nih.gov/geo/samples/GSM3428nnn/GSM3428773/suppl/GSM3428773_HCC_167T.CEL.gz"	"ftp://ftp.ncbi.nlm.nih.gov/geo/samples/GSM3428nnn/GSM3428774/suppl/GSM3428774_HCC_168T.CEL.gz"	"ftp://ftp.ncbi.nlm.nih.gov/geo/samples/GSM3428nnn/GSM3428775/suppl/GSM3428775_HCC_169T.CEL.gz"	"ftp://ftp.ncbi.nlm.nih.gov/geo/samples/GSM3428nnn/GSM3428776/suppl/GSM3428776_HCC_170T.CEL.gz"	"ftp://ftp.ncbi.nlm.nih.gov/geo/samples/GSM3428nnn/GSM3428777/suppl/GSM3428777_HCC_171T.CEL.gz"	"ftp://ftp.ncbi.nlm.nih.gov/geo/samples/GSM3428nnn/GSM3428778/suppl/GSM3428778_HCC_172T.CEL.gz"	"ftp://ftp.ncbi.nlm.nih.gov/geo/samples/GSM3428nnn/GSM3428779/suppl/GSM3428779_HCC_173T.CEL.gz"	"ftp://ftp.ncbi.nlm.nih.gov/geo/samples/GSM3428nnn/GSM3428780/suppl/GSM3428780_HCC_174T.CEL.gz"	"ftp://ftp.ncbi.nlm.nih.gov/geo/samples/GSM3428nnn/GSM3428781/suppl/GSM3428781_HCC_175T.CEL.gz"	"ftp://ftp.ncbi.nlm.nih.gov/geo/samples/GSM3428nnn/GSM3428782/suppl/GSM3428782_HCC_176T.CEL.gz"	"ftp://ftp.ncbi.nlm.nih.gov/geo/samples/GSM3428nnn/GSM3428783/suppl/GSM3428783_HCC_177T.CEL.gz"	"ftp://ftp.ncbi.nlm.nih.gov/geo/samples/GSM3428nnn/GSM3428784/suppl/GSM3428784_HCC_178T.CEL.gz"	"ftp://ftp.ncbi.nlm.nih.gov/geo/samples/GSM3428nnn/GSM3428785/suppl/GSM3428785_HCC_179T.CEL.gz"	"ftp://ftp.ncbi.nlm.nih.gov/geo/samples/GSM3428nnn/GSM3428786/suppl/GSM3428786_HCC_53N.CEL.gz"	"ftp://ftp.ncbi.nlm.nih.gov/geo/samples/GSM3428nnn/GSM3428787/suppl/GSM3428787_HCC_56N.CEL.gz"	"ftp://ftp.ncbi.nlm.nih.gov/geo/samples/GSM3428nnn/GSM3428788/suppl/GSM3428788_HCC_60N.CEL.gz"	"ftp://ftp.ncbi.nlm.nih.gov/geo/samples/GSM3428nnn/GSM3428789/suppl/GSM3428789_HCC_62N.CEL.gz"	"ftp://ftp.ncbi.nlm.nih.gov/geo/samples/GSM3428nnn/GSM3428790/suppl/GSM3428790_HCC_64N.CEL.gz"	"ftp://ftp.ncbi.nlm.nih.gov/geo/samples/GSM3428nnn/GSM3428791/suppl/GSM3428791_HCC_65N.CEL.gz"	"ftp://ftp.ncbi.nlm.nih.gov/geo/samples/GSM3428nnn/GSM3428792/suppl/GSM3428792_HCC_66N.CEL.gz"	"ftp://ftp.ncbi.nlm.nih.gov/geo/samples/GSM3428nnn/GSM3428793/suppl/GSM3428793_HCC_67N.CEL.gz"	"ftp://ftp.ncbi.nlm.nih.gov/geo/samples/GSM3428nnn/GSM3428794/suppl/GSM3428794_HCC_68N.CEL.gz"	"ftp://ftp.ncbi.nlm.nih.gov/geo/samples/GSM3428nnn/GSM3428795/suppl/GSM3428795_HCC_71N.CEL.gz"	"ftp://ftp.ncbi.nlm.nih.gov/geo/samples/GSM3428nnn/GSM3428796/suppl/GSM3428796_HCC_72N.CEL.gz"	"ftp://ftp.ncbi.nlm.nih.gov/geo/samples/GSM3428nnn/GSM3428797/suppl/GSM3428797_HCC_73N.CEL.gz"	"ftp://ftp.ncbi.nlm.nih.gov/geo/samples/GSM3428nnn/GSM3428798/suppl/GSM3428798_HCC_75N.CEL.gz"	"ftp://ftp.ncbi.nlm.nih.gov/geo/samples/GSM3428nnn/GSM3428799/suppl/GSM3428799_HCC_77N.CEL.gz"	"ftp://ftp.ncbi.nlm.nih.gov/geo/samples/GSM3428nnn/GSM3428800/suppl/GSM3428800_HCC_78N.CEL.gz"	"ftp://ftp.ncbi.nlm.nih.gov/geo/samples/GSM3428nnn/GSM3428801/suppl/GSM3428801_HCC_79N.CEL.gz"	"ftp://ftp.ncbi.nlm.nih.gov/geo/samples/GSM3428nnn/GSM3428802/suppl/GSM3428802_HCC_80N.CEL.gz"	"ftp://ftp.ncbi.nlm.nih.gov/geo/samples/GSM3428nnn/GSM3428803/suppl/GSM3428803_HCC_81N.CEL.gz"	"ftp://ftp.ncbi.nlm.nih.gov/geo/samples/GSM3428nnn/GSM3428804/suppl/GSM3428804_HCC_82N.CEL.gz"	"ftp://ftp.ncbi.nlm.nih.gov/geo/samples/GSM3428nnn/GSM3428805/suppl/GSM3428805_HCC_83N.CEL.gz"	"ftp://ftp.ncbi.nlm.nih.gov/geo/samples/GSM3428nnn/GSM3428806/suppl/GSM3428806_HCC_84N.CEL.gz"	"ftp://ftp.ncbi.nlm.nih.gov/geo/samples/GSM3428nnn/GSM3428807/suppl/GSM3428807_HCC_85N.CEL.gz"	"ftp://ftp.ncbi.nlm.nih.gov/geo/samples/GSM3428nnn/GSM3428808/suppl/GSM3428808_HCC_162N.CEL.gz"	"ftp://ftp.ncbi.nlm.nih.gov/geo/samples/GSM3428nnn/GSM3428809/suppl/GSM3428809_HCC_165N.CEL.gz"	"ftp://ftp.ncbi.nlm.nih.gov/geo/samples/GSM3428nnn/GSM3428810/suppl/GSM3428810_HCC_166N.CEL.gz"	"ftp://ftp.ncbi.nlm.nih.gov/geo/samples/GSM3428nnn/GSM3428811/suppl/GSM3428811_HCC_167N.CEL.gz"	"ftp://ftp.ncbi.nlm.nih.gov/geo/samples/GSM3428nnn/GSM3428812/suppl/GSM3428812_HCC_168N.CEL.gz"	"ftp://ftp.ncbi.nlm.nih.gov/geo/samples/GSM3428nnn/GSM3428813/suppl/GSM3428813_HCC_169N.CEL.gz"	"ftp://ftp.ncbi.nlm.nih.gov/geo/samples/GSM3428nnn/GSM3428814/suppl/GSM3428814_HCC_170N.CEL.gz"	"ftp://ftp.ncbi.nlm.nih.gov/geo/samples/GSM3428nnn/GSM3428815/suppl/GSM3428815_HCC_171N.CEL.gz"	"ftp://ftp.ncbi.nlm.nih.gov/geo/samples/GSM3428nnn/GSM3428816/suppl/GSM3428816_HCC_172N.CEL.gz"	"ftp://ftp.ncbi.nlm.nih.gov/geo/samples/GSM3428nnn/GSM3428817/suppl/GSM3428817_HCC_173N.CEL.gz"	"ftp://ftp.ncbi.nlm.nih.gov/geo/samples/GSM3428nnn/GSM3428818/suppl/GSM3428818_HCC_174N.CEL.gz"	"ftp://ftp.ncbi.nlm.nih.gov/geo/samples/GSM3428nnn/GSM3428819/suppl/GSM3428819_HCC_175N.CEL.gz"	"ftp://ftp.ncbi.nlm.nih.gov/geo/samples/GSM3428nnn/GSM3428820/suppl/GSM3428820_HCC_176N.CEL.gz"	"ftp://ftp.ncbi.nlm.nih.gov/geo/samples/GSM3428nnn/GSM3428821/suppl/GSM3428821_HCC_177N.CEL.gz"	"ftp://ftp.ncbi.nlm.nih.gov/geo/samples/GSM3428nnn/GSM3428822/suppl/GSM3428822_HCC_178N.CEL.gz"
!Sample_data_row_count	"54675"	"54675"	"54675"	"54675"	"54675"	"54675"	"54675"	"54675"	"54675"	"54675"	"54675"	"54675"	"54675"	"54675"	"54675"	"54675"	"54675"	"54675"	"54675"	"54675"	"54675"	"54675"	"54675"	"54675"	"54675"	"54675"	"54675"	"54675"	"54675"	"54675"	"54675"	"54675"	"54675"	"54675"	"54675"	"54675"	"54675"	"54675"	"54675"	"54675"	"54675"	"54675"	"54675"	"54675"	"54675"	"54675"	"54675"	"54675"	"54675"	"54675"	"54675"	"54675"	"54675"	"54675"	"54675"	"54675"	"54675"	"54675"	"54675"	"54675"	"54675"	"54675"	"54675"	"54675"	"54675"	"54675"	"54675"	"54675"	"54675"	"54675"	"54675"	"54675"	"54675"	"54675"	"54675"	"54675"	"54675"	"54675"	"54675"	"54675"	"54675"	"54675"	"54675"	"54675"	"54675"	"54675"	"54675"	"54675"	"54675"	"54675"	"54675"	"54675"	"54675"	"54675"	"54675"	"54675"	"54675"	"54675"	"54675"	"54675"	"54675"	"54675"	"54675"	"54675"	"54675"	"54675"	"54675"
!series_matrix_table_begin
"ID_REF"	"GSM3428716"	"GSM3428717"	"GSM3428718"	"GSM3428719"	"GSM3428720"	"GSM3428721"	"GSM3428722"	"GSM3428723"	"GSM3428724"	"GSM3428725"	"GSM3428726"	"GSM3428727"	"GSM3428728"	"GSM3428729"	"GSM3428730"	"GSM3428731"	"GSM3428732"	"GSM3428733"	"GSM3428734"	"GSM3428735"	"GSM3428736"	"GSM3428737"	"GSM3428738"	"GSM3428739"	"GSM3428740"	"GSM3428741"	"GSM3428742"	"GSM3428743"	"GSM3428744"	"GSM3428745"	"GSM3428746"	"GSM3428747"	"GSM3428748"	"GSM3428749"	"GSM3428750"	"GSM3428751"	"GSM3428752"	"GSM3428753"	"GSM3428754"	"GSM3428755"	"GSM3428756"	"GSM3428757"	"GSM3428758"	"GSM3428759"	"GSM3428760"	"GSM3428761"	"GSM3428762"	"GSM3428763"	"GSM3428764"	"GSM3428765"	"GSM3428766"	"GSM3428767"	"GSM3428768"	"GSM3428769"	"GSM3428770"	"GSM3428771"	"GSM3428772"	"GSM3428773"	"GSM3428774"	"GSM3428775"	"GSM3428776"	"GSM3428777"	"GSM3428778"	"GSM3428779"	"GSM3428780"	"GSM3428781"	"GSM3428782"	"GSM3428783"	"GSM3428784"	"GSM3428785"	"GSM3428786"	"GSM3428787"	"GSM3428788"	"GSM3428789"	"GSM3428790"	"GSM3428791"	"GSM3428792"	"GSM3428793"	"GSM3428794"	"GSM3428795"	"GSM3428796"	"GSM3428797"	"GSM3428798"	"GSM3428799"	"GSM3428800"	"GSM3428801"	"GSM3428802"	"GSM3428803"	"GSM3428804"	"GSM3428805"	"GSM3428806"	"GSM3428807"	"GSM3428808"	"GSM3428809"	"GSM3428810"	"GSM3428811"	"GSM3428812"	"GSM3428813"	"GSM3428814"	"GSM3428815"	"GSM3428816"	"GSM3428817"	"GSM3428818"	"GSM3428819"	"GSM3428820"	"GSM3428821"	"GSM3428822"
"1007_s_at"	8.71967	9.16705	11.0827	8.582	9.09408	7.7769	8.18178	10.4643	8.18345	8.33429	7.60446	9.28629	8.18347	7.85321	8.65054	8.63416	8.76213	8.96701	9.67483	8.21204	9.31868	8.13734	10.0482	7.77425	8.23286	8.71241	8.02824	8.65598	9.24829	9.1537	9.1741	9.34791	7.71346	7.934	7.68526	7.87616	9.88272	8.55233	8.01617	8.3706	8.38085	8.63463	8.53406	8.20747	7.78151	8.03381	9.04373	9.02778	8.91623	8.60827	9.98524	9.26434	8.50622	7.9025	8.83944	8.2781	8.30719	8.55463	8.8769	8.13954	7.85528	8.86249	8.47527	8.95462	8.56145	8.7365	8.45575	10.1425	7.81445	8.30838	8.7861	8.40996	8.72921	8.52006	8.75566	8.25201	8.58004	8.32055	8.49537	7.94133	8.31448	9.15117	8.0781	8.64073	8.8849	8.2891	8.20165	8.92284	8.17469	8.23175	7.83002	8.68209	8.94893	8.76668	9.05742	8.60869	8.60572	8.53483	8.57262	8.73079	9.30103	8.65839	8.10577	8.95684	8.33425	8.50883	8.25425
"1053_at"	7.55222	7.27209	7.61659	7.5219	7.33027	6.72978	7.52535	8.14702	7.69824	7.61761	7.41731	7.08737	7.40173	7.32732	7.51526	7.01157	7.9091	6.78245	7.43197	6.57066	7.27857	6.83703	7.88202	7.65864	7.42931	7.30094	7.15956	7.93242	7.5471	7.03442	7.58872	7.41502	7.80245	6.46853	7.38535	6.71999	7.28552	7.44685	7.80621	7.11609	7.00986	7.72535	6.95432	6.62495	7.43324	8.20421	7.66767	7.5953	6.76686	8.25726	7.46421	8.31045	8.57368	7.07508	7.79011	7.32228	7.06306	8.09431	7.26328	7.52618	7.6604	8.53246	7.30475	7.41444	7.38663	7.17798	7.1817	8.34215	7.6836	6.28485	7.33586	6.83589	7.2957	7.85973	6.98286	7.25506	7.22139	7.31766	7.01381	7.34086	6.84605	7.14597	7.23484	7.03164	7.2011	6.92882	7.26247	7.29248	7.21574	6.80894	7.23472	6.85812	7.08424	7.26174	7.3606	6.56598	7.13011	7.1861	6.91506	6.45102	6.81058	7.26634	7.07814	7.39417	7.32456	7.45291	6.78064
"117_at"	6.72275	6.374	8.16752	5.90294	7.01906	5.96222	6.11232	6.63887	7.17919	6.78048	7.36489	6.58871	6.51435	6.65017	7.29902	6.54098	6.26306	6.81743	6.20303	6.90685	6.41064	6.59578	7.6284	6.90723	6.30421	7.30101	6.14473	6.98281	6.28537	6.31748	6.39914	6.93888	6.36115	8.20394	5.55201	5.56822	5.82811	6.00628	6.0745	6.33146	5.78734	7.22842	6.02546	6.65457	7.09408	6.11894	6.55441	6.51966	6.84924	5.83499	6.81285	7.35494	6.0833	8.46247	6.8921	5.85215	5.46256	7.05503	7.10244	6.48686	6.31501	6.74879	6.23384	6.56095	7.20714	6.58831	6.41814	6.56453	5.94742	6.75703	6.8887	7.53836	7.20984	6.84606	6.68359	6.96322	6.83633	6.70957	7.1507	6.54625	6.77614	6.3994	7.11067	6.58234	6.57783	6.98432	8.21533	7.061	6.80532	6.84362	7.02627	7.3071	6.24242	8.877	6.98623	6.54792	7.30139	7.00969	6.79143	6.72054	7.25811	6.52853	7.99579	6.53003	6.5456	6.58013	7.93417
"121_at"	8.48524	8.61991	8.74681	8.33327	8.10901	8.04699	8.24946	8.51452	8.55849	8.68237	8.78635	8.75779	8.27006	8.55005	8.42509	8.4118	8.5074	7.93353	8.74655	8.63787	8.44753	8.77136	8.49311	8.4745	8.54294	8.26933	8.59048	8.32337	8.43936	8.42104	8.31828	8.33083	8.43171	9.20755	8.6084	8.79017	8.19604	8.52586	8.47905	8.56053	8.2682	8.42048	8.25005	8.25653	8.53144	8.38833	8.33736	8.37554	8.22978	8.15368	8.47071	7.98848	8.0477	8.39594	8.14692	8.42127	8.52611	8.51339	8.24926	8.16805	8.55836	8.16125	8.45272	8.43907	8.32403	8.14579	8.47431	8.36297	8.44352	8.26857	8.52045	8.549	8.24454	8.2663	8.41338	8.34191	8.21961	8.33108	8.30601	8.37328	8.30034	8.2859	8.12293	8.41187	8.43016	8.49872	8.22044	8.30652	8.44924	8.29153	8.43217	8.38106	8.66851	8.11095	8.3895	8.49049	8.18937	8.46155	8.477	8.61958	8.74908	8.54615	8.57926	8.45201	8.30834	8.52667	8.45224
"1255_g_at"	3.23199	3.24133	3.33708	3.2113	3.24265	3.37946	3.2815	3.20439	3.3525	3.54087	3.31657	3.47317	3.20639	3.42939	3.21694	3.43011	3.2024	3.26605	3.17229	3.50166	3.28276	3.28876	3.33571	3.1899	3.4521	3.42313	3.3709	3.42624	3.32223	3.3282	3.24541	3.26546	3.37005	3.32444	3.76066	3.22829	3.15851	3.48087	3.39878	3.37732	3.54263	3.30168	3.34744	3.16972	3.15582	3.13369	3.41391	3.2065	3.22467	3.24682	3.20677	3.21893	3.2557	3.27891	3.1983	3.36612	3.24208	3.24158	3.42512	3.45166	3.11117	3.25505	3.0986	3.35516	3.24744	3.27008	3.21042	3.29343	3.30674	3.49446	3.46397	3.43049	3.1594	3.23953	3.3949	3.30909	3.2376	3.41286	3.23964	3.26166	3.48954	3.30662	3.45339	3.30315	3.34008	3.32044	3.20465	3.15964	3.26178	3.5402	3.37625	3.30092	3.46898	3.43236	3.3371	3.33704	3.50616	3.30288	3.48638	3.25813	3.36531	3.48463	3.34972	3.30554	3.38535	3.12495	3.39229
"1294_at"	8.45849	7.37474	8.26845	7.55408	8.24635	8.41242	8.60768	8.21119	8.05123	8.12315	8.07981	8.41256	7.66888	8.67887	8.31939	8.13156	7.68625	8.51853	7.52913	8.26323	8.31381	8.65584	6.6687	8.44873	7.83201	8.42864	7.91582	8.68398	8.22881	7.90505	7.99058	7.64792	9.33301	8.38257	8.2853	8.749	7.96297	8.48484	8.78432	8.32737	7.42601	8.13639	8.48609	8.50737	7.98519	8.65959	7.83307	7.75223	8.45425	7.57631	8.03106	8.01822	7.70419	8.5173	8.76442	8.44793	7.51802	8.61698	8.03685	8.74534	7.91883	8.33371	8.18873	8.15758	8.27566	8.88787	8.1237	7.86801	8.78877	8.39898	8.6857	8.1667	8.27067	8.1075	8.57045	8.21321	8.19449	8.3058	8.1051	8.36995	8.4598	8.48216	8.45255	8.38939	8.44657	8.19285	8.08296	8.27362	8.39754	8.3002	8.08589	8.5916	8.32575	8.17646	8.09168	8.53758	8.10388	8.32515	8.28694	8.08171	8.29323	8.02601	7.82139	8.31895	8.24033	8.27492	7.79199
"1316_at"	6.09446	6.71105	6.25855	6.73278	6.41001	6.43606	6.53814	6.20633	6.50985	6.34704	6.27116	6.40265	6.22854	6.20531	6.5366	6.24779	6.66651	6.4052	6.6297	6.10649	6.73987	5.84245	6.9566	6.36334	6.33946	6.54788	6.24379	6.47084	6.90731	6.48318	6.61995	6.1671	6.55824	7.4379	6.24797	6.49129	7.08429	6.51203	6.79342	6.4295	6.47192	6.39721	6.36152	6.67195	6.1739	6.08399	6.61937	6.56083	6.21274	6.11801	5.85447	6.17966	6.36392	6.31987	6.59982	6.6604	6.39109	6.40417	6.79192	6.45439	6.23653	6.25888	6.06854	6.51479	6.81973	6.24604	6.41359	6.45813	6.1215	6.67675	6.63012	6.22017	6.0898	6.25121	6.04525	6.3199	6.35398	6.69634	6.43471	6.29613	6.27906	5.994	6.51152	6.29608	6.23927	6.34736	6.25556	6.34109	6.00264	6.48369	6.13727	6.34226	6.44298	5.74878	6.46528	6.56753	6.45234	6.26692	6.1562	6.6183	6.42467	6.17	6.33089	6.30743	6.18052	6.31686	6.35665
"1320_at"	5.6018	5.33191	5.24058	5.95106	5.41948	5.445	5.14555	5.46541	5.6595	5.46882	5.49364	5.36284	5.51587	5.38897	5.53434	5.48838	5.49125	5.78425	5.45171	5.60467	5.92783	5.62031	5.33195	5.5016	5.48335	5.42248	5.45274	5.88585	5.2522	5.76155	6.07612	5.24871	5.36749	5.45907	5.63461	5.26028	5.34106	5.3482	5.37254	5.66806	5.92447	5.55564	5.50543	5.37764	5.50976	5.52237	5.43164	5.31277	5.42108	5.25428	5.37974	5.83846	5.84139	5.64279	5.42497	5.20584	5.63683	5.51853	5.33199	5.6184	5.36476	5.57728	5.452	5.39481	5.4523	5.21275	5.29022	5.31927	5.61529	5.30307	5.61061	5.71785	5.41455	5.27388	5.6703	5.4945	5.68304	5.38461	5.7845	5.6537	5.55844	5.34782	5.32255	5.34443	5.59939	5.52743	5.79469	5.36496	5.50723	5.6797	5.54706	5.33099	5.47342	5.80824	5.56602	5.46269	5.49866	5.71546	6.00768	5.24038	5.5237	5.57168	6.08086	5.52877	5.73284	5.6321	5.75518
"1405_i_at"	8.01551	7.10176	8.13614	6.00185	5.98087	7.72716	9.2733	8.51256	8.08612	5.90393	6.96891	8.51108	6.22786	7.75074	8.88427	9.26254	5.61601	9.14836	5.46649	9.75805	7.60209	8.74527	5.3543	8.39704	6.17602	9.50281	7.5016	8.66925	8.03063	6.72889	6.38301	7.80743	9.01381	10.0919	5.9052	7.32567	6.46295	7.21001	6.96383	7.50694	7.74137	8.18224	6.23742	8.28594	6.95454	7.35783	8.32529	8.26845	9.98567	6.40431	8.00227	7.64019	7.02827	7.90357	9.32732	7.32159	5.60416	7.9838	8.43748	8.35861	5.97283	6.7415	7.11165	6.64425	9.07054	9.64624	7.972	6.15889	7.25706	8.65355	9.10812	8.63226	9.13507	9.6925	10.1365	8.28829	8.83802	7.0768	7.72812	8.7318	8.71463	9.27178	9.07999	8.62768	8.75327	9.16753	7.46386	9.4315	8.79234	8.40487	7.49192	10.4698	8.76101	9.40306	9.04312	10.067	8.90644	9.40491	9.04963	8.46582	9.92228	8.46567	6.50292	9.20704	8.38821	8.94556	9.5661
"1431_at"	13.586	11.8396	5.28282	11.7355	11.5684	11.8701	13.6583	10.6187	12.7162	11.1266	10.4974	11.9785	10.932	13.6257	13.0612	13.3066	13.038	13.2172	4.64658	13.7975	12.4927	14.7604	8.16997	9.26426	13.0336	12.5286	10.0095	12.3493	12.9035	13.2067	4.73303	14.1507	13.5372	5.30856	11.9031	14.6304	10.3906	12.8098	13.8613	14.0454	13.3947	11.5079	13.7399	9.64628	14.0028	14.3859	7.05398	13.2133	14.2268	13.8276	11.9599	8.33991	13.1258	13.612	12.8467	13.7388	13.9053	8.22478	6.39754	14.221	12.7253	11.0415	14.0445	12.319	11.3972	11.2213	12.3677	7.99014	14.0415	13.4158	13.3195	13.5305	13.3369	12.4125	13.4068	13.5621	13.6535	13.2555	13.4157	14.443	14.0803	14.235	13.6454	12.95	13.0686	12.8689	12.7276	12.7758	13.2145	13.8886	14.1363	13.6077	13.2363	13.5711	13.665	12.7135	13.4487	13.7628	13.7305	13.6798	13.3122	13.5575	13.3641	13.5414	13.3229	13.4172	13.5112
"1438_at"	6.21865	6.38378	5.94008	5.96654	5.81057	5.81787	5.84321	6.42606	6.09897	6.26857	6.11891	6.22973	5.75376	6.04738	6.18701	6.17288	6.12667	6.17552	6.32896	6.36289	6.13383	6.09541	6.4865	5.85504	6.03746	6.39333	6.20466	6.01496	5.90784	5.86356	5.74037	5.94187	5.99462	6.14426	6.09668	6.10113	5.98515	5.99764	6.04507	6.20949	6.03637	6.14782	5.97876	5.83514	6.18413	5.9263	6.08331	6.04239	6.24819	6.09995	5.98717	5.9925	5.97574	5.80039	5.6984	6.09974	5.96769	6.00379	5.99805	5.97989	5.79822	5.82976	5.66661	5.87687	5.83366	6.05493	5.86649	5.95577	5.97793	6.25605	6.21132	6.48157	6.01858	5.76741	6.33338	6.19728	5.75177	6.04795	5.93994	6.21885	6.25324	6.27967	5.64624	6.43968	6.2312	6.07661	5.83085	6.23218	6.22076	6.02309	6.24868	6.2535	6.55066	6.23616	6.06082	6.35839	6.25224	6.36177	6.30404	6.61948	6.40087	6.39251	6.27942	6.24693	6.41797	6.29177	6.04186
"1487_at"	8.71635	8.38888	9.2535	8.54399	9.23153	9.11483	8.91078	8.56411	9.21664	8.40412	9.10308	9.16857	9.15175	8.55849	9.2195	8.8387	8.44895	8.96592	9.25944	8.97966	9.85809	8.79986	8.14524	9.15679	8.66726	8.84092	8.64461	8.50454	9.51706	9.35737	8.52246	9.71736	9.69229	8.23624	8.62112	8.73177	8.88952	8.78209	9.38782	9.11047	8.32528	9.41006	9.30185	9.37192	9.08067	8.45005	8.45622	8.65075	9.01959	9.81017	8.85242	9.12365	9.83287	8.89917	8.89066	9.45501	8.51618	9.68496	9.03293	9.2042	9.34508	9.19037	8.45848	9.11114	8.64516	8.88987	9.47766	8.84724	9.06093	9.10229	9.40553	8.98642	9.11182	8.82775	9.0312	9.31754	9.03557	9.35078	9.48128	9.07714	9.17149	8.96388	8.94562	9.15721	9.44907	8.64903	9.16224	9.09866	9.12921	8.8626	9.40723	8.74478	9.03023	8.52639	9.0924	8.81365	8.88204	9.00697	8.7345	9.08972	9.20337	9.01191	9.09319	9.06266	8.82654	8.95278	9.07748
"1494_f_at"	10.203	9.43817	7.61063	8.02931	10.2174	13.2803	12.8724	6.54616	13.0879	13.4616	12.9401	7.42358	10.0471	7.89158	14.011	11.0762	10.8804	10.7695	7.08433	10.5792	9.25362	8.87201	7.87078	14.1726	9.27551	11.2739	10.73	13.215	10.1135	10.3365	10.3724	7.78423	12.8944	7.23985	13.4298	7.09168	8.86692	12.2357	9.39642	14.073	7.81892	11.7093	13.7876	12.8345	7.82518	11.5119	7.64493	11.8332	12.8396	10.8157	9.66754	9.21781	11.9409	12.7003	10.1724	11.321	7.96504	13.1779	10.4825	9.95653	12.6834	13.049	8.8586	8.82965	8.5418	11.1436	11.4165	10.4627	9.95977	12.3578	13.3277	12.9144	13.2935	7.4829	12.6961	13.7779	13.4857	14.0344	13.5183	13.7537	12.6048	13.407	13.7506	13.0164	12.6581	12.1051	12.9786	12.5485	12.2763	13.5366	14.0295	13.1051	13.7088	12.8743	12.1766	12.7493	11.8093	12.6305	12.7295	12.5055	12.4015	13.2892	13.5461	13.2169	13.7018	12.4576	12.1545
"1552256_a_at"	10.5016	10.1305	9.56895	9.65684	11.1412	10.4276	10.2201	10.4011	10.698	10.0224	10.051	10.791	11.4098	10.3124	10.3576	10.0215	9.98019	11.2304	9.31536	10.4733	10.2156	10.8351	8.82367	10.7347	9.7768	10.1386	10.2081	11.1601	10.8805	10.4584	10.2641	9.89281	11.1261	9.45013	10.0331	10.5474	9.42188	10.4102	11.4746	10.4252	9.36576	9.9108	11.1479	10.0492	10.6435	10.0434	11.9895	10.0385	10.3266	10.5393	10.4094	9.50188	11.5625	12.4544	9.93734	10.878	10.419	10.802	10.7825	10.1594	11.3114	10.7826	10.7637	10.3191	9.78343	10.4817	10.2419	11.1428	10.3731	10.4869	11.0343	10.2717	10.187	10.9612	10.6767	10.7045	10.7437	10.7221	10.8057	10.8132	11.0163	10.6046	10.7309	10.5839	10.767	10.4227	10.4513	10.0862	10.7271	10.8356	10.362	10.5643	10.268	10.3324	10.2091	10.19	9.94508	10.325	10.1117	10.2923	10.2439	10.8451	10.6928	10.9888	10.4208	10.3257	9.98173
"1552257_a_at"	8.60977	7.77726	9.34569	8.84181	8.27633	8.59508	8.12979	8.61531	8.0396	8.53354	8.58267	8.42594	8.56908	8.20592	8.12093	8.07512	8.53706	8.17246	8.14256	8.61583	8.63832	7.31867	9.0159	8.3879	8.87766	7.96968	8.63434	8.29064	8.83895	7.92282	9.11633	8.60916	8.50427	8.1852	8.6079	8.46706	8.58805	8.59411	7.91595	8.43723	7.57349	8.84582	8.04497	8.71594	9.55372	8.10661	8.22439	8.05768	8.02277	8.81418	8.80595	8.50512	8.2078	8.02333	8.09081	8.82955	8.36771	8.53738	8.95679	8.82208	8.16006	8.81937	8.50383	8.25438	7.93453	8.7255	8.16415	8.10897	9.20996	8.56344	8.73775	8.51358	7.95467	8.63661	8.3379	8.34469	8.16982	8.32167	8.75767	8.30068	8.47256	8.43188	8.26613	8.05888	8.16712	8.18161	8.65543	8.24084	8.41014	8.0272	8.16077	8.1959	8.24258	7.82197	8.25734	8.31012	8.011	8.13803	8.02003	8.12323	7.98565	8.38762	8.34576	8.60296	8.41715	7.92672	8.04526
"1552258_at"	6.21572	6.59336	7.1141	6.69735	6.7189	5.82247	6.0245	6.12961	6.3114	6.11717	5.6122	5.70873	6.30036	6.36725	6.89861	6.11686	6.10733	6.04296	6.04246	6.19204	6.15303	5.95625	6.45639	6.08642	5.67255	7.15236	6.89648	5.71635	5.29515	5.4369	6.99633	6.01434	5.78109	6.75461	5.69216	6.2283	6.35152	6.27071	5.00237	5.60997	5.3878	6.42976	5.88691	5.86344	7.11931	5.90808	7.35102	5.7368	6.76999	5.75521	6.20422	5.77888	5.97518	5.62875	5.86792	5.52243	5.52193	5.88131	6.62134	5.78458	6.93719	5.7191	6.09017	6.06456	6.7002	6.32362	5.71	5.83062	5.92056	6.02238	6.29339	6.42163	5.85002	6.89671	6.74572	6.0221	6.15842	5.98432	5.72577	6.19085	6.2289	6.82435	5.88437	5.74042	5.6362	7.00834	7.47219	6.72691	5.91697	6.17102	5.5261	6.29373	6.30036	6.80306	7.73025	5.8764	6.36187	6.33188	6.41401	6.18312	5.78238	6.46779	6.54971	5.87876	6.08589	6.25785	6.98698
"1552261_at"	5.18945	4.71204	6.9015	4.59797	4.56699	4.58754	4.53396	4.84843	5.06789	5.21601	4.54811	4.66989	4.60716	5.00458	4.84592	4.42287	4.69484	4.63785	4.74755	4.47621	4.59618	4.86232	5.26045	4.9025	4.58102	5.23935	4.81706	4.87657	4.31682	4.91401	4.47268	4.6478	4.62267	4.60541	4.89667	5.06186	5.06969	4.36217	4.69244	4.52342	4.34439	4.6359	4.57523	4.49909	4.39457	4.41088	4.41233	4.06377	4.44992	4.54561	4.53879	5.02568	4.35051	4.54729	4.30007	4.30719	4.4536	4.69097	4.37063	4.29197	4.59658	4.44445	4.77553	4.88777	4.20071	4.38245	4.89136	4.34562	5.09899	4.40209	4.6626	4.78652	4.25087	4.69167	4.72599	4.80983	4.52974	4.4307	5.00488	4.60032	4.24395	4.72499	4.38538	4.33452	4.49889	4.58884	4.91488	4.44587	4.83624	4.42581	4.74669	4.72007	5.09429	4.92353	5.46915	4.33758	4.55781	5.14855	4.75491	4.79695	5.23274	4.86025	4.84606	4.84942	4.65803	4.65303	4.96588
"1552263_at"	6.75272	6.2923	7.255	6.80928	6.49263	6.16634	5.7675	6.73343	6.05718	5.05554	5.7912	6.1091	6.68388	6.12636	6.12392	6.16205	6.01433	6.31289	6.67988	6.16297	7.04769	5.60369	6.10219	6.47776	5.68803	6.58719	5.776	6.38823	6.23104	5.83382	6.63036	6.19302	5.71063	7.45799	4.97218	5.74697	6.59235	5.02005	5.41209	5.35278	6.51343	6.3585	5.30286	6.00941	6.95735	5.79324	6.55773	7.13684	6.0899	6.09815	6.67037	6.82924	6.64165	6.53034	6.45544	5.77728	5.7445	6.50679	6.39734	6.20896	6.35489	5.62341	6.09485	6.92124	7.32975	6.57888	6.21534	6.93724	6.29193	5.55912	6.30859	6.35622	6.54039	6.81195	6.6665	5.62775	5.96468	5.43159	5.74335	6.00684	5.86313	5.79656	5.96849	5.96755	5.68444	6.11237	6.52941	6.21666	6.28485	6.00749	5.29702	6.24789	4.93764	6.40076	5.87224	6.34822	6.4661	6.1578	6.10323	5.63367	6.04277	5.23904	5.20147	5.58725	5.79344	5.57662	6.30912
"1552264_a_at"	6.71908	6.41585	6.97208	7.1464	6.71467	6.43273	6.43554	6.54556	6.59377	6.31385	6.4621	6.78668	6.94008	6.92434	6.50139	6.52193	6.35405	6.61827	6.77871	6.54372	6.68021	6.36143	6.41708	6.7784	6.68397	6.60051	6.7771	6.79605	6.29082	6.5734	7.2553	6.93146	6.27147	7.06629	6.1016	6.2751	6.60346	6.14271	6.3531	6.68346	6.82378	6.72902	5.89834	6.28677	7.06674	6.41007	6.74509	7.06807	6.39484	6.66276	6.96459	7.13665	6.93249	6.75607	6.46856	6.1629	6.65771	6.61462	6.37736	6.79341	7.01929	6.60523	6.63326	7.03946	7.36254	6.64043	6.1159	7.07718	6.72981	6.24114	6.40844	6.1426	6.50556	6.75024	6.50706	6.18051	6.53896	6.01447	5.93971	6.40306	6.2383	6.58281	6.23932	6.16248	6.25592	6.10526	6.50262	6.25828	6.5445	5.97349	6.1322	6.356	6.29909	6.84041	6.39324	6.10662	6.68256	6.14736	5.77664	6.2868	6.30386	6.27796	6.01897	6.07261	6.17278	6.03948	6.4024
"1552266_at"	3.07147	3.56	3.27527	3.54919	2.90855	3.02426	2.8428	3.04382	3.38849	3.12934	3.22141	3.56078	2.89512	3.01045	3.09983	3.0927	3.40246	3.24326	3.51247	3.3756	3.16763	3.20466	3.15269	3.27771	3.15621	3.11132	3.19331	3.41748	3.20096	3.14584	3.12871	3.1572	3.20915	3.23552	3.27227	3.25731	3.39134	3.37745	3.03786	3.16471	3.38416	3.27551	3.15811	2.89287	3.17043	3.31329	3.13877	3.30553	3.14716	3.04837	3.09326	3.03475	3.06969	3.18941	3.30631	3.3058	3.14369	3.08644	3.08636	3.00287	2.99399	3.41597	3.10256	3.33078	3.22321	3.12897	3.13206	3.17641	3.17697	3.16852	3.39834	3.11001	2.92849	3.22194	2.9918	3.30812	3.10725	3.41228	3.20351	3.19508	3.08911	3.28997	3.34208	3.28299	2.94401	3.0778	3.47934	3.16664	3.40245	3.14098	3.30605	3.10043	3.54802	3.10666	3.23764	3.40892	3.16667	3.22935	3.29957	3.48115	3.37014	3.31558	3.02856	3.229	3.33073	3.15928	3.37067
"1552269_at"	3.74873	4.18795	4.19547	3.87808	3.76905	3.83786	3.75	3.81061	4.10917	3.72687	3.80502	3.94725	3.55839	3.6969	3.75963	4.2075	4.17581	3.87533	3.7433	4.06615	3.99128	3.67491	4.46601	3.73287	4.48577	3.61397	3.80644	3.7161	3.88287	3.69314	3.84433	3.68134	3.7431	4.08706	3.66224	3.88386	4.70532	3.71736	4.0148	3.46555	7.0378	3.39939	3.37974	3.3048	3.43547	3.43562	3.52479	3.30385	3.66863	3.91368	3.60667	3.70765	3.9503	3.5945	4.00011	4.01932	3.74991	3.66116	3.70715	3.70816	3.92034	3.71288	3.61607	3.76939	3.99577	3.92063	4.02065	3.67162	4.03752	3.94601	3.65242	3.86728	3.73057	3.65362	3.74979	3.62018	3.87548	3.52625	4.10691	3.6536	3.78509	3.6667	3.6129	3.42501	3.96258	3.69115	3.76291	3.78816	4.047	3.93893	3.64882	3.87109	3.86589	3.85306	3.5392	4.1149	4.08898	3.71916	3.74652	3.79611	4.21385	3.71106	3.72415	3.7492	3.69254	3.93927	3.56065
"1552271_at"	5.95956	6.29545	5.85803	5.88446	5.71964	5.74949	5.88606	5.88446	6.27535	6.11231	6.00433	6.21377	5.81615	6.02945	6.3826	5.90221	5.83232	6.01331	5.77636	5.97925	6.19067	5.87124	5.91256	6.13354	6.4127	5.67145	5.82395	5.89927	6.02317	5.9464	5.85334	5.34499	6.20345	5.55477	6.00428	6.01427	5.63758	6.22734	5.99982	6.34063	5.97482	5.92502	5.77846	5.87774	5.78514	5.89536	6.2455	5.79355	5.85465	6.00693	5.98951	6.06007	6.00181	6.12292	5.7346	6.00019	6.00053	5.77717	5.78829	6.03013	5.85275	6.10806	6.03994	6.0319	5.66629	5.83168	5.96107	5.90953	5.90153	6.06832	6.37165	6.15324	5.93474	5.4007	5.88802	6.15105	5.9724	6.07272	6.16459	5.8113	5.82095	6.15009	6.10152	6.13441	6.27345	5.96713	5.94049	5.87879	6.01653	6.08398	6.10997	6.04754	6.29192	5.91938	6.24484	6.05178	6.22475	6.20255	5.96412	5.66139	6.11788	6.20429	6.28726	6.06077	5.94859	6.03679	6.03194
"1552272_a_at"	6.33933	6.33859	6.08619	5.91392	5.66029	6.50618	6.27643	6.4896	6.31538	6.29437	6.01741	6.31818	5.9102	6.31252	6.67672	6.23962	5.91793	6.06234	5.95093	5.9165	6.09254	5.97558	6.56643	6.09225	6.79714	6.18225	6.37661	6.10638	6.44329	5.69006	6.09522	6.16943	6.22196	6.25685	6.30539	6.75736	5.76018	6.11134	5.84727	6.42845	6.05937	5.98172	6.32587	6.08933	6.23141	6.0009	7.013	5.99545	6.42542	6.13173	5.98218	6.41251	5.81727	6.09871	6.03399	6.20488	5.9423	6.12388	6.33855	5.70287	5.89197	6.68172	6.07072	6.04653	6.02202	6.04011	6.63285	6.22696	5.92812	6.83137	7.14774	6.95575	6.61468	5.74862	6.28563	6.79685	6.35565	6.64922	6.83251	6.46614	6.708	6.34136	6.65862	6.49525	6.83238	6.39537	6.4972	6.30634	6.22911	6.64102	6.42056	6.32396	6.55051	5.98522	6.83862	7.08078	6.44173	6.48953	6.67964	6.67893	6.65049	6.47872	6.51043	6.64841	6.52187	6.33914	6.31206
"1552274_at"	7.36984	7.23018	6.59781	7.83338	7.00147	6.74028	7.05137	6.80816	7.14528	7.32907	6.94721	7.57535	7.37896	7.94735	6.81448	7.44426	6.61471	7.33114	5.92114	6.86989	7.65146	7.51415	5.02163	6.79259	6.9837	7.29603	7.25738	7.74643	7.6335	6.96843	5.83046	7.43116	7.25795	6.65743	7.46454	7.6859	6.63081	6.91939	7.85461	6.88682	6.66903	7.13256	7.70841	6.88924	6.88864	7.15219	7.78495	6.95169	6.55588	7.29457	6.86516	7.42106	7.8715	7.14967	7.37013	7.10746	7.6593	6.9748	6.92079	7.37306	7.5864	7.32158	7.48225	6.93966	7.25684	7.44309	7.05725	7.70257	7.10039	6.58106	6.57778	6.72347	6.79069	7.5187	7.17724	6.7041	7.20379	7.00459	6.47012	7.20404	7.20441	7.15102	7.32023	6.85356	5.92314	6.48501	6.57973	7.19047	6.87193	6.78426	6.73042	7.53601	6.45721	6.86605	6.55243	6.73461	6.58291	6.76225	6.62181	6.67057	6.50282	6.63945	6.39959	7.15438	6.96929	7.03588	6.6477
"1552275_s_at"	5.60259	4.8386	4.2205	6.29583	5.03133	4.77669	5.07337	5.0823	5.43867	5.4131	5.50043	5.31343	5.56097	5.73077	4.68855	5.55582	4.99353	5.22177	4.60107	4.87002	5.24272	5.79901	4.21339	5.3721	5.88119	5.09674	5.14815	5.69947	5.15399	5.48689	4.28978	5.76669	5.5738	4.9377	5.33642	5.39335	4.4766	5.04918	5.85526	5.21718	4.96785	5.99893	5.75434	5.25883	5.0433	5.5535	5.62284	4.96159	4.65899	5.48354	5.37066	6.04744	6.07409	5.62618	5.44643	5.2055	5.55956	5.299	4.64525	5.46524	6.46202	5.56704	5.64101	5.36853	5.96472	5.47869	5.13368	5.53495	5.27708	4.71093	4.65117	4.76365	5.24413	5.6514	4.91256	4.97064	5.27785	4.97159	4.50657	4.97247	5.16635	5.15385	4.71042	4.89705	4.55323	4.50532	4.78388	4.808	4.93146	4.76723	4.92714	5.33486	4.54408	5.29998	4.75977	4.34887	5.06839	4.55477	4.52197	4.64107	4.22113	4.57891	4.2972	5.11321	4.69536	5.07122	5.03498
"1552276_a_at"	6.1134	6.37785	6.56267	6.1272	6.1336	6.16612	6.16609	6.26005	6.18583	6.62056	6.55509	6.34619	6.04485	6.49147	6.22089	6.02479	5.97498	6.09618	6.38764	6.4969	6.38701	6.50427	6.02891	6.31765	6.25114	6.30603	6.29882	6.32965	6.51956	6.20403	6.4306	6.12843	6.12575	6.10502	6.41375	6.44245	6.24738	6.38488	6.13263	6.39554	6.0702	6.37669	6.38027	6.31079	6.11832	6.25572	5.72805	6.33681	6.25543	6.06027	6.31609	5.92489	6.334	6.18355	6.16075	6.23304	6.0845	6.4023	6.41046	6.27028	5.93453	6.32333	5.97604	6.0956	6.20359	6.04468	6.10465	6.10168	6.30529	6.36872	6.61958	6.40304	6.02613	6.04384	6.66821	6.42371	6.07972	6.11119	6.19507	6.35846	6.51386	6.08729	6.043	6.43068	6.09859	6.23934	6.19939	6.16709	6.3164	6.34414	6.35735	6.28788	6.51157	6.17271	6.17065	6.61716	6.35736	6.24931	6.40201	6.51271	6.36455	6.4831	6.57081	6.35519	6.38281	6.42011	6.16693
"1552277_a_at"	7.72205	8.5137	8.7843	8.64513	8.08271	6.82747	7.37696	7.15904	7.41048	7.8681	7.76742	7.46444	7.75402	7.70433	7.18418	7.50442	7.52601	7.34403	7.92778	7.22275	7.79861	7.33561	8.21915	7.07353	7.78094	7.47079	7.45293	7.34626	7.60075	7.52849	7.55586	7.2256	7.38286	8.3399	7.09889	7.55431	7.8486	6.96727	7.46861	7.39189	7.02188	8.14887	7.32116	7.18345	8.00452	7.56191	6.62166	8.00046	7.46491	7.29489	7.28096	7.62548	8.50662	7.52692	7.51863	7.31656	7.63501	7.3891	7.88765	7.61687	8.51367	7.07654	7.96974	7.80355	8.40633	7.10582	7.49522	7.53759	7.22659	7.12653	7.14116	7.45175	7.7141	7.89885	7.34793	7.60685	7.32956	7.21095	7.08718	7.51027	7.35825	7.68186	6.83176	7.42534	7.33837	7.1808	7.78019	7.29488	7.51381	6.99501	7.15908	7.48607	7.18012	8.01415	7.63129	6.8707	7.35282	7.43123	7.48278	6.9708	6.45927	7.18238	7.52097	7.09666	7.19811	7.69846	7.90708
"1552278_a_at"	6.40364	7.02293	6.0883	6.57837	7.89989	7.75463	6.61122	6.5924	7.29182	6.08747	6.36511	6.84123	6.95614	6.37556	7.04465	6.51733	7.51018	6.85809	6.73618	7.02803	7.10346	6.31829	5.80645	7.49874	7.15751	6.90142	6.89771	6.81944	7.0997	6.38603	8.48948	7.6118	6.87011	6.35463	6.50608	7.01059	7.32374	7.08038	7.8873	6.30745	5.99801	6.71215	6.92245	6.78953	7.32059	6.73001	9.3061	6.84826	7.03216	7.79308	7.19311	5.95034	7.60397	7.0621	6.97207	7.7275	6.19428	6.96481	7.91917	7.88515	7.82946	5.87758	7.04576	7.71935	7.36673	6.70568	6.42634	7.6887	6.66289	7.18765	7.46231	7.05589	6.5446	7.03761	6.96919	6.92562	7.16725	7.32292	7.35767	6.99086	7.27711	6.83024	7.64722	7.09302	7.2247	6.84088	6.84176	6.66397	7.2824	6.5846	6.46373	6.14166	6.75208	6.95483	6.77409	6.98873	6.66111	6.15474	6.96895	6.51034	6.48819	6.63929	7.14081	6.75996	6.71421	6.86267	6.32607
"1552279_a_at"	7.77086	7.13295	7.03111	7.47504	8.57635	7.83899	7.50233	7.72712	7.87895	7.83621	8.50897	7.84088	7.78491	7.47371	8.16017	7.94836	7.87121	7.66653	7.82403	7.87158	7.91426	7.68329	7.08225	7.68073	7.83271	7.63771	7.74004	8.11452	8.20606	8.13758	8.29843	8.26375	8.36816	7.96063	8.03537	7.65954	8.72242	8.487	8.62745	7.94734	7.88947	8.17584	8.25318	7.52483	8.04589	7.63603	8.76419	7.20906	7.65263	8.13124	7.0082	7.42687	7.99302	8.02752	8.21523	8.16293	7.58474	8.08131	7.51167	9.09295	8.05645	7.8142	8.2305	7.88181	7.73876	8.12301	8.19964	7.80021	7.81714	8.13281	8.03933	7.59168	7.67562	7.81697	7.54967	8.20582	8.01664	8.21847	7.93371	8.22478	8.24387	7.71385	8.51097	7.92686	8.09199	7.52038	7.6747	7.78248	7.91596	7.74761	8.09412	7.4518	7.93518	7.41298	8.17722	7.87128	7.39833	7.84947	7.33299	7.95094	7.57999	8.01625	7.71914	7.69168	7.68367	7.87913	7.81628
"1552280_at"	5.01986	4.64576	4.36961	4.16306	3.74301	4.01601	5.32846	4.09075	5.95223	4.02337	4.31132	5.12053	4.19818	4.34367	6.83465	5.5055	3.80171	5.20784	3.90445	4.54117	4.45356	4.86545	4.55873	4.27625	3.98208	6.51359	4.38156	4.07088	4.26917	4.02597	4.27293	4.4107	4.91405	4.57283	4.38824	4.90779	4.38915	4.98818	4.499	4.85508	4.05018	4.51295	3.85088	4.1614	4.32636	4.11263	7.43358	4.32572	5.93286	4.17088	4.0469	4.6138	4.20988	4.27691	4.30151	4.19671	4.70885	4.56718	4.35882	4.08617	4.21794	4.36406	4.01116	4.30837	7.58914	4.09114	4.11128	4.26628	4.47619	4.95095	5.32537	6.40659	6.14044	5.82762	5.25139	5.57495	5.02276	3.67461	4.47772	5.58863	5.69742	5.5643	4.7243	5.89346	5.95056	4.95259	5.82613	4.15998	5.5669	4.4184	5.6328	5.66327	4.95801	5.48058	5.43677	5.40635	6.87748	5.32	5.83819	4.41566	6.17129	5.42048	4.80789	4.91883	4.48145	4.4532	6.30834
"1552281_at"	8.71217	8.59304	7.78895	7.46331	8.70346	10.0705	9.35993	10.8857	8.16242	9.2369	9.21557	8.98562	8.65296	8.15171	10.5422	6.93508	10.2202	10.1029	9.91354	8.59905	7.57708	9.16838	7.87637	9.55237	7.65935	9.50645	9.78582	10.0341	8.56531	10.2525	7.90738	10.5207	10.05	7.64527	9.62591	8.71017	8.01222	9.73135	8.72434	10.3599	8.85953	8.75103	9.8079	8.55698	8.98475	8.86738	10.0795	9.38382	10.1548	8.07147	9.84773	8.72328	10.4818	9.16	9.64744	8.63026	8.67505	9.7221	7.22165	9.88064	10.0605	10.6803	9.35547	8.45369	8.11995	9.67792	8.47357	8.30447	8.8137	10.4002	10.8557	10.2917	9.46419	10.5268	9.81774	10.3955	10.2813	10.5283	10.7779	11.2572	11.0161	10.8512	10.8758	10.4294	10.4066	10.3809	10.0563	10.141	10.044	10.6337	10.3387	10.087	10.4952	10.2463	10.7868	10.5704	9.78004	10.1764	10.1704	10.1684	10.2243	10.7683	11.1135	10.671	10.8967	10.4351	10.2398
"1552283_s_at"	6.19395	6.33733	7.05664	6.08693	7.56951	8.5347	6.39581	7.64747	7.59827	8.91154	7.09597	4.74159	6.29139	6.2681	6.95177	7.31749	7.32489	7.13578	6.0923	4.72122	5.38699	9.8257	7.15199	7.32291	8.5998	7.21361	6.17794	6.28711	7.71174	5.85539	8.61808	7.23532	7.08364	5.15879	9.84771	6.67353	4.8069	6.46537	6.78615	6.95885	8.18906	5.54909	8.11946	7.8192	6.4655	6.74562	5.25002	7.60706	7.31601	5.39155	7.37377	9.2402	6.46475	7.80802	7.71843	7.12102	6.65158	6.25391	7.66581	6.51967	6.81767	6.55822	7.28105	8.2732	6.90611	5.81905	7.50992	6.9191	5.98534	6.33525	8.14906	6.62412	7.35554	5.47565	6.62865	6.6306	7.61067	7.93042	6.92627	5.33552	7.38967	6.15153	7.15064	6.59033	7.09293	7.35371	6.77013	6.99099	6.92875	6.97289	7.14132	6.12125	7.22355	6.76704	7.27736	7.71529	7.16857	6.68484	7.16333	6.34431	7.44024	6.1377	8.43365	6.04679	6.58853	7.83802	7.73855
"1552286_at"	6.82721	6.98734	6.8254	5.99683	5.94689	6.4876	5.54613	6.08934	6.4242	6.47057	7.50101	5.76898	6.23549	6.81853	5.7723	6.22412	6.01092	5.94831	5.55956	6.04659	6.38415	6.0254	6.62505	6.25028	6.87273	6.32608	5.7076	6.30293	6.25239	5.49718	6.56904	5.18943	6.19576	5.94022	6.35955	7.09134	6.05115	6.09734	6.67922	6.12699	5.25379	6.4786	6.04177	6.32442	6.95266	6.84454	4.9811	5.91288	5.96407	5.76532	6.11806	6.43452	5.90809	6.69174	5.77432	6.63997	6.50089	5.49923	6.51393	6.8136	6.38219	5.84396	6.88062	6.02832	5.98931	6.23799	6.07129	6.10148	6.6271	5.80172	6.03735	5.95395	5.77226	6.06208	5.86044	5.85156	6.20134	5.77573	6.20132	5.77024	5.76231	5.72545	5.76364	5.83627	6.00068	5.55166	5.93954	5.9036	6.26903	5.59005	5.47128	5.84003	6.18949	5.86483	5.99614	5.72879	5.36653	5.70992	5.37716	5.74103	5.75414	6.01583	5.56184	6.1969	6.20502	5.83735	6.0057
"1552287_s_at"	7.59406	7.18766	8.45907	7.27478	6.99513	7.19178	7.80056	7.22973	6.94599	6.38337	6.97271	7.08527	6.81288	7.30073	7.40955	6.78008	7.80133	7.28972	6.65101	6.67643	6.61498	6.7818	7.93898	7.16537	7.07752	7.59081	6.30007	7.27292	7.36008	6.46256	7.33387	6.93736	6.68018	7.04583	7.026	7.15228	8.50793	6.09438	6.6619	6.94815	6.78867	7.00054	6.72139	6.81499	7.47455	7.11396	7.45052	7.62325	7.39585	7.19041	7.35404	8.02236	6.95442	6.31341	7.51821	6.57844	7.5114	7.37857	7.34022	7.40181	7.59207	7.65152	7.74095	7.03594	7.26963	7.81596	7.45393	7.13884	7.4524	7.1966	6.6609	7.21109	7.68924	7.50911	7.15902	7.46705	7.32381	7.58875	7.51363	7.21804	7.1465	7.21371	7.52247	7.49428	7.4283	7.3304	7.6413	7.27546	7.1691	7.49797	7.02237	7.32196	7.25878	7.17621	7.26699	7.2898	7.28411	7.02751	7.36623	6.18511	6.41284	7.03777	6.97318	7.16615	6.84935	6.85301	7.34707
"1552288_at"	4.3038	4.31094	4.55479	4.13815	4.109	4.14212	4.57068	4.62522	4.46997	4.48129	4.23734	4.48408	4.21225	4.38619	4.54067	4.51555	4.26653	4.28051	4.11191	4.34616	4.71923	4.22735	4.40742	4.36611	4.47643	4.39803	4.55731	4.30972	4.53512	4.27004	4.24873	4.21453	4.39799	6.26178	4.54677	4.25891	4.15354	4.24971	4.564	4.40844	4.59108	4.37099	4.28493	4.05524	3.84427	4.40737	4.16185	4.57478	4.45434	4.09031	3.70624	4.11839	3.92427	4.05356	4.3627	4.39199	4.31845	4.30216	4.66537	4.56742	4.2635	4.07327	4.08704	4.29327	3.973	4.34474	4.61683	4.07952	4.39596	4.2638	4.33924	4.29093	4.14942	4.17393	4.40236	4.14984	4.55535	4.34679	4.33608	4.21359	4.24197	4.22547	4.28973	4.29796	4.30873	4.33953	4.11281	4.27734	4.15332	4.49937	4.29513	4.44181	4.47958	4.49039	4.43844	4.07674	4.39597	4.4809	4.27587	4.45553	4.09878	4.34443	4.33821	4.31489	4.46553	4.48997	4.46325
"1552289_a_at"	5.14096	5.35102	4.84797	5.18441	4.90474	4.75612	4.89895	5.89361	5.12285	5.45728	4.94498	5.30479	4.80464	5.24045	5.33012	5.08028	5.18865	5.38244	4.98086	5.52886	5.31905	5.32689	4.93257	5.24737	5.30997	5.0876	5.36042	5.01448	5.39306	4.97304	5.03913	5.07748	5.1945	7.79818	5.07382	4.96495	5.06598	5.12034	5.08642	5.41788	4.91013	5.26052	4.96322	5.03678	5.26276	5.05277	4.89961	5.65128	5.0356	4.62627	4.79499	4.47374	4.48957	4.94588	5.06538	4.87652	5.04917	4.94795	5.2012	4.85085	4.87195	5.1583	4.86258	4.9156	4.75003	5.64351	5.0342	4.74097	5.15916	5.16362	5.57862	5.40902	5.08117	4.97719	5.28203	5.22458	4.88784	4.9033	5.16242	5.18546	5.2959	5.41898	4.91684	4.98373	5.42227	5.03774	5.0095	5.49446	5.37837	5.19695	5.29038	5.19446	5.5425	5.39956	5.46866	5.49042	5.12449	5.58132	5.52724	5.66196	5.21396	5.37863	5.02492	5.35028	5.5459	5.47272	5.41135
"1552291_at"	6.23875	6.99344	6.8451	6.83468	5.82562	5.61386	6.21767	6.33547	5.78942	6.86251	6.79698	6.35102	5.67143	5.79865	5.18623	5.64812	6.19349	6.0317	6.5354	6.56079	6.28622	5.9704	6.93525	5.67603	6.37225	6.15123	5.70601	6.16623	6.66325	6.13225	6.35742	6.13848	5.83044	5.89967	6.45815	6.27479	7.02993	5.67565	6.85163	5.95088	6.24179	6.50945	5.01649	6.62146	6.03501	6.25257	4.64378	7.45838	6.20606	6.52797	5.7859	6.38996	7.09623	5.08221	6.59167	6.86463	6.31282	6.27368	6.55755	5.8413	6.83214	6.20351	6.41586	6.11345	6.5296	5.88251	6.43422	6.60712	5.96073	5.29691	6.06741	5.99403	6.15656	5.87258	5.38358	5.91745	6.00215	5.69422	5.99273	6.03369	5.67304	5.28648	6.09069	5.63483	5.61329	5.64409	5.81034	5.96983	6.06417	5.34632	5.51527	5.98496	5.71878	5.84232	5.41811	5.25231	5.87033	5.89431	5.72537	5.42371	5.17572	5.75345	5.55594	5.81043	5.87218	6.31273	6.01899
"1552293_at"	4.83695	4.78237	4.81471	4.93161	4.63719	4.79564	4.56995	4.91634	4.9505	4.82674	5.13557	4.82992	4.76045	4.92052	4.80774	5.04197	4.56923	4.61931	5.28146	4.85061	4.68315	5.04342	5.3466	4.469	5.18139	4.62523	5.08096	4.61833	4.84397	4.85881	4.78012	4.93271	5.10648	5.24116	4.75464	4.79248	4.63015	5.26097	4.9618	5.06721	4.83674	4.84045	4.88186	5.24162	4.71572	4.61961	4.81344	4.51103	4.76733	4.97315	4.83305	4.46032	4.79775	4.79323	4.73923	5.15498	4.87523	4.87266	4.56891	4.92124	4.57319	4.61804	4.76164	4.82115	4.76497	4.70158	4.91619	4.80252	4.95551	4.91881	5.25934	5.05165	4.77122	4.659	4.87356	4.90347	4.7438	4.87863	4.95761	4.99003	4.98539	4.73374	4.73074	4.70767	4.98557	4.65765	4.97755	4.98108	4.9549	4.87684	4.92381	4.68894	4.93973	4.64027	4.81603	4.87739	4.844	5.03847	5.0587	5.2041	5.13933	4.91373	4.98028	4.85922	5.02499	5.03662	4.62343
"1552295_a_at"	6.30909	6.4852	6.29245	6.61486	6.63687	6.39573	6.20712	6.55182	6.42393	6.13486	6.51125	6.63783	6.49998	6.73263	6.13985	6.44941	6.51452	6.30469	6.63099	6.43992	7.05359	6.74586	5.56229	6.64669	6.43781	6.55563	6.73537	6.58787	6.22367	6.67712	6.90455	6.54948	6.81398	6.698	6.02629	6.49709	6.26482	6.54312	7.05715	6.28862	6.33487	6.91069	6.27245	6.16649	6.90715	6.36998	6.59449	6.27736	6.19728	6.5888	7.03533	6.7777	6.42931	6.41392	6.64216	6.6416	6.46452	6.38551	6.46747	6.43812	6.66994	6.53238	6.29277	6.95907	6.58273	6.52204	5.92279	6.53863	6.53863	6.16349	6.25076	6.39347	6.55684	6.55744	6.70824	6.31722	5.91238	6.05923	6.05714	6.16234	6.31653	6.43401	5.96174	6.30089	6.34975	6.03009	6.07464	6.23521	6.11652	5.82009	6.10738	6.16738	5.90592	6.08789	6.29902	6.28377	5.97914	6.48086	6.27385	6.35342	6.11589	6.34896	6.03086	6.26464	6.25201	6.4257	6.2725
"1552296_at"	4.36134	4.59442	4.44553	4.26531	5.01116	4.37607	4.67831	4.68504	4.26868	4.34479	4.51076	4.56409	4.26118	4.68967	4.10991	4.41772	4.75949	4.48738	4.45494	4.45716	3.53998	8.28832	4.0068	3.87231	7.17424	4.13271	4.18601	4.21739	4.17877	4.16343	5.16404	3.86075	4.7354	4.19454	4.70762	4.37705	4.46478	4.77584	4.60888	4.44528	4.54707	4.24411	4.66628	4.27312	5.18837	4.7677	4.30496	4.50282	4.45249	4.52355	4.73568	4.59086	4.65475	4.51698	4.26824	4.16639	5.16988	4.25378	5.1706	4.6754	4.33855	4.44449	4.03663	4.39661	4.46247	4.07035	4.30729	4.54609	4.43092	4.60104	4.16795	4.56802	4.38091	4.15042	3.99367	4.45523	4.51097	4.51496	4.27011	3.9906	3.62271	3.80719	3.95476	3.92035	4.24551	3.89863	4.36741	3.8777	4.26182	4.21764	4.17661	4.29166	4.44389	4.19391	4.39427	4.13376	4.60268	3.92467	4.39998	4.1684	4.09194	4.59554	4.25497	4.62783	4.36758	3.99476	4.51346
"1552299_at"	3.8142	5.07766	4.27025	4.16494	4.9395	4.56901	5.28867	4.62088	3.91779	4.50685	4.55092	4.67982	4.40876	4.80518	4.41502	4.26393	6.02248	4.49324	4.94912	4.40187	4.32064	4.64451	4.67231	4.17784	4.35755	4.04657	5.35865	4.46159	4.72986	4.71414	4.88843	4.3916	4.84697	4.09214	4.59319	4.49214	5.0374	4.73142	4.29241	4.84958	4.93105	5.17074	4.28226	4.47282	4.39399	4.7629	4.76367	4.31622	4.40423	4.92232	4.81376	4.62343	4.54199	4.25385	4.26146	4.80195	4.71969	4.46873	4.24232	5.12212	4.73447	4.27495	4.25128	4.98686	4.6518	4.41271	4.16855	4.73831	4.64238	4.41107	4.20188	4.65217	4.29232	5.35762	4.15895	4.01508	4.51319	4.02613	4.18458	5.04419	4.75479	4.36166	4.32775	4.53912	4.44971	4.56579	4.18946	4.24713	4.79592	4.46497	4.4569	4.46991	4.82945	4.47834	4.79849	3.96057	4.60806	4.63369	4.39338	4.75734	4.36201	4.418	4.36449	4.64495	4.65635	4.52966	4.42188
"1552301_a_at"	4.66349	5.14545	5.31742	5.447	4.64035	4.91418	4.83161	5.06823	5.12432	4.95541	5.13176	5.12125	4.89431	4.76412	5.42939	4.88612	5.09228	5.09166	5.40649	5.00223	5.48823	4.83104	4.83757	5.37938	5.03351	5.28641	5.06355	5.01877	5.13517	4.61198	4.9333	4.88203	5.49128	5.81393	4.90273	4.95703	5.04274	4.94162	5.09812	5.25177	4.9885	5.04575	5.024	4.87529	4.87026	4.93904	4.77576	5.19732	4.88911	5.29647	5.0268	4.66953	4.78747	5.05582	4.82296	5.10999	5.09456	4.9128	5.29601	4.95849	4.87386	4.93735	4.746	4.94496	4.92945	5.02919	5.36479	4.81682	5.01228	5.22087	5.16798	5.06095	5.04177	4.77432	5.00477	5.12174	4.94645	5.12502	5.04581	5.13424	4.96642	5.14287	4.6481	5.10425	5.14277	5.21932	5.03875	4.97576	5.01153	5.03197	5.00197	5.24109	5.43569	5.03197	5.30709	4.86444	4.94503	5.09912	5.22321	5.556	4.89967	4.84209	5.28486	5.07284	4.95963	5.2473	4.95146
"1552302_at"	6.10463	5.62848	7.07106	5.1828	6.41344	5.81076	5.92184	6.80699	5.29489	4.57368	5.18459	5.15504	5.35637	5.67347	5.91107	5.31283	5.69433	6.91711	6.93485	6.15238	5.25631	5.43554	4.88284	6.50417	4.526	6.78417	5.08994	5.37687	7.15946	5.59831	5.27766	5.76473	5.8545	7.21694	5.80477	6.42033	7.28199	5.37328	4.3618	5.21729	5.16067	5.44838	5.53753	6.18636	6.50283	5.24888	5.97	6.22944	6.19589	5.00803	5.72786	4.90359	4.24961	4.75198	5.46363	5.32338	5.29995	5.35814	5.88923	5.91786	5.09925	5.65726	5.07523	6.04007	7.24061	6.11887	5.35273	4.95945	5.59673	6.68969	6.15968	6.2678	6.14142	6.10638	5.74578	5.55388	5.77803	5.38412	5.69259	5.76973	5.88349	5.93077	7.20296	6.46162	5.9	5.48264	6.10588	6.06066	5.75314	6.12163	5.49432	6.34602	6.34509	5.82685	6.44901	6.89204	5.50921	5.86218	6.24238	6.57844	6.75119	5.21975	5.21829	6.41327	5.26225	5.78849	6.11983
"1552303_a_at"	6.68004	5.77155	6.6596	6.0448	6.64902	5.98178	6.40343	6.67148	6.10506	5.41467	5.89705	5.86804	6.36283	6.75944	6.21249	6.09698	6.0076	6.78464	6.3462	6.23967	6.16811	6.21573	5.39979	6.51672	5.88736	6.56383	6.06649	6.07121	6.51492	5.93112	6.19361	6.02876	6.37716	6.92001	6.23478	7.02683	6.68283	5.9573	5.83084	5.75913	6.051	6.17275	6.11422	6.18674	6.98138	5.86041	6.21596	6.39635	6.23225	5.70192	6.23754	5.86155	5.58819	5.78516	6.04581	6.31482	6.23166	6.05662	6.09987	6.65692	5.79635	6.08499	6.29455	6.22269	7.08869	6.22765	6.03828	5.89004	6.37846	6.06485	6.52424	6.06984	6.28302	6.18858	5.93056	5.82723	6.29497	6.02274	6.08755	6.14853	6.21453	6.43959	6.40727	6.57779	6.28656	5.99562	6.16672	6.16746	6.03635	6.24941	5.8765	6.36082	6.27667	5.87314	6.30388	6.35261	6.31397	6.10255	6.40565	5.84918	6.28386	5.62768	5.85124	6.47837	5.97571	6.3293	6.29505
"1552304_at"	4.12672	4.31058	3.85273	4.12738	4.07096	4.03007	4.4863	3.70925	4.14064	4.29958	3.83577	4.2699	4.13989	3.85851	3.92637	4.07934	4.4695	3.88822	3.90463	4.00154	4.05062	3.85528	4.53063	4.36246	4.10514	4.06253	4.22005	4.12565	3.97116	4.09347	3.95105	4.2166	3.94485	4.17291	4.26172	3.63402	3.98923	4.1026	3.59141	3.8887	4.56117	3.93507	4.45834	4.0021	3.98223	4.29491	4.58547	3.76947	4.03025	4.33906	3.86006	4.16604	4.64261	3.72311	4.12389	4.12619	3.9919	4.19003	3.73773	3.92414	4.77201	3.7661	4.02869	3.6785	4.36106	4.11134	3.87675	4.09557	3.99898	4.07426	3.89695	3.8779	3.88684	4.19888	3.7594	4.44236	4.18678	4.0155	4.05872	3.74501	3.82625	3.98239	4.08392	4.02517	4.09419	3.99921	3.64884	4.00706	4.30228	4.10375	3.9748	3.86665	4.07658	4.08378	4.04509	3.89043	4.0415	4.20877	4.11701	4.05239	3.89731	3.73525	4.40183	4.15578	4.116	4.0854	4.04786
"1552306_at"	4.21659	4.12662	4.17101	4.92561	4.01322	4.82916	4.52216	3.85392	3.926	4.82379	4.2565	3.95602	4.60902	4.01329	4.21582	3.74494	4.78159	4.01328	4.29963	4.04698	4.13529	4.19814	3.73236	5.14363	4.40474	4.09508	4.30042	4.47431	3.41172	4.39462	4.44328	4.35029	4.38992	4.01877	4.90504	3.82789	3.8572	4.11435	3.77783	4.00325	5.32277	4.33158	4.54353	3.78092	4.17935	4.96384	4.26246	3.80204	3.99662	4.65769	4.49673	4.34958	5.26593	3.64881	4.13864	4.02762	4.33108	4.87007	3.74925	4.75208	5.27776	4.21001	3.93677	3.94289	4.39605	4.21118	4.10355	4.62464	4.76663	3.70947	4.17103	4.15886	4.20871	4.09293	4.03501	4.42034	4.52063	4.15443	3.92998	4.32948	4.07581	4.50602	3.6155	4.20172	4.25441	4.47121	4.09069	4.1197	4.38567	3.95333	4.3279	4.06486	3.96157	4.08465	4.00966	3.97908	4.18129	4.59496	4.0972	3.54717	3.82379	4.3698	4.17236	4.37206	4.16831	4.10018	3.95252
"1552307_a_at"	9.65971	7.69223	7.51794	9.83888	10.6889	10.4471	10.5292	7.87284	10.375	9.08614	10.5297	8.089	9.97595	9.29395	10.114	9.36848	9.44162	10.5064	9.95574	9.39408	8.83688	11.2435	6.90009	11.0004	9.75539	9.40315	9.80375	10.876	9.66087	8.11453	10.5575	9.64141	11.0757	6.21268	8.95221	8.91648	8.63227	10.5871	11.0323	10.3671	11.9212	10.2352	9.95762	10.0793	10.6226	10.0931	7.13346	8.80022	10.2775	10.0886	10.6554	10.544	11.4488	11.4447	10.2923	10.2152	9.29193	10.9392	8.7972	9.50085	11.2036	10.6322	10.1518	10.5682	9.55461	9.51256	10.5783	8.8633	10.1559	10.2396	10.6826	10.2121	9.77252	9.53905	10.1845	10.8065	11.2525	10.8968	10.4363	10.7411	10.7902	10.1072	10.7463	10.3894	10.2165	11.197	10.9031	10.2657	9.96303	10.6221	10.6892	9.92917	9.70241	10.0466	10.0916	9.68955	10.0802	9.77966	10.1513	10.3896	9.77096	9.94327	10.4261	9.48086	10.3019	10.7975	9.9229
"1552309_a_at"	5.99669	7.32716	8.138	6.078	7.41544	6.49297	6.25338	7.29412	7.44482	4.82156	5.15322	4.28821	5.78053	5.62788	6.99486	6.56793	5.13351	7.20922	7.08363	6.91093	6.81117	5.42905	4.85436	6.87054	5.70675	8.47221	6.54771	5.97549	6.48052	5.2234	5.92154	5.97453	6.25232	8.67874	5.57046	5.58839	7.43924	6.81328	4.94717	6.81763	6.03614	6.9382	4.97249	6.61806	5.06729	5.97521	6.11056	7.70696	7.56114	6.44413	6.96634	4.15467	4.71319	5.39821	6.90665	5.56036	7.23513	6.6356	7.8925	5.70083	6.55524	5.13357	5.05954	6.53632	8.02424	6.72205	6.92777	5.04594	5.2438	6.94792	6.7073	6.64857	8.11978	4.76981	7.40391	6.66501	6.69321	7.29973	6.6759	6.45791	7.3818	7.9849	6.55234	6.44522	6.00974	6.0422	7.18325	8.04294	6.38361	6.54078	5.64782	8.20074	6.8353	6.5126	6.2262	7.08667	7.1462	6.63861	7.78483	6.87324	6.64306	5.25143	5.22886	6.67134	6.98008	7.64255	7.59335
"1552310_at"	7.63988	8.49334	7.37119	8.44064	7.9336	7.85126	7.55258	7.19596	7.02751	7.07868	8.16811	7.15681	8.88291	7.3214	7.04628	6.95526	8.17808	7.73341	8.17824	7.46572	7.47934	7.09812	7.79862	7.63414	7.57228	7.72678	7.82897	7.05367	7.29976	8.21616	8.2106	7.11486	7.09988	6.24803	7.39728	7.46338	8.26351	7.67449	7.89798	6.97475	8.17737	7.04593	7.08675	7.71581	7.68857	7.88222	8.37156	8.11176	7.2384	8.26602	7.56232	7.37421	8.63198	8.20423	7.31041	7.65028	8.31473	7.85652	7.96613	7.78591	8.80183	7.4946	7.78718	7.31519	7.71872	7.45343	7.7297	7.29965	7.70888	7.33271	6.76038	6.37156	7.33072	7.40483	6.98298	7.00669	7.28733	7.46337	7.14267	6.938	6.82859	7.35978	7.53141	7.47752	7.30324	6.88518	6.78681	6.97126	6.88037	6.86477	6.75684	7.15245	6.76912	6.77621	6.83616	6.56713	7.13704	6.74105	6.49188	6.87828	6.25115	7.21563	6.79275	7.07678	7.36583	7.15211	7.50647
"1552311_a_at"	7.42775	7.57935	7.59597	7.29719	7.54157	7.53398	7.64154	7.65251	7.68508	7.60574	7.59694	7.55394	7.42729	7.53878	7.69379	7.44666	7.7019	7.50875	7.81511	7.5514	7.63369	7.69178	7.64992	7.56259	7.58904	7.33408	7.44621	7.65612	7.47694	7.70352	7.74558	7.51921	7.62826	7.75807	7.56562	7.42584	7.80514	7.67685	7.63432	7.71712	7.48602	7.51606	7.86453	7.5256	7.42933	7.29299	7.48924	7.64005	7.58481	7.27114	7.77893	7.30703	7.47048	7.5473	7.57468	7.76196	7.33676	7.37745	7.66676	7.37641	7.39423	7.339	7.45794	7.78552	7.24665	7.51953	7.84188	7.5306	7.38934	7.98139	7.94125	7.71763	7.72757	7.56524	7.71412	7.59422	7.71184	7.71703	7.82871	7.67991	7.62639	7.45055	8.03623	7.98524	7.70116	7.93348	7.77996	7.76859	7.62232	7.82875	7.67881	7.71625	7.94592	7.89759	7.63656	7.98797	7.70671	7.63896	7.87489	8.09948	8.10946	7.68496	7.96622	7.65718	7.62917	7.79561	7.53146
"1552312_a_at"	5.10546	4.93369	4.46366	5.3703	4.7907	4.5856	4.59258	4.76204	4.19168	4.71924	4.88551	4.36644	5.20116	4.54535	4.25216	4.68522	4.56555	4.4048	4.24718	4.59599	4.91535	4.93796	4.39887	4.45198	4.13326	4.52268	4.67797	4.63149	4.42271	4.61682	4.86072	3.99476	5.3398	4.36183	4.50923	4.62534	4.28272	4.39104	4.58528	4.08974	6.03161	4.64901	4.35499	4.54958	4.74364	5.30035	4.49168	4.36468	4.41903	4.85895	4.57714	5.82851	5.19052	4.57984	4.79942	4.6795	4.70606	4.66894	4.77728	5.1557	5.25212	4.74719	4.47237	4.68579	5.73463	4.2685	4.46849	4.61691	5.39086	4.14044	4.38869	4.12238	4.38754	5.3279	4.4318	4.34842	4.39998	4.24116	4.38427	4.44595	4.21271	4.34748	4.25235	4.09502	4.95328	4.4412	4.55336	4.49195	4.4042	3.81209	4.11882	4.19285	3.85834	4.41332	4.26848	4.23565	4.2483	4.24646	4.24533	4.05248	3.75601	4.02051	3.9075	4.45414	4.42305	4.31514	4.21109
"1552314_a_at"	5.26661	5.13259	5.40588	5.44745	5.23533	5.09659	5.18154	5.30871	5.23154	5.5673	5.53946	5.28006	5.23254	5.28202	5.2613	4.98264	5.5538	5.01659	5.28893	5.55601	5.24348	5.0448	5.90034	5.19507	5.08195	5.0457	5.23142	5.53408	5.34227	5.25982	5.39177	5.39429	5.41509	5.68275	5.13296	5.12386	5.21217	5.3097	5.37254	5.23175	5.1324	5.44964	5.27647	5.21156	5.56491	5.33042	5.21727	4.99813	5.34185	5.32918	5.29059	5.36739	5.29277	5.10771	5.22645	5.07965	5.12475	5.38576	5.508	5.35125	5.47779	5.16797	4.95295	5.33642	5.05528	5.32638	5.1792	5.43052	5.52319	5.25756	5.08171	5.28659	5.27074	5.50804	5.21861	5.08246	5.04031	5.32647	5.05436	5.18212	5.1028	5.28578	5.09124	5.05009	5.26797	5.3768	5.49501	5.1366	5.24677	5.32002	5.10395	5.09012	5.27725	5.27382	5.15921	5.51103	5.18275	5.42927	5.1726	5.17694	5.13753	5.21997	5.54048	5.40431	4.98364	4.93123	5.17042
"1552315_at"	6.43053	5.56175	6.05743	6.05983	6.16208	6.51015	6.48352	6.35381	6.44624	6.38389	6.25494	6.13817	5.73909	6.98677	6.16505	6.55706	5.68221	6.82801	5.84623	6.53002	6.28342	6.40251	5.77917	6.58562	6.08339	7.08957	6.3495	6.39154	6.14732	6.03543	6.34528	6.6913	6.41409	6.95318	6.16208	6.20599	5.77822	6.57024	6.12286	6.64998	6.16054	6.18692	6.44148	6.36595	6.44536	6.18138	6.49995	6.20014	6.67473	6.38311	6.25087	6.25569	6.08327	5.99467	6.73284	6.36709	6.09766	6.16181	6.70143	6.12615	6.06905	5.77604	5.83071	6.1376	7.00907	6.61357	6.2789	6.12834	6.20026	6.50431	6.38352	6.21334	6.47439	6.27942	6.16998	5.84845	6.13247	5.92963	6.03555	6.19099	6.25624	6.44767	6.17071	6.19787	6.55398	5.983	6.05929	6.24873	6.03491	5.99341	6.31203	6.44104	6.3729	6.46781	6.23038	6.26252	6.42695	6.36677	6.15908	6.60414	6.58512	5.82563	5.87652	6.22115	6.15389	6.23983	6.28654
"1552316_a_at"	6.64894	5.56822	5.73425	4.73441	6.3294	6.53179	6.43818	6.47739	6.27459	5.62261	6.22015	5.7534	4.89255	6.74953	5.90884	6.32691	4.95002	6.80875	5.51151	6.73791	6.00327	6.13573	4.27414	7.28738	5.33656	7.60127	5.51633	6.0769	6.56061	5.88877	5.98617	6.16958	6.16913	7.33459	5.2243	6.37933	5.48276	6.05407	4.49129	6.76363	5.91097	6.27694	5.60297	6.9248	6.58501	5.92711	6.32471	6.50236	7.27719	6.21883	5.96769	5.66629	5.66029	5.77872	7.21815	6.1551	5.08301	6.10035	6.75958	5.95204	6.09742	5.63446	5.39579	5.71134	7.47503	7.01928	6.69046	5.49613	5.70241	6.57451	7.28508	6.24936	6.9421	6.56419	6.53858	5.74767	6.19948	5.51626	5.60255	6.34224	6.40394	6.36752	6.69179	6.47212	6.60942	5.71392	5.99258	6.60902	5.88146	5.97644	5.60945	7.19143	6.39294	6.86255	6.46652	6.46198	6.69332	6.42784	6.57535	5.71441	6.63231	5.41761	4.64304	6.50416	6.04509	6.8815	6.19336
"1552318_at"	5.08619	4.68367	5.04695	4.41416	5.17705	5.5249	5.49726	5.43809	5.38497	4.88642	5.29569	4.94996	4.49536	5.59072	5.32955	5.5702	4.76111	5.81175	4.59577	5.15833	5.07188	4.71232	4.88067	6.12242	5.06617	6.16688	5.20592	5.4361	5.08125	5.15632	5.36555	5.49364	5.2239	5.79537	5.30361	5.44062	4.94526	5.2562	4.59628	5.92541	5.33439	5.32207	5.14327	5.41557	5.36028	5.15194	4.80272	5.21394	5.96332	5.12368	5.11033	4.93337	4.62937	4.81171	5.73294	5.13051	5.01578	4.88974	5.48554	5.00984	5.13974	4.8279	4.90037	4.84132	5.97393	5.50833	5.65345	4.7611	4.9592	5.62861	5.38489	5.6342	6.48447	5.03446	5.53588	5.00541	5.59124	5.14774	4.81157	5.39556	5.40323	5.43888	5.32477	5.64981	5.60792	5.23027	4.73437	5.53348	4.65615	5.15953	5.08613	6.0842	5.31239	5.49815	5.70412	5.52401	5.69362	5.35638	5.38554	5.47233	5.6659	5.04626	4.72859	5.50219	5.09571	5.54559	5.49062
"1552319_a_at"	6.17037	6.13826	5.94453	5.81337	5.84404	6.17558	6.14031	6.16895	6.62995	6.63578	6.37487	6.28011	5.91533	5.74592	6.71069	6.23035	6.51721	6.02835	6.37375	6.47401	5.86001	6.59253	5.98479	6.58933	6.09377	6.18249	6.41095	6.11707	5.91235	6.40492	6.02383	6.39804	6.41773	6.22429	6.5041	6.21924	5.83618	6.29455	6.25265	6.58516	6.39441	6.01988	6.35809	5.92106	6.14226	6.17986	6.16957	5.99495	6.30325	6.3237	6.131	5.90881	6.24114	5.97614	6.16309	6.01876	5.96566	6.55562	5.62155	6.17681	6.03466	6.32268	5.99637	5.95182	5.88259	6.24525	6.00178	5.57875	6.4935	6.19918	5.98503	6.31599	6.43837	6.24966	5.84506	6.49156	6.27255	6.00082	6.52802	6.56386	6.3551	6.14326	6.17469	6.12724	6.58027	6.34417	6.23125	6.68759	6.3033	6.16771	6.67126	6.06726	6.73737	6.44807	6.44714	6.26241	6.52072	6.56017	6.46201	6.1956	6.93891	6.71885	6.30036	6.5939	6.56902	6.55069	6.48808
"1552320_a_at"	3.34286	3.24445	3.50368	3.52194	3.33239	3.13197	3.28689	3.56278	3.29143	3.49382	3.3385	3.34151	3.14197	3.49584	3.34233	3.31881	3.2169	3.37362	3.21054	3.25244	3.40228	3.44153	3.45605	3.18916	3.71603	3.46867	3.44393	3.17265	3.4326	3.36673	3.43749	3.34597	3.32363	3.49416	3.51189	3.322	3.32698	3.37221	3.31885	3.35993	3.37318	3.44715	3.28146	3.27822	3.4253	3.44356	3.2576	3.17128	3.43208	3.19699	3.34544	3.28457	3.19474	3.37916	3.40361	3.88164	3.28847	3.29741	3.10291	3.27117	3.70587	2.85948	3.23105	3.48341	3.21588	3.46142	3.03497	2.98891	3.47292	3.70782	3.51009	3.47368	3.30706	3.2804	3.42191	3.23811	3.34821	3.37043	3.28245	3.31171	3.34664	3.32858	3.2555	3.24448	3.37317	3.32974	3.19129	3.21106	3.14679	3.41163	3.12722	3.51722	3.34645	3.23146	3.1862	3.16343	3.20704	3.26075	3.42482	3.75101	3.60027	3.29367	3.27797	3.25076	3.71334	3.37193	3.17509
"1552321_a_at"	3.48024	3.48511	3.54568	3.58395	3.64836	3.30492	3.61343	3.45151	3.56932	3.37718	3.42969	3.67074	3.45753	3.52468	3.48062	3.68096	3.39838	3.33915	3.52129	3.51422	3.47301	3.68149	3.64127	3.36281	3.5093	3.48527	3.39927	3.58774	3.61776	3.47003	3.73309	3.59722	3.46137	3.36692	3.61128	3.48507	3.41141	3.51979	3.53422	3.47703	3.42294	3.54933	3.91259	3.49513	3.29639	3.61589	3.63757	3.38712	3.64986	3.6293	3.44205	3.5758	3.53211	3.65025	3.68662	3.53332	3.54072	3.44071	3.27579	3.5645	3.8485	3.26811	3.81379	3.71467	3.97494	3.40017	3.49947	3.37625	3.57087	3.57199	3.64611	3.1896	3.60517	3.49449	3.53207	3.54501	3.39725	3.6	3.4571	3.57132	3.37302	3.59021	3.36374	3.51333	3.42519	3.56858	3.4869	3.48208	3.53988	3.46009	3.46714	3.42635	3.6947	3.81925	3.25961	3.44906	3.19787	3.53225	3.56419	3.65569	3.35045	3.46332	3.39351	3.1268	3.484	3.45244	3.59087
"1552322_at"	3.53045	3.14638	3.25452	3.20924	3.4662	3.40417	3.39412	3.20297	3.33827	3.13014	3.29236	3.29365	3.32683	3.84958	3.10526	3.57657	3.34613	3.24266	3.17501	3.33484	3.23445	3.22578	3.63537	3.3207	3.30715	3.62769	3.35187	2.97432	3.09578	3.65663	3.44462	3.16189	3.38442	3.51408	3.61472	3.33248	3.37296	3.47509	3.39653	3.3782	3.29425	3.19026	3.51113	3.58812	3.21536	3.28814	3.24449	3.21536	3.18935	3.51205	3.18701	3.22334	2.96161	3.1937	3.44211	3.00339	3.39991	3.4377	3.40949	3.02719	3.85118	3.06679	3.26822	3.21815	3.21881	3.19521	3.33397	3.11859	3.63904	3.1908	3.19086	3.19302	3.24291	3.00041	3.05964	3.0854	3.14008	3.28775	3.22569	3.01544	3.3087	3.11686	3.13913	3.36543	3.25106	3.18354	3.22847	3.02098	2.9318	3.17931	3.20618	3.0943	3.03626	3.06037	3.12397	3.47201	3.11409	2.90433	3.27693	3.56517	3.0122	3.36646	3.02633	3.30388	3.33366	3.23369	3.14125
"1552323_s_at"	5.72241	5.05594	5.31646	5.22525	5.14994	5.74756	6.321	5.16418	5.67689	5.43958	5.12326	5.12122	5.11909	5.52386	5.3654	6.0923	5.13433	5.37483	4.92979	5.74292	5.7426	5.54621	5.16056	5.62451	5.60967	5.67722	5.06014	5.29043	4.6071	5.95408	5.47543	5.07922	5.75653	5.09264	5.91405	5.69254	5.5233	5.3315	5.18936	5.47335	5.18206	5.17497	5.97869	5.86591	5.03155	6.11137	5.28904	5.24006	5.57156	5.97301	5.25978	5.20016	5.22415	5.07016	5.41463	4.6995	6.12522	5.84155	5.27132	5.2023	6.47194	5.36036	5.39345	5.46988	5.71265	5.06347	5.80446	5.11306	5.44543	5.17327	4.9409	5.43954	5.26302	4.84833	5.10754	4.98707	5.55205	4.91562	5.25947	4.86185	5.38355	5.16409	4.75513	5.26428	5.03887	5.27232	5.35077	5.17601	5.05682	5.08982	4.79227	5.58957	5.14599	5.03879	4.89706	5.07678	5.2818	4.69316	5.22482	4.95933	4.93968	5.39653	4.69385	4.96678	5.13092	5.22014	5.60854
"1552325_at"	2.94363	2.63344	2.70802	2.74567	2.79848	3.05461	2.87919	2.70501	2.88215	2.77502	2.86103	2.93434	2.91716	2.91973	2.83643	2.84054	2.88582	3.03999	2.83592	2.81513	2.55419	2.86182	3.14917	3.03159	2.80737	2.76376	2.90545	2.70618	2.73777	2.7769	3.25791	2.94302	2.97422	2.94841	2.74266	2.70237	2.9259	2.8635	2.70599	2.97901	2.72921	2.87651	2.85422	3.29566	2.90168	2.84741	2.89175	2.6437	2.86504	2.93178	2.85577	2.89521	2.89796	2.80451	2.89534	2.69995	2.82877	2.66036	2.76504	2.87236	2.93449	2.7029	2.86327	2.79796	2.61428	3.23123	2.84738	2.88252	2.87449	2.91971	3.01013	2.79606	2.76519	3.06981	2.58353	2.86651	2.89449	2.90855	2.82226	3.05788	2.82789	2.64101	2.81104	2.94577	2.77813	2.93279	3.0981	2.95357	2.99599	2.78785	2.63931	2.73663	2.85873	2.88258	3.09929	3.02997	2.81859	2.92641	2.74088	3.07474	2.9695	2.7386	3.16925	2.82318	2.71269	2.72705	2.92107
"1552326_a_at"	4.72553	3.90788	4.54089	4.11478	4.03943	6.12203	4.42641	4.16611	4.67461	4.73281	4.18605	5.67875	4.64506	4.56255	4.70168	4.41321	4.85531	5.22246	4.35323	4.41327	4.26132	4.44721	5.04337	5.62088	4.72431	4.61553	4.45466	5.16177	4.67508	4.277	6.10798	4.12214	5.37846	4.63953	4.59812	4.92196	6.27133	4.91947	4.59943	5.44683	4.25856	4.8669	4.6807	4.94211	4.6288	4.70747	4.49527	4.26928	4.19444	4.05552	4.40139	4.44839	4.2599	4.72619	4.14121	4.76831	4.35254	4.56834	4.32707	4.46298	4.46042	5.13387	4.50464	4.5542	4.04695	5.59364	4.50506	4.6126	4.95854	4.62779	4.6913	4.77807	3.91377	5.38037	4.72101	4.25547	4.11305	4.14968	4.41692	4.16984	4.10191	4.18224	4.62133	4.58771	4.40788	4.30368	4.74633	4.47841	4.2397	4.17979	4.14505	4.12128	4.65968	4.55843	4.56739	4.52106	4.63124	4.47063	4.67701	4.50775	4.38445	4.18094	4.89169	4.23731	4.4383	4.29387	4.40724
"1552327_at"	4.28637	4.18725	5.00352	4.1348	6.04959	5.11697	5.00246	4.38531	4.74607	4.44024	4.86144	4.56525	4.82584	4.83651	5.18393	5.27235	3.83509	4.93318	5.1811	4.42033	4.3985	5.92039	4.05193	4.98734	5.46781	5.26352	4.6601	4.11598	4.99618	4.4029	5.79162	3.96386	5.7571	4.31463	5.75272	5.24693	5.08037	4.81977	5.00447	5.01685	3.96527	4.72139	5.19565	5.89887	4.86537	4.588	4.52984	4.64592	5.05709	4.33336	4.93964	4.78943	4.60236	4.49883	5.1861	4.85619	6.04718	4.29852	4.68063	4.4208	5.13211	4.44089	5.86043	5.03794	5.00113	5.15031	4.65697	4.6186	4.6439	5.09837	4.14006	4.43791	5.30524	4.5904	4.84747	5.06835	5.08155	5.62332	5.0102	4.49602	4.72537	4.91801	5.38713	4.79761	5.11198	4.9216	5.17046	4.97345	4.44537	5.2241	4.49551	5.17315	4.99247	4.42117	4.70732	4.83313	5.23014	4.56325	4.59848	4.90531	4.77382	4.68539	4.66738	5.08389	4.60162	4.99034	4.94885
"1552329_at"	7.59001	7.54271	7.32402	7.60443	5.74576	6.49653	6.85107	7.33198	6.06259	6.32042	7.11924	5.27022	7.83475	7.97949	6.66619	6.92711	6.57199	6.16756	5.32422	6.39016	5.27809	7.51721	6.79001	6.03436	6.15798	6.63491	6.21109	6.73949	6.48855	5.98726	6.63359	5.12765	5.60004	6.3519	6.59572	7.77546	6.08712	5.77583	5.33469	6.36745	7.33924	5.83083	6.65684	6.853	6.75425	6.34947	6.08808	7.26458	6.89352	6.2989	6.95546	7.52202	6.15779	5.74877	6.03973	5.56148	6.59686	7.40775	6.97401	6.79497	7.63662	7.00905	6.16615	6.34601	7.04049	6.76465	6.6046	6.02454	6.5628	6.3645	5.92496	6.29673	6.65664	6.72298	6.79901	6.76677	7.17197	6.48888	6.54823	7.0048	6.96326	6.58678	6.53882	6.73552	6.65889	6.91227	7.14362	6.65639	6.74397	7.0056	6.40709	6.74872	6.18543	6.70968	6.394	6.8652	6.67436	6.26198	6.70581	5.62146	6.04725	6.22588	6.76321	6.56365	6.40485	6.88675	7.0783
"1552330_at"	5.89508	5.46749	5.7353	5.98985	6.34921	5.40346	6.0462	5.37911	5.31805	5.56704	6.41227	4.28929	5.87121	5.83587	5.38966	5.72609	6.98213	5.10077	4.34367	4.51112	5.12886	5.56722	5.48112	5.918	6.42272	5.72849	5.33789	5.81753	5.67236	5.02942	6.06776	5.36948	5.47336	4.60948	5.58663	5.9144	5.30111	5.31293	6.18301	4.90481	5.61863	5.44268	5.4407	4.94705	6.4931	6.12564	5.03561	6.20625	5.4055	6.48929	5.86705	6.24881	5.81998	5.57754	5.59786	5.19037	6.25549	5.64667	5.46786	6.29686	4.97415	6.59304	6.09045	5.86012	5.38162	6.34545	5.67025	5.77885	5.99308	5.09084	5.79267	5.53551	5.58288	6.69179	5.41673	5.411	5.49009	5.41555	5.74029	5.97906	5.31231	5.0813	6.03084	5.43019	5.61144	5.11124	5.75005	5.28801	5.54873	5.22494	5.89957	5.27322	5.24478	5.00454	5.55068	5.72626	4.92103	5.39218	5.26308	4.97296	5.65173	5.07545	4.8305	6.00591	5.32942	5.43175	5.60327
"1552332_at"	6.99026	7.13335	7.37145	7.16603	7.15863	6.79874	6.95199	7.44758	7.05314	7.07882	7.20267	7.42333	6.98558	7.28045	7.00998	7.55548	7.07769	6.90792	7.20063	7.25291	7.86481	7.07583	7.43974	6.78177	7.53504	7.01423	7.36855	7.3651	7.23449	7.12504	7.03284	7.28663	7.54556	7.55966	7.09863	7.10794	6.92719	7.12998	7.48994	7.44021	6.83557	7.13698	6.98708	7.04919	7.01726	7.03704	7.09671	7.19149	6.98789	7.31761	7.03954	6.89582	7.39837	7.19025	6.83261	7.29639	7.04776	7.42846	7.20298	7.06904	6.72255	7.14923	6.98025	6.9543	6.82466	7.07054	6.85183	6.94227	7.26559	7.22926	7.51097	7.29077	6.97076	7.02447	7.08452	7.11482	7.18749	7.03583	7.10157	7.15223	6.89904	7.13247	6.85127	6.95195	7.2802	6.97775	6.89756	6.86326	7.18256	7.10943	7.21677	6.88356	7.48962	6.88523	7.18272	7.05731	6.96363	7.39163	7.29238	7.31448	7.41028	7.46131	7.29672	7.19861	7.53919	7.18829	7.12342
"1552334_at"	4.75811	5.66446	6.75718	5.41513	6.08139	5.31458	5.44498	6.74051	5.15251	5.36606	5.50297	6.02144	5.31664	5.30032	5.17207	5.73748	5.49577	6.0411	6.65181	5.25077	6.85409	4.48993	5.35434	6.51929	6.00513	5.72518	5.5488	5.80426	5.88986	5.54697	5.67749	7.15587	5.98683	5.13847	5.8233	5.33016	6.53418	5.56496	5.18656	5.76574	5.15597	5.20322	5.68783	5.04976	5.63322	5.7916	5.72797	6.84196	5.26325	6.56331	5.72919	6.1399	5.66148	5.05287	5.82133	5.59162	5.24292	5.94245	5.98792	5.42272	5.53163	6.53958	5.60426	5.54404	5.61618	5.87043	5.4398	6.60573	5.04634	5.24775	4.64408	5.13702	6.15374	5.24823	5.36742	5.15508	5.26931	5.24307	5.12721	4.94682	4.54116	5.61543	5.29075	5.41869	4.99784	4.89957	5.28152	5.48486	4.81494	4.98976	4.73156	5.16314	5.5309	5.47808	5.36937	5.08438	5.2908	4.99616	5.3139	5.01662	4.8111	5.20769	4.87156	5.76114	5.30093	5.14292	5.47233
"1552335_at"	6.21536	5.8846	5.84645	6.11562	6.06789	6.11142	6.15112	6.06372	6.19498	6.3463	6.13742	6.2037	6.08991	6.27487	6.22216	6.22743	6.0846	6.15581	6.43804	5.89807	6.00451	6.55629	6.29341	6.18542	6.38885	6.02194	5.95001	6.1196	6.21738	6.20338	6.03333	6.27818	5.99742	6.28065	6.02722	5.89733	5.56216	6.3268	6.15751	6.33036	6.28653	6.04408	6.11192	6.05228	6.58173	5.81027	6.53424	5.68272	6.37373	6.24139	6.74756	5.8702	6.06556	6.04547	5.86724	6.1493	6.19193	6.27718	6.15214	5.92713	5.94688	5.97553	5.88048	6.22733	6.1605	6.19134	5.87374	6.1168	6.13241	6.07257	6.2328	6.32876	6.20203	5.79037	5.93401	6.04987	6.02579	6.09107	6.11146	6.09424	6.08872	5.99561	5.82419	6.3346	6.03714	6.22056	6.01953	6.14525	5.90528	6.1755	6.15509	6.30378	6.23528	5.86371	6.11039	6.18926	6.28789	6.45849	6.41877	6.10232	6.15338	6.21313	6.04723	6.36782	5.96131	6.21996	6.11017
"1552337_s_at"	5.14598	5.07926	4.41609	4.65436	4.79315	4.70305	4.58455	6.28571	4.91914	5.06592	4.70389	5.93911	5.1174	5.32221	4.82317	4.87415	5.32153	4.72369	5.69246	4.90635	5.07159	5.19788	6.58294	4.35522	5.26982	4.43533	5.76068	5.33615	4.93314	5.31391	5.1626	4.91056	4.84181	5.15647	4.98604	4.97481	4.97202	5.52745	5.08233	5.16281	6.42543	5.08334	5.25229	5.10756	4.73699	4.57181	5.37776	4.58519	5.03356	4.58743	4.83672	5.33083	5.37107	5.02521	4.90098	5.16396	4.88929	4.92524	4.92586	5.23739	4.74095	4.80052	4.56755	4.96512	4.90965	5.68234	4.75616	5.08477	4.88919	5.23218	4.95195	5.01281	4.75189	4.69552	4.86933	4.81576	4.51371	5.22186	4.97814	4.61213	4.70683	4.68453	4.55267	4.69173	5.00292	4.56271	4.63148	4.97462	4.73317	4.94577	5.07561	4.80698	4.8507	5.0753	4.7159	5.05313	4.7152	5.05759	5.11909	5.17707	5.36352	4.91689	5.07585	4.77163	4.68613	5.03169	4.71693
"1552338_at"	5.00471	4.7193	4.69625	4.8063	4.76175	4.82455	4.64786	5.36785	5.13614	4.91226	4.79765	4.98407	5.04184	4.99488	4.9625	5.33712	4.92044	5.0195	4.83527	4.87433	4.96031	5.07449	5.1241	4.76736	5.36421	4.75053	4.94723	4.88236	4.91485	4.80355	4.97553	4.9455	4.94137	4.8624	5.03529	5.37739	4.42595	5.21153	5.24013	5.12084	4.98679	4.89246	4.81367	5.11126	5.19519	5.13497	4.42682	4.45506	4.9741	4.80504	4.77078	4.81176	4.73608	5.06321	4.78079	5.10151	4.74148	4.78915	4.78603	4.92703	4.65345	4.99587	4.82618	4.826	4.34472	4.84605	4.69565	5.00374	5.16174	5.07789	5.20541	5.12597	4.67483	4.7018	4.71978	5.0889	5.01242	4.93027	5.23067	5.1859	5.06085	4.67123	4.86596	5.07633	5.13247	4.78028	5.00684	4.9134	4.9933	5.10599	5.19146	4.73033	4.9065	5.28797	5.10413	4.7584	4.96424	4.97727	5.00172	5.35943	5.14657	5.38748	5.14624	4.97513	5.48893	4.7589	4.76862
"1552340_at"	4.86961	4.74466	4.63123	4.69613	4.56041	4.53891	4.62139	4.79313	4.96944	4.78728	4.64372	5.09566	4.61919	5.04897	4.69279	4.61957	4.6445	4.76016	4.86387	4.77464	4.65489	4.82276	4.947	4.6872	4.90411	4.63419	5.27789	4.81505	4.68817	4.82593	4.95869	4.66491	4.83652	4.94198	4.89761	4.98152	4.66455	4.77742	4.70114	4.94594	4.85708	4.93941	4.70955	4.83165	4.65243	4.68541	4.68772	4.49676	4.68346	4.52364	4.75371	4.40934	4.69261	4.81248	4.39876	4.54937	4.89092	4.78683	4.62519	4.81365	4.54888	4.70312	4.72937	4.73561	4.35649	4.56987	4.7239	4.48197	4.64617	4.89112	4.95169	4.98692	4.58311	4.40463	4.82902	4.76065	4.59478	4.70929	4.83744	4.70091	4.82884	4.55633	4.73331	4.73911	4.64492	4.48621	4.55229	4.53575	4.7932	4.60308	4.58104	4.66959	4.96073	4.51397	4.58024	5.12709	5.10213	4.93738	4.61807	4.50988	4.82638	4.87608	5.00803	4.80974	4.85153	4.94228	4.7439
"1552343_s_at"	5.01669	6.24854	7.2154	5.61081	5.79753	5.71988	5.79258	6.28376	5.38	4.92844	5.16907	5.42862	5.49012	4.9654	5.29633	5.52826	5.77495	6.57738	6.08493	5.77654	5.52936	5.22814	6.29335	6.06482	5.41829	6.11761	5.40158	5.77215	5.54433	5.20974	5.83692	5.61692	5.33578	6.84824	5.24374	5.15405	6.76123	5.35395	5.15309	4.94734	5.69014	5.89473	5.24145	5.59407	5.52958	5.266	5.57718	6.01659	5.72234	5.1603	5.78141	5.08134	5.71343	5.30554	5.94232	5.73312	5.25515	5.68504	6.05211	5.79578	5.45071	5.11685	5.70162	5.80711	6.01769	6.09892	5.60212	5.74588	5.31567	5.5347	5.66145	5.36765	5.47476	5.87521	5.72658	4.80449	5.89925	5.10786	5.60199	5.32884	5.39007	5.37717	5.33012	5.39559	5.28384	5.85831	5.66103	5.68215	5.46817	5.38036	5.15629	6.11049	5.47086	5.71252	5.56739	5.45322	5.52712	5.28193	6.00809	5.34179	5.40135	5.61149	5.14577	5.0002	5.25856	5.58983	5.73266
"1552344_s_at"	5.64942	4.70119	5.93468	6.35974	5.29055	4.89589	5.22764	4.42101	5.21901	5.4817	5.14085	4.98056	5.49598	5.29455	5.11891	5.38787	4.33806	4.86043	5.03738	5.26218	4.90637	5.6534	5.56839	4.82322	4.94387	5.43872	4.83265	5.83009	5.11715	4.86247	5.59005	4.78517	5.16121	4.4481	5.38018	5.25318	4.99037	3.97974	5.51946	5.04008	6.08221	4.70112	5.64411	4.21358	5.5397	5.69129	4.64952	4.09526	5.18484	4.41097	4.3051	6.39755	6.69036	6.07065	4.91936	4.73196	5.73858	4.99997	4.28354	4.80707	6.48901	6.11088	5.42642	5.53535	5.81166	4.72907	4.41547	5.24548	5.4353	4.85683	5.12817	5.10366	5.39672	5.93671	4.83494	5.21763	4.75378	4.80358	4.84262	5.05131	5.12536	5.00149	4.7181	5.046	5.18524	5.27008	5.00169	5.00524	4.7383	5.09697	5.187	4.84855	4.90484	5.25409	5.14158	4.76954	5.09562	4.95509	4.79698	4.615	4.47994	4.88086	5.08187	5.11557	5.27781	4.96297	5.11517
"1552347_at"	6.04727	6.61492	7.34634	7.14681	7.37851	6.55705	6.9475	8.02078	6.56745	7.30353	6.51069	6.50885	6.08758	6.64007	6.37632	7.42745	6.35174	7.19146	7.13234	7.2693	6.94216	7.18541	6.35619	7.46994	7.90049	7.12583	6.5702	7.01404	6.55481	6.59583	6.65909	7.31119	7.63184	6.84157	7.94228	7.39025	7.47103	7.41693	7.12835	6.50138	7.75227	7.16728	6.65668	7.08252	5.97944	6.95011	5.59397	8.34339	7.11567	6.57627	6.56951	6.68677	6.50196	5.9895	7.19687	6.64658	7.42119	6.8769	7.34964	7.12675	7.00816	7.23969	6.53517	6.6379	7.28957	7.20802	7.14225	6.99134	7.28873	6.47042	6.90779	6.83147	6.60128	6.35717	6.72029	6.25129	6.58339	6.68919	6.61152	6.43141	6.15897	6.28125	7.38175	6.70777	6.32298	6.50486	6.86434	6.72826	6.42121	6.75847	6.71195	6.83001	6.98763	6.28693	6.0718	7.35191	6.44614	6.29495	6.74924	6.66243	6.34664	6.5342	5.90288	6.67783	6.81446	6.87607	6.43167
"1552348_at"	5.88248	5.79284	5.72592	5.7412	5.33473	5.8122	5.60961	5.81572	5.94199	5.97278	6.04625	6.02727	5.63797	6.14321	5.86023	5.76825	5.98789	5.35848	5.77116	6.16186	5.92953	6.08251	5.97592	5.58865	6.06263	5.48686	6.07147	5.88787	6.11681	5.76397	5.67902	5.81463	5.90376	6.06913	5.81637	5.88657	5.23762	6.0951	5.92468	6.27396	5.63309	5.92122	5.80384	5.84545	5.80258	5.58934	5.70431	5.47792	5.93058	5.79039	5.83874	5.48819	5.66727	5.88235	5.48257	6.04714	5.80769	6.0751	5.43939	5.88897	5.48047	5.52246	5.58192	5.41845	5.44767	5.77646	5.67043	5.58291	5.75185	5.97052	6.33701	6.04675	5.67732	5.6043	5.9363	5.77522	5.8364	5.83032	5.88385	5.83732	6.03945	5.77632	5.72261	5.88436	6.14611	5.6317	5.6519	5.80996	5.91477	5.88837	5.91904	5.91636	6.30888	5.78354	5.70272	5.79802	5.91607	6.08279	5.79314	6.48381	6.50138	6.1341	6.03562	6.22191	6.24766	6.08771	5.87429
"1552349_a_at"	5.64142	5.57293	5.37852	5.64989	5.58038	5.77391	5.63066	5.69233	5.74547	5.74116	5.83268	5.72454	5.47007	5.87598	6.00106	5.77293	5.72442	5.69265	5.70777	5.75137	5.81754	5.85614	5.70383	5.75304	5.92728	5.34716	5.86061	5.83058	5.73265	5.75946	5.50884	5.73759	5.87803	5.86395	5.6588	5.70392	5.36958	5.97697	5.92356	6.59679	5.72102	5.54092	5.88564	5.75378	5.64437	5.50124	5.36959	5.42555	5.60099	5.86597	5.7803	5.43639	5.64828	5.83589	5.52838	5.80863	5.60014	5.61065	5.81914	5.87068	5.44051	5.45448	5.35203	5.58877	5.45449	5.49458	5.90538	5.65202	5.99761	5.9072	6.16568	6.15272	5.74496	5.5152	5.68391	5.56242	5.4309	5.7338	5.60335	5.7534	5.956	5.40005	5.61378	5.66181	5.84661	5.71654	5.61278	5.64546	5.83973	5.79173	5.86468	5.80253	5.77571	5.49631	6.011	5.86359	5.92744	5.71324	5.90081	5.977	5.86186	6.0925	5.74704	5.72159	5.84944	5.43615	5.63765
"1552354_at"	4.52706	4.75166	4.77721	4.74559	4.54855	4.57431	4.70321	4.74499	4.82791	4.72364	4.71028	5.00305	4.55818	4.68047	4.73092	4.37474	4.85001	4.6894	5.02924	4.86836	4.85033	4.89994	5.43771	4.36349	5.41843	4.51079	4.85467	4.91346	4.89467	4.80985	4.91365	4.99438	4.68767	5.52732	4.61129	4.66943	4.53682	4.87971	4.54283	4.58672	4.77064	4.8814	4.744	4.81568	4.98156	4.59248	5.02042	4.34167	4.81385	4.72846	4.74454	4.42253	4.46316	4.65757	4.54643	4.73458	4.58461	4.33984	4.78457	4.61362	4.45235	4.56669	4.47257	4.65376	4.4067	4.6523	4.66774	4.85343	4.48139	5.14634	5.02463	4.75725	4.79775	4.72902	4.91116	4.72088	4.48887	4.49148	4.70148	4.47913	4.98309	4.41876	4.47362	4.35056	4.72128	4.45316	4.5946	4.54664	4.79102	4.59515	4.90302	4.52145	5.09117	4.87009	4.72499	5.17546	4.58724	4.83673	4.65906	5.19334	5.21636	5.16366	4.92501	4.74866	4.68826	4.61527	4.58886
"1552355_s_at"	6.35908	6.1849	6.47458	6.39502	6.14601	6.11433	6.30062	6.49365	6.27693	6.59574	6.39554	6.4954	6.11905	6.19152	6.59768	6.43135	6.52609	6.24649	6.40338	6.4062	6.25294	6.43539	6.51274	6.22734	6.4304	6.07225	6.65191	6.43638	6.25021	6.45537	6.26228	6.21584	6.59451	6.88648	6.60244	6.5613	6.02536	6.37491	6.41163	6.5979	6.22109	6.17763	6.44825	6.51945	6.14541	6.25502	6.33338	6.01473	6.42126	6.00851	6.15428	6.03808	6.08386	6.44257	6.23495	6.37626	6.19992	6.39227	6.34688	6.47559	6.08301	6.33803	6.17507	6.22617	6.21944	6.16736	6.04067	6.21398	6.31792	6.42095	6.68576	6.58649	6.11857	6.01928	6.42306	6.36781	6.1098	6.30653	6.25824	6.27378	6.4054	6.39993	6.33625	6.33124	6.42408	6.30831	6.3411	6.22095	6.34343	6.43898	6.50341	6.22822	6.48139	6.0969	6.42371	6.64377	6.44223	6.28068	6.63604	6.50551	6.27163	6.56847	6.8199	6.43388	6.36792	6.52819	6.26801
"1552359_at"	3.62293	3.76028	3.61931	4.45997	4.31672	3.70778	3.621	3.74669	3.98185	3.78856	3.98946	3.91216	4.21098	4.23467	3.72289	3.99403	4.42951	3.76195	3.6227	3.81146	3.88773	4.09053	3.82685	3.68431	4.78106	3.54841	3.74647	3.78378	3.66714	3.7658	4.35716	5.22992	3.75803	3.64033	3.72662	4.90521	3.60061	4.75521	3.51187	3.78155	3.72706	4.38071	3.91036	4.304	4.50594	4.53511	3.62104	3.73955	3.68799	3.59406	4.00648	3.79532	3.96941	3.95523	3.66427	4.01678	3.87601	3.96377	4.17275	3.79004	4.83909	3.85948	4.00132	4.15985	4.01403	4.0141	3.39611	3.91632	4.26563	3.64125	3.90918	3.63675	3.68313	4.0846	3.60089	3.65311	3.47123	3.6315	3.52722	3.58047	3.83804	3.66504	3.89037	3.78473	3.87459	3.67164	3.63759	3.7589	3.67488	3.31851	3.36054	3.37401	3.71967	3.54221	3.55377	3.89496	3.35212	3.55947	3.2681	3.74136	3.49542	4.00593	3.47326	3.68953	3.71052	3.77927	3.59614
"1552360_a_at"	6.57375	7.18111	6.50089	6.39701	7.62341	7.68045	6.83337	6.86897	6.78347	7.04418	7.06764	6.59564	7.14561	6.21918	6.90516	6.57069	7.1535	7.32071	7.14068	6.75399	7.55295	7.11369	5.42884	7.55095	6.80574	6.88023	6.92462	6.85464	6.98261	7.23049	7.36405	6.94021	6.84647	5.71457	7.10425	6.6353	6.69571	6.95769	7.31548	7.18278	7.25399	6.98136	7.22973	7.00883	7.00394	6.23956	6.93848	7.1386	6.76083	8.59465	7.30575	6.68905	7.31286	7.02294	7.34495	6.88044	6.98107	7.78309	6.92326	7.00813	7.90018	7.24847	6.52925	6.90736	6.56561	6.9838	7.06329	6.93028	6.85873	6.85761	6.95387	6.14706	7.18979	5.65676	6.82245	6.95314	7.03761	6.92623	6.70114	6.70348	6.70849	6.73756	6.87857	6.91007	6.80195	6.67915	6.41549	6.65858	6.86824	6.64848	6.59233	6.82195	6.69964	6.28564	6.89187	6.18381	6.86351	6.68228	6.52867	6.62219	6.03723	6.9322	6.48189	7.05558	6.6848	6.87268	6.79919
"1552362_a_at"	12.7725	10.8144	8.35474	11.9697	11.4588	10.9948	11.5067	12.1919	12.037	12.9708	12.5203	10.7668	12.1799	12.0366	11.8954	12.6515	11.6919	11.9366	10.5133	11.5013	12.3788	12.7712	7.69865	11.5187	10.6302	11.9322	12.2725	12.0855	12.5125	11.2714	11.7103	10.7524	11.7185	6.13601	13.2558	12.425	10.1621	12.5182	11.0208	12.883	12.0228	11.8	11.8656	12.8457	13.2456	12.4029	9.57182	12.4751	13.3626	11.9819	12.6065	11.2421	11.9901	12.8081	11.5402	11.9141	12.2556	10.9739	11.1981	12.4812	11.1368	12.4359	11.6424	12.2229	11.2029	12.036	11.2908	9.89415	12.5278	12.261	12.4011	12.135	12.6216	11.5062	12.1676	12.4821	12.0609	12.4698	12.3432	13.2277	13.3286	12.9787	12.723	12.6874	12.2143	12.2675	12.1507	12.5104	12.4025	12.9642	12.454	12.6442	12.4575	12.8984	12.3622	12.0646	12.0586	12.679	12.4786	12.5869	12.0838	12.3342	12.5487	12.6717	12.318	12.5149	12.7954
"1552364_s_at"	5.75561	5.38401	5.38103	6.54804	5.48307	5.04342	5.52277	6.04724	5.46172	5.36067	5.29495	5.46312	5.74845	5.3297	5.04127	5.83041	6.1123	5.21239	5.38134	5.51065	6.67557	5.59097	5.85423	5.13716	5.28386	5.46389	4.62246	5.46475	5.36349	6.88182	6.8275	5.82597	5.12868	5.2257	5.16835	5.3271	6.0219	5.22666	5.43361	5.0194	7.02398	6.01328	4.85929	5.31118	6.17219	5.8541	5.53553	5.08481	5.23005	5.96264	5.92809	6.15673	5.73586	5.70538	5.50257	5.47427	5.35169	5.6412	6.02761	6.64723	5.35273	5.28091	5.35069	6.71752	5.35775	5.25101	5.01654	5.85685	5.74234	4.96355	5.17345	5.01678	4.81514	6.06631	5.34828	5.03872	5.33412	4.84036	5.06515	4.79515	4.70293	5.06219	4.91191	4.93097	5.01934	4.95834	5.32857	5.29493	5.48279	4.74256	4.85014	4.74924	5.09729	5.35746	5.20293	5.02003	4.90075	5.07437	4.81598	4.92524	5.03714	5.34035	5.26567	4.72235	5.05895	5.21434	5.19604
"1552365_at"	3.74024	3.565	3.91997	3.41371	3.12101	4.19936	3.14971	4.60274	3.50296	4.07578	3.07975	3.50168	3.5346	3.45204	3.30744	3.41388	3.14823	3.37621	3.05806	3.29304	3.35067	3.29482	3.38001	4.78615	3.5284	3.36119	3.7376	3.83696	3.65135	3.27296	3.4518	3.59366	3.27652	5.80558	2.94105	2.93362	4.34622	3.35951	3.18088	3.49583	3.27636	4.41208	3.86231	3.51555	3.53389	3.1579	3.46781	3.46237	3.02557	2.77385	3.17753	3.97353	3.32153	3.62697	3.53272	3.25525	3.36109	3.90582	5.34167	4.45763	2.7903	2.9068	3.10411	3.93447	3.61854	3.70911	3.90986	3.38755	3.56382	3.58908	3.11482	3.22158	3.74223	3.45512	4.12099	3.34701	3.34141	3.17726	3.21629	3.22455	3.18011	3.03973	3.06391	3.15505	3.31289	2.95885	3.39586	3.51522	3.25354	3.28229	3.2111	3.51208	3.37105	3.22736	3.21285	3.52755	3.26015	3.09719	2.91414	3.23264	3.04527	3.14832	3.03015	2.86825	3.10121	3.47237	3.21851
"1552367_a_at"	3.31802	3.32596	3.39078	3.00662	3.0658	3.39873	3.26938	3.93672	3.51859	3.54805	3.23326	3.17495	3.1091	3.40635	3.02247	3.31664	3.32317	2.9567	3.31862	3.26676	3.32951	3.2376	3.34895	3.47996	3.25326	3.13566	3.53084	3.20759	3.37094	3.25688	3.24054	3.36209	3.2712	3.93363	2.98279	3.21897	3.8866	3.46089	3.27349	3.24165	3.14689	3.8054	3.38188	3.13074	3.35975	3.25249	3.34133	3.25616	3.2046	2.91392	3.43202	3.52536	2.7966	3.22516	3.24938	3.20078	3.3008	3.17277	3.82372	3.88759	2.99445	3.62402	2.89585	3.47805	3.38126	3.13745	3.61792	3.37339	3.52046	3.42532	3.40097	3.6298	3.45058	3.30844	3.45294	3.31424	3.27238	3.18809	3.01873	2.96931	3.00494	3.31202	3.60032	3.31609	3.10561	3.08173	3.41676	3.47892	3.26954	3.28473	3.26216	3.29823	3.153	3.43846	3.36478	3.23437	3.11212	3.19281	3.20536	3.10213	3.01513	3.3627	3.04049	3.03845	3.22629	2.99186	3.15575
"1552368_at"	3.33841	3.26348	3.17606	3.15084	3.11913	3.37945	3.17768	3.09148	3.65352	3.2459	3.31683	3.07413	3.00101	3.20752	3.14974	3.45237	2.99305	4.06697	2.89669	3.84104	3.16726	3.41717	3.2993	3.24329	3.05209	3.19021	3.46843	3.24199	3.16625	3.26576	3.10541	3.23451	3.18155	3.34423	3.27337	3.15569	3.18943	3.28286	3.5926	3.17054	3.24374	3.19273	3.53692	3.04086	3.26804	3.14766	3.25256	3.07744	3.11417	3.18088	3.14931	3.61588	3.20854	3.18483	3.13641	3.22341	3.24406	3.34677	3.29531	3.2394	3.3955	3.01267	3.04146	3.14736	3.48247	3.03502	2.99506	3.40248	3.01269	3.31575	3.28633	3.57893	2.90059	2.95269	3.05476	3.0986	3.35639	3.16317	3.09367	3.04643	3.03719	3.24091	3.42821	3.096	3.3126	3.31258	3.16693	3.09043	3.45642	3.09594	3.50216	3.17912	3.22352	2.98694	3.17581	3.43281	3.14949	3.21197	3.52538	3.32829	3.15025	3.40146	3.53822	3.14442	3.13577	3.2192	3.23514
"1552370_at"	6.34543	6.08241	5.88057	6.48908	5.87298	6.26304	6.09231	5.40428	5.73088	6.29024	6.12187	5.23831	5.86033	6.99753	5.87546	6.33987	5.84748	5.45573	5.90219	5.03466	5.17674	7.1695	5.34842	5.79647	6.30744	6.45601	4.92639	6.06652	5.4154	5.03058	5.11546	5.74647	7.01553	5.78258	5.89117	6.96303	6.39294	5.60143	6.63071	5.77171	5.7272	5.62255	5.45729	5.87923	6.42222	6.05544	4.55083	6.91969	6.10011	5.30735	4.8151	5.53249	6.8111	5.72021	6.00049	5.96668	5.55222	6.15661	5.78457	7.11676	5.42644	6.3932	5.66668	5.20194	6.33094	5.99292	5.34437	4.18175	7.39725	5.94843	5.49394	6.21499	6.29973	5.35546	6.31967	5.91102	6.84034	5.66172	5.7179	5.81122	6.67025	6.14482	5.55406	6.36517	6.14057	6.53383	5.67418	6.30986	6.28132	5.29141	5.51494	6.44516	5.75992	6.79726	5.55171	5.72912	5.87936	5.98638	5.80422	5.38676	6.145	6.19008	5.85779	6.45591	6.29752	6.0528	6.15709
"1552372_at"	2.70995	2.80503	2.68004	2.70851	2.6519	2.74265	2.74666	2.76314	2.71432	2.6874	2.92806	2.71152	2.6482	2.70638	2.78581	2.78427	2.82117	2.71002	2.73174	2.71546	2.68667	2.70068	2.74693	2.77623	2.91945	2.9233	2.85564	2.77818	2.56275	2.54449	2.73094	2.7398	2.68208	2.85291	2.69616	2.69028	2.77685	2.67195	2.70755	2.65044	2.78247	2.65131	2.70961	2.85496	2.78015	2.80982	2.89965	2.67827	2.80481	2.83073	2.74341	2.78249	2.72437	2.63034	2.80582	2.9671	2.70742	2.68707	2.95982	2.66233	2.66841	2.79414	2.66233	2.78226	2.86553	2.62805	2.61092	2.76377	2.71552	2.80066	2.86081	2.78104	2.72877	2.88205	2.7385	2.74624	2.88828	2.74224	2.76127	2.96086	2.79817	2.60616	2.8695	2.51207	2.78628	2.63443	2.95612	2.91699	2.82805	2.81474	2.67446	2.94358	2.83752	2.69341	2.70579	2.8481	2.63609	2.815	2.83422	2.93163	2.71748	2.89109	2.79216	2.72529	2.84986	2.70231	2.83617
"1552373_s_at"	2.87978	2.93864	2.69218	3.04575	2.71551	2.99468	2.91511	2.84477	2.78376	2.85432	2.83635	2.79933	2.83566	2.9905	3.03213	2.81591	2.86463	2.80126	2.94239	2.87974	2.81332	2.84947	2.88675	2.70581	2.93125	2.91516	2.78551	2.89429	2.79559	2.9464	2.71253	2.97491	2.98828	3.01632	2.85007	2.86253	2.89027	2.86509	2.699	2.81236	2.99203	2.83199	2.88207	2.97823	2.94683	3.08143	2.75709	2.86285	2.95986	2.93601	2.88345	2.68201	2.84994	2.74045	2.8353	2.99554	2.71448	2.71037	2.78187	2.89999	2.53417	3.08346	2.71699	3.01111	2.82921	2.98873	2.73018	3.02678	2.73198	3.05209	3.13523	3.16545	2.80996	2.80189	2.77923	2.72835	3.058	2.85071	2.9903	2.96465	2.79962	2.82925	3.31838	2.8715	2.85844	2.91476	3.31074	2.80907	2.71825	3.04137	2.76451	2.80926	2.74724	2.95068	2.71899	3.28542	2.83104	3.09478	2.87806	3.06221	3.07652	2.97301	2.92288	2.86145	2.85068	2.71699	2.92271
"1552375_at"	4.89471	4.55566	4.75116	4.50418	4.6712	4.89021	4.94262	4.95361	4.54351	4.94983	4.63842	5.14162	4.97174	4.3918	4.64085	4.95449	4.24926	4.63494	5.19095	5.02469	5.08873	4.70361	4.17574	5.13343	4.84539	4.78936	4.55509	4.5895	4.88498	5.17627	4.706	5.01195	4.81696	4.79579	5.20664	4.50466	4.87254	4.74544	4.68619	4.90398	4.75471	4.92394	4.51094	4.83522	4.87714	4.86395	4.80685	4.72827	4.83594	4.90984	5.18262	4.87502	4.10922	4.60462	4.51673	4.89932	4.88097	4.74119	4.78359	4.49322	4.95306	4.29578	5.29098	4.71906	5.25737	4.47056	5.13386	5.03838	4.3824	4.63427	5.22006	4.69775	4.36418	4.77413	4.45908	4.6096	4.62966	4.53637	4.44962	4.48464	4.75287	4.58482	4.61596	4.51351	4.65154	4.59437	4.73594	4.58268	4.39104	4.47935	4.43798	4.82359	4.58369	4.29695	4.331	5.00539	4.67796	4.34333	4.28991	4.84374	4.95315	4.26095	4.44351	4.66506	4.58938	4.62426	4.87623
"1552377_s_at"	7.44312	7.24407	7.34286	7.1852	7.38905	7.12957	7.20425	7.24301	7.68553	7.75447	7.34722	7.73966	7.18042	7.64217	7.59657	7.25151	7.25583	7.19285	7.29639	7.7633	7.70519	7.21086	7.09278	7.55941	7.32021	7.38671	7.29938	7.10445	7.4445	7.46224	7.28547	7.43052	7.57212	7.58088	7.18369	7.46312	7.35673	7.21302	7.42466	7.60439	7.18849	7.47108	7.37757	7.27893	7.35547	7.28069	7.51848	7.17722	7.85824	7.30569	7.28616	7.13184	7.30038	7.34007	7.35207	7.61311	7.21713	7.39622	7.19435	7.35406	7.4469	7.15317	7.19456	7.17328	7.33719	7.20246	7.16928	7.17592	7.46403	7.67925	7.61478	7.6389	7.41329	7.53856	7.7182	7.39823	7.64515	7.22605	7.71694	7.63036	7.74641	7.68733	7.37978	7.96939	7.71024	7.94231	7.47487	7.40136	7.50261	7.718	7.55121	7.49545	7.83467	7.55984	7.41145	7.81137	7.47764	7.87774	7.63081	7.81163	7.87438	8.05357	7.65076	7.6372	7.78843	7.70949	7.34285
"1552378_s_at"	6.87911	6.37195	7.31466	7.91421	7.84632	6.46894	6.60489	7.31759	7.0231	8.07552	6.97918	7.07409	6.69645	7.74136	6.62427	6.40575	6.76705	7.31028	6.38345	6.94635	7.18095	6.85423	7.15852	6.69311	6.54758	6.77278	7.42655	7.87854	6.6603	7.67233	7.45065	8.73457	6.71374	6.14884	7.01587	6.91267	7.34876	7.50836	6.59219	7.01731	7.29996	7.81518	7.28866	7.2441	7.24618	7.3718	7.02103	6.47788	6.39571	6.71179	6.96739	9.28826	7.80272	6.5886	7.93305	6.77698	7.71435	6.41228	7.12843	6.93824	8.60776	7.51276	6.65031	8.52536	7.32486	6.56828	7.10962	7.44695	7.13554	6.41137	6.8374	6.40986	6.61207	7.47319	6.51967	6.75969	6.92383	6.66016	6.72458	7.0677	6.96489	6.79417	6.66868	6.85496	6.46305	6.89579	6.77078	6.38576	6.74496	6.54525	6.83662	6.31187	6.65179	7.13278	6.86207	6.63827	6.60433	6.72576	6.27662	6.45317	6.33047	6.40366	6.31667	6.36098	6.77282	7.11682	6.73399
"1552379_at"	2.71901	2.90427	2.71794	2.79851	2.83086	2.86551	2.85895	2.71901	2.76379	2.82479	2.73977	2.8243	2.66297	3.3614	2.68157	2.83618	2.6813	2.74305	2.71591	2.6811	2.73953	2.8102	2.94845	2.62424	2.92341	2.76459	2.92765	2.65239	3.07848	2.63267	2.96946	2.75585	2.81811	2.77355	2.73105	2.82103	2.69936	2.86511	2.70076	2.82213	2.85451	2.75839	2.82058	2.84132	2.94713	2.75312	2.83118	2.75393	2.80887	2.73769	2.79529	2.86512	2.84727	2.85666	2.77098	2.82809	2.63293	2.74523	2.63631	2.90376	2.81936	2.96146	2.78303	2.75853	2.70984	2.82068	2.87777	2.62065	2.91387	2.76439	2.72848	2.79444	2.6637	2.65351	2.78159	2.8176	2.72942	2.80405	2.74616	2.6949	2.7966	2.88952	2.72145	2.65114	2.84198	2.7739	2.70514	2.68449	2.70158	2.78214	2.6702	2.64982	2.88408	2.54604	2.94291	2.97349	2.77855	2.69019	2.5519	3.01976	2.63684	2.78514	2.90912	2.83282	2.53099	2.98416	2.62948
"1552381_at"	3.48849	4.67072	3.35037	3.7795	4.2582	3.5737	3.75152	3.60561	3.72939	3.74252	4.01807	3.74794	3.78982	3.73575	3.6574	3.75082	4.33242	3.64932	3.59327	3.75082	4.35135	3.30807	4.79122	3.3489	3.67801	3.82874	3.97106	3.62472	3.69627	3.9271	3.79161	3.73772	3.77302	3.47859	3.71986	3.62635	3.93349	3.66595	3.57277	3.28799	3.99927	3.94037	3.27349	4.08562	3.42751	3.49127	5.02397	4.43519	3.7013	4.09995	4.03157	3.79082	4.15914	3.68084	3.72835	3.6695	3.54062	3.74378	4.00019	3.69629	3.61807	3.65918	3.95333	3.96853	3.76825	3.95065	3.47332	4.25629	3.54335	3.76062	3.79493	3.79677	3.76857	4.57796	3.49944	3.64314	3.69466	3.71113	3.66418	3.69003	3.60115	3.48135	3.71116	3.67561	3.76007	3.6145	4.01874	3.73769	3.89231	3.6065	3.56814	3.69216	3.82665	3.64623	4.00204	4.11025	3.46233	3.95974	4.02065	3.72042	3.76383	3.65402	4.02108	3.74691	3.70044	3.60197	3.78734
"1552383_at"	6.58733	6.34153	6.34262	6.42409	6.32939	6.40972	6.43423	6.4798	6.41275	6.75736	6.54989	6.4669	6.25658	6.34882	6.70599	6.61618	6.47578	6.32175	6.39425	6.57726	6.42895	6.74746	6.68159	6.04841	6.35306	6.12743	6.52442	6.62946	6.56042	6.49312	6.52357	6.29493	6.34473	6.97435	6.33678	6.56855	5.94009	6.64904	6.53586	6.58008	6.47171	6.37807	6.39657	6.67342	6.53168	6.35295	6.34213	6.21672	6.46776	6.34172	6.45242	6.11936	6.33511	6.63657	6.20798	6.82263	6.20969	6.30482	6.5047	6.46005	6.1787	6.33474	6.25439	6.5412	6.27583	6.40078	6.38874	6.37373	6.40591	6.72953	6.68561	6.60223	6.43074	6.57311	6.56904	6.33022	6.67701	6.60381	6.48155	6.68985	6.78144	6.52116	6.37533	6.46636	6.68203	6.72733	6.4601	6.67128	6.71632	6.71349	6.79812	6.47861	7.07033	6.51651	6.48805	6.86393	6.63782	6.63356	6.68804	6.5713	7.0795	6.58288	6.792	6.61211	6.68066	6.59758	6.46871
"1552384_a_at"	5.94444	6.04556	6.02834	5.98128	6.01727	6.02423	6.14641	5.74354	6.10995	5.97499	6.20486	6.01923	5.78227	6.03112	6.02261	6.04986	6.08721	5.81184	6.06058	6.06834	6.08964	6.04966	5.9429	6.13157	6.26249	5.99798	6.45311	5.94425	6.10655	6.09978	6.11647	6.09251	6.35853	6.02098	6.17735	6.03029	5.8172	6.12643	6.05618	6.11192	6.12822	6.09288	6.07475	5.97277	6.14291	5.97415	6.06442	5.69276	6.21205	5.92792	6.07244	5.86832	5.94587	6.14043	5.86476	6.15738	5.92147	6.09932	5.76438	5.9952	5.97473	6.09687	6.06579	5.87855	5.81926	5.86216	5.85598	5.76695	6.00019	6.5865	6.38788	6.40331	5.98052	6.17464	6.37274	6.12488	6.22933	6.57154	6.16035	6.05664	6.45273	6.13574	6.19531	6.10144	6.00337	6.27289	5.89574	6.16691	6.27678	6.1071	6.32211	5.86564	6.47674	6.11395	6.03702	6.46149	6.5225	6.30347	6.24172	6.22531	6.12778	6.27055	6.53864	6.57289	6.25618	6.26639	5.93792
"1552386_at"	3.42021	3.43786	4.43799	3.775	3.63096	3.58068	3.78668	3.66062	3.70414	3.56814	3.557	3.46752	3.49841	3.50613	3.65139	3.76539	3.60434	3.74553	3.63169	3.84277	3.48544	3.74718	3.57388	3.82169	3.78233	4.34345	3.49313	3.77174	3.2386	3.61565	3.42599	3.585	3.53988	4.13544	3.58257	3.53877	4.04187	3.50789	3.25276	3.50525	3.42395	4.14683	3.55908	3.70929	3.42972	3.59196	3.28347	3.75827	4.04882	3.37267	3.66422	3.39346	3.21854	3.59436	3.73794	4.03549	3.51535	3.43254	3.85253	3.6156	3.56944	3.43336	3.61584	3.18469	3.95112	3.92117	3.79134	3.68757	3.48252	3.89068	3.88518	3.6136	3.80879	3.4942	3.87017	3.59167	3.7113	3.70548	3.71583	3.65014	3.5793	3.997	3.69437	3.95388	3.78125	3.65248	3.40395	3.83802	3.44909	3.86912	3.67225	4.50214	3.92455	3.72525	3.69235	3.76082	3.7325	3.40949	3.50492	3.96376	4.23887	3.85251	3.66495	3.70446	3.47879	3.68121	3.67784
"1552388_at"	7.01633	6.15601	6.25228	6.5334	6.20821	6.15676	6.22659	6.58725	7.3241	6.78974	7.84359	6.38431	7.3748	6.6197	6.59116	7.52146	6.25116	6.45956	6.50209	6.75936	6.43782	6.58951	6.68312	6.54865	6.96292	6.00211	7.43949	6.419	6.5718	6.44958	7.12083	6.44502	6.50187	6.75291	6.98776	6.84897	6.41851	6.69201	6.48653	7.40069	6.63336	6.81205	6.45921	7.22461	6.76174	6.71279	6.07136	6.42362	6.48808	6.35973	6.53442	6.93429	6.65115	6.57039	6.10992	6.35046	6.63292	6.78507	7.34309	6.14203	6.70368	7.04336	6.73576	7.05017	6.4173	6.0465	7.0511	6.29712	6.92178	6.47757	6.57274	6.17259	6.20602	6.60368	6.12886	6.12434	6.41241	6.44391	6.48565	6.54696	6.69675	6.3305	6.40261	6.28667	6.51754	6.34759	6.35801	6.38807	6.61108	6.3315	6.5413	6.3801	6.46065	6.43563	6.45272	6.52011	6.27462	6.16633	5.93922	6.70858	6.23823	6.25229	6.65461	6.42805	6.33592	6.52768	6.55184
"1552389_at"	5.39992	7.45382	4.47017	8.18413	8.33202	6.77866	5.55395	6.17524	4.29086	10.29	7.33096	5.95437	6.48832	3.95768	6.09006	6.68315	4.12965	7.24543	9.83246	4.45116	6.02635	4.42455	4.86191	9.03347	3.43295	6.46637	4.44642	6.82748	8.50396	7.37146	7.96523	6.73639	6.65027	4.34399	10.6862	4.26281	8.89484	4.42257	7.95784	5.68682	4.8971	8.83557	7.51749	6.94235	5.92521	5.72933	6.13937	8.22408	7.22579	7.51817	7.11352	7.32564	5.47995	5.05185	7.87495	7.18138	4.64421	7.79503	7.38468	4.37644	9.37127	8.11739	4.04827	8.62163	6.17742	8.6516	6.88286	7.76155	4.71191	4.63202	5.34614	4.2807	6.78522	4.31098	6.60618	6.32611	5.89171	6.31381	6.39405	5.72351	6.66166	7.30948	6.28603	6.20897	5.98941	5.85014	6.66969	7.61046	6.11311	5.95164	5.00296	5.73503	6.51951	6.923	6.00089	5.20069	5.99624	6.80905	6.51414	5.44386	4.84734	5.41384	4.01437	4.8918	5.67341	7.12856	7.50444
"1552390_a_at"	7.19327	9.04439	5.53104	9.1707	9.3936	8.16926	6.99249	7.68752	5.79795	11.8763	8.7239	7.40515	7.98377	5.07879	7.30901	8.35833	4.73616	9.04468	11.9402	4.68557	7.62735	4.90259	6.64516	10.5784	4.3703	8.24538	4.66567	8.44066	10.4194	9.10527	9.06887	7.89185	8.33694	4.98492	12.3598	4.88316	10.7994	4.95353	9.3891	7.00766	6.31315	10.234	8.99134	8.53194	6.949	6.92491	7.58247	9.63857	9.13728	8.78112	8.42284	8.92555	7.00045	6.84524	9.1634	8.87876	4.9288	9.41181	8.97046	5.31502	10.445	9.63169	5.45205	9.74654	8.28242	9.78634	8.398	9.26645	4.74749	6.73002	8.05144	5.8596	8.27615	4.96919	7.94891	8.09886	7.46447	8.28644	8.31045	7.49746	8.39998	8.71161	7.85493	7.87768	7.51075	7.35551	8.28844	9.30882	7.73831	7.2334	6.05925	7.67026	8.10197	8.38036	7.64141	7.42197	7.63792	8.3403	8.35017	6.56432	7.0649	6.78137	5.35089	6.70643	7.16546	8.98446	9.29791
"1552391_at"	5.27292	4.92751	4.7139	5.15661	5.15154	5.25015	4.98849	5.06769	4.93129	5.58552	5.41278	5.13018	5.00688	5.17148	5.26441	5.30192	5.23738	5.23394	5.19977	5.11164	5.33342	5.04775	4.8026	5.43098	4.76605	4.80585	4.99224	4.87866	4.93268	5.33288	5.18265	5.17048	5.24675	4.96683	4.87319	4.91539	4.90041	5.53394	5.26951	5.15684	4.9818	5.04723	5.19642	5.17731	5.21611	5.31725	5.23724	5.1834	5.10274	5.45666	5.22748	4.96306	5.18905	5.36822	5.11749	5.46806	4.98282	5.07391	5.05699	5.29889	4.89269	5.15894	5.07942	5.19596	5.07109	5.26549	5.00982	4.84118	5.20026	5.49419	4.97705	5.19978	5.08758	4.81017	5.2307	5.3354	5.07926	5.06393	5.0342	5.36202	5.29072	4.81292	5.28175	5.54868	5.64381	5.24775	5.33325	5.29908	5.26241	5.1588	5.54312	4.79156	5.35696	5.1857	5.08917	5.22201	5.22368	5.14388	5.01985	5.5425	5.28588	5.16008	5.36427	5.19716	5.09835	5.23375	5.04779
"1552393_at"	3.13244	2.9553	2.92932	2.98111	2.98912	3.1901	3.00841	2.96798	3.18848	3.03664	3.00841	3.03941	3.04045	3.31448	2.91557	2.93107	3.04136	3.10686	2.7756	2.97171	3.25769	2.99047	3.16087	2.882	3.19731	2.76261	2.94392	3.04441	3.17627	2.92867	3.04559	3.23948	2.92839	3.56547	2.85298	3.04435	3.29709	3.09708	3.1569	2.88505	3.06769	2.93274	3.05521	3.11223	3.07595	3.17105	2.99961	3.12707	2.83118	2.96256	2.90383	2.96089	3.0955	2.90188	2.95423	3.20243	2.91204	2.92021	3.11368	3.0296	3.09011	2.99799	3.12553	3.02067	2.90099	3.09478	3.34489	2.91982	3.31558	3.14329	3.24373	2.94462	2.86645	3.15002	3.01063	3.14238	3.00194	3.09304	2.90117	3.24297	2.96531	2.87002	2.882	3.20037	3.01488	3.00754	3.16211	3.08417	2.85472	3.0467	3.03029	2.90356	3.18636	3.10144	3.04255	3.00984	3.10221	2.83692	2.90958	2.99643	3.11212	3.1055	2.99972	2.82746	2.95731	2.98578	2.80782
"1552394_a_at"	3.33377	3.19853	3.16769	3.10228	3.229	3.05438	3.25227	3.20322	3.42056	2.97535	3.3696	3.2081	3.24742	3.28252	3.24277	3.1685	3.18495	3.40052	3.19237	3.20167	2.96702	3.14543	3.18684	2.96203	3.58517	3.17774	2.96805	3.12759	3.67118	3.0593	3.35811	3.27122	3.27094	4.78623	3.05338	3.09952	3.23413	3.06905	3.23533	3.40426	3.31821	3.22737	3.1666	3.13787	3.3055	3.28764	3.19399	3.08474	2.88551	2.97136	3.09101	3.28779	3.07443	2.97682	3.29092	3.19084	3.17463	3.15218	3.27735	3.25298	3.14811	3.38293	3.25863	3.092	3.30198	3.49047	3.0868	3.28751	3.16084	3.46997	3.65261	3.23767	3.17521	3.22766	3.30225	3.22112	3.34131	3.40067	3.15501	3.35004	3.30413	3.6103	3.53641	3.23869	3.70432	3.29253	3.02198	3.13166	3.11509	3.21675	3.21712	3.14009	3.25511	3.22968	3.33058	3.46876	3.4186	3.13848	3.22969	2.99989	3.47109	3.42458	3.11411	3.23379	3.31852	3.27441	3.0683
"1552395_at"	7.80825	7.94153	7.80454	7.67373	7.73863	7.85651	7.84906	7.87324	8.13509	8.12445	8.24883	7.97418	7.59554	8.2533	8.14403	8.33874	7.84618	7.87519	7.73626	8.24623	8.0527	7.95839	8.19814	7.89631	8.2424	7.95386	8.09549	7.83415	7.83514	7.96387	7.96572	7.68443	8.02165	8.26506	8.12468	7.88814	7.68195	8.13506	8.05636	8.16872	8.03615	7.94119	8.00459	7.7264	8.00687	7.8371	7.75034	7.77295	8.08114	7.95967	7.91893	7.52524	7.62848	7.89681	7.63875	8.03386	7.87262	7.98964	7.98629	7.6855	7.29567	7.9493	7.96906	7.77707	7.55713	7.5614	7.75505	7.88898	8.08916	8.08471	7.95723	8.22843	7.70137	7.44868	7.81815	7.73621	7.90265	7.81803	8.32811	7.9133	7.89356	7.9032	7.82184	7.95499	8.00606	7.82469	7.94929	7.88206	7.91415	8.09192	8.02147	8.03039	8.35599	7.81982	7.9196	8.09251	7.9561	8.09666	8.08511	8.06783	8.45521	8.31348	8.24938	8.28183	8.14207	7.76752	7.907
"1552396_at"	5.29992	5.54664	5.47682	5.52339	5.32295	5.28582	5.39551	5.41552	5.42305	5.49325	5.4362	5.24058	5.10165	5.52589	5.61173	5.29927	5.51556	5.07422	5.42027	5.55082	5.29087	5.84889	5.57681	5.53337	5.35803	5.39439	5.58694	5.47215	5.40559	5.3668	5.35096	5.26474	5.44577	5.7686	5.4857	5.40702	5.33679	5.67727	5.5022	5.34939	5.56555	5.48845	5.4093	5.19216	5.45858	5.31867	5.14353	5.27955	5.37846	5.29507	5.21735	5.17109	5.18209	5.26476	5.30745	5.4325	5.2001	5.31681	5.363	5.46065	5.06904	5.13235	5.32627	5.16837	5.39095	5.46083	5.21746	5.02623	5.67106	5.33761	5.38712	5.61547	5.32781	5.43168	5.15729	5.45106	5.2453	5.44408	5.50759	5.09275	5.13275	5.24736	5.49865	5.79274	5.29883	5.31345	5.18495	5.14836	5.50997	5.45993	5.35547	5.45344	5.58616	5.29805	5.39568	5.77294	5.40221	5.54371	5.71903	5.63345	5.37713	5.36324	5.52469	5.45954	5.63643	5.49151	5.4647
"1552398_a_at"	5.81704	5.54347	5.91242	5.34947	4.84594	5.54512	5.57005	5.45619	5.58793	4.94174	5.20282	5.24423	5.24245	5.46078	5.61382	6.00357	4.99175	6.20728	4.84021	5.49596	4.85657	5.96869	4.88492	5.37776	4.94375	5.22731	5.20869	5.28426	5.41494	6.68416	5.19869	4.88987	5.1672	6.2777	4.9923	4.9115	4.84119	4.81597	4.96707	5.12014	5.19752	5.14401	4.96968	5.04067	6.11077	5.03309	5.20704	6.14996	5.85005	4.89229	5.38006	7.40025	4.54164	4.94949	5.54299	5.35755	5.02731	5.21175	5.22256	5.15285	5.16937	5.24984	4.91949	4.6422	7.12719	5.54069	4.73428	4.9866	5.07584	5.78336	5.67952	5.45977	5.733	5.585	6.19513	5.75239	5.67465	5.24713	5.42059	5.22534	5.98423	5.99501	6.12875	6.59041	5.07272	5.7016	5.35689	5.82359	5.32355	5.98671	5.47774	5.93563	5.96542	5.70088	6.09138	5.9271	5.7423	5.83401	6.47408	6.06915	5.69297	5.321	4.84604	6.89764	5.31226	5.6395	6.07557
"1552399_a_at"	3.35318	3.29566	3.4483	4.08265	3.66486	3.78929	3.73509	3.75095	3.61922	3.78952	3.87775	3.59556	3.65078	3.70806	3.65542	3.80428	3.85632	3.96623	3.56467	3.94409	3.67167	3.92322	3.51347	3.85798	3.82593	3.75689	3.8757	3.83347	3.49809	3.56795	4.13834	4.56937	3.74096	3.40252	3.88519	3.48346	3.87548	3.76382	3.73829	3.77946	3.91747	3.80397	3.94651	3.79896	3.65199	3.60465	3.809	3.91003	3.66133	3.93848	4.16706	3.75875	3.66989	3.80265	3.81322	3.82377	3.86	3.73822	3.69069	4.05546	3.8525	3.94821	3.64583	3.68008	3.3898	3.87655	3.71967	3.66625	3.60278	3.85256	3.72891	3.63867	3.51536	4.06018	3.65295	3.75058	3.69178	3.80486	3.77194	3.66696	3.74114	3.89789	3.86029	3.47644	3.88275	3.83681	4.07825	3.75989	3.80667	3.80003	3.67019	3.56053	3.96363	3.81246	3.76458	3.60038	3.98146	3.75647	3.55267	3.64754	3.53491	4.08534	3.85875	3.66131	3.86105	3.80189	3.90722
"1552400_a_at"	5.66482	5.65367	5.68924	6.00807	5.68688	5.64168	5.5527	6.28299	5.90797	6.06708	5.96065	5.95382	5.6977	5.78154	5.60852	5.87403	6.42967	5.80173	5.75396	5.93308	5.64098	5.98989	6.27364	5.93761	6.07574	5.81579	6.12547	6.01232	6.08371	5.84222	5.90813	5.84671	6.07859	6.60966	5.89527	5.99617	5.62712	6.05329	6.32535	5.65502	5.83956	5.91066	5.82014	6.22576	5.48945	5.95036	6.23757	5.47469	5.74656	5.58788	5.47104	5.84461	5.98958	5.79671	5.86503	5.85425	5.74046	5.99879	5.70684	5.60595	5.70168	5.6305	6.12994	6.41283	5.90465	5.51166	5.83452	5.72635	5.79571	5.65829	5.71468	5.84083	5.63985	6.24127	5.90172	5.86163	5.58659	5.44332	5.77588	5.73637	5.80344	5.5356	5.78978	5.64588	5.80769	5.52553	5.67583	5.81928	5.63152	5.76015	5.99305	5.87401	5.95008	5.80539	5.78314	5.84846	5.76067	6.00105	5.81395	6.07422	5.95934	5.80872	5.57395	5.88941	5.77157	6.0404	6.00725
"1552401_a_at"	4.12542	3.96114	3.93187	3.85285	3.77153	4.28323	4.16505	3.80168	3.7858	3.78086	3.70798	4.68063	4.17615	4.36189	3.88463	4.24098	3.77331	3.8827	4.00943	3.99329	4.46433	3.90876	3.99605	3.74607	3.81154	3.89626	3.90468	3.98063	4.15758	4.56552	4.16371	3.68248	4.12021	4.21338	4.14778	4.37766	4.00511	4.30207	4.2471	4.13	4.22401	3.83771	3.85958	4.13073	4.33105	3.82147	3.75555	3.79794	3.85173	3.78958	3.71823	4.00108	3.92884	3.73158	3.66782	4.63623	3.87219	3.66997	3.9279	4.15326	3.46422	3.79642	4.38317	4.0932	4.03408	4.3848	3.80128	3.8142	3.95014	4.00725	3.65475	3.75241	3.68605	3.64987	4.0865	3.70603	3.8532	4.02966	3.79965	3.78386	3.68604	3.77866	3.83262	3.67339	3.73524	4.06655	3.54022	3.67535	3.78763	3.82635	3.717	3.81322	4.00182	3.87366	3.64625	3.69901	3.67188	3.76561	3.77042	4.31858	3.74401	3.7231	3.91231	3.67867	3.56896	3.92107	3.91166
"1552402_at"	4.279	4.0208	3.94203	4.17047	4.13063	4.08478	4.25856	4.18903	4.23407	4.23919	4.38367	4.18871	4.29903	4.31778	4.24949	4.45059	4.15644	4.22876	4.14871	4.14221	4.3264	4.41357	3.98203	4.12376	4.82933	3.99655	4.17611	4.46851	4.13454	4.32717	4.40448	4.0337	4.26872	4.33176	4.45591	4.0559	4.02582	4.25056	4.34071	4.23417	4.37307	4.23405	4.38858	3.97221	4.12744	4.4115	4.32632	3.90475	4.17317	4.1445	4.06435	4.23225	4.16236	4.35829	4.03131	3.88994	4.29314	4.18556	4.14174	4.08071	4.10475	4.32721	4.15007	4.14489	3.79956	3.8691	4.29553	4.257	4.16144	4.45059	4.54731	4.3186	4.02748	4.10594	4.09454	4.18148	4.48722	4.36204	4.13226	4.31261	4.26975	4.43369	4.07391	4.12385	3.9949	4.4336	4.11432	4.13358	4.17116	4.30639	4.31205	4.23668	4.31895	4.28644	4.35195	4.44479	4.10706	4.2119	4.25029	4.40677	4.63918	4.49483	4.59834	4.15887	4.5746	4.18558	4.11824
"1552405_at"	5.10718	5.03126	5.16469	4.97449	4.76627	4.73106	4.7763	5.31666	5.12086	5.26654	5.09735	5.32071	4.74137	4.79442	4.85576	5.00588	5.02275	4.84419	5.23733	5.29918	4.83814	5.27537	5.06128	5.19956	5.15397	4.84255	5.10022	5.24591	5.25994	5.00073	4.9084	4.78051	5.08189	5.35588	5.3458	5.08348	5.05369	5.09405	5.0379	5.38784	4.91407	4.93048	4.97058	5.0025	4.97872	4.82098	4.89056	5.04423	4.89091	4.79434	5.01046	4.88419	4.61795	5.01185	4.73486	5.28081	4.8753	4.98492	4.94009	5.03457	4.62082	5.12057	4.89662	4.7567	5.19388	4.86381	4.88771	5.02469	5.27512	5.07355	5.2424	5.20363	4.84695	4.95224	4.95795	5.15934	4.66556	5.05792	5.36342	4.93323	5.09806	4.99626	4.88401	5.11237	5.18695	4.9783	4.74068	4.79556	5.01169	5.0812	5.18487	5.06507	5.46311	4.97326	4.91563	5.18455	5.31911	5.03627	4.94986	5.45377	4.98569	5.03383	5.24308	5.27036	5.03654	4.82272	4.95983
"1552408_at"	3.5051	3.65421	3.59863	3.54967	3.34214	3.74834	3.55307	3.47421	3.61788	4.04389	3.79039	3.67021	3.36464	3.76193	4.02836	4.15317	3.22677	3.48338	3.52849	3.64436	4.00636	3.50695	3.85584	3.27256	3.74347	3.4197	3.65533	3.55078	3.5671	3.69351	3.42143	3.46049	3.72934	3.70794	3.44783	3.84044	3.58825	3.68434	3.77408	3.58032	3.55939	3.45717	3.61112	3.49219	3.64922	3.77104	3.58298	3.44951	3.67119	3.56172	3.45829	3.54089	3.45849	3.5663	3.66307	3.6795	3.42526	3.40657	3.37947	3.55766	3.49722	3.5489	3.40619	3.79266	3.29591	3.37755	3.71153	3.29867	3.56875	3.84361	3.33728	3.63676	3.26105	3.48099	3.58044	3.44521	3.70354	3.6333	3.73159	3.47891	3.68359	3.6682	3.54945	3.67378	3.78924	3.66956	3.49065	3.50759	3.77208	3.81933	3.65421	3.7088	3.84646	3.79002	3.68297	3.78212	3.5892	3.62885	3.75757	4.24347	3.66884	3.66091	3.78352	3.74481	3.65502	3.51397	3.87919
"1552409_a_at"	6.55201	6.67988	6.78216	6.64641	6.69703	6.82444	6.48315	6.59079	6.68502	7.09837	6.59113	6.98354	6.42768	6.44831	6.77844	6.87995	7.01011	6.48527	6.88244	6.85884	6.75834	6.79676	7.12435	6.74697	6.76029	6.54305	6.72861	6.63858	6.6573	6.82225	6.54618	6.86206	6.6506	6.91816	7.15992	6.54996	6.68084	6.7733	6.62215	6.82578	6.76343	6.80137	6.7436	6.59629	6.71427	6.5196	6.70697	6.489	6.56059	6.68542	6.61228	6.36101	6.46796	6.7952	6.62968	6.5608	6.71848	6.66713	6.58497	6.75564	6.20208	6.63595	6.45329	6.9002	6.64628	6.4861	6.33202	6.55679	6.59086	7.05068	6.86533	6.82108	6.62796	6.30473	6.86446	6.60933	6.8192	6.69353	6.30457	6.75856	6.48908	6.63073	6.46064	6.70539	6.77865	6.87421	6.60195	6.80387	6.73401	6.73758	6.95778	6.71339	7.00428	6.75394	6.63453	6.9892	6.93666	6.88303	6.88499	7.0951	6.77505	6.81939	6.91378	6.91915	6.74853	6.65002	6.72204
"1552410_at"	5.85596	5.9092	5.46616	5.63561	5.5021	5.60347	5.7738	5.67436	5.88545	5.80798	5.70648	5.87008	5.32502	5.83582	6.09497	5.51204	5.63274	6.02858	5.85396	5.72496	5.76915	5.88994	6.07683	5.88451	5.36935	6.79611	5.58972	5.45335	5.58194	5.84348	5.38417	5.76388	5.67617	5.75285	5.94761	5.91013	5.83835	5.79609	5.59977	5.77138	5.90087	5.77495	5.64001	5.70507	5.89068	5.34475	5.87445	5.80249	5.85647	5.70723	5.40048	5.55504	5.45378	5.55261	5.9198	5.47256	5.85409	5.9101	5.6729	5.19968	5.56905	5.54793	5.40366	5.27029	5.72611	5.85801	5.40797	5.43162	6.01608	5.33718	6.08725	5.83086	5.66879	5.38958	5.96614	5.82091	5.19962	5.97307	5.68783	5.70038	5.43186	6.19899	5.19047	5.69447	6.04156	5.61118	5.3374	6.00264	5.89198	5.63322	5.89109	5.90574	5.99537	5.63004	5.94643	5.79336	5.89087	5.84007	6.29561	5.9034	6.35442	5.86731	5.81323	6.33855	5.8606	6.11542	5.87719
"1552411_at"	6.75245	6.81738	6.92224	6.48163	6.63869	6.69836	6.8839	6.72007	7.40899	7.0627	6.96723	7.29353	6.5866	6.34594	7.44277	7.12034	7.01123	6.456	7.36314	7.32378	6.72524	7.51307	6.34165	7.53971	6.83455	6.84359	7.02287	6.70422	7.32665	7.40202	6.84837	6.92618	7.21626	7.50342	6.94992	6.9668	6.62969	7.08486	7.06041	7.63133	7.02926	6.80683	6.96597	6.34942	6.58546	6.74918	6.86876	6.7832	7.16512	6.49152	6.80846	6.61531	6.59542	6.94149	6.61992	6.60005	7.00742	7.20996	6.5531	6.79563	6.68743	7.37718	6.53767	6.66296	6.51921	6.76485	6.49245	6.27733	7.04275	6.78718	7.29917	7.33712	7.03042	6.20468	6.97372	7.35951	7.08782	6.87585	7.45268	7.02936	7.26911	6.8924	6.89433	7.22263	7.07287	7.10712	6.3344	7.08517	7.35119	6.79993	7.48851	7.07768	7.55878	7.02807	7.42733	6.88082	6.72872	7.34407	7.40859	7.42041	7.40325	7.46413	7.10719	7.41677	7.7773	7.40682	7.4749
"1552412_a_at"	3.69063	3.48906	3.46465	3.39777	3.42416	3.6146	3.33857	3.57051	3.83238	3.44339	3.58009	3.38034	3.52492	3.55706	3.61058	3.48455	3.77336	3.39542	3.49926	3.527	3.58221	3.43644	3.58172	3.41043	3.47016	3.35613	3.6256	3.75903	3.71606	3.59609	3.39203	3.51341	3.52831	3.68507	3.47972	3.68967	3.38791	3.79487	3.44822	3.53388	3.32426	3.48967	3.7633	3.50887	3.60423	3.47807	3.59118	3.48393	3.32348	3.54862	3.55197	3.41306	3.29956	3.51635	3.41534	3.66361	3.3927	3.52724	3.31408	3.54378	3.41801	3.56677	3.4243	3.48106	3.35346	3.32161	3.70363	3.65178	3.57147	3.38026	3.9352	3.38406	3.27362	3.60708	3.40164	3.45027	3.49308	3.34861	3.53686	3.50317	3.65082	3.42934	3.5744	3.40615	3.5096	3.46862	3.42991	3.36927	3.54613	3.52488	3.50316	3.51948	3.75995	3.45974	3.67264	3.41046	3.43202	3.53919	3.46414	3.56283	3.94555	3.70208	3.36628	3.69255	3.54785	3.62521	3.37283
"1552414_at"	4.15417	4.3762	4.24798	4.22769	4.13859	4.21412	4.18658	4.43816	4.63286	4.68711	4.58226	4.59111	4.17343	4.14067	4.52426	4.50607	4.3146	4.30044	4.51297	4.65336	4.04319	4.76984	4.49009	4.4587	4.39146	4.42462	4.35982	4.67295	4.2721	4.37262	4.29445	4.55259	4.45974	4.66536	4.60025	4.41016	4.26876	4.47158	4.4585	4.50989	4.41167	4.39075	4.54758	4.46608	4.36684	4.29108	4.22974	4.22048	4.44929	4.35152	4.29579	4.11651	4.22365	4.28776	4.32517	4.37937	4.19658	4.6034	4.22419	4.24	3.94672	4.413	4.32967	4.33224	4.26572	4.48069	4.42714	4.06727	4.51822	4.40189	4.55844	4.52094	4.40037	4.14899	4.3677	4.77768	4.64807	4.37678	4.62894	4.57374	4.6965	4.27644	4.46477	4.55282	4.60858	4.82825	4.29538	4.42775	4.45359	4.51274	4.83713	4.39575	4.8671	4.58527	4.67712	4.38821	4.54117	4.53067	4.70414	4.99528	4.79177	4.48364	4.82127	4.37022	4.59237	4.51201	4.76366
"1552415_a_at"	5.86839	5.84177	5.59071	5.5743	5.67233	5.6924	5.97708	5.34246	5.82046	6.19574	6.09692	5.86175	5.54286	5.92264	6.16499	5.83372	5.70477	5.44483	5.65189	6.02187	5.90623	5.65035	5.3102	6.30558	5.61996	5.91986	5.87554	5.58463	5.80241	5.835	5.82885	5.6654	6.01361	5.7616	6.03896	6.3192	5.56144	5.78498	5.77126	5.75212	5.96845	5.56647	5.82591	5.99525	5.81224	5.79063	5.56083	5.668	5.73444	5.58686	5.24187	5.61269	5.5966	6.06319	5.64475	5.69351	5.79881	5.96181	5.78241	5.59477	5.49754	5.87808	5.52703	5.81894	5.71939	5.34811	5.46671	5.45742	5.81117	5.67693	5.85094	6.1115	5.65786	5.60687	6.09724	6.1886	5.86103	5.67277	6.0685	6.15651	5.86827	5.65135	6.12363	6.2079	6.13123	5.75701	5.72647	5.8275	6.17066	5.78408	5.82106	5.91534	6.18695	5.8565	6.29529	5.6232	6.05	6.22546	5.94502	6.04603	6.16886	6.25447	6.30473	6.17532	5.88448	6.15168	6.1436
"1552417_a_at"	4.25362	4.12931	4.53287	4.66537	4.08141	4.20297	4.33634	3.9628	4.09894	4.03369	3.88531	3.78224	4.30898	4.22795	3.7673	4.13947	3.94084	4.17232	4.0077	3.98083	4.03547	3.97556	4.97031	4.07887	3.80161	4.24104	4.07906	4.44764	3.93395	3.88646	3.95986	4.60068	4.05925	4.09108	4.21556	4.07338	4.54574	3.82203	4.32471	3.82904	4.54232	4.37371	3.97114	3.91275	3.81267	3.81446	4.34779	3.93478	3.67065	4.35274	3.74263	4.7213	4.44054	3.72053	4.11691	3.75618	4.31702	4.38156	3.94694	3.8045	5.08672	4.23117	4.2565	3.86999	4.44249	3.51112	4.03986	3.99035	4.42025	3.87366	3.56947	3.86406	3.72888	4.4934	3.78756	3.89406	3.85986	4.05163	3.97084	3.56067	3.7263	4.0628	3.40288	3.48334	3.80355	3.82013	3.97138	4.11883	4.1323	3.43729	3.88406	3.78942	3.61649	3.93737	3.65312	3.81441	3.90509	3.77958	3.44792	3.52071	3.78695	3.84854	4.0025	4.04184	4.05653	3.63331	4.1158
"1552418_at"	6.02629	5.82504	5.86633	5.94729	5.82006	5.87375	5.94705	6.05036	6.2346	6.22648	5.98809	6.03748	5.90082	6.06023	6.07618	5.94928	6.28211	5.81266	6.32526	6.19179	6.31249	5.96331	6.0497	5.95683	6.11056	5.65249	5.94577	6.3349	6.03791	6.07119	5.90925	6.0919	6.1383	6.18211	6.41125	5.70039	5.90897	6.27853	6.02199	6.12833	6.38706	6.21902	5.95731	5.71296	6.18545	6.02217	5.71207	5.648	5.94964	5.96754	6.03647	5.81128	5.75937	5.85513	5.95019	6.29152	5.85363	6.0571	5.68848	6.04206	5.79203	5.82147	5.77122	5.82511	5.64842	6.08111	5.64121	5.78242	6.03686	5.95989	5.94548	6.01601	5.92745	5.94264	5.89721	5.9119	6.07237	5.83107	5.74498	5.9623	6.07626	5.71019	6.06748	5.92828	6.11125	6.02858	5.7655	6.02969	6.13174	6.07715	5.97583	6.00484	6.18226	5.71829	6.03576	6.1176	5.87803	6.24824	6.22633	6.45664	6.19872	6.10111	6.24606	6.22146	6.33404	6.17774	6.07971
"1552419_s_at"	6.09208	6.28739	6.48054	6.19615	6.02228	6.08885	6.08553	6.3609	6.20709	6.31433	6.34041	6.42745	6.16647	5.88722	6.55908	6.15275	6.63698	6.10633	6.49462	6.40034	6.22137	6.3157	6.26604	6.14556	6.26574	5.83505	6.37803	6.06655	6.42465	6.06951	5.91043	6.26479	6.3345	6.23774	6.30833	6.22158	6.00821	6.66403	6.50411	6.56107	6.316	6.20314	6.29969	6.11507	6.1246	5.98024	5.81251	5.97991	6.34742	5.98856	6.15167	6.0969	6.10485	6.24758	5.93195	6.44145	6.2388	6.29302	6.16977	6.461	6.01262	6.17625	6.26343	6.24785	5.84957	5.92321	6.10837	6.10085	6.22192	6.6078	6.13352	6.37879	6.10873	5.95763	6.06566	6.31648	6.22135	6.52093	6.6578	6.03377	6.71518	6.03048	6.53875	6.43317	6.75649	6.41004	6.04803	6.43902	6.27399	6.41998	6.62242	6.20075	6.65624	6.21658	6.06174	6.44858	6.24153	6.54483	6.25173	5.57242	7.14003	6.51263	6.53204	6.48276	6.61046	6.09558	6.32338
"1552421_a_at"	3.707	3.37179	3.68957	3.72548	3.6899	3.55137	3.74301	3.73046	3.7363	3.9375	3.79644	3.77616	3.51081	4.10888	3.77914	3.80666	3.77889	3.6451	3.6547	3.73233	3.62435	3.74766	3.77036	3.61352	3.76311	3.58626	3.87833	3.54027	3.72857	3.83835	3.96396	4.04203	3.55929	3.65837	3.89281	3.8826	3.48305	3.82116	3.48112	3.74923	3.71527	4.23894	3.71483	3.87463	3.70929	3.60357	3.68709	3.44151	3.70935	3.70106	3.65262	3.65862	3.69034	3.75502	3.65997	3.89846	3.61612	3.53598	3.9097	3.65488	3.7634	3.76011	3.51783	3.90143	3.59071	3.48625	3.77981	3.66468	3.73468	3.58266	3.99374	3.86379	3.55529	3.43095	3.33477	3.84944	3.93278	3.89323	3.59025	3.59371	3.88887	3.74766	4.02574	3.58674	3.9856	3.7848	3.77331	3.84969	3.70277	3.7961	3.82148	3.68452	3.97135	3.60062	3.90223	3.95549	3.89388	3.79315	3.56258	3.8515	3.80781	3.72855	3.67122	4.06273	3.79113	3.8095	3.93306
"1552422_at"	5.78487	6.20624	5.60661	5.86409	5.92045	6.06693	5.35061	6.09869	5.75777	5.84662	5.83433	6.29127	5.66159	6.0189	6.20375	5.81879	5.9856	6.42206	6.26146	5.45269	5.90626	5.86018	5.61368	6.10061	6.15977	5.76957	6.22405	5.70171	5.97982	6.4286	5.82954	6.26728	5.6839	5.65182	5.83733	6.21324	5.73027	6.29771	6.23549	6.01676	5.75692	5.44135	5.89795	5.6292	6.41833	5.32186	6.42748	6.12625	5.96747	5.72912	5.76394	5.44093	6.03655	6.20979	5.60651	5.91439	5.67743	6.11241	5.97182	5.58282	5.65782	5.64079	5.7866	5.15999	5.81	5.95767	5.64187	6.17338	5.9117	6.12795	6.21579	6.32305	6.11409	5.69707	5.59589	6.23659	6.1481	6.21587	6.20884	6.46498	6.39665	5.82985	6.04879	6.09283	5.97825	5.9725	5.95968	5.96557	6.09915	5.93703	6.2098	6.04312	6.51935	6.17945	6.18306	6.09903	6.05723	6.22054	6.40707	6.51932	6.4323	6.56338	6.21108	6.4357	6.44134	5.84235	5.95316
"1552423_at"	5.74535	5.7845	5.62183	6.62325	5.82019	5.5412	5.70951	5.79123	5.94739	5.55342	6.03489	5.76766	5.80853	6.03025	6.2378	6.06896	6.09229	6.12172	5.84079	5.99211	6.33142	6.17898	6.03438	5.32127	6.09249	5.60358	6.30213	5.95929	5.82014	5.87754	6.31796	6.02887	5.90609	6.93985	5.87372	5.57162	5.64435	6.00497	6.15526	5.93094	6.23258	6.14282	5.88683	5.83339	5.3616	5.94332	6.06177	5.77817	5.7293	6.31279	5.72576	5.97421	5.62944	5.54251	5.78694	5.98327	5.64555	6.11831	5.85047	5.74563	5.86419	5.7028	5.55284	5.72202	5.711	5.86976	5.99777	5.73827	5.86386	5.97405	5.32887	6.00057	5.97764	5.54245	5.76763	6.00236	5.87668	6.00367	5.81186	5.66909	6.03987	5.95839	5.59084	5.91361	5.59354	5.6931	5.87795	6.08046	5.87258	5.76261	5.81347	5.79316	5.96609	5.80204	5.81196	5.98208	5.89503	6.04483	6.00523	6.16171	6.08261	6.21193	6.07419	5.8156	5.72201	5.89104	5.9993
"1552424_at"	3.90799	3.57888	3.66583	3.78757	3.6726	3.84904	3.71646	3.72266	3.83282	3.84971	3.76077	3.71729	3.49289	3.71299	3.87553	3.71172	3.81088	3.84761	3.6303	3.6037	3.72391	3.82402	4.03319	3.52099	4.01004	3.39466	3.86993	3.80218	3.80989	3.63856	3.74516	3.92997	3.61688	3.89026	3.81819	3.86728	3.5535	3.85983	3.89647	3.77755	3.84271	3.50082	3.88318	3.85352	4.11879	3.59686	3.76493	3.4308	3.75416	3.83673	3.5724	3.76357	3.93698	3.47852	3.60925	4.00173	3.65676	3.83544	3.94402	3.85625	3.71495	3.59124	3.74722	3.83805	3.73466	3.48905	3.78307	3.62273	3.6527	4.27755	3.95178	3.88803	3.4562	3.9079	3.66928	3.74377	3.74684	3.58119	4.03017	3.88561	3.49476	3.49953	4.08277	3.82686	3.81455	3.80686	3.81175	3.6772	3.63469	3.9532	3.7413	3.59	4.04222	3.66378	3.81463	3.57623	3.91115	3.67282	3.79955	3.66394	3.67976	3.76072	3.96456	3.80139	3.69327	3.74841	3.48837
"1552425_a_at"	5.03858	5.40018	4.98435	5.00708	5.08681	5.25446	5.21249	5.21112	5.39557	5.26968	5.30666	5.41608	5.01573	5.30148	5.17872	5.53456	5.40112	5.20903	5.11149	5.17582	5.30743	5.28554	4.92596	5.61631	5.48172	5.10387	5.18856	5.08851	5.23791	4.80754	5.25913	5.25746	5.49531	5.15375	5.48365	5.21303	5.34714	5.33707	5.28546	5.54874	5.28399	5.33467	5.2433	5.34537	5.30852	5.02073	5.04762	5.19644	5.33397	4.92724	5.46542	4.647	5.41526	5.27563	5.2049	5.41485	5.31621	5.25194	5.42644	5.37823	5.24212	5.18018	4.87884	5.04628	5.09983	5.0104	5.3058	4.88268	5.16083	5.96029	5.7072	5.41638	5.17312	5.12245	5.28518	5.0407	5.59117	5.42776	5.0272	5.14388	5.66702	5.04944	5.28275	5.64997	5.36891	5.4949	5.30849	5.25982	5.42728	5.1542	5.253	5.32345	5.50215	4.80436	5.5291	5.39231	5.31726	5.20569	5.17554	5.74791	5.29576	5.5185	5.60235	5.2047	5.49051	5.37261	4.99905
"1552426_a_at"	9.98619	10.2436	9.42728	9.59358	9.58691	10.5916	9.35503	9.52809	9.42742	10.324	10.4247	9.49865	11.0726	10.2667	9.78052	8.78894	9.95063	10.0428	8.83967	9.73205	9.4598	10.6316	8.77985	10.8994	9.46155	9.97729	9.81987	9.72129	8.88213	9.59927	10.1307	9.2224	9.21989	8.98668	10.0442	10.0981	9.78345	10.0802	9.77132	9.53995	9.58089	9.49138	9.77499	10.1279	10.2011	10.0309	9.30478	10.0079	9.78353	9.79626	9.92251	9.61481	9.78208	9.36649	9.11575	9.7413	9.26507	10.3757	9.76614	9.75632	9.63268	10.2058	9.72775	9.52047	9.76826	9.61054	9.95046	9.87221	9.81791	9.07116	9.6403	9.58702	9.96681	9.53177	9.49106	10.0632	9.81486	9.88276	9.87033	9.66949	9.67869	9.34932	9.52503	9.97281	9.76898	9.86746	10.2119	9.79843	9.90887	9.62084	10.0115	9.56135	9.22129	9.62974	9.75978	9.72332	9.82411	9.65975	9.79939	9.66255	9.45705	9.52608	9.88382	9.88244	9.85115	9.74753	10.2386
"1552427_at"	3.37952	3.62903	4.46866	4.89281	3.89299	3.74796	3.53981	4.61125	3.20161	3.48695	3.50963	3.34928	4.27142	3.82806	3.31354	3.9719	4.09696	3.80728	3.68663	3.38417	4.05522	3.73584	4.22462	3.52329	3.94412	3.64198	3.52644	3.44815	3.5361	3.96835	3.2615	4.48597	5.33376	3.31077	3.48218	4.09794	3.82313	3.52602	3.6283	3.42856	3.89177	4.27932	3.44697	3.98843	3.94042	3.32415	3.97652	3.90177	3.47964	4.20791	4.99229	4.65675	3.38343	3.31476	3.98263	3.69166	3.51347	3.79783	3.90732	4.36399	4.36585	3.37204	3.8142	4.32031	4.05929	3.75829	3.8985	3.5484	4.2775	3.51461	3.69537	3.08158	3.5516	4.08025	3.63753	3.4139	3.52684	3.60623	3.55225	3.66906	3.47539	3.08678	3.54953	3.83162	3.80652	3.22357	3.99586	3.46031	3.59656	3.10556	3.34669	3.13407	3.32422	3.49058	3.6926	3.80363	3.41158	3.27475	3.24265	3.46091	3.43638	3.21359	3.36176	3.53653	3.17144	3.53068	3.63184
"1552430_at"	3.01831	2.98601	2.75992	2.94116	3.07943	3.15109	2.94827	3.05725	3.11487	2.93194	3.12754	2.86019	3.46042	3.28659	3.10254	3.14771	3.28698	2.94314	2.86287	2.97914	2.77406	3.02183	3.20993	3.02899	3.12657	3.2548	3.16303	2.94111	2.79782	2.77446	3.05155	3.11285	3.00122	3.21128	2.82208	2.95101	2.76395	2.89999	3.08179	3.11554	2.9939	2.97364	3.18216	3.14824	2.8633	3.11803	3.04559	3.10264	3.36137	3.01011	2.97064	3.50876	2.85313	3.0324	2.88589	2.97064	2.99071	3.07815	2.96923	3.02811	2.8454	3.02522	2.89654	3.22563	3.17706	2.86562	3.18033	2.83004	3.06415	3.10257	3.43382	2.99406	3.15161	2.97366	2.93312	2.89137	2.9445	3.10794	2.83269	2.95913	3.35225	2.97693	3.08172	3.02084	3.20641	3.01474	3.10067	3.07258	3.13415	2.94737	3.08051	3.17576	2.86204	2.9175	3.07919	3.26742	3.3128	3.01502	2.88793	3.13328	3.39247	3.16433	3.02478	3.04709	2.72001	2.99028	3.25036
"1552432_at"	7.73287	7.7556	7.68608	7.33595	7.50733	7.56872	7.56915	7.37061	7.69829	7.55923	7.56764	7.70878	7.35889	7.40145	7.8223	7.78532	7.74702	7.65089	7.57676	7.55505	7.55845	7.72468	7.40468	7.9664	7.39404	7.67074	7.54778	7.69651	7.39257	7.63807	7.54534	7.49015	7.33977	7.95222	7.68109	7.92024	7.80296	7.55289	7.58534	7.77119	7.62081	7.45565	7.66629	7.53425	7.48806	7.42142	7.3887	7.33111	7.36813	7.31253	7.21781	7.32739	7.24797	7.56567	7.64554	7.49531	7.40783	7.81004	7.36802	7.41311	7.31852	7.49355	7.59734	7.32776	7.51817	7.20021	7.30282	7.37655	7.58636	7.45677	7.49906	7.72403	7.60801	7.46668	7.36054	7.70996	7.55416	7.52408	7.73199	7.61137	7.50999	7.54381	7.45683	7.59218	7.61867	7.68922	7.66141	7.63507	7.62808	7.47866	7.66703	7.6544	7.65966	7.68557	7.81604	7.36739	7.76667	7.71498	7.90636	7.79754	7.59415	7.7741	7.75114	7.93211	7.96989	7.77343	7.73581
"1552436_a_at"	5.85125	5.7047	5.87512	5.83057	5.99982	5.89824	5.52999	5.49934	5.77893	6.37774	6.71785	5.5516	5.98535	5.58939	5.89129	5.96338	5.882	5.4316	5.8605	5.87532	6.33844	5.87261	5.83424	5.87415	5.67686	5.77935	5.85747	6.05535	5.97126	5.96442	5.72468	5.67286	5.91659	7.08881	5.7109	5.80429	5.4961	5.68189	6.33592	6.04434	5.61135	5.81579	5.96024	5.64944	5.72294	5.79204	5.91647	5.63506	5.52454	6.46322	5.52922	6.00926	5.59708	5.45344	5.65655	5.94381	5.72691	6.07408	6.05699	5.78239	5.2911	6.36955	5.9325	5.88743	5.51346	5.63082	5.75873	5.75394	5.65114	6.05167	6.13365	6.04875	5.84864	5.83787	5.74675	6.17965	5.75242	6.29994	6.37665	5.98022	5.70257	5.9769	5.94428	6.18751	5.97055	5.77963	6.24914	5.77305	6.02049	6.35969	6.14603	5.96829	6.07102	5.66957	6.20758	6.02056	6.24668	6.01964	5.8821	5.85687	5.9664	6.15691	6.38431	6.23518	5.95657	5.81164	6.34407
"1552438_a_at"	3.44078	3.51243	3.36278	3.33834	3.28784	3.26497	3.52088	3.53898	3.83966	3.67543	3.81805	3.35389	3.28042	3.83629	3.8064	3.61265	3.38201	3.453	3.68392	3.4522	3.5017	3.76288	3.34517	3.42938	3.72996	3.437	3.70624	3.51162	3.53787	3.35452	3.50064	3.50772	3.72195	3.48034	3.54766	3.46321	3.5287	3.58936	3.62767	3.65046	3.47035	3.53321	3.46104	3.4877	3.5468	3.4041	3.71336	3.19108	3.48116	3.54512	3.47334	3.37181	3.3495	3.61837	3.34992	3.41831	3.39742	3.39883	3.41916	3.60936	3.20471	3.33356	3.39977	3.4446	3.5636	3.00915	3.36729	3.32218	3.71372	3.67926	3.64633	3.52705	3.35253	3.34364	3.3764	3.55665	3.36376	3.39085	3.43449	3.48085	3.46002	3.57077	3.63256	3.66647	3.37273	3.42946	3.36429	3.68652	3.47824	3.43343	3.42255	3.58863	3.93426	3.71876	3.66805	3.53611	3.48633	3.49736	3.7945	3.9653	3.51907	3.93151	3.78343	3.32779	3.75595	3.34655	3.52529
"1552439_s_at"	3.13312	3.05088	3.15328	3.02624	2.964	3.1932	3.02976	3.25006	2.98154	3.14186	3.16967	3.20583	3.12181	3.15948	3.1116	2.98245	3.03456	3.17154	3.12777	3.11364	2.98065	3.00681	4.29883	2.82076	3.25888	3.13685	3.04551	2.884	3.06355	3.106	3.25522	3.07684	3.07028	3.27542	2.98718	3.03153	3.0558	3.10789	3.14073	3.20087	3.19731	3.00605	2.96498	3.17823	3.18381	3.14236	2.93118	3.0292	3.03553	3.2353	2.99248	3.1141	3.10945	3.18331	2.89726	2.97219	3.38945	2.9531	3.12952	3.2123	3.03216	2.93555	2.98925	3.09888	3.02907	2.93245	3.1638	3.0217	3.12238	3.06973	3.20673	3.29679	3.0391	3.05588	3.19144	3.00897	3.16466	3.16047	3.3546	3.11387	3.02824	2.81831	2.9449	3.26668	3.19656	3.22155	3.14267	3.16443	3.03184	3.1925	3.20797	2.9775	3.1903	2.8781	3.14041	3.42598	2.91529	3.10594	3.19916	3.52409	3.22218	3.09888	3.25952	3.05531	3.3744	3.31609	3.07883
"1552440_at"	5.09079	5.02401	4.68122	4.67836	4.77387	5.34733	5.01664	4.72907	4.9135	4.63855	5.76302	4.92123	4.68484	4.55735	5.89063	5.68375	4.85933	6.55659	4.7909	4.77659	4.76166	4.9001	5.36724	4.89681	4.33446	6.052	5.34313	4.10259	6.08753	4.50341	4.89481	5.04245	5.42459	4.79971	4.75255	4.9597	4.7548	5.03816	4.8512	5.30424	4.76291	5.0329	4.94501	4.95016	4.8154	5.19943	4.66178	5.99239	6.07281	5.00084	4.97251	5.04651	4.75288	5.04614	5.41673	4.77669	4.99598	4.85997	4.79436	4.52363	4.51609	4.99406	4.45298	4.9568	4.93059	4.82799	4.74618	4.58021	4.77416	6.30447	7.00213	6.30705	5.74824	4.523	6.14528	6.50777	6.40789	5.66019	5.96101	5.96495	6.28819	6.28296	6.39265	6.60876	5.97422	6.43438	5.33414	5.8888	6.61844	6.37538	5.78542	6.03926	6.01866	5.94899	6.75582	6.30349	6.07379	6.43701	6.79934	6.49344	6.98348	6.16546	6.68172	6.37348	6.17233	5.9538	5.83254
"1552445_a_at"	4.42638	4.37333	4.28576	4.28673	4.28569	4.22321	4.27241	4.34819	4.2826	4.44256	4.59909	4.48662	4.35149	4.52775	4.21199	4.48067	4.14999	4.40598	4.33977	4.11474	4.37868	4.21038	4.85999	4.19811	4.19217	4.22536	4.52489	4.3703	4.38802	4.41639	4.53409	4.23906	4.36949	4.41958	4.28429	4.20232	4.25244	4.23201	4.33242	4.52108	4.39898	4.25192	4.30047	4.21269	4.3367	4.37117	4.48029	4.33725	4.28752	4.22241	4.16414	5.39535	4.15365	4.21496	4.41245	4.39362	4.34047	4.39562	4.26969	4.31769	4.1851	4.29413	4.2754	4.36446	4.28168	4.228	4.22889	4.40779	4.1979	4.59802	4.65957	4.35309	4.22875	4.24388	4.3958	4.36616	4.52662	4.55799	4.33751	4.35186	4.31067	4.43459	4.25059	4.15927	4.52441	4.41735	4.33985	4.36202	4.57228	4.39212	4.28	4.32784	4.38042	4.23558	4.50376	4.37712	4.43828	4.52734	4.42825	4.52018	4.48753	4.75764	4.33208	4.41822	4.38389	4.17989	4.4619
"1552448_a_at"	4.27522	4.3676	4.06947	4.27764	4.04899	4.25616	4.05726	4.23958	4.19232	4.35662	4.28649	4.21037	4.2353	3.92825	4.16775	4.23755	4.22435	4.11843	4.21241	4.25279	4.25527	4.37324	4.54675	4.29955	4.37115	4.29856	4.3265	4.10812	4.13102	4.26649	4.18288	4.08234	4.41485	4.0951	4.04598	4.37495	3.96196	4.43719	4.22837	4.33009	4.01564	4.35981	4.31588	4.20604	4.17643	3.96515	4.18828	4.30193	4.17663	4.28927	4.14104	4.17004	4.00609	4.45887	4.08073	4.05754	4.09883	4.34277	3.90244	4.43639	3.96333	4.30966	4.26547	3.90353	4.06789	4.07856	3.82984	4.09958	4.35868	4.01577	4.10805	4.16769	4.27914	3.95871	4.25596	4.26535	4.33562	4.45605	4.33573	4.07764	4.08538	3.94305	4.16546	4.28293	4.0664	4.29609	4.23335	3.94415	4.29481	4.10254	4.11001	4.16652	4.38945	3.9951	4.62948	4.18607	4.08874	4.33756	4.31031	4.54717	4.02185	4.18174	4.92597	4.40161	4.35725	4.48413	4.1111
"1552449_a_at"	3.81183	3.77912	3.67099	3.79552	3.5562	3.79034	3.80955	3.7013	3.79745	3.92307	3.9144	3.94258	3.56841	3.8383	4.05174	3.72593	3.99608	3.8011	3.91324	3.95781	3.74929	3.9204	3.76589	3.83289	3.72539	3.84166	3.76561	3.68501	3.52757	4.12338	3.86417	3.87325	3.80802	3.82967	3.80108	3.74684	3.73029	3.82849	3.9114	3.9749	3.77145	3.71291	4.02052	3.73208	3.71039	3.67207	3.80568	3.69026	3.83359	3.84614	3.72147	3.8875	3.64398	3.80357	3.8086	3.94478	3.75482	3.79809	3.5249	3.49852	3.78557	3.83252	3.88291	3.78945	3.45815	3.63734	3.73078	3.72608	3.8203	3.69483	3.62552	3.87575	3.58825	3.60671	3.72656	3.47458	3.8149	3.75875	3.8747	3.81385	3.93504	3.53827	3.78301	4.02044	3.85517	3.8464	3.58292	3.76371	3.77063	3.80976	3.70899	3.67571	3.91656	3.74658	3.71738	3.79234	3.95825	3.90482	3.87433	3.98282	3.67865	3.99305	4.01919	3.92051	3.79015	3.86089	3.85565
"1552450_a_at"	6.31584	6.06951	6.02752	6.09997	5.77835	6.08571	5.87032	6.1524	6.21895	5.9876	6.17439	6.22483	5.86176	6.16187	6.09746	6.02082	6.53548	5.81926	6.14068	6.22448	6.06272	6.30914	6.32948	6.10166	6.25328	6.04449	6.19913	6.18226	6.11786	5.99885	5.91699	5.95917	6.23116	6.15992	6.15391	6.16992	5.83877	6.54451	6.13335	6.10149	6.248	6.18321	6.13617	6.0685	6.09361	6.09535	5.96857	5.77606	5.95202	6.02612	6.08163	5.86913	5.96704	6.06877	5.9105	6.14726	6.26907	6.17701	5.94962	6.16638	6.04831	5.81919	5.91728	6.03557	5.76598	5.73219	6.00647	5.90168	6.10998	6.12725	6.42064	6.2924	5.9211	6.09761	6.03774	6.2564	5.81847	6.24395	6.25653	5.88139	6.20487	6.08201	6.04874	6.22254	6.25466	5.93141	5.95946	6.12069	6.24541	6.13627	6.14967	6.13764	6.44534	6.05325	6.14458	5.97382	5.84262	6.38357	6.22849	6.43168	6.48789	6.3573	6.42059	6.39659	6.30533	6.3058	6.1409
"1552452_at"	4.20558	4.23989	3.99517	3.98376	4.1156	4.21473	3.98597	3.84989	4.06047	4.22684	4.31761	4.21571	3.96014	4.42245	4.51503	4.0696	4.10503	4.28195	4.24706	3.88513	4.01567	3.95255	3.9605	4.39489	4.09624	4.19374	4.04634	4.0307	4.32536	4.24962	4.05842	3.95217	4.11684	4.28026	4.18937	4.25882	4.05905	4.10653	4.02814	4.35224	4.04454	3.93639	4.27238	4.36516	4.12657	3.8574	4.00211	4.04247	4.10037	4.25131	3.94123	3.94006	3.80154	4.09411	4.06791	3.98601	4.06981	4.05568	3.97319	3.98918	3.75394	3.91589	4.13674	4.08517	3.83603	4.03046	3.97091	4.05074	3.73182	4.51343	4.18987	4.27047	3.86989	3.77284	3.77038	4.27872	4.31874	4.19501	4.23069	4.23954	4.14087	4.28688	4.19876	4.17626	4.35969	4.0822	4.0503	4.06944	4.10456	4.17643	4.2251	4.10373	4.29628	4.28519	4.18151	4.31401	4.71488	4.43984	4.06525	4.34237	4.15577	4.29832	4.3068	4.26773	4.39423	4.26225	4.12954
"1552453_a_at"	3.76358	3.92659	3.90943	4.02611	3.99736	3.73488	3.74565	3.97123	3.81604	4.09882	4.09461	4.07012	4.37403	3.99724	4.03436	3.80837	3.78883	4.19494	3.98117	4.017	4.38462	4.07565	3.53774	3.85478	3.88118	3.6489	3.93389	3.96865	3.86338	4.17398	4.4513	3.58792	3.95383	3.77928	4.13295	4.20825	3.69668	3.98169	3.8985	4.13265	3.84957	4.04036	3.97133	4.11561	3.8673	3.9926	3.76629	3.70837	3.99004	3.99426	3.96082	3.75233	3.80677	3.94893	3.55958	4.20116	3.73523	3.90065	3.73718	3.8553	3.89712	4.06503	3.8155	3.81191	4.09495	3.78554	4.16034	3.97841	3.82104	3.56027	3.92582	3.87359	3.67686	4.00716	3.88032	3.75932	3.79727	3.83642	3.99502	4.03055	3.74973	3.89401	3.8724	3.99973	3.86087	4.05675	3.86636	3.74218	4.10332	4.04829	3.94879	3.73328	3.89255	3.77409	3.74137	4.19713	3.36078	4.00977	4.21994	4.0461	4.24262	3.80845	4.05531	3.95841	3.7246	4.22928	4.04273
"1552455_at"	3.55303	3.57897	4.33246	3.55443	3.49028	3.52576	3.5717	3.69146	3.91772	3.7837	3.42109	3.95478	3.7815	3.46879	3.4404	3.43821	3.66178	3.6493	3.74965	3.53993	3.46788	3.64665	4.79342	3.47367	3.86912	3.67487	3.94009	3.70312	3.56999	3.5476	3.7355	3.60416	3.62033	4.11301	3.35895	3.40164	3.51081	3.41082	3.5167	3.82347	3.73145	3.62196	3.52794	3.55046	3.66652	3.3557	3.39283	3.53042	3.43331	3.48759	3.22902	5.42628	3.32936	3.34912	3.44871	3.77379	3.692	3.47257	3.6085	3.35095	3.51632	3.6532	3.49642	3.37386	3.8906	3.54592	3.78026	3.35613	3.39794	3.98725	3.99794	3.71453	3.58155	3.50831	3.66152	3.55707	3.79119	3.70361	3.50123	3.30393	3.52038	3.59905	3.21216	3.37299	3.6587	3.66426	3.5544	3.45966	3.51084	3.67961	3.64182	3.63125	3.5638	3.71125	3.54372	3.56952	3.58992	3.63871	3.673	3.88375	3.86062	3.73511	3.72254	3.31243	3.65638	3.53974	3.86841
"1552456_a_at"	4.90006	5.04382	4.7219	4.82944	4.96957	4.64194	4.65819	5.48733	4.80333	5.15266	4.82968	4.72477	4.8324	4.79243	5.25594	4.62703	5.14438	4.54952	5.27104	5.0436	4.82062	5.33241	5.18644	4.82203	4.93317	4.74589	4.69694	4.84837	5.07528	4.92913	4.6228	4.83605	5.07298	5.25246	5.17935	5.03992	4.38992	4.96009	4.94422	5.06095	4.88448	4.88896	4.76861	4.88896	4.81251	4.74519	4.71337	5.11913	4.67627	4.73287	4.51433	4.91101	4.80778	5.08429	4.27562	4.70518	4.86476	5.04935	4.83729	5.06685	4.47938	5.05982	4.62732	4.96735	4.1763	4.49767	4.95391	4.59964	5.17709	4.84858	5.22553	5.37285	4.97322	4.42632	4.96759	5.40557	4.71843	4.86531	5.05264	5.00192	4.89343	4.76675	4.91199	5.15237	5.14723	5.08357	4.99462	4.74373	5.25309	4.67948	5.36226	5.02026	5.38691	4.92011	5.10779	5.1545	5.00738	5.22203	4.77926	5.2134	5.37677	5.29483	5.35297	5.29107	5.20146	5.1338	4.97669
"1552457_a_at"	3.74354	3.8501	4.10062	3.86413	3.75537	3.85154	3.57936	3.88277	3.90494	3.84585	4.07492	3.78102	3.70648	3.92494	3.72701	3.94574	3.97177	3.81207	3.55067	3.75632	4.03415	3.67262	3.74525	3.76338	3.9571	3.74146	4.12794	3.88555	3.8687	3.64781	3.91027	3.77093	3.71725	4.29456	3.80564	3.8759	3.91297	3.90079	3.75704	3.7616	3.75854	3.59497	3.75342	3.93611	3.75704	3.97651	3.78151	4.02693	3.70646	3.89839	3.53681	3.82158	3.63601	3.81526	3.90641	3.53766	3.83128	3.54526	3.99755	3.61329	3.64088	3.89527	3.75892	4.0051	5.13557	3.58895	3.94438	3.87226	3.57246	3.94819	4.06029	3.68263	3.6638	3.57492	3.80172	3.65329	4.0321	3.42186	3.83004	3.78292	3.87437	3.73694	3.67656	3.64497	3.66882	3.61486	3.95319	3.55606	3.76276	3.93909	3.71085	3.74612	3.84757	4.15761	3.60045	4.04236	4.1076	3.89356	3.5095	3.84286	3.59829	3.4266	3.5513	3.23266	3.40158	3.88771	3.6992
"1552458_at"	3.25166	3.26714	3.51744	3.41086	3.39707	3.36769	3.19985	3.47111	3.59745	3.28135	3.46327	3.21738	3.38234	3.1543	3.50817	3.70626	3.52997	3.07013	3.43005	3.32323	3.3639	3.48344	3.40651	3.42105	3.50911	3.14306	3.73557	3.34913	3.746	3.3719	3.33166	3.51687	3.46544	3.35681	3.32082	3.20005	3.36792	3.66265	3.35064	3.43223	3.37048	3.39036	3.27935	3.51463	3.67194	3.34259	3.1378	3.28907	3.54279	3.44526	3.36927	3.2666	3.33505	3.42931	3.11166	3.51566	3.43879	3.55844	3.39764	3.26501	3.40333	3.22293	3.29195	3.39202	3.01389	3.37728	3.39164	3.31277	3.2554	3.92693	3.77344	3.37577	3.29151	3.38499	3.77092	3.46628	3.24395	3.54905	3.5766	3.3111	3.84388	3.32191	3.37832	3.41091	3.62975	3.28293	3.17678	3.4424	3.49752	3.61609	3.46591	3.51393	3.89527	3.15955	3.54482	3.43027	3.45384	3.46099	3.56258	3.56156	3.7928	3.57889	3.84608	3.30669	3.62355	3.526	3.13453
"1552459_a_at"	5.46932	5.24199	5.20013	5.43894	5.19212	5.63713	5.31055	5.44835	5.37958	5.42849	5.55208	5.40718	5.23893	5.69411	5.5421	5.62601	5.51064	5.4362	5.26215	5.41843	5.74028	5.41483	5.2218	5.59909	5.79865	5.33296	5.46541	5.42554	5.63564	5.32786	5.352	5.34696	5.59677	5.39337	5.38476	5.41677	5.09698	5.80012	5.3654	5.72188	5.47369	5.40127	5.58437	5.57542	5.45685	5.52034	5.34078	4.98803	5.32461	5.46934	5.35959	5.49815	5.376	5.50847	5.16437	5.54967	5.4409	5.29632	5.32899	5.51921	5.1837	5.56946	5.13308	5.43926	4.86301	5.42533	5.35905	5.37499	5.63647	5.4198	5.81169	5.7781	5.16448	5.0819	5.42865	5.56162	5.67051	5.28023	5.5676	5.31346	5.41959	5.48383	5.54957	5.42871	5.57266	5.20136	5.54376	5.29768	5.58337	5.66188	5.51893	5.46043	5.68981	5.23468	5.92661	5.35865	5.58614	5.87766	5.63723	5.36014	5.48238	5.82155	5.77165	5.40939	5.65318	5.40972	5.45099
"1552461_at"	3.38836	3.53691	3.46958	3.34048	3.19989	3.28571	3.39874	3.41236	3.4963	3.39674	3.42922	3.65321	3.31814	3.49489	3.37178	3.56225	3.4007	3.63575	3.5216	3.50875	3.32102	3.38244	3.29689	3.65918	3.39115	3.3386	3.73133	3.5717	3.37614	3.27011	3.34599	3.42735	3.52276	3.6484	3.22008	3.49816	3.40149	3.39544	3.7102	3.6602	3.32373	3.46023	3.31445	3.23787	3.28644	3.40215	3.22611	3.33086	3.32944	3.29366	3.21564	3.41254	3.33281	3.6742	3.18874	3.34795	3.31484	3.30803	3.61553	3.26689	3.18437	3.34109	3.32286	3.50846	3.28486	3.23041	3.32683	3.37173	3.15491	3.54149	3.43936	3.53215	3.22015	3.34272	3.24359	3.25805	3.39194	3.1914	3.3393	3.6675	3.3005	3.46063	3.07127	3.3816	3.36614	3.3751	3.2913	3.19431	3.45167	3.25852	3.38119	3.31249	3.54071	3.42037	3.44247	3.53591	3.35632	3.26246	3.60793	3.62226	3.36965	3.42996	3.64499	3.44095	3.29301	3.82014	3.09344
"1552463_at"	3.44215	3.59261	3.50186	3.54901	3.31452	3.33426	3.39801	3.53357	3.58798	3.84731	3.5219	3.84478	3.45753	3.30607	3.87322	3.44806	3.77761	3.28871	3.70301	3.58608	3.49837	3.74978	3.72806	3.42443	3.63481	3.57379	3.49321	3.4297	3.57966	3.62349	3.43866	3.4317	3.73136	3.49064	3.70437	3.70374	3.39774	3.71459	3.46937	3.68903	3.71767	3.54842	3.58493	3.44263	3.45067	3.58732	3.26901	3.3546	3.36441	3.54983	3.4005	3.45053	3.44556	3.39365	3.23165	3.60687	3.44822	3.3658	3.35794	3.26658	3.59548	3.51665	3.36089	3.29818	3.47235	3.22881	3.74815	3.40847	3.49362	3.36114	3.4134	3.66062	3.54399	3.4333	3.5558	3.61463	3.54263	3.38591	3.56357	3.34862	3.50049	3.6573	3.53456	3.53133	3.38671	3.85288	3.61359	3.42594	3.51729	3.74044	3.58648	3.38885	3.871	3.64855	3.5129	3.74889	3.36204	3.56822	3.78714	4.19291	3.54417	3.44239	3.64665	3.73135	3.87375	3.84441	3.62367
"1552466_x_at"	3.10283	2.94188	3.04242	3.07839	2.91439	3.023	2.95348	3.04042	2.97892	3.00777	3.07532	3.04822	2.99837	2.97199	2.97263	3.19037	3.01442	2.91944	3.06964	3.02498	3.0942	3.18496	2.96503	3.13309	3.02493	2.91515	3.14642	2.96824	3.16784	2.85639	2.77881	2.9866	3.01468	3.07964	3.07359	3.1381	3.25019	3.0235	3.14305	3.01735	3.07584	2.95433	2.93792	2.87343	3.23757	3.00694	2.97394	2.89138	2.99265	2.84802	2.83459	2.98388	2.94479	2.98517	2.91167	2.97112	3.0466	3.19982	2.83823	2.91498	3.22212	3.08559	2.91558	3.0459	2.88181	3.02188	2.95167	3.04947	3.07433	2.97904	3.06723	3.1528	2.95745	2.82614	2.92143	2.95703	3.10987	2.96731	3.06709	2.97829	2.91923	2.86265	2.88497	3.19615	2.93088	2.92089	3.03011	2.96033	2.91627	3.13506	3.00495	3.08006	2.94836	2.7555	2.97623	3.06757	2.98084	3.22345	3.05695	2.79369	2.99656	3.14343	2.97478	3.07988	2.92306	2.77623	3.14614
"1552467_at"	6.84427	7.04699	6.71215	6.71372	6.83185	6.9523	6.91431	6.92683	6.98524	6.88808	6.98908	7.15148	6.86988	7.18938	7.2366	7.1556	7.01168	6.92226	6.78629	6.87203	7.04116	6.95857	7.30415	6.84474	7.11097	6.9248	7.31993	6.99856	6.87793	6.91539	6.91224	6.83442	6.71946	7.18991	7.1772	7.12672	6.89297	6.95255	7.03397	6.9457	6.98769	6.80318	6.899	7.12887	7.12016	6.92355	6.97145	6.73847	6.96828	6.81514	6.88101	6.69869	6.63858	6.92306	6.82929	7.12435	6.66311	6.81247	6.87535	6.8694	6.7537	6.91942	6.94522	6.91177	6.42373	6.82658	6.96722	6.88444	6.92655	7.00621	7.10989	7.06059	7.03064	6.72065	6.85791	6.70227	7.07581	6.96128	6.9901	6.88896	6.81432	6.89026	7.01306	6.94149	6.99436	7.07787	6.85282	6.80044	6.81824	7.24243	7.20061	6.88221	7.11786	7.07913	7.07434	7.06302	7.18739	6.7587	6.94879	7.21938	7.21664	7.12215	7.329	7.08393	7.09081	7.00348	6.99001
"1552468_a_at"	5.10533	5.38004	5.29117	4.80744	4.95623	5.21057	5.7474	5.00267	5.60619	5.2807	5.19104	5.52398	4.96109	5.20714	5.50026	5.29841	5.4484	5.04244	5.403	5.3729	5.51666	5.55993	5.1984	5.2405	5.49638	5.03902	5.65041	5.4221	5.43785	5.2367	5.54895	4.86883	5.48049	5.52312	5.37303	5.29217	5.40139	5.26087	5.66538	5.35354	5.30316	5.24983	5.32647	4.87586	5.28181	5.25953	5.17892	5.02691	5.38333	5.10964	5.05352	5.1325	4.85335	5.42962	4.82723	5.34092	5.13406	5.33302	5.26635	5.02489	5.11026	5.07893	5.33862	5.19627	5.26604	4.84146	4.99852	5.17768	5.34335	5.25397	5.3526	5.57831	5.06985	5.19828	5.17824	5.17343	5.11874	5.20714	5.21829	4.99015	5.28031	5.25315	4.99581	5.18391	5.09422	5.0484	4.98869	5.12398	5.33075	5.29752	5.14828	5.20817	5.65084	5.15864	5.20521	5.35436	5.42167	5.36713	5.21371	5.49363	5.22848	5.66294	5.18948	5.37011	5.51015	5.33722	5.16094
"1552470_a_at"	4.11035	3.99387	3.92785	4.77454	4.58018	4.21572	4.57743	4.06567	4.47973	4.63557	4.13485	4.12599	4.5456	3.93296	4.15135	4.57869	3.78974	4.07642	4.93822	3.94005	4.25977	4.40203	3.71838	4.58488	4.31064	4.33208	4.28991	5.05876	3.9327	4.56553	4.94516	4.88326	4.16711	3.93839	4.08297	3.7325	4.74557	4.74217	4.38041	4.24341	4.1386	4.90629	4.58787	5.15041	4.47214	4.38386	3.60397	4.26714	4.05472	4.94283	4.35411	4.61998	4.28526	4.56342	4.38324	4.06995	3.96458	4.56004	3.94875	3.97253	4.96253	5.06753	5.11611	4.75193	4.11464	4.23956	4.31666	4.02514	4.96267	4.17181	4.49351	4.12313	4.6657	4.47613	4.30592	3.96796	4.2098	4.02394	3.92749	4.12402	4.02285	4.45814	4.48668	4.40339	4.48224	3.75784	3.95917	4.00974	3.98314	4.34581	4.08601	3.7495	3.97641	3.76855	4.40188	4.77758	3.84529	3.95141	4.03098	3.64182	4.03401	4.37754	4.02443	4.13769	4.09431	4.17626	4.06174
"1552472_a_at"	5.80315	4.97206	6.06784	6.74752	5.87699	5.60491	5.37349	5.96147	5.60361	5.37766	5.80851	5.65343	5.61295	6.02656	5.70491	5.57676	5.71277	5.87064	5.32347	5.81671	6.20068	6.07854	5.76673	5.64097	5.05538	5.66141	5.34498	5.96736	5.94462	5.99055	6.94289	6.64567	5.57154	6.71927	5.27509	6.20991	6.17919	5.32001	6.16809	4.96163	6.32642	6.32291	5.49219	5.97438	6.2461	5.93602	5.4866	5.13406	5.57194	5.55314	5.56639	5.86774	6.34737	5.50618	6.19067	5.51736	5.58799	5.86853	6.08739	5.81881	6.77033	5.15566	5.7661	6.5078	6.7661	5.76322	5.5693	6.00866	5.5717	5.59115	5.55488	5.47193	5.67121	5.96993	5.55671	5.38619	5.59487	5.34521	5.44739	5.59382	5.38935	5.14519	5.15268	5.53254	5.56656	5.83096	5.52562	5.31654	5.71537	5.28904	5.0717	5.08738	5.20841	6.03492	5.50854	5.20862	5.50821	5.2152	5.4161	4.87408	5.59802	5.05823	4.84608	5.32048	5.13673	5.37946	5.76174
"1552473_at"	9.35058	8.33735	8.19649	7.88503	9.51861	8.8523	8.40696	9.08569	8.85846	8.45303	9.48384	8.92106	8.73008	8.47606	9.15209	9.4414	8.13983	8.57687	8.04786	9.60017	8.82841	9.1735	8.03502	9.10294	9.27403	8.81386	8.56281	8.80503	9.29887	8.63596	8.98891	9.68613	8.61677	8.66997	8.80753	8.73592	8.86312	9.88439	8.98463	9.36852	7.86143	9.04307	8.75448	9.67138	9.1799	8.57321	9.11396	8.89439	8.96472	7.84202	8.99841	8.55349	9.43859	8.88328	9.32766	8.44815	9.11652	9.21667	8.25244	8.58566	8.53759	9.51236	9.25458	9.07556	8.24199	9.12517	8.99343	9.24158	9.03868	8.96431	9.94346	9.01573	9.51175	8.09449	9.38237	9.68762	9.07415	9.94066	9.81807	9.60942	9.32072	9.27641	9.32349	9.34321	9.38602	9.31232	9.21269	9.27294	9.08719	9.48347	9.08284	8.7094	9.26149	9.23895	9.34046	9.14171	9.6088	9.15014	9.34369	9.31439	9.27777	9.27521	9.10324	9.34452	9.51082	8.93094	9.03597
"1552474_a_at"	10.243	8.98226	7.98405	7.19759	10.4913	10.781	9.85098	10.3017	9.91709	8.77412	10.2956	10.879	9.28765	9.58642	10.833	11.0471	9.0876	9.96932	9.15586	10.1888	9.4855	11.0554	8.34343	10.7028	10.7423	10.0782	9.60881	10.0339	10.2512	9.61776	10.298	10.7785	9.98366	7.76265	9.11175	9.83987	9.41564	11.3864	10.4283	10.8699	9.82677	9.74499	9.76315	10.342	10.4338	10.2761	9.69435	10.2431	10.5372	8.46986	10.8091	11.1777	11.0239	10.0728	11.0129	9.46329	10.6753	9.97502	8.89824	9.73204	9.10811	10.964	10.6107	10.1226	8.47316	10.539	10.2476	10.155	10.3706	10.088	10.6512	9.86594	10.9287	9.35922	10.4209	10.7255	10.6618	10.736	10.9694	10.7331	10.3484	10.728	10.151	10.4342	10.6398	10.2634	10.1204	10.3522	10.1794	10.3575	10.3974	10.0491	10.6073	10.4074	10.5928	10.0469	10.8229	10.1819	10.4622	10.2824	10.8724	10.581	10.331	10.9157	10.3375	9.98936	10.1353
"1552476_s_at"	6.04793	6.6824	6.20102	5.95278	6.06872	6.08067	6.05155	6.13623	6.075	6.38401	6.29684	6.38752	5.96669	6.46306	6.33764	6.02789	6.1968	5.63925	6.24865	6.14586	6.47337	6.25239	5.84034	6.25284	6.00786	6.20781	5.94576	6.19423	6.79055	6.03177	6.17237	5.68319	6.42981	6.39138	6.03666	6.34754	5.8464	6.38576	6.42254	6.22976	6.2183	5.92503	6.20102	5.82576	6.12842	5.76549	6.21677	6.30872	6.26489	6.12049	6.01285	5.77857	6.14626	6.112	5.78695	6.1467	5.95465	6.22274	6.04866	6.03934	5.60519	6.06988	6.02862	6.09159	6.03199	5.99029	6.15949	6.30435	6.10854	6.23502	6.48782	6.3139	6.21521	5.58997	6.30091	6.30083	6.24211	6.05525	6.16068	6.13869	6.35118	6.16116	5.92798	6.02592	6.25701	6.00241	5.94907	6.29426	6.39027	6.24573	5.98785	6.06156	6.63143	6.07233	6.41308	6.23899	6.03205	6.59178	6.82201	6.02089	6.48907	6.51464	6.21512	6.10189	6.29294	6.08433	6.09793
"1552477_a_at"	6.51988	5.49931	7.08597	6.28385	9.08117	7.37592	7.6308	8.17057	7.4873	6.16697	6.68538	4.21166	7.32648	8.04852	6.91731	8.12856	6.9607	7.57986	6.12596	7.31143	7.96905	7.76881	4.63152	6.59404	7.10217	6.44073	7.41487	7.70009	7.40802	4.81497	8.97757	6.83497	6.78908	4.32829	6.09875	7.72369	6.3695	7.43918	5.88627	7.41053	6.69294	8.72438	8.42555	8.65863	7.28279	7.90354	4.48945	5.71411	6.35644	7.95631	7.51093	8.13275	8.89505	7.4632	7.78382	6.90829	8.7506	7.75505	7.29275	7.32691	8.28596	6.9935	7.46695	7.68682	5.69929	7.68697	7.83191	5.79851	7.32144	7.01347	6.08661	6.16845	7.18328	4.83268	6.52997	6.38364	7.03578	6.73417	6.79901	7.1889	6.5911	6.7876	6.88121	6.75822	6.69515	6.90934	7.10816	6.73363	6.53295	6.47996	6.95773	6.98229	5.92734	6.44519	5.80982	5.14018	6.28273	6.39573	6.29734	6.12238	5.55096	6.21075	7.09793	5.68144	6.51706	7.02926	7.15924
"1552478_a_at"	3.81713	3.68729	3.93399	3.94659	4.40038	4.16183	4.08048	4.23447	4.06975	4.01156	4.27239	3.90838	3.7883	4.41869	3.90271	4.40222	4.11731	4.45787	3.56155	4.18721	3.76327	4.32673	3.81191	4.54193	4.20539	3.90756	4.51091	4.09894	4.11024	3.96448	4.90434	4.14456	3.89495	3.91575	3.87729	4.38193	3.76921	4.51283	3.95461	4.41125	3.86206	4.38355	4.24073	4.28616	4.34595	4.21013	4.03736	3.81125	3.91507	4.44801	3.98084	4.08922	4.63286	3.95403	4.4011	3.71285	5.23556	3.92289	3.71159	4.16179	4.44923	4.22151	4.29882	4.4702	3.5107	3.66368	4.72066	3.775	4.06956	4.50905	3.93682	4.08603	3.94228	3.79631	3.93628	4.06436	4.21396	3.88749	4.30859	4.25087	3.98385	3.83277	4.06126	3.95922	4.29286	4.04233	3.98117	3.87491	3.91091	4.19978	4.29263	3.7573	4.01087	3.83441	3.6578	4.06591	4.12395	4.17472	3.7786	4.03531	3.76023	4.14918	3.85803	3.84802	4.35213	4.10835	3.95863
"1552480_s_at"	3.32394	3.05866	3.1783	2.99705	3.10009	3.31226	3.28432	3.42614	3.43227	3.2601	3.28398	3.18288	2.57927	3.7068	3.42761	3.59107	3.05014	3.57935	2.96515	3.18582	3.27439	3.2653	3.07982	3.49107	3.17199	3.50659	3.31956	3.03904	3.26403	3.23914	3.40148	3.33206	3.33398	3.71045	3.00593	3.24518	3.26488	3.07329	3.29497	3.23927	3.15094	3.30323	3.38674	3.20887	3.24227	3.06936	3.45288	3.24922	3.8812	2.99124	3.2011	3.17532	3.064	3.16344	4.23425	2.98658	2.80561	3.23509	4.07586	3.02762	2.9211	2.77502	3.00967	1.83944	4.95649	4.02771	2.28876	3.11036	2.98804	3.36678	3.29118	3.505	3.05303	3.28481	3.38994	3.09865	3.61395	3.20828	3.04183	3.36743	3.23942	3.12934	3.52712	3.26694	3.12232	3.46309	3.64308	3.3831	3.14192	3.19702	3.16156	3.47643	2.86841	3.87951	3.28278	3.59086	3.2537	3.72664	3.44674	2.99336	3.73763	3.17161	2.68403	3.81381	3.59204	3.39186	3.58226
"1552481_s_at"	5.36044	5.07637	5.31488	5.3942	5.54932	5.25284	5.36965	4.65252	5.15398	5.82141	5.72932	5.59582	5.76896	5.37641	5.53481	5.42962	5.6952	5.11265	5.14329	5.31876	5.41224	5.37505	4.93711	5.50274	5.09289	5.30809	5.25109	5.44719	5.1368	5.57339	5.91907	4.96709	5.48114	5.00223	5.57416	5.71089	5.17802	4.87557	5.76618	5.31983	5.07877	5.24967	5.69632	5.24108	5.21684	5.59547	5.32769	4.9026	4.93395	5.18138	5.28129	5.44227	5.78946	5.74008	4.59377	5.56566	5.25175	5.21811	5.19186	5.3485	6.00497	5.39813	5.02832	5.29331	5.13035	4.96867	5.3284	5.12976	5.74264	5.25226	5.31401	5.49525	5.21877	5.28688	5.28147	5.21465	5.29969	4.88502	5.14658	5.33474	5.65359	5.46284	4.86124	5.19825	5.10402	5.40442	5.40364	5.42535	5.4642	5.16908	5.41493	5.19097	5.4118	5.20673	5.32179	5.34066	5.13783	5.37655	5.48762	5.21817	4.98248	5.66235	5.54066	5.09828	5.51758	5.21715	5.2652
"1552482_at"	6.79702	6.68442	5.51342	6.3279	6.15285	9.88705	7.21297	5.17398	6.25996	7.45131	7.55017	7.65421	7.98428	5.31508	8.3647	7.1436	5.26772	8.71008	6.48998	6.07503	6.68173	5.25127	4.81494	9.26686	5.30487	6.58663	6.71379	8.40481	7.77452	8.05509	6.3506	7.16165	6.73027	6.42472	8.72845	5.62339	6.796	5.89631	6.92187	7.53053	8.97123	5.6209	7.4179	7.45144	6.16826	7.19561	7.74055	6.76954	7.59922	6.89366	6.84197	7.44624	7.19198	7.85927	7.39632	7.52642	6.61951	7.56398	6.15546	6.20709	8.50831	7.28075	7.53853	7.20195	6.97132	7.53833	7.226	6.9042	5.97246	9.10448	8.51164	6.30234	6.3781	5.95112	8.31324	8.85345	8.4023	9.30418	8.92324	8.25024	8.99308	7.10957	9.35973	8.37905	6.94403	8.31387	7.4092	8.13281	7.57244	8.55607	8.22554	8.34475	8.18076	6.87162	7.08214	9.13189	7.19806	8.60893	7.5906	8.04614	7.52543	8.33562	7.1435	7.71669	7.59404	7.89962	7.01034
"1552484_at"	6.98732	6.71207	6.51125	6.63998	6.55658	6.92241	6.72953	6.76191	6.88214	7.10656	6.9037	7.17706	6.73423	6.95843	7.10519	6.67721	6.6314	6.71684	6.83163	7.04301	7.10064	6.96212	6.99159	6.65692	7.40853	6.43637	7.34732	7.0799	6.91497	6.60039	6.77868	6.59119	6.92485	7.11161	7.19141	6.92679	6.42272	7.08611	7.05676	7.26443	6.80842	6.8002	6.95993	6.53472	7.13312	6.70168	6.65466	6.61321	6.78248	6.50574	6.58483	6.5065	6.97826	6.94192	6.39076	7.03908	6.74056	7.03402	6.97352	6.73735	6.6843	6.74813	6.38638	6.71041	6.44617	6.7296	6.49712	6.26845	7.07547	7.10803	7.05883	7.00015	6.70628	6.60329	6.79446	6.92044	6.6501	6.98149	6.80083	6.6691	6.9801	6.6577	6.77481	6.76275	6.78388	6.67005	6.52556	6.75265	6.9072	6.93292	6.93058	6.88046	7.27138	6.64096	6.74046	6.89969	7.16129	6.88151	6.72046	7.1665	7.03184	6.91389	7.25492	7.08141	7.15947	6.8831	6.8831
"1552485_at"	7.04916	5.0621	5.73684	5.76954	5.6981	5.6117	5.2703	5.51039	5.88371	5.10674	6.95677	5.47105	6.71794	6.30959	5.50156	5.69707	6.09574	6.05086	4.18745	6.16297	6.05908	5.1767	4.68751	6.16656	5.43415	5.54605	6.16354	6.67711	5.62854	5.53791	6.23733	5.10244	5.4302	5.43078	4.81588	6.53326	5.50857	5.78417	5.92394	5.69259	4.80327	5.50682	7.01682	6.58414	5.76792	5.32848	5.28948	5.83563	5.68727	5.56987	5.68434	5.40262	6.65781	6.41133	5.17688	6.14337	5.63874	6.15688	5.68312	6.81183	7.58963	5.6658	5.36374	5.67155	5.65317	5.75333	5.18913	5.31143	6.46576	4.79519	5.23408	5.17443	5.59952	5.40093	5.35759	5.74106	5.54559	5.04166	5.40961	5.39608	5.32656	6.43278	4.97577	5.20999	5.23036	5.1061	5.06015	5.3765	5.36118	4.99709	5.19503	5.63536	5.04127	5.80883	5.00628	4.41171	5.06663	5.1815	5.20605	4.50061	4.20744	5.81407	4.86005	5.57939	5.70038	5.59656	5.71302
"1552486_s_at"	8.33248	6.4197	6.06324	7.35281	7.50706	7.15944	6.87746	6.68994	7.44712	6.63037	8.26635	6.55315	7.77266	8.84401	6.86681	7.46005	7.25842	7.56953	5.31282	6.77144	7.00052	7.43976	5.65771	7.58356	7.42616	6.97401	6.80549	7.92731	7.27827	6.86832	7.38983	6.83465	7.67934	6.99864	5.93741	8.66173	6.54244	7.45063	7.11918	7.50647	6.90985	7.27888	8.52681	7.48157	8.05357	7.42084	6.47717	6.71077	7.01507	7.2585	7.41794	6.85645	8.09302	7.31651	7.14165	7.27058	7.18826	7.78432	6.36944	7.66218	9.16276	8.08597	7.57211	6.51245	7.13312	7.05075	7.06421	6.60252	8.49645	6.06661	6.42328	6.91484	7.63881	7.48053	6.9927	7.37845	7.36321	6.97382	6.91177	7.58872	7.39098	7.75294	6.52383	6.99867	7.07456	6.75108	6.73836	7.01124	7.55365	6.66273	6.78373	7.06444	6.63989	7.46136	6.89835	6.10067	6.8137	6.72519	6.79322	5.97268	6.01534	7.3691	6.90593	7.34229	7.5602	7.05263	7.48248
"1552487_a_at"	2.86714	4.18376	2.97049	3.03014	2.8807	3.12965	2.93984	3.02401	2.93459	2.82763	2.929	3.09198	2.80876	2.82751	2.97994	3.21183	2.97232	3.00021	2.77793	3.08441	3.05245	2.89483	3.32272	3.03638	3.01687	2.95751	3.21546	3.0878	2.8141	2.81529	2.63429	2.74808	2.78675	3.31457	2.83039	2.94247	3.11724	2.90164	3.02018	3.01659	2.91755	2.90486	3.02865	2.83173	3.00037	2.8255	3.0508	3.37811	3.24295	2.86657	2.94075	3.11314	2.74332	2.93189	3.05186	3.06029	2.80306	2.82663	3.06185	3.11878	2.89876	3.00022	2.91625	2.76049	3.13333	2.85719	3.2252	3.16058	3.0402	2.96086	3.12155	3.24251	3.00222	2.97781	3.27527	3.00094	2.82602	3.09649	2.85495	2.81655	2.92288	2.95272	2.91997	3.03112	2.994	3.11304	3.06663	2.86464	2.90129	3.02299	2.90496	2.78091	2.85613	3.02512	3.22154	3.00227	3.01859	3.00689	2.81772	3.01068	3.04844	2.80981	3.29489	2.87034	2.96729	2.90649	2.88614
"1552489_s_at"	2.91421	2.98504	2.81197	2.7484	3.02912	2.91432	2.97925	3.02631	3.08868	2.88687	3.02754	3.09031	3.04616	2.96674	2.94888	3.10462	3.02405	3.00336	3.49043	2.77388	3.07918	3.01049	3.1289	3.26276	2.9939	3.1028	2.65891	3.26123	2.98131	2.84882	3.04394	3.0039	2.83145	3.16125	2.95277	3.06559	2.85206	2.93621	2.86785	3.10117	2.87852	3.15291	3.12921	2.94932	2.98413	3.0114	3.02345	2.95789	2.99722	2.94396	3.00962	3.02297	3.01267	2.91348	2.79155	2.90797	2.85572	3.03619	2.7539	2.92458	2.89012	3.06163	2.95049	3.13405	3.02947	3.02007	2.80463	2.87148	3.12109	3.01468	3.07693	2.92398	2.76332	2.70774	2.93373	2.88509	2.94259	2.89153	3.04962	2.9143	2.9143	2.6896	2.72517	2.9525	2.92995	2.89648	3.00618	2.92072	3.03431	3.03874	3.13365	2.81853	3.10068	2.9745	3.08298	2.93616	2.8783	2.98116	3.07377	3.1403	3.00159	3.24224	2.72861	2.84161	2.92405	2.89062	2.95247
"1552490_at"	4.04184	4.29783	4.14925	4.19212	3.9311	4.41308	4.31099	4.09073	4.109	4.25432	4.06484	3.85447	3.77731	4.1535	4.1819	4.36519	4.23874	4.02629	3.8448	4.04385	3.86789	4.1506	3.84951	4.14596	3.90491	3.90736	3.94216	4.21592	4.53015	4.1596	4.01765	3.99132	4.31587	3.99339	4.13703	3.95472	3.85366	3.94699	3.92864	4.06367	4.15426	4.13438	4.28099	4.63949	4.22988	4.11801	3.81132	3.81881	4.19239	3.99038	4.11663	4.1512	4.49285	4.49947	4.21358	4.26269	4.17624	4.12915	4.09745	4.327	4.06228	4.44795	3.98063	4.13264	4.03092	3.99909	4.21228	3.88778	4.57381	4.07354	4.26523	4.27499	3.95241	3.86946	4.18122	3.8059	3.95547	3.97822	4.34697	4.07456	4.34263	3.75458	4.54601	4.03195	4.03948	4.10313	3.97394	4.26882	4.02016	3.95811	4.1514	4.01633	4.1	3.97141	4.02113	3.98819	3.69329	4.25536	4.02964	3.90269	4.11839	3.9852	3.82204	4.11439	4.43517	4.12083	3.83068
"1552491_at"	5.15881	4.89505	4.93547	5.06049	4.83788	4.94458	5.01801	5.11401	5.1308	5.28124	5.11486	5.23732	5.04677	5.12094	5.42416	5.16049	5.08534	5.10763	5.18964	5.35799	4.78988	5.12967	5.20598	5.19853	5.10125	4.77677	4.92443	5.16203	5.0471	5.3842	4.91586	4.95506	5.2316	5.38066	5.33237	5.32356	5.05579	5.02938	5.19073	5.1486	5.04123	4.98443	5.0643	5.26165	5.0569	5.00781	4.91696	5.02156	5.02057	5.0133	4.8002	4.95703	4.64129	5.07553	4.67143	5.27904	4.70467	4.92936	4.93937	4.96146	4.82235	5.14249	4.93806	5.16749	4.76116	4.94356	5.11496	5.04411	5.03186	5.18785	4.80841	5.43844	4.99435	5.0348	5.08752	5.67626	5.13161	5.06658	5.39992	5.20283	5.35983	5.17867	5.39802	5.52275	5.11408	5.38399	5.34981	5.10944	5.3193	5.40539	5.57182	5.07845	5.57509	5.40769	5.28688	5.48995	5.42195	5.33863	5.42345	5.32839	5.51316	5.37096	5.28726	5.29295	5.52508	5.29928	5.22584
"1552493_s_at"	5.24744	5.25035	5.27276	5.1999	5.19819	5.06292	5.16881	5.2898	5.36784	5.21773	5.30286	5.62278	5.05058	5.50163	5.15861	5.61358	5.32949	5.19931	5.41543	5.18721	5.18391	5.46273	5.12151	5.13952	5.54469	5.07123	5.42883	5.306	5.20669	5.34276	5.32045	5.47912	5.25332	5.45994	5.41799	5.14666	5.09525	5.48418	5.36173	5.36225	5.11513	5.36516	5.37272	5.32353	5.31387	5.466	5.21724	4.87258	5.33494	5.31394	5.42213	4.93594	5.1918	5.24025	5.41117	5.46833	5.37261	5.19576	5.30354	5.44552	4.7304	5.08508	5.3163	5.2783	5.17386	5.40124	5.36989	5.20646	5.15527	5.11964	5.45322	5.43757	5.19172	5.36812	5.27644	5.17037	5.16698	5.26527	5.23782	5.46538	5.46038	5.15197	5.39108	5.1524	5.32407	5.27324	5.16123	5.13427	5.61924	5.29992	5.32534	5.1597	5.2889	5.43299	5.18103	5.1316	5.36038	5.27905	5.11069	5.81243	5.52714	5.21655	5.6277	5.11425	5.19469	5.6927	5.29078
"1552494_at"	5.6371	5.66534	5.38498	5.21759	5.2335	5.74721	5.52054	5.52131	5.67204	5.94614	5.64675	5.83852	5.18903	5.24171	5.66155	5.61283	5.57761	5.63819	5.69806	5.65779	5.66199	6.1017	5.55594	5.63961	5.93955	5.3638	5.62237	5.77212	5.59156	5.8606	5.40263	5.48608	5.77631	5.355	5.93919	5.46565	5.59057	5.91117	5.62471	5.8438	5.67022	5.59847	5.46252	5.64564	5.50423	5.43075	5.58437	5.29679	5.56481	5.48	5.40868	5.22648	5.40491	5.70001	5.39229	5.72408	5.64573	5.6005	5.29928	5.40097	5.11096	5.68777	5.29776	5.36726	5.10015	5.33726	5.32491	5.01438	5.69872	5.68571	5.79712	5.73618	5.69161	5.48368	5.46395	5.70939	5.69682	5.6943	5.6808	5.47964	5.62729	5.56104	5.49862	5.92792	5.48621	5.7262	5.5002	5.38114	5.51707	5.67471	5.82589	5.47564	6.24538	5.47763	5.77224	5.62418	5.96103	6.02985	5.5605	5.98865	6.07048	5.87722	6.24791	5.9448	5.9263	5.99038	5.72337
"1552496_a_at"	6.28078	5.27968	5.17981	6.80532	6.82728	6.88614	7.08218	5.68012	6.54017	6.95736	6.79488	6.22136	6.80864	5.76881	6.65508	6.73865	7.21321	6.66035	6.20604	6.21294	6.41484	5.98516	5.77018	7.22474	5.32298	6.57965	6.41667	7.03539	7.28441	6.7535	7.64008	6.76374	6.97669	5.15166	7.36931	6.23641	6.47895	5.59252	5.44262	7.08896	6.73952	6.74781	7.4229	6.86848	7.69176	6.94293	6.6284	5.89833	6.35597	6.98903	7.3221	8.29039	6.29746	6.56769	6.93788	7.08094	5.69373	7.01537	5.77481	6.8075	7.87695	7.76339	6.98705	7.17869	5.57516	6.48194	6.50286	6.85085	6.52474	6.18584	6.45101	6.3626	6.68911	6.4629	6.12978	6.88009	6.58014	6.87166	6.46875	6.90195	6.58428	6.65987	6.93196	6.58948	6.60538	6.3921	6.81939	6.5159	6.39459	6.50436	7.07638	6.0424	6.12735	6.00665	7.24069	6.31731	6.47079	6.15833	5.91251	6.40328	5.43658	6.89031	6.6811	6.52493	6.63796	6.52988	6.74983
"1552497_a_at"	5.88844	5.72763	6.11076	5.54738	5.41591	5.49337	6.02429	6.07761	6.06711	6.00583	6.02403	6.09985	5.67719	5.7464	6.30972	6.01796	5.63755	5.77869	5.74914	6.47182	5.78082	6.16593	6.04166	5.81315	5.8771	6.31284	5.85659	5.81831	5.80911	5.97659	5.77346	5.60902	6.08712	6.52223	5.95819	5.90202	5.58244	6.05061	5.76071	6.27187	5.91774	5.99324	5.75231	5.6952	5.85742	5.68838	5.52264	5.71036	6.43303	5.23405	5.62479	5.48943	5.5357	5.94813	5.42653	6.12023	5.88767	5.86838	5.63627	5.56301	5.49713	5.73053	5.73937	5.26622	6.28038	5.89897	5.64447	5.36071	5.95353	5.94233	6.20657	6.39997	5.86673	6.1144	6.07346	6.26014	6.13363	6.20919	6.02769	6.17297	6.41126	5.97744	5.94121	5.95418	6.12538	6.32378	5.88065	6.35417	6.16802	6.03328	6.21405	6.58278	6.64855	6.03679	5.9823	6.33298	6.02856	6.63861	6.38248	6.4342	6.73041	6.41027	5.92752	6.63104	6.24557	6.43734	6.30203
"1552498_at"	5.33306	5.43431	5.55714	5.43574	5.34552	5.14496	5.58899	5.56492	5.61486	6.30085	5.54222	5.63673	5.28303	5.31892	5.68081	5.51005	5.9178	5.05402	5.41431	5.70193	5.83647	5.68766	5.30224	5.19288	5.81749	5.43975	5.66312	5.69221	5.38612	5.63445	5.53778	5.55882	5.52593	5.71337	5.56109	5.39093	5.39289	5.67055	5.68462	5.9025	5.35873	5.50376	5.49641	5.62391	5.41826	5.46168	5.25583	5.06381	5.65246	5.30817	5.44631	5.17885	5.36692	5.64506	5.24471	5.60463	5.44853	5.45612	5.51943	5.36253	5.23464	5.56539	5.12273	5.36419	5.39872	5.03467	5.26739	5.37551	5.40363	5.74281	5.44932	5.98089	5.38739	5.2823	5.53163	5.37532	5.26759	5.49099	5.72913	5.66767	5.8351	5.16379	5.52037	5.44803	5.37793	5.65208	5.24963	5.37477	5.5736	5.40887	5.65481	5.66955	5.59444	5.28164	5.62441	5.73929	5.42154	5.37693	5.51906	6.03165	6.1038	5.4895	6.31158	5.64599	5.69413	5.78311	5.28225
"1552499_a_at"	4.38963	4.2947	4.11777	4.07036	3.99963	4.18213	4.27696	4.05155	4.2834	4.32047	4.13031	4.32892	4.22816	3.79902	4.4084	4.24329	4.08382	4.14386	4.30379	4.25302	4.47207	4.14252	4.04038	4.06454	4.11226	4.25681	4.11754	4.39204	3.84296	4.28838	3.8556	3.96521	4.07273	3.96943	4.64724	4.04136	4.34333	4.36852	4.26749	4.40029	4.24417	4.03761	4.15236	3.83233	4.39875	4.02889	4.38708	3.95274	3.95755	3.98642	4.13504	4.14857	4.16198	4.06005	4.14651	4.17235	4.24836	4.19202	4.15683	4.15887	4.19258	4.11802	4.25168	4.33184	4.04376	3.94159	3.90788	3.95722	4.4812	4.22434	4.94614	4.10592	4.02752	4.06427	3.85835	3.98741	3.77554	3.99046	4.27841	4.04555	4.26054	3.91091	4.30542	3.92607	4.53782	3.7976	4.31992	4.24368	4.0278	4.38048	4.12752	4.17638	4.14036	3.81484	4.00362	4.50023	4.00986	4.00238	3.96999	4.36002	4.33211	4.06985	4.08696	4.27984	4.58016	4.22744	3.89617
"1552501_a_at"	6.5384	6.98713	6.91221	6.77797	6.71552	6.65817	6.62386	6.94531	6.84658	6.68081	6.517	6.70295	6.3847	6.71055	7.04552	6.81157	6.70154	6.5165	6.98972	6.7707	6.66653	6.79962	7.49629	6.61155	6.91143	6.90055	6.94492	6.66455	6.75219	6.59958	6.62288	6.47676	6.87461	6.78959	6.95071	6.56252	6.80791	7.11073	6.70763	7.15121	6.42504	6.79256	6.6813	6.39013	6.6878	6.57944	6.58425	7.04596	6.88785	6.7656	6.74231	6.37752	6.33154	6.63126	6.60798	6.79061	6.63407	6.68278	6.99449	6.50069	6.07307	6.56151	6.38387	6.55528	6.51896	6.82604	6.77749	7.13352	6.43426	7.0034	7.26843	7.23022	7.02991	6.37605	7.09879	6.82948	6.84206	6.99842	6.9717	6.75885	6.90455	6.78859	6.79485	7.11861	6.85716	6.71489	6.95605	7.00205	6.80932	6.99305	6.90996	7.15969	7.18752	6.78251	6.95352	7.27215	6.86084	7.1105	7.46359	7.2547	7.3228	7.1662	7.0655	7.01472	6.89668	6.79416	6.7685
"1552502_s_at"	3.82608	3.82138	4.09061	3.82096	4.05764	3.92619	3.88507	3.97685	3.48925	3.5649	3.81411	3.78022	3.61448	3.63689	3.82987	3.60237	4.54904	3.74729	4.0179	3.99523	3.52722	3.93038	4.15174	3.78356	3.79549	3.58495	4.26679	3.61997	3.76667	4.01638	3.67127	3.98123	3.83554	4.06263	3.5343	3.79206	4.51624	3.64255	3.90772	3.58163	3.91917	3.9198	3.79424	4.01532	3.58921	3.67281	4.00629	3.78485	3.55814	3.80498	4.29449	3.63708	3.61611	3.82313	3.87233	3.76702	3.79193	3.72545	3.75156	3.7923	3.77028	3.44695	3.93452	3.84415	4.55078	4.13892	3.64103	4.0938	3.98805	3.50593	3.71929	4.00134	3.8243	3.75208	4.26181	3.87337	3.64098	3.4995	3.56479	3.80409	3.65914	3.95454	3.72912	3.83636	3.82989	3.79786	3.5768	4.08388	3.6346	3.90548	3.74302	3.80843	3.78175	3.87404	3.76302	3.98337	3.5905	4.0206	3.8807	3.83802	4.14926	3.50732	3.87898	3.57681	3.4018	3.94634	3.57954
"1552503_at"	5.80533	6.21288	6.18432	6.04412	5.66488	5.72477	5.75634	5.92973	6.01707	6.21233	6.08589	6.28582	5.71419	5.98635	5.96121	6.04005	5.94652	5.86988	6.28051	6.28811	5.97819	6.38889	6.05655	6.01676	6.11703	6.05048	6.06238	5.6818	6.10618	5.87319	5.87782	5.76758	6.11264	6.31796	6.01884	5.845	5.96904	6.03568	6.02885	6.16967	6.0092	6.03773	6.00875	5.79888	5.77193	5.84504	5.97054	5.49936	5.91034	5.94975	5.86269	5.77273	5.71432	5.92796	5.61268	5.74466	5.8893	5.8545	5.37703	5.7654	5.80168	5.94789	5.96085	5.86948	5.6844	5.7602	6.05032	6.04972	5.88962	5.87827	5.75992	6.2537	5.72559	5.73838	5.92171	5.99072	5.67312	5.80443	5.73919	5.773	5.91148	5.80001	5.5441	5.98262	5.73508	5.80075	6.01152	5.72649	6.05597	5.82312	6.12838	5.75112	6.15394	6.01748	5.69037	6.40542	5.91079	6.09885	6.20345	6.30009	5.97018	6.02492	5.74283	6.0657	6.27114	5.96032	5.89514
"1552504_a_at"	5.23246	5.55437	5.37695	5.43461	5.19549	5.31217	5.2176	5.7383	5.51158	5.51634	5.43987	5.6005	5.34928	5.32405	5.46228	5.53758	5.45527	5.28755	5.65785	5.79453	5.53245	5.57153	5.26897	5.34023	5.59864	5.43779	5.30942	5.15265	5.56933	5.39568	5.50835	5.27065	5.58406	5.56234	5.63154	5.65765	5.33905	5.50897	5.37489	5.40536	6.67722	5.14287	5.20306	5.58004	5.44489	5.29541	5.00557	5.23765	5.29829	5.61308	5.5187	5.08156	5.11871	5.41402	5.41973	5.55408	5.3106	5.2609	5.34365	5.62096	5.33698	5.42345	5.33804	5.3299	5.29397	5.04174	5.69996	5.39777	5.18981	5.9776	5.57966	5.70483	5.08721	5.61048	5.4922	5.6905	5.30568	5.36827	5.48529	5.78772	5.68542	5.12357	5.51746	5.53869	5.45193	5.9403	5.15073	5.51531	5.6806	5.55453	5.55242	5.47621	5.43985	5.51792	5.54823	5.67878	5.21657	5.58157	5.34284	5.6753	5.90491	5.58876	5.73485	5.42752	5.71068	5.61172	5.16804
"1552506_at"	4.68878	4.5812	4.64424	4.68545	4.47515	4.50362	4.49375	4.5514	4.79291	5.06849	4.65773	4.58498	4.4733	4.61262	4.81138	4.56099	4.63487	4.57172	4.64779	4.66121	4.66572	5.00053	4.84816	4.24732	4.74472	4.32033	4.97475	4.69034	4.66007	4.59051	4.80586	4.43332	4.63856	4.97095	4.64059	4.4495	4.68646	4.58808	4.74138	4.74286	4.59147	4.72295	4.48777	4.88655	4.53669	4.60902	4.3753	4.1862	4.53718	4.45265	4.46484	4.37737	4.56061	4.79621	4.49655	4.39163	4.51852	4.61649	4.50075	4.46327	4.36946	4.5353	4.4323	4.41941	4.45785	4.35431	4.40285	4.15455	4.92089	4.75838	4.97306	5.12024	4.349	4.09579	4.57781	4.47996	4.62531	4.63774	4.77057	4.58611	4.49079	4.61492	4.58561	4.75127	4.63039	4.66909	4.4923	4.48066	4.55429	4.62005	4.7147	4.48317	4.42949	4.246	5.13704	4.86967	4.49766	4.86514	4.77278	4.9783	4.88401	4.82898	4.77048	4.74511	5.06014	4.5565	4.72239
"1552507_at"	4.75972	4.67056	4.40874	4.86707	4.56227	4.27597	4.36201	4.63653	5.09353	5.03273	4.67184	4.66015	4.34691	4.63159	4.61984	4.81454	4.39235	4.48751	4.87311	4.6423	4.77207	4.83343	4.70219	4.74536	4.39098	4.49143	5.20944	4.74383	4.544	4.62081	4.65193	4.53079	4.52239	5.98405	4.3134	4.7877	4.54888	4.46845	4.70989	4.79148	4.8577	4.62161	4.54228	4.75462	4.54662	4.5517	4.42255	4.84562	4.84725	4.70571	4.62528	4.25361	4.12644	4.39204	4.51671	4.71934	4.87269	4.57113	5.00045	4.60216	4.33783	4.39675	4.35915	4.56892	4.52657	4.49721	4.94289	4.52524	4.72356	4.45636	4.63858	4.95639	4.42536	4.33294	4.65269	4.88604	4.55127	4.42781	4.61015	4.49133	4.2635	4.83111	4.37042	4.51884	4.35586	4.68573	4.55777	4.48279	4.91254	4.42063	4.92048	4.56284	4.68466	4.97301	4.43807	4.18278	4.87623	4.84742	4.58132	4.84204	4.41834	4.49036	4.73104	4.42151	4.83087	4.76252	4.67818
"1552508_at"	4.7001	5.07423	5.22983	4.99139	5.02195	4.70732	4.70526	5.12637	5.30492	4.98163	4.75437	4.89278	4.81372	5.0405	5.05539	4.80806	5.0816	4.63479	5.13728	4.94991	5.23284	4.83596	5.59179	4.83447	5.12457	4.71092	5.37201	4.83789	5.0631	5.03721	4.63674	5.10816	4.91941	5.81589	4.82952	5.0741	4.88731	5.04292	4.91293	5.04179	5.14207	4.92825	4.78545	4.76488	5.08306	4.73311	4.58143	5.11577	4.89601	5.23093	4.70601	4.70728	4.70645	4.42207	4.488	4.70777	5.04652	4.59396	5.331	4.71987	4.67663	4.80703	4.72884	5.18956	5.69949	4.56481	5.40808	4.57126	4.74752	4.65922	5.04398	5.578	5.03966	4.39317	5.22916	5.09408	4.72081	4.97474	4.59499	4.63601	4.54296	5.06335	4.65252	4.70294	4.77553	4.77107	5.02346	4.65411	5.012	5.10695	4.93825	4.93469	4.81525	5.71454	4.829	4.65065	5.07914	5.01453	4.8983	5.16667	4.81533	4.46396	4.60439	4.34233	5.11726	5.07656	5.57846
"1552509_a_at"	5.21597	4.87449	4.25242	4.55139	4.6996	5.07381	4.40719	4.52396	7.20537	7.33712	5.78722	4.69506	4.51844	4.84746	5.42667	5.09387	4.89331	5.09807	4.52668	4.9239	4.84563	5.56752	4.71498	5.12076	4.94844	5.34731	4.92506	4.67719	5.67293	5.59731	4.79227	4.83295	5.71781	5.00653	5.69129	4.54329	4.61242	7.9297	4.40768	7.0739	5.6446	4.57453	5.38314	6.51826	4.46202	4.83743	4.69356	4.44987	5.18778	4.59547	4.49793	4.71997	4.5558	4.95723	5.4706	5.42747	4.69308	5.68937	4.36247	7.29753	4.2686	4.73077	4.36487	4.90066	5.05986	4.94097	4.91825	4.76969	5.1113	5.19645	5.41965	5.12858	4.91255	4.42508	5.14904	4.77123	5.00883	4.91002	5.02827	4.96008	5.29354	5.12071	5.26265	4.77447	4.80477	4.67203	5.9993	5.18386	4.72612	5.311	4.89938	5.25642	5.32529	4.66184	4.83454	5.3581	5.86967	5.17676	4.8726	4.85901	5.30506	4.89046	5.08728	5.3786	5.70979	5.13632	5.34712
"1552510_at"	8.84094	8.74407	8.49435	8.67636	8.4394	8.66053	8.7299	8.55759	8.93058	9.22254	8.89792	8.85014	8.42163	9.06981	8.86208	9.03183	8.72576	8.63832	8.59373	8.85137	8.89571	8.929	8.75231	8.55959	9.14293	8.53108	9.02501	8.97805	8.81792	8.5996	8.69002	8.40237	8.94043	8.89605	9.10988	9.37289	8.28764	8.81406	8.68484	9.13617	8.79427	8.81459	8.83021	8.60314	8.76433	8.706	8.61617	8.45173	8.75164	8.55575	8.54307	8.42868	8.44671	8.68948	8.59899	8.60786	8.67126	8.70889	8.57802	8.58102	8.24854	8.76463	8.56388	8.78819	8.10713	8.43367	8.55236	8.49932	8.81848	8.92365	9.22252	9.12274	8.46391	8.29486	8.60655	8.83926	8.79661	8.78129	8.80834	8.69367	8.77338	8.82005	8.98073	8.77338	8.97483	8.67592	8.58802	8.70155	8.79834	8.89475	8.91666	8.80971	9.05886	8.76102	8.90592	9.14836	8.90574	9.24088	8.93153	9.11289	9.07841	9.171	9.24729	8.81495	9.2898	8.87595	8.80261
"1552511_a_at"	3.02101	3.12237	2.94929	2.88827	5.91257	2.8686	2.56054	2.84863	2.66872	3.12659	2.81245	2.74455	2.5619	3.20767	3.07392	3.19892	2.78917	3.00432	2.96133	3.12734	3.19072	3.13515	3.17224	3.17586	3.12362	2.95254	3.17551	3.16187	3.26993	3.37518	3.18369	3.16523	3.10789	3.16284	3.124	3.38078	3.78344	3.11779	3.15774	3.001	3.69875	3.58828	3.09911	3.19241	3.05914	3.12125	3.09605	2.83038	3.13981	3.08724	3.03362	2.89195	2.98775	3.08423	4.60204	3.08291	3.16022	3.07083	3.42571	3.20128	3.0686	2.92779	3.51141	2.94909	3.55274	3.02796	3.23881	3.06152	3.16908	3.08747	2.83129	2.67644	3.0576	4.39599	3.23931	3.00617	2.84378	3.08378	3.15679	2.95774	3.07748	3.34196	3.00087	3.17833	3.03576	2.96557	3.09091	3.14312	3.10566	3.15685	3.23053	3.12749	2.68561	3.30751	3.12017	3.04734	3.01851	3.17767	2.83518	3.06326	3.08561	3.14916	3.09979	2.99621	3.03824	3.14327	3.2277
"1552514_at"	3.29816	4.11039	3.44011	3.47465	3.04426	3.79622	3.75104	4.4196	3.6039	3.29337	3.86299	3.39072	3.67595	4.68601	3.50503	3.65347	3.28815	3.26145	3.41054	3.3973	3.4581	3.81183	3.14496	3.99485	5.28759	3.49165	3.49444	3.26611	3.43488	3.31991	2.82235	4.9525	3.65436	3.53228	3.48804	4.66222	3.12044	3.49444	3.49057	3.44715	3.50217	3.79876	4.19036	4.19012	3.71232	3.51108	3.43705	3.62745	3.2371	3.47376	4.58133	3.88006	3.39813	3.47943	4.14416	3.57676	3.54053	3.48947	3.27124	3.48771	3.6415	3.4091	3.89657	4.52023	4.19189	3.57159	3.30988	3.85168	3.53984	3.56159	3.39488	3.28518	3.59518	3.30762	3.26122	3.19877	3.73786	4.06886	3.46945	3.46755	3.61341	3.40208	3.37185	3.32934	3.51213	3.19571	3.30611	3.45111	3.30799	3.13963	3.33586	3.2211	3.02701	3.44791	3.441	3.70282	3.38966	3.42482	3.42253	3.47155	3.91612	3.29772	3.22027	3.16293	2.99008	3.2582	3.58891
"1552515_at"	4.44621	4.40335	4.48012	4.68647	4.05414	4.34029	4.22962	4.25813	4.47152	4.14595	4.35226	4.39973	4.18956	4.49304	4.53874	4.42671	4.28819	4.21219	4.53851	4.41738	4.50916	4.29309	4.07871	4.61751	4.40642	4.17191	4.52091	4.62958	4.78761	4.3479	4.31209	4.20814	4.41974	4.76666	4.29887	4.73077	4.23017	4.25061	4.29729	4.38744	4.40338	4.60464	4.33932	4.39289	4.26965	4.3524	4.08101	4.23104	4.24614	4.18658	4.42291	4.28112	4.24795	4.1774	4.27308	4.4871	4.33173	4.0158	4.48613	4.23935	4.09446	4.45192	4.30875	4.49234	4.07706	4.37105	3.99399	4.45415	4.12485	4.35635	4.31947	4.38617	4.29829	4.06467	4.51416	4.35008	4.12064	4.38458	4.30926	4.30424	4.39698	4.36939	4.14187	4.08023	4.20529	4.14812	4.17471	4.48467	4.10907	4.31583	4.15929	4.46658	4.50665	4.34855	4.40087	4.44917	4.38729	4.19837	4.45293	4.40675	4.36271	4.26536	4.50653	4.37575	4.62887	4.21916	4.54999
"1552516_a_at"	4.95159	4.67646	4.68146	4.80459	4.80975	4.81277	4.67891	4.60945	4.79256	4.95993	4.94834	4.74901	4.66332	4.45832	4.81709	5.02713	4.96118	4.57604	5.12302	4.69923	4.9546	4.80119	4.52903	4.91412	5.00217	4.51289	4.66396	4.97412	4.92411	5.03117	4.82311	4.94811	4.73399	5.22961	5.12773	4.78499	4.39316	4.79346	5.09972	4.92418	4.80341	4.68999	5.00308	4.87779	4.87099	4.52087	4.56412	4.49676	4.58319	4.61758	4.62755	4.42911	5.23699	4.70902	4.45552	5.17252	4.5984	4.61007	4.32344	4.8181	4.79061	5.01084	4.66581	5.04893	4.26931	4.78895	4.66625	4.58094	5.08147	4.41982	4.89847	5.0418	4.84392	4.62779	4.81136	5.0757	4.8436	4.02798	4.58593	4.79379	4.9651	4.74033	4.47021	4.5897	4.70152	4.67396	4.49182	4.85858	4.82847	4.67047	4.80213	4.57173	4.92352	4.87462	4.74005	4.63062	4.82357	4.80106	4.68795	4.68547	5.10358	4.70266	4.63658	5.33401	4.72162	5.1207	4.65692
"1552518_s_at"	3.97914	3.80346	4.0292	3.95528	4.38824	3.8282	4.04645	4.98661	3.69844	3.96699	3.84878	4.18077	4.17302	4.77442	3.55742	3.87366	3.94931	3.90728	4.08761	3.81683	4.00369	4.04984	4.43944	4.2629	4.42386	3.8279	3.99119	4.13479	4.02777	3.99313	3.8567	5.1787	4.07141	4.00961	4.02346	4.63591	5.14558	3.82928	3.77247	3.70637	3.99183	4.52821	3.92726	4.82858	3.95942	4.25339	4.43407	3.85182	3.54202	3.75866	4.05439	4.16002	4.47241	3.65119	4.09794	4.0894	4.05726	4.27789	3.87759	4.3481	4.18142	4.21632	3.98073	4.47993	4.76645	3.88356	3.77881	4.19854	4.26363	4.01584	3.69161	3.61767	4.02713	4.3983	3.7616	3.85687	4.03652	3.90159	3.84198	3.79508	3.76042	3.95975	3.4535	3.98316	3.69554	3.83292	3.90168	4.04237	3.73254	3.72913	3.60702	3.80107	3.97367	3.67669	3.62219	4.07001	3.66475	3.89205	3.90159	3.72713	3.8661	3.53979	3.84317	3.70295	3.72989	3.93719	3.5637
"1552519_at"	6.11658	5.17047	4.58374	6.55663	5.75804	5.23474	6.29052	4.89947	7.58067	6.80257	6.27358	5.15004	5.69508	5.60697	6.78885	6.44604	6.04786	6.0307	5.01556	5.40157	4.97664	5.86462	7.00058	5.20933	6.83752	5.27247	5.59158	6.84826	5.47832	6.04851	5.36828	5.04013	6.4595	5.62448	7.30833	5.72242	5.46155	6.25165	6.14338	6.4477	4.49645	5.47449	6.68212	6.21698	5.3551	7.33009	8.34914	4.56845	6.1919	5.00292	5.13187	5.55434	6.42394	6.97424	6.30313	6.20327	5.44047	6.92582	4.56081	6.45075	7.11166	5.94715	6.58329	5.39515	5.8495	5.66843	6.82292	5.02308	6.62509	6.68999	6.91341	6.47511	4.81703	6.35779	6.5034	7.01468	6.9374	6.99785	7.20232	6.87032	6.49131	6.39571	7.63348	6.60978	6.67749	6.91069	6.80504	5.86876	6.71457	7.36514	7.60044	6.64688	6.74768	6.11571	6.4732	6.67302	6.61527	6.29656	6.53543	6.37794	6.57362	6.71308	7.20136	6.1452	6.64635	6.14905	6.70178
"1552520_at"	4.53087	4.5028	4.40724	4.81845	5.24513	5.0327	4.56711	4.99169	5.07483	4.5556	4.57432	4.7027	4.60701	6.23404	4.19826	4.77663	5.73446	4.63108	4.32838	4.44325	4.56542	4.64548	4.77709	4.72036	5.70332	4.85162	4.63302	4.84003	4.67498	4.53543	6.01601	4.28669	5.18095	4.40389	4.37277	6.29389	4.08377	4.32673	5.32952	4.49538	4.35733	5.30431	5.45423	5.0196	5.01722	4.89716	4.78456	4.568	4.05769	4.65611	4.77058	4.62779	6.73217	5.30923	5.29291	5.03081	3.89069	5.74819	4.52863	5.60574	4.61288	5.07532	5.10292	6.17185	4.79092	4.54531	4.17127	5.07247	4.70108	4.721	4.6412	4.4307	4.24621	4.61394	4.19431	4.34909	4.40197	4.36898	4.62024	4.62369	4.81348	4.31477	4.70853	4.40324	4.29124	4.2991	4.52233	4.54366	4.45532	4.53942	4.33137	4.24023	4.25381	4.16965	4.15846	4.87883	4.28785	4.37561	4.25031	4.384	4.23776	4.27391	4.61284	4.33738	4.26535	4.39999	4.56576
"1552521_a_at"	3.84431	2.75931	3.17051	3.41592	4.58895	4.33765	3.85941	3.801	4.31494	3.01572	3.73492	3.39373	3.41956	6.12989	2.9306	3.23066	5.92479	3.42637	2.84046	3.08909	3.63592	3.11052	4.49467	3.70935	4.78571	4.24597	3.03835	4.63551	3.03129	3.2504	5.38661	3.10125	4.00206	2.86234	2.96093	6.65555	2.89378	2.93862	4.64854	3.45416	3.02497	4.20911	3.77902	4.74195	4.3578	4.3816	4.14798	3.32328	2.89253	3.21437	3.44785	3.92791	6.7093	4.7358	4.87497	4.51387	2.72765	4.93701	3.46135	5.43868	3.60341	4.52759	4.28885	5.56506	4.32738	3.86665	2.94594	3.79542	3.64499	3.67534	3.17982	2.74453	2.8581	3.58976	2.86766	3.06809	2.8122	3.07513	2.83268	3.11599	3.03388	3.07511	3.26007	3.12286	2.95557	2.93735	2.91238	3.01771	3.22016	3.00738	3.20409	3.13324	2.67871	2.87458	2.80484	2.71868	2.77979	2.56725	2.60122	2.53926	2.48706	2.41407	2.88111	2.88215	2.55317	3.24713	3.28569
"1552522_at"	2.80323	2.66266	2.76089	2.89425	2.7585	2.82485	2.81903	2.71664	2.78868	2.9404	2.79924	2.74046	2.69496	2.88168	2.80048	3.0051	2.80364	2.72942	2.83695	2.80159	2.69096	2.89417	2.88276	2.68446	3.158	2.76989	2.86411	2.64968	2.7252	2.75777	2.85781	2.67309	2.95778	2.98316	2.78709	2.90851	2.75498	2.70954	2.99629	2.82122	2.67611	2.8461	2.70094	2.60084	2.89996	2.86004	2.7298	2.82754	2.66428	2.74549	2.78069	2.71284	2.85517	2.81795	2.69364	2.68007	2.64506	2.92093	2.73274	2.94959	2.78974	2.64475	2.74626	2.71957	2.81842	2.69953	2.75036	2.77475	2.82617	2.79076	3.03069	2.8696	2.86643	2.60252	2.93142	2.81722	2.74692	2.78423	2.83652	2.65659	2.85074	2.86083	3.18703	2.80502	2.73475	2.9696	2.658	3.03755	2.93182	2.9918	2.84864	2.82109	3.09557	2.73516	3.15408	2.89538	2.68708	2.77977	2.8456	3.17005	3.03887	2.76575	3.15684	2.78255	3.01455	2.99566	2.75913
"1552523_a_at"	4.27131	3.9718	3.75982	3.94301	3.949	3.88112	3.96868	3.86185	4.0281	3.86598	4.25552	4.2131	3.84179	4.19387	4.12438	4.2317	4.09494	3.84957	4.1979	4.01385	3.9875	3.98394	4.05729	4.05833	4.04762	3.95135	4.3681	3.90714	4.2318	4.02543	3.76433	3.92011	4.28966	4.6714	3.94946	4.33013	3.90149	3.86402	4.22911	4.01734	4.0389	4.10422	4.26389	4.12924	4.18217	3.9888	3.7071	3.71741	4.14848	3.80626	3.80934	3.68426	4.05203	3.92113	3.99741	3.87576	3.812	3.94108	3.97443	3.8415	3.87908	3.9945	4.10012	3.97254	3.63699	4.03161	3.89918	3.981	4.17624	4.13858	4.06315	4.34748	3.85264	4.247	4.34307	4.07883	3.92163	3.92513	4.27375	4.13197	4.05466	3.96319	4.40179	4.2308	4.15587	4.01987	3.98038	3.98002	4.05964	4.13819	4.03579	4.11291	4.13265	4.56984	4.46292	3.81741	4.2707	3.99499	4.02995	4.4245	4.28855	4.21074	4.25814	4.20295	4.42653	4.08081	3.95527
"1552524_at"	7.06784	6.43374	6.66676	6.69691	6.47926	6.64101	6.49395	6.65171	6.99508	6.74118	6.98562	7.25072	6.44457	7.05522	7.13964	6.6738	7.10358	6.41518	6.76015	6.77864	6.81513	7.2535	6.75407	6.80647	7.324	6.61017	6.99037	6.77878	6.62182	6.91931	6.50451	6.8484	7.19572	6.99391	7.02236	6.9357	6.51299	6.92672	6.91443	6.96113	6.89178	6.91439	6.72992	6.70771	6.90269	6.63515	6.60262	6.5905	6.84123	6.62201	6.71331	6.45862	6.59833	6.8919	6.52921	6.92404	6.87819	6.67667	6.86414	6.60538	6.51014	6.83912	6.45977	6.65066	6.37474	6.44314	6.81106	6.65968	6.85066	6.85885	6.56004	7.06258	6.93498	6.54411	6.87499	6.99403	6.95709	7.02719	6.53086	6.84937	6.85271	6.74635	6.46779	6.71733	6.865	6.69195	6.87969	6.57281	6.84686	6.6653	6.89668	6.84543	7.23633	6.77682	6.83007	6.82325	7.1016	6.86537	7.0495	7.01971	6.86701	7.19268	7.10532	6.89451	7.07325	6.95832	6.71947
"1552526_at"	5.15095	4.9817	5.4102	5.06702	5.22664	5.20134	5.06329	5.1209	5.11638	5.70164	4.94764	5.45958	5.18459	5.285	5.22374	4.97776	5.08692	4.83536	5.59207	5.1028	5.29533	5.48507	5.04295	5.1787	5.16717	4.69515	5.17238	4.9907	5.07502	5.39832	5.16735	5.03106	5.14505	5.41896	5.64898	5.06223	4.71806	5.24792	5.2487	5.33901	5.31927	4.85135	5.19506	4.94535	5.38887	4.99094	5.16985	4.79524	5.0148	5.03485	5.19595	5.17791	4.78441	5.34979	4.96864	5.1297	5.23714	5.22668	4.89939	5.15248	4.88899	5.12614	5.17576	5.14575	4.46145	5.36584	5.04344	5.98742	5.39509	4.84324	4.63717	5.00096	5.15134	4.92092	4.83277	5.12772	4.79449	5.06669	5.0226	5.12454	4.81236	4.96501	4.77549	4.77426	5.36225	5.11994	5.04205	5.05666	5.16534	5.05498	5.24134	5.03789	5.18555	4.90821	5.0994	4.90849	4.9849	5.2798	4.87382	5.16002	5.30808	4.96349	5.37464	5.17701	5.14787	4.87134	4.39298
"1552528_at"	7.61332	7.7092	7.5508	7.51324	7.50105	7.51958	7.45545	7.68376	7.71552	7.59028	7.67429	7.91593	7.49453	7.55429	7.7298	7.53796	7.9148	7.48349	7.69761	7.84144	7.79842	7.72268	7.895	7.38537	7.87204	7.50578	7.83149	7.81344	7.5988	7.55042	7.69227	7.46516	7.68912	7.9189	7.61465	7.64858	7.22185	7.8913	7.65957	7.56581	7.77067	7.67901	7.48259	7.63656	7.62128	7.67125	7.67381	7.53451	7.61262	7.80796	7.67695	7.41641	7.44356	7.59309	7.57556	7.88876	7.42833	7.40232	7.60712	7.62047	7.37349	7.57472	7.49365	7.54411	7.42285	7.65353	7.4871	7.52249	7.64735	7.66566	7.86088	7.60319	7.3327	7.50838	7.46992	7.41193	7.65327	7.59778	7.41885	7.4962	7.38869	7.56438	7.55095	7.38681	7.66137	7.40726	7.5789	7.50258	7.49359	7.5492	7.54503	7.58267	7.72754	7.63054	7.52208	7.72919	7.46959	7.55942	7.64923	7.77131	7.88304	7.71762	7.76677	7.52678	7.68291	7.67675	7.51094
"1552531_a_at"	5.43661	5.23361	4.66388	5.59719	5.07142	4.97503	6.28424	4.88831	5.5864	5.52976	4.83972	6.27947	5.65771	4.87436	5.52038	4.901	6.2564	5.66561	5.31454	5.1063	6.29421	5.50838	4.96831	4.95636	7.458	5.1419	6.15813	6.56168	5.24254	4.61444	5.23985	4.95332	5.59057	4.39498	4.88943	4.12237	5.25817	7.18888	4.83436	6.0699	4.85843	5.36391	4.80444	4.67896	7.21545	7.20468	5.36963	4.77882	5.03087	7.65956	4.02764	5.3143	5.60982	6.34639	5.53461	5.14883	6.769	4.86717	5.0358	4.69868	6.20104	5.91322	5.30713	5.10359	5.70099	5.14422	4.43357	5.49297	4.98004	5.09404	5.62165	5.07111	5.4868	4.34452	5.832	5.3168	5.82588	4.92138	5.75693	5.48013	5.5446	5.09115	5.29403	4.72986	4.94279	5.03776	4.67298	5.18975	4.95591	5.53748	5.74254	5.49936	5.30515	4.99979	5.23591	5.33216	5.02345	5.53893	5.62872	5.28723	5.28723	5.43909	5.95681	5.36992	5.98895	5.75068	5.69109
"1552532_a_at"	3.62957	3.70709	3.67764	3.41359	3.77432	3.64998	3.77085	3.7417	3.82879	3.72195	3.65436	3.73397	3.59983	3.59854	3.75176	3.68902	3.79299	3.55903	3.6112	3.75176	3.54716	3.70609	3.69667	3.81288	3.61922	3.75174	3.82215	3.61815	3.59144	3.79618	3.60747	3.77207	3.83078	3.66111	3.87487	3.51125	3.5623	3.77805	3.75003	3.8821	3.68496	3.58094	3.64528	3.6847	3.77439	3.68412	3.73721	3.55401	3.65858	3.55778	3.73369	3.80017	3.47371	4.04383	3.84617	3.52515	3.52505	3.68	3.61645	3.89826	3.62758	3.90989	3.54048	3.97057	3.72023	3.70093	3.73702	3.67182	3.49009	3.79339	3.96931	3.59523	3.75493	3.62319	3.84151	3.68269	3.83703	3.8263	3.75176	3.78571	3.84693	3.54031	3.94572	3.73351	3.89569	3.81758	3.62524	3.58896	3.96233	3.82538	3.70794	3.72265	3.89952	3.81173	3.75365	4.11551	3.69664	4.00239	3.80895	3.6051	3.64613	3.89577	3.5595	3.6274	3.67006	3.72982	3.95158
"1552535_at"	5.98752	6.76668	5.88677	5.90312	6.07224	5.96503	5.73322	6.18934	6.10643	6.03764	5.92028	6.3862	6.02779	6.09939	6.05162	5.99275	6.08601	5.84755	6.5584	5.7623	5.8862	6.07904	6.34708	5.83679	6.18038	5.85516	6.38479	6.29338	5.99866	6.04111	5.76594	6.18642	6.02569	6.50055	6.32221	6.16295	5.94904	6.18924	5.99815	6.1502	5.90722	5.98547	6.07525	5.93609	5.75749	5.79362	6.36712	6.52193	5.88027	6.03417	5.91369	5.92379	5.63215	5.87126	5.7267	6.01221	6.07472	6.17987	5.78409	6.01189	6.09261	5.73203	6.00558	6.02684	5.74718	5.84603	6.02305	5.98236	5.97242	6.06358	5.91779	6.17135	5.84401	6.55374	5.73487	5.77867	5.85382	6.06639	5.8581	6.04694	5.98022	5.87319	5.97199	5.89743	6.00419	5.64296	5.86494	5.75474	6.1145	5.87897	5.83462	5.63927	6.08489	5.82598	5.702	6.22134	5.90227	6.27854	6.06911	6.09402	6.05676	6.00527	6.28858	5.96107	6.1235	6.01902	6.00787
"1552536_at"	5.92408	6.03219	6.46825	5.47066	5.98417	5.97966	6.3053	6.20126	5.38556	5.156	5.62435	6.52384	5.71883	5.3626	5.72235	6.03081	5.69339	6.46935	6.90626	6.33317	6.22938	5.83973	5.43792	6.04132	5.45089	5.91699	5.7767	6.66293	5.68134	6.19448	5.40289	6.4565	5.97391	6.08828	6.0082	6.13112	5.86057	5.92296	5.95814	5.66183	6.15274	5.31412	5.85467	5.90758	5.84192	5.94289	6.15095	6.02468	5.90737	6.05499	6.3804	5.91957	5.86057	5.14372	6.33591	5.957	5.82556	5.4822	6.41111	5.81019	5.47334	5.32104	5.61981	5.8183	6.22235	5.93646	6.20892	6.14959	6.08174	6.30631	5.37599	5.81891	5.72597	6.0331	6.12569	5.84553	5.71137	5.81543	6.03172	5.82639	6.17387	5.28658	6.33419	5.8935	5.36508	6.08596	6.06693	5.88473	5.77443	5.7821	5.62634	6.04766	5.71102	5.63924	6.07507	6.39796	6.13947	5.69837	6.31792	6.26348	5.90695	5.46728	5.78363	5.91363	5.81876	5.67828	5.30311
"1552538_a_at"	5.11065	5.11022	4.82608	5.08292	5.25206	5.08857	5.01652	4.8228	5.10521	5.03077	5.22768	5.67322	4.99373	5.23592	5.06982	4.93756	4.84044	5.14611	5.3695	4.94678	5.48168	4.75921	5.94215	5.22433	4.50054	4.44791	5.09987	4.95333	4.68527	8.47057	4.95607	5.38815	5.51095	5.2034	5.08954	5.20858	4.94396	5.08396	5.24446	5.00577	5.37254	4.90875	4.95382	5.29598	5.24809	4.94177	5.97459	4.97301	4.81486	5.78348	4.91266	5.16678	5.36388	5.17377	4.95987	5.03058	5.16516	5.22953	4.94313	5.23678	5.17838	4.92789	5.15934	5.17922	4.92487	5.16511	4.91964	5.02065	5.20785	4.88545	5.49473	5.32906	5.29828	4.96723	4.99623	5.12734	5.07222	5.15524	5.31012	4.87765	4.96416	5.01014	4.73987	4.96427	4.87935	5.09475	4.84157	4.70373	4.85764	4.94274	5.27451	4.77333	5.21692	5.06263	5.07323	5.18826	5.10359	5.05797	5.09337	5.33663	5.21188	5.1193	5.42387	5.20026	5.06691	5.21245	5.33179
"1552540_s_at"	6.00037	6.15411	6.90518	5.95187	6.09593	5.94938	6.01767	6.78289	6.00229	6.20792	5.94938	5.84595	6.06225	6.05786	6.22126	5.75793	6.3125	5.98894	5.87105	5.99063	6.24842	6.20917	6.16658	5.62509	5.87662	5.76409	5.97313	5.96275	6.00501	6.17332	6.22436	6.09214	6.01645	6.05824	5.84033	5.94259	5.85985	6.19668	6.05428	5.91617	6.05053	6.12898	6.02301	6.24451	5.85807	6.0164	5.8859	5.73562	5.8893	6.12705	6.42621	5.93482	6.24324	6.30031	5.8441	6.23289	5.8191	5.94924	6.79873	5.45481	7.06735	5.91573	6.09142	6.43202	5.99314	6.04373	6.14623	6.10404	6.27739	5.84487	6.29264	5.87182	5.91958	6.1096	5.90194	5.74681	5.84572	6.06779	5.95335	6.09069	5.78184	5.96654	6.03444	6.30348	5.95574	5.93382	6.0347	5.98084	6.22065	6.00731	6.15653	5.58966	6.28321	6.07	5.74062	6.28027	5.64005	5.95464	5.54372	5.59661	6.09043	5.94797	5.98896	5.46371	6.10706	6.03966	5.86985
"1552541_at"	6.91683	6.66521	6.83423	6.6126	6.43136	6.80417	6.86245	6.72808	7.15437	6.94005	6.90449	6.58419	6.45425	7.35651	6.77498	7.2217	6.5931	6.89125	6.60499	6.87652	6.92656	6.90097	6.84513	6.37551	7.11338	6.67566	7.16522	7.05758	6.90588	6.50525	6.74149	6.66546	6.77903	7.29529	7.0282	6.96173	6.57421	6.93316	6.70178	6.98744	6.95537	6.7143	6.73783	6.71166	6.70668	6.73227	6.72187	6.55891	6.76181	6.48487	6.48299	6.44248	6.61036	6.78729	6.5743	6.84485	6.79338	6.68078	6.81281	6.45668	6.22792	6.57228	6.85915	6.8244	6.42785	6.35641	6.67927	6.51079	6.70273	7.13246	7.12733	6.86647	6.38095	5.96416	6.39606	6.71229	6.90562	6.9246	6.7713	6.61891	6.77973	6.82454	6.94934	6.63445	6.68452	6.54141	6.74449	6.65831	6.64484	7.03023	6.61592	6.77177	7.21531	6.83387	6.59361	6.91899	7.01598	6.81978	6.96725	7.06218	6.98178	7.03843	7.18518	6.71302	6.99612	6.76527	6.75931
"1552542_s_at"	5.12557	4.85336	5.68972	4.88318	4.77744	4.63416	5.08828	5.15974	5.1676	4.48784	4.46937	5.04608	4.90214	4.76006	5.13613	5.04167	4.59371	5.17972	4.84306	5.81574	4.83109	4.94127	5.38841	5.13934	4.91035	5.06327	4.8745	5.11006	4.67497	4.79208	4.72864	4.79821	4.79788	6.01785	4.69816	4.95954	4.95317	4.85322	4.79979	4.91266	4.92909	5.12788	4.62869	4.54604	5.0392	4.6444	4.94359	4.67449	4.99669	4.8521	4.72067	4.56411	4.63283	4.68722	4.84531	4.97035	4.99389	4.84491	4.72301	4.58677	4.62267	5.08792	4.60659	4.80715	5.22853	5.04014	4.4838	4.86461	4.64478	4.99001	5.10795	4.99492	4.83132	5.17038	5.01597	4.95398	4.5534	4.90573	5.04165	4.9327	5.09541	4.85998	4.53095	5.00594	4.66925	5.17623	4.91579	5.14906	5.23723	5.24289	5.10547	4.94376	5.1172	4.96531	4.87677	5.13812	5.1739	5.03126	5.20224	5.39938	5.21512	5.07297	4.99665	4.97081	5.11907	4.95109	5.31232
"1552543_a_at"	4.41721	4.18461	4.31676	4.64842	4.04297	4.16091	4.26104	4.20198	4.65799	4.47367	4.42308	4.57874	4.31925	4.53076	4.21276	4.46539	4.27311	4.44389	4.34739	4.64435	4.4683	4.64757	4.53527	4.42657	4.5915	4.30878	4.60829	4.18098	4.55366	4.14926	4.38585	4.44588	4.55553	4.71664	4.5433	4.46023	4.15197	4.59062	4.45207	4.7156	4.42322	4.29858	4.33731	4.38402	4.47686	4.45174	4.23631	3.99833	4.35731	4.16709	4.25425	3.97567	4.26556	4.60814	4.18451	4.1499	4.848	4.21167	4.30767	4.567	3.83354	4.29585	4.37243	4.18999	4.35207	4.08932	4.12526	4.34492	4.44813	4.38548	4.77114	4.45673	4.09985	3.90785	4.35158	4.42691	4.22662	4.47147	4.5391	4.22594	4.0148	4.21884	4.5556	4.67227	4.2707	4.22265	4.46716	4.15251	4.46163	4.32936	4.27009	4.47488	4.58595	4.29617	4.40041	4.41353	3.8989	4.39877	4.80584	4.76507	4.62104	4.51678	4.63859	4.57499	4.60586	4.24656	4.49326
"1552544_at"	4.81573	4.77269	4.88047	4.36284	7.5352	4.59122	4.10939	4.64918	4.81521	4.92347	4.82058	4.3576	5.16284	4.56998	6.71573	4.77585	4.56688	4.51699	4.46969	4.7752	4.82101	5.02778	4.5371	5.00735	4.50436	4.85588	4.33894	7.0688	4.4139	4.53298	5.23043	5.02907	4.78462	4.29558	4.87507	4.80583	4.68079	4.5628	4.85441	5.09736	4.96833	4.8276	5.00494	4.55992	4.93873	5.07496	4.88243	4.86759	7.0272	4.61505	4.425	5.10552	4.716	4.84786	4.41471	4.68905	5.86992	4.92743	4.19927	4.03438	7.41636	4.49657	4.68241	5.17508	4.39219	4.79842	4.38049	4.53663	4.98967	4.98642	4.79361	5.47793	4.40234	4.69335	4.6217	4.58483	4.69041	6.54072	4.70319	5.1138	4.86718	4.95541	4.84234	4.44588	4.72568	4.44706	6.12682	4.42054	4.87703	4.72706	4.97932	4.85038	4.53048	4.90566	4.74224	4.24467	4.07052	4.2804	6.89699	4.39036	4.49763	5.06333	5.18302	5.10039	5.07903	5.09104	4.88735
"1552546_a_at"	4.08679	5.09601	7.30565	4.16378	4.12117	3.79506	4.08267	4.25306	4.25542	4.51584	3.92642	4.45919	4.29698	4.09337	4.05103	4.31288	4.45202	3.86948	3.86164	4.25595	3.88133	4.4097	4.11026	3.70714	4.487	3.7055	4.2245	3.87085	4.16225	3.8782	4.37417	3.7843	3.86023	4.25276	4.06198	4.21168	4.06508	4.61801	3.71223	4.05844	3.80044	3.81968	3.81614	3.83694	3.92153	3.64104	3.50799	4.03295	4.03433	3.82108	4.36307	3.81854	4.12213	4.08443	4.04368	4.37353	3.87775	4.06358	4.14	4.33867	3.79572	3.96529	3.87619	3.72881	4.06956	3.93977	4.2321	5.79758	3.86591	3.82834	4.16517	4.13188	4.02129	4.16619	4.03758	4.26324	3.92086	4.05499	4.13924	4.30189	4.68856	3.9236	4.06792	4.16783	4.26405	4.10791	4.23068	4.19408	4.34275	4.08794	3.88155	3.91096	4.07266	3.91664	4.26498	4.32132	4.03758	4.20229	4.07436	4.23218	4.70068	4.44442	4.35511	4.30507	4.01555	3.60656	3.57889
"1552548_at"	4.23759	4.35613	4.38239	4.10277	4.07215	4.11683	4.2594	4.31597	4.29006	4.39167	4.34553	4.54446	4.13213	4.19324	4.54631	4.31521	4.50998	4.38292	4.32551	4.24144	4.28941	4.25403	4.40777	4.21296	4.31315	4.20878	4.18285	4.83587	4.36059	4.381	4.1594	4.28782	4.31455	4.85784	4.2836	4.34015	4.24857	4.29904	4.46479	4.22043	4.05861	4.33297	4.03692	4.26342	4.30177	4.28802	4.40157	4.06399	4.20457	4.04512	4.0967	4.20935	3.95213	4.27775	4.13574	4.3217	4.17883	4.18339	4.26032	4.11209	3.98951	4.23585	3.81373	4.09861	3.98409	4.14075	4.0699	4.16863	4.14696	4.55543	4.12465	4.19545	4.07306	4.33211	4.25382	4.20316	4.23211	4.19424	4.27793	4.28118	4.38514	4.12507	4.34311	4.05881	4.3736	4.29177	4.03839	4.34608	4.05718	4.33752	4.43136	4.11142	4.68603	4.07186	4.4537	4.51454	4.3308	4.60279	4.29841	4.76882	4.46107	4.34405	4.62878	4.54042	4.49209	4.28785	4.24635
"1552549_a_at"	6.06487	6.08816	5.91833	6.00049	6.10725	5.98073	5.79597	6.14652	6.3571	6.24229	6.12764	6.29022	6.00389	6.27711	5.99268	6.03892	6.42532	5.83853	6.30953	6.20356	6.03193	6.28727	6.47718	5.85588	6.47948	5.84501	6.22551	5.82832	6.06732	6.26339	6.20124	6.13362	6.38434	6.34066	6.02926	6.39898	5.79582	6.17117	6.32628	6.17446	6.14623	6.15317	5.98393	6.20513	6.37773	5.89536	6.10255	5.82491	5.91247	6.12611	6.22761	5.75542	6.13161	6.21903	5.90161	6.32104	6.06588	5.99893	6.01573	6.10609	6.23957	5.89168	5.90513	6.27329	5.65963	5.92183	5.99729	5.87225	6.17974	6.11447	6.30027	6.32856	6.01969	6.41069	5.76282	6.07934	5.99786	5.96645	5.85394	6.09964	6.07946	6.1074	5.92069	6.0425	6.34289	6.1179	5.95212	6.09797	6.02682	5.95529	6.14226	5.87631	6.1957	5.95111	6.01801	6.28967	5.97741	6.12393	5.92529	6.26155	6.62799	6.26734	6.29371	6.12181	6.32461	6.18604	6.17798
"1552552_s_at"	3.84857	3.9529	3.87759	4.23662	3.70005	3.81436	4.02386	3.98659	3.94461	4.00671	3.85959	4.07438	4.11674	4.04862	3.98022	4.01516	3.99534	4.17725	3.8506	4.15918	4.04863	4.14813	3.83562	3.78277	4.16096	3.66708	4.21926	4.01646	3.89604	3.85779	3.9683	3.92788	4.06436	3.84535	3.90891	3.88388	3.80416	4.06472	4.04381	4.12783	3.83905	4.0773	3.93569	4.06879	3.90399	3.74462	3.89425	3.99212	4.09028	4.08851	3.90483	3.79348	3.93784	4.18314	3.80199	4.13281	4.05914	3.9331	4.16749	3.70588	3.72329	3.95812	3.86879	4.01116	4.0588	3.686	3.8427	3.80323	3.82353	3.87972	4.32615	3.93306	3.98624	3.92096	3.8172	3.9187	3.95547	3.93296	3.82505	4.3208	3.76955	4.2206	3.83182	3.79862	4.16927	3.9396	3.94246	4.21536	4.05399	4.02652	4.01814	4.07179	4.12718	3.77442	3.86021	4.20876	3.94869	4.10742	3.89276	4.14353	4.4314	3.69661	4.43901	4.12968	4.09396	4.28899	4.13847
"1552553_a_at"	5.49209	5.07621	6.13793	4.68847	4.73844	5.58148	5.30965	5.31604	5.61992	4.92375	5.53615	5.20151	4.97091	5.24451	5.70925	5.31121	4.83503	5.82757	4.89563	5.68858	5.28115	5.2347	4.69271	6.18001	4.98131	5.69453	5.10072	5.17915	5.22213	5.1192	5.23632	5.21157	5.21965	6.5486	4.91562	5.23045	5.23512	5.1269	4.88802	5.13167	4.74481	5.50185	4.67545	5.22585	5.7642	4.91865	5.27318	5.47692	5.48684	5.12744	5.20885	4.7342	4.98052	5.14389	5.35453	4.93695	5.09713	5.19905	5.56762	5.00423	5.01052	4.81244	4.96238	4.53677	7.07498	5.36097	5.09554	5.04462	4.91187	5.66066	5.2614	5.79897	5.66712	5.52559	5.72807	5.27508	5.50855	5.00871	5.47808	5.65964	4.9969	5.36714	5.53184	5.36326	5.85479	5.47703	5.29873	5.82011	5.30509	5.33019	5.22647	5.91345	5.3476	5.78595	5.58141	5.60757	5.60663	5.91198	5.66441	5.52299	5.61689	4.91408	5.19303	5.59498	5.1737	5.44741	5.65642
"1552554_a_at"	4.0974	4.13747	3.89403	4.26519	3.70303	3.8679	4.04392	3.9083	4.09318	3.95353	4.10891	4.0216	3.82465	3.96742	3.9837	4.04208	3.90664	3.96009	3.93851	4.27298	4.09118	4.18831	4.22722	3.78626	4.28258	3.70035	4.16287	4.12394	3.75981	3.93705	4.03587	4.03538	3.87718	4.15341	3.87175	3.92731	3.80887	4.17431	4.00753	4.10308	3.95106	4.25504	3.97816	4.23252	4.02385	4.01536	3.93832	3.61762	4.01411	3.86623	4.04767	3.81441	4.20275	4.13581	3.94398	4.07764	3.9205	3.99025	4.03641	3.85733	3.91116	3.9883	4.09076	4.15259	3.7252	3.82595	4.09588	3.7795	4.09571	4.27664	4.36892	4.28138	3.92282	3.87364	3.9527	4.02713	4.14988	3.96907	3.85945	4.03639	3.94751	3.92047	3.87693	3.93852	4.03333	4.08468	4.19945	3.98726	3.90167	3.93646	3.9879	3.95108	3.98715	4.23085	4.17555	3.66095	3.95083	4.34056	3.95981	4.04594	3.91181	4.29698	4.1592	3.94076	3.87773	3.9251	3.9617
"1552555_at"	6.55006	6.61209	6.38064	6.20609	6.33557	6.43279	6.29728	6.48949	6.65913	6.30587	6.74996	6.51251	6.48769	6.62158	6.58604	6.49826	6.43993	6.42813	6.49086	6.56704	6.65263	6.62339	6.4851	6.37415	6.50717	6.45997	6.72499	6.58026	6.43174	6.38854	6.46881	6.28186	6.42041	6.79393	6.55003	6.54685	6.17159	6.81069	6.49373	6.63301	6.37051	6.45975	6.51296	6.59215	6.32893	6.21108	6.68238	6.39872	6.44487	6.30271	6.27113	6.19327	6.50242	6.47633	6.11137	6.53093	6.43762	6.37909	6.52531	6.58004	6.33648	6.45264	6.27274	6.36948	6.50047	6.19166	6.33111	6.35542	6.44944	6.6036	6.59067	6.59027	6.30849	6.33231	6.59197	6.44524	6.38464	6.34086	6.5273	6.46625	6.30538	6.53831	6.28441	6.48144	6.54314	6.31103	6.4377	6.31919	6.40929	6.3445	6.74785	6.29231	6.67548	6.48523	6.59329	6.37106	6.63908	6.49587	6.56122	6.33044	6.46818	6.7733	6.5309	6.50856	6.52415	6.36305	6.55363
"1552557_a_at"	3.45544	3.43586	3.56666	3.51129	3.18369	3.29262	4.27691	3.2609	3.44783	3.74088	3.26068	3.11134	3.25768	3.24299	3.44192	3.58032	3.53808	3.50021	3.57514	3.21869	3.22275	3.9806	3.25922	3.41075	3.59839	3.38129	3.1663	3.36894	3.44153	3.54504	3.2922	3.47692	3.37329	3.66991	3.64369	3.21071	3.51827	3.30564	3.54601	3.46968	3.24107	3.48563	3.54288	3.43958	3.21051	3.31946	3.49555	3.28272	3.15661	3.24347	3.31885	3.56112	3.50884	3.46258	3.35511	3.61945	3.51819	3.23629	3.42787	3.27677	3.09193	3.43527	3.4008	3.49386	3.58031	3.21584	3.23931	3.50306	3.18461	3.64326	3.62746	3.50478	3.36864	3.36592	3.414	3.24581	3.29355	3.17409	3.27464	3.25962	3.2936	3.43894	3.43569	3.21158	3.17797	3.35862	3.68617	3.56606	3.44985	3.33457	3.30931	3.6346	3.533	3.48413	3.34765	3.27017	3.60096	3.48079	3.32667	3.50058	3.58483	3.68143	3.4728	3.30624	3.31136	3.24727	3.49055
"1552558_a_at"	6.55168	6.64618	6.30886	6.47573	6.31901	6.50812	6.4107	6.48845	6.70142	6.75048	6.61137	6.74629	6.28302	6.61772	6.73883	6.52749	6.65017	6.52345	6.47167	6.71776	6.60676	6.87003	6.39327	6.42871	6.56142	6.48824	6.61764	6.46227	6.52263	6.73948	6.55125	6.39506	6.629	6.69959	6.80501	6.72994	6.14772	6.85724	6.75759	6.73181	6.58924	6.49279	6.46502	6.53572	6.68836	6.41584	6.48877	6.38494	6.61317	6.48875	6.52843	6.08888	6.38141	6.5188	6.39993	6.63927	6.52096	6.50554	6.35924	6.43773	6.34592	6.54781	6.54289	6.72327	6.06785	6.43223	6.46057	6.3728	6.58509	6.62013	6.87936	6.88539	6.47228	6.26806	6.47495	6.66772	6.4054	6.52915	6.69601	6.57497	6.59427	6.61766	6.60956	6.59355	6.75456	6.6714	6.42912	6.56158	6.64098	6.64503	6.71242	6.45605	6.77926	6.44192	6.67421	6.73952	6.49472	6.81215	6.69013	6.82429	6.81415	6.80975	6.8766	6.65128	6.6737	6.64929	6.65292
"1552559_a_at"	4.55284	4.55094	4.57223	4.45442	4.12035	4.2776	4.41034	4.44794	4.43803	4.55574	4.72507	4.82598	4.04558	4.37255	4.65926	4.1991	4.59985	4.19685	4.76881	4.77925	4.33009	4.83996	4.60978	4.41451	4.77206	4.42411	4.82259	4.40283	4.46058	4.60164	4.33507	4.69402	4.5546	4.92716	4.64081	4.68579	4.18261	4.66466	4.52136	4.53808	4.50378	4.45452	4.41379	4.3247	4.87473	4.26099	4.37611	4.24689	4.27986	4.29564	4.36042	4.11474	4.47493	4.46058	4.21248	4.44219	4.38343	4.48303	4.19374	4.41804	4.28575	4.39675	4.38742	4.15325	4.27434	4.34256	4.46354	4.42271	4.64798	4.44889	4.3556	4.71341	4.49525	4.39854	4.55637	4.75816	4.10617	4.63782	4.55555	4.59422	4.44041	4.25765	4.5108	4.58171	4.17854	4.32551	4.54785	4.33671	4.5421	4.17974	4.72607	4.32976	5.02727	4.49181	4.42789	4.76974	4.17899	4.73688	4.51564	4.87138	5.01221	4.69849	4.587	4.75297	4.72528	4.50508	4.43653
"1552562_at"	5.39087	5.40009	5.09785	6.0318	5.47819	5.24056	5.92866	5.25724	5.68302	5.76676	5.06927	5.53614	5.63337	5.32055	5.52584	5.50173	5.89236	5.36919	5.55989	5.40766	5.87758	5.72834	5.62518	5.05322	5.50128	4.95641	5.77296	4.82938	5.75077	6.19739	5.91412	5.88426	5.47874	5.28106	5.471	5.17423	5.45863	5.25018	5.64873	5.47478	5.71113	5.6877	5.94686	4.84754	5.83462	5.37777	5.81238	5.36988	5.47576	6.13802	5.91278	5.78513	4.88433	5.97815	5.48087	5.43401	5.52573	5.55973	5.59499	4.98198	5.96317	5.78273	5.26321	5.12379	5.94887	5.34338	5.2445	5.70543	5.23284	5.60136	5.49529	5.41388	5.3933	5.52317	5.35172	5.39599	5.22399	5.55882	5.31992	5.4349	5.31967	5.60261	5.16153	5.67008	5.522	5.4512	5.57213	5.13333	5.34762	5.47627	5.19937	5.16484	5.3734	5.53975	5.18267	5.6104	5.38777	5.46522	5.83497	5.31824	5.16159	5.61512	5.59764	5.5655	5.36427	5.42856	5.46144
"1552563_a_at"	3.90196	4.22204	6.22625	3.70576	3.71581	3.90051	3.78548	4.17757	4.03286	3.95114	3.84063	4.12068	4.06784	3.60961	4.06189	4.08954	3.78881	3.72023	3.73666	4.1631	3.80144	3.61988	4.29878	3.85827	4.00313	4.44035	4.00059	3.95705	3.94954	3.82457	3.83477	3.80434	3.83925	4.30001	3.65719	3.70894	3.89606	3.9409	3.54832	3.76721	3.48053	3.88849	3.66004	3.54993	3.76339	3.56128	3.78623	3.77736	4.04618	3.77978	3.72306	4.09467	3.75855	4.10375	3.78245	3.87453	3.72562	3.89279	3.98744	3.55935	3.73708	3.92585	3.73165	3.74633	3.82917	4.08007	4.12795	3.83066	4.05889	3.96203	4.52222	4.02462	3.82303	4.10993	4.60451	3.98304	3.88735	4.35786	3.89553	4.10548	4.2556	4.11501	4.09779	3.95251	4.0015	4.18466	3.93176	4.03815	3.94447	4.06656	4.08594	4.17917	4.20122	4.2555	3.80571	4.56	3.94827	4.14141	4.1059	4.44053	4.61282	4.35313	3.89424	4.14553	3.97579	4.05306	4.08138
"1552564_at"	3.50582	3.57125	3.40026	3.45883	3.93995	4.22476	3.78695	3.5561	3.84483	3.64147	3.66116	3.68229	3.67479	3.64135	3.60683	3.98297	3.43682	4.06222	3.69351	3.53565	3.76772	4.00496	3.32858	3.85464	3.68305	3.90564	3.93111	3.76818	3.59266	3.80178	3.60635	3.99351	4.17064	3.79683	3.64585	3.87976	3.72613	3.79975	3.81589	3.94579	3.98573	3.49063	3.67462	3.83798	4.01094	3.74873	4.05348	3.49891	3.83857	3.88907	3.53697	3.47775	4.27579	3.59652	3.98329	3.90017	3.64565	3.65222	3.76214	3.78403	3.59848	3.67848	4.02029	4.14725	3.8658	3.74285	3.83422	3.86964	3.69641	3.83187	4.07086	3.82198	3.62185	3.64188	3.84076	4.15584	4.29565	4.24979	3.68298	4.18953	3.70607	3.83874	3.89002	3.98991	3.9046	3.62902	4.30574	3.49474	3.86388	3.90953	3.83666	3.88017	3.81004	4.10314	3.85706	3.77692	4.04455	3.78121	3.55814	3.95419	4.04377	3.93531	3.43591	3.9212	3.69767	3.94399	3.71758
"1552566_at"	5.34334	4.59564	3.95653	4.857	5.02089	5.05592	4.93319	4.40412	5.147	4.74421	4.8932	4.7342	4.77026	5.15538	5.46683	5.59808	4.63358	4.36825	4.58493	4.30845	4.83348	5.19784	4.66251	5.07392	5.08536	5.39816	5.10702	4.52148	4.47008	4.6266	5.05924	4.35593	5.43106	4.41157	4.63192	5.15401	5.20242	4.8199	4.69103	4.82133	4.24991	5.09815	4.64579	6.37707	6.01971	4.57773	4.47706	4.77323	5.30912	4.55791	4.83309	4.48071	5.64621	4.64075	4.54047	4.80063	4.49974	5.3687	4.68735	5.30375	3.899	5.17254	4.8886	4.84715	4.43576	4.81664	5.76287	4.75109	5.25601	4.80563	5.47733	5.4905	4.90423	5.09425	5.20653	6.04645	5.83847	4.99049	5.54976	5.4093	4.97913	5.54021	5.28722	5.13578	5.44147	5.24967	5.31374	4.92768	6.19832	5.2985	5.49274	4.9226	5.69057	5.39341	5.54351	5.13173	5.78683	5.50911	5.41528	5.40795	5.1591	5.3377	5.30509	5.07923	5.39916	5.22952	5.33024
"1552568_at"	9.08362	7.12231	6.25383	6.00556	8.18135	9.91072	9.36207	7.69135	9.29782	10.262	9.675	7.02798	8.99759	8.93904	8.72002	8.4339	7.17346	8.61241	6.87395	9.096	6.84709	9.38163	6.16217	10.0754	9.97933	7.63286	9.79063	9.4091	6.97037	7.84449	5.9537	6.95426	11.2133	5.22431	9.66475	8.51733	5.20876	10.8596	10.6029	9.79884	6.11844	6.6016	10.5479	9.38235	8.4344	9.50056	6.37262	8.72044	8.73614	6.03797	10.2339	7.7847	9.85175	10.2145	8.72518	9.21747	8.84249	9.03012	6.26032	9.50495	8.2343	10.4764	8.81061	7.43688	6.25382	8.60385	8.32695	6.48601	9.25278	8.76855	8.7187	8.06838	8.46073	6.707	9.56405	9.7177	9.11838	9.12275	9.2073	9.29729	9.17451	9.21999	9.2056	9.22057	8.91269	8.4693	7.7431	8.63407	9.43904	8.99002	9.81932	9.67424	8.89071	8.80358	8.51492	7.6142	8.65184	9.16743	8.17324	8.8717	8.55383	10.2279	9.18771	10.0685	9.25805	9.13211	9.43636
"1552569_a_at"	9.35748	7.53884	4.60876	4.90767	8.73841	10.2611	9.80373	7.95805	9.67008	10.7331	9.91863	6.75687	9.31552	9.61833	9.15431	8.81329	6.42699	9.33073	4.18886	9.62101	4.64742	9.97845	6.15175	10.7727	10.1775	7.84297	9.99513	9.69383	7.67181	7.86766	5.56995	7.04384	11.4406	3.96679	9.83068	8.92353	5.30131	11.0071	11.3081	10.446	5.8166	6.40354	11.3126	10.0487	8.76184	10.147	5.21395	9.45293	9.19101	6.01621	10.4942	8.1533	10.1039	10.5321	9.1533	9.37757	8.82238	9.26163	6.59998	9.70922	8.39044	10.7573	9.27123	7.19698	6.17544	9.14359	8.40108	5.6952	9.66459	9.50077	10.1214	8.47546	8.93651	6.36808	10.4721	10.3289	9.82923	10.0051	9.8977	10.0662	10.3198	9.81929	10.1672	9.66643	9.20675	8.9517	8.05833	8.87064	9.88143	9.71328	10.1331	10.1488	9.01713	9.34785	8.64707	8.4856	8.8865	9.38403	8.54241	9.32062	9.04177	10.6206	9.83487	10.7585	9.79178	9.64179	9.96089
"1552570_at"	3.905	3.68037	4.04332	3.69747	3.7221	4.03507	3.87798	3.804	4.01656	4.17841	4.08591	3.88437	3.98591	3.78762	4.0955	3.82721	3.72266	3.93538	3.86437	4.04376	3.72487	4.12073	4.13862	3.78937	4.01397	3.87719	4.20469	4.1042	3.8822	3.78018	3.79115	3.79607	3.95143	4.21111	3.96961	4.07631	3.94237	4.07604	4.03461	4.01776	3.79979	3.89798	3.7124	3.91191	3.929	3.77153	3.83238	3.84401	3.85581	3.66416	3.72685	3.67938	3.63914	3.9539	3.56682	3.88655	3.94733	3.91234	3.99832	3.88421	3.78413	3.89486	3.84545	3.67756	3.59073	3.91691	3.70459	3.97448	3.87326	3.9588	4.25307	4.16762	3.92198	3.71242	3.92222	3.96459	3.98396	3.95365	3.85899	3.68167	4.02102	4.06395	3.97266	3.9651	3.95862	3.94438	3.94413	3.77144	3.8232	4.21335	4.08638	3.99177	4.03609	3.8551	3.88506	4.14827	3.86839	3.88628	4.0726	4.25553	3.90133	4.06556	4.15185	4.17344	4.23226	3.97615	3.86415
"1552572_a_at"	2.90281	3.20822	2.82196	3.47678	3.13263	2.96983	3.06963	2.83403	2.99365	2.99236	3.10583	2.98318	2.9347	3.20089	2.85441	3.1625	3.1742	2.87153	3.11168	2.98042	3.41206	2.95962	3.13008	2.87566	3.02035	2.99755	3.18311	3.14636	3.02287	3.16805	3.52784	3.01189	3.00772	2.892	2.97856	3.1175	3.12935	2.88188	3.13689	3.09886	3.78306	2.98945	2.98349	3.00552	2.90803	3.13504	2.81305	3.1022	3.00794	3.24583	3.01854	3.14641	3.4925	2.86707	3.04391	3.13212	2.90566	2.99878	2.92029	2.9385	3.54874	3.04951	2.99289	3.36477	3.2127	2.75274	2.88825	3.21812	3.05171	2.95207	3.05723	2.9687	2.89142	3.15174	3.18362	2.70666	2.77755	2.85468	2.89456	2.8529	2.90544	2.94381	2.85312	2.78453	2.9845	2.86721	2.82464	2.88554	3.01436	2.80081	2.84808	2.78355	3.01903	3.03535	2.74664	3.13098	2.9298	2.80735	2.94626	2.76948	3.0131	2.76026	2.7726	3.04774	3.13365	2.94372	2.8714
"1552573_s_at"	3.25549	3.47284	3.23389	4.22459	3.58111	3.50845	3.49029	3.05816	3.60376	3.61765	3.47977	3.27114	3.5457	3.79011	3.52853	3.58492	3.72941	3.28069	3.51131	3.49556	3.4158	3.6516	3.40237	3.39177	3.76591	3.46912	3.55062	3.55144	3.5363	3.52109	3.8448	3.7001	3.60169	3.36008	3.82799	3.54004	3.4624	3.65105	3.5939	3.80529	3.80908	3.47005	3.36156	3.37411	3.76857	3.76875	3.33331	3.28024	3.25747	3.30283	3.4921	3.41943	3.84387	3.64145	3.51411	3.40631	3.45127	3.57955	3.20804	3.46628	3.98069	3.79388	3.31642	3.99704	3.33361	3.07651	3.23307	3.55996	3.4443	3.51034	3.3435	3.47744	3.30014	3.5208	3.44498	3.56035	3.44209	3.45339	3.41092	3.34749	3.73055	3.63535	3.43227	3.4221	3.28015	3.55144	3.39057	3.52195	3.45013	3.31862	3.50432	3.36186	3.46634	3.38628	3.48444	3.69756	3.62577	3.29699	3.5373	3.35332	3.43037	3.57123	3.58781	3.64717	3.56079	3.66401	3.35217
"1552575_a_at"	4.96777	4.46244	6.73535	4.93175	4.42815	4.60193	6.28953	4.26426	4.69373	5.97957	4.0853	4.48141	4.44955	4.29943	5.42602	4.29951	4.38324	4.40131	4.9611	4.77678	3.38021	4.26795	7.71615	4.73761	4.24954	5.4317	4.41033	5.8011	4.42317	4.36184	4.23462	4.36762	6.03425	4.30851	5.98905	4.00485	5.47246	4.30948	3.86625	4.72596	4.16385	4.62919	6.41371	3.74719	3.72147	3.94199	5.37967	4.61746	5.19018	4.49446	4.27732	4.6496	4.56791	4.67834	4.26806	4.66171	4.41383	4.23331	4.28535	4.42693	4.7339	4.99002	4.7221	3.8032	4.52034	5.30441	4.17506	6.36615	3.70863	4.44468	4.41936	5.78151	5.26408	4.25583	5.09558	5.42542	5.12289	5.76442	6.11515	4.51111	5.13592	5.14355	5.10235	5.0788	5.59175	5.25373	5.23938	5.39966	4.75122	5.32489	4.78725	5.26134	5.49831	5.72368	5.5636	5.4	5.40363	4.90488	6.24039	4.93543	5.35089	5.85191	5.83721	4.95162	5.55112	4.35273	5.84724
"1552576_at"	5.11083	4.88324	5.25517	5.18871	5.03706	5.24672	5.21781	5.10392	5.30782	5.31692	5.2009	5.38046	5.25346	4.61789	5.50046	5.43662	5.20553	5.05801	5.39403	5.36479	5.17169	5.15125	5.54302	5.07832	5.06271	5.14657	5.30324	5.25658	5.15136	5.34903	5.31867	5.45464	5.32051	5.66985	5.23703	5.58937	5.23242	5.31703	5.39472	4.95703	5.31624	5.13082	5.23122	5.29841	5.17703	5.26575	5.19694	5.09137	5.15043	5.10695	5.17929	5.00258	4.86798	4.96172	5.05297	5.33431	5.16668	5.19717	5.18626	5.15474	4.97894	5.24056	5.04396	5.20944	5.13212	5.378	5.15691	5.04593	5.27707	5.41269	5.14445	5.21571	4.88973	5.09151	5.11563	5.37947	5.10898	5.51354	5.59237	5.12983	5.30665	5.15261	5.33157	5.36357	5.23656	5.20784	5.13319	5.29902	5.28779	5.25635	5.36471	5.11063	5.41034	5.00917	5.2788	5.41259	4.98807	5.40744	5.13057	5.69918	5.50151	5.31756	5.11854	5.61178	4.94062	5.26441	5.14281
"1552578_a_at"	3.40899	3.44872	3.40961	3.34914	3.38009	3.55553	3.48514	3.51441	3.5227	3.52068	3.48295	3.64286	3.52609	3.24451	3.74593	3.32869	3.46283	3.23683	3.54332	3.88869	3.21545	3.5207	3.39281	3.50373	3.39821	3.53647	3.37021	3.58278	3.68229	3.45676	3.42642	3.44951	3.58246	3.44715	3.40892	3.56288	3.24632	3.7367	3.43989	3.63655	3.53534	3.36481	3.55937	3.44177	3.47623	3.53359	3.6223	3.3882	3.4445	3.51548	3.79695	3.3937	3.4047	3.45033	3.48455	2.93335	5.25037	2.94927	3.27516	3.2153	3.79411	3.44814	3.49477	3.44361	3.4563	3.41735	3.33231	3.83607	3.43213	3.4285	3.21277	3.28824	3.64825	3.42703	3.42105	3.49263	3.24324	3.46813	3.50121	3.42841	3.72308	3.3411	3.56758	3.52945	3.51936	3.33191	3.32622	3.3692	3.43647	3.49124	3.64045	3.3051	3.54754	3.35148	3.17117	3.11402	3.73889	3.22715	3.21045	3.66837	3.54374	3.6925	3.50061	3.55846	3.29174	3.40773	3.23359
"1552579_a_at"	4.80243	4.9847	4.80545	4.79583	4.792	5.0409	4.85628	4.96638	5.31763	5.42266	4.92919	5.44906	4.90408	4.53248	5.26527	4.74191	5.0379	4.69534	5.29579	5.08925	5.03414	5.37747	4.84229	5.11774	4.83872	4.93856	5.39153	5.07333	5.02059	5.20378	5.01566	4.90378	5.7441	5.42129	5.10616	5.49946	5.08537	5.0461	4.90799	5.05093	5.08109	5.02306	4.9957	4.9676	5.36358	5.25682	4.743	5.00726	4.91587	4.795	4.90677	4.89468	4.63027	4.90157	4.72667	4.90906	5.01595	5.32649	4.92894	4.73532	5.00437	5.18276	5.29154	5.16056	4.76621	4.72578	4.59586	5.26598	4.93069	4.89674	4.8366	5.11048	4.94625	4.77243	5.00521	5.16505	4.91064	5.0633	5.05788	4.90714	4.625	4.84921	5.16601	4.71107	5.00198	4.97974	4.82112	4.71697	5.18105	4.73156	4.88185	4.912	5.21824	4.84442	5.27337	4.56995	5.07326	5.26498	4.9127	4.75784	4.74698	5.25627	5.34032	5.12045	4.95352	4.77773	5.10677
"1552580_at"	5.27061	5.30455	5.07476	5.40706	5.16145	5.08898	5.38387	5.24902	5.40204	5.11719	5.26165	5.38107	5.20327	5.41582	5.35383	5.04195	5.54332	5.39249	5.42567	5.38577	5.19863	5.45826	5.11751	5.33466	5.11553	5.35846	5.29112	5.70391	5.41007	5.34436	5.19966	5.28463	5.24291	5.23	5.21751	5.1325	5.20074	5.3829	5.46091	5.28278	5.36615	5.30953	5.23916	5.34869	5.30949	5.32271	5.08995	5.40666	5.30513	5.41955	5.12114	5.38936	5.30974	5.50221	5.35787	5.34848	5.05182	5.29059	4.91151	5.16996	4.87	5.57736	5.3322	5.39536	4.86909	5.53816	5.37062	5.24697	5.23306	5.59842	5.47694	5.38305	5.39246	5.32747	5.09538	5.23518	5.57389	5.5095	5.35902	5.57976	5.59835	5.32381	5.21191	5.41766	5.50205	5.58818	5.02546	5.07632	5.40124	5.37157	5.71598	5.31106	5.46726	5.53436	5.31864	5.57331	5.61615	5.44971	5.63349	5.73506	5.23319	5.52443	5.78625	5.42221	4.91682	5.36325	5.26166
"1552582_at"	3.67062	3.60484	4.15815	3.80632	3.47245	3.74657	3.7642	3.76982	4.06486	4.14216	3.9428	3.78931	3.78533	3.77012	3.76092	3.66176	3.94808	3.43704	3.86605	3.713	4.10718	3.71281	4.6522	3.45018	3.83749	3.54372	3.80046	3.75973	3.98001	3.64711	3.81169	3.93274	3.83843	5.51107	3.94747	3.55779	3.38254	3.76166	3.74495	3.5825	3.57727	4.15691	3.85546	3.77884	3.75882	3.81669	3.78711	3.52323	3.4946	3.42932	3.52418	3.41092	4.02086	3.69949	3.54827	3.68289	3.56755	4.19375	3.58037	4.03047	3.71677	3.86422	3.57314	3.85904	3.9994	3.55679	3.74299	3.53519	3.62723	4.26987	3.66622	3.87237	3.52904	3.70491	3.64698	4.12974	3.76918	3.92072	3.71105	3.70769	3.4203	3.5047	3.63341	3.78894	3.80018	4.19506	3.75314	3.6504	3.52642	3.86242	3.70514	3.80459	3.88827	3.65632	3.75271	3.78816	3.8245	3.78322	3.8346	3.74536	3.78297	3.88095	3.85043	3.47357	3.82534	3.77321	3.68329
"1552583_s_at"	4.09378	4.21369	4.10846	4.06944	3.58729	4.1168	3.91066	4.07361	4.14716	4.41803	4.35788	4.19151	3.89793	3.78375	4.30062	4.13981	4.4048	3.87725	4.26412	4.18402	4.2656	4.07708	4.26763	3.9472	4.32815	3.88658	4.42321	4.02719	4.3092	3.92615	4.03443	4.06795	4.00453	4.40167	4.0468	4.05068	4.09571	4.18959	4.17348	4.10776	4.00324	4.68588	4.13289	3.91324	4.00286	3.5396	4.02135	3.93601	3.9983	3.80038	3.84851	3.83929	4.36276	3.99109	3.74208	4.07671	3.73957	4.23218	3.86053	4.04437	3.9408	3.87845	3.85657	3.89073	3.97933	4.00102	3.87687	4.07507	4.0313	3.9036	4.27158	4.27753	3.69402	3.85623	3.89286	4.56117	3.63934	4.0003	4.09834	3.92314	3.86615	3.86373	4.48262	4.04147	4.13271	4.07997	3.78842	4.15055	3.94605	3.90059	4.16972	4.14876	4.42902	4.09602	4.18372	4.19163	3.63882	4.23204	4.18152	4.66442	4.56891	4.2797	4.12081	4.32301	4.22163	4.10246	4.29091
"1552584_at"	6.64464	5.87886	6.49136	5.50103	5.70151	5.71117	6.79204	6.69062	6.2984	5.22449	5.52285	6.37329	5.5148	5.94043	6.4986	6.13346	5.45741	6.58389	5.73045	6.84391	5.79998	6.76582	5.3873	6.39514	5.48544	7.17238	5.77654	6.16126	6.31585	5.76345	5.90773	6.11548	6.03864	7.27213	5.54955	6.29133	5.96945	5.73128	5.60525	5.93873	6.03619	6.31731	5.48645	6.12048	6.73346	5.36224	6.37201	6.34896	6.4898	5.54634	6.26152	5.7702	6.00469	5.92614	6.52927	5.52723	5.94946	6.19256	6.29781	6.27474	5.66363	4.9448	6.01183	5.64993	7.04088	7.28202	5.79218	5.86427	6.07288	6.3249	6.71886	6.5678	6.62978	6.94664	6.6425	6.08442	6.06086	5.65609	5.8809	5.97756	6.13058	6.72184	6.33808	6.47074	6.11375	6.27453	6.3624	6.4554	5.92279	6.08326	5.67388	6.94247	6.14628	6.5394	6.43283	6.49578	6.38022	6.63007	7.19283	5.95612	6.54334	6.00164	5.51362	6.32693	5.90913	6.25057	6.31941
"1552585_s_at"	3.22337	3.27054	3.4036	3.11658	3.26901	2.98535	3.08799	3.25631	3.44953	3.15177	3.16563	3.2607	2.95039	3.19045	3.34501	3.07425	3.15393	3.28459	3.1721	3.24735	3.50297	3.28826	3.19013	3.1022	3.20201	3.15535	3.28742	3.17772	3.53778	3.18933	3.07613	3.19381	3.22774	3.49202	3.20849	3.16814	3.21744	3.28281	3.15721	3.43721	3.22547	3.19217	3.28382	3.14574	3.2673	2.94858	3.08922	3.03748	3.24572	2.95873	3.0746	3.05541	3.24649	3.23795	3.32579	3.18626	3.44388	3.11187	3.06156	3.16338	3.17741	3.13946	3.13788	3.22602	3.10118	2.95384	3.00438	3.35452	3.2594	3.11416	3.29289	3.39461	3.29368	3.11898	3.195	3.21987	3.32195	3.11606	3.20682	3.07048	3.15336	3.24476	3.14018	3.17791	2.9366	3.07006	3.2	3.27978	3.32449	3.22862	3.21003	3.2368	3.17536	3.24741	3.08626	3.19354	3.23258	3.16055	3.29145	3.51296	3.23815	3.40087	3.25544	3.27613	3.47448	3.20974	3.10721
"1552586_at"	5.52323	5.39001	5.20573	5.40281	5.15539	5.19358	5.15599	5.34094	5.63424	5.95488	5.73899	5.75262	5.30218	5.27785	5.50911	5.14591	5.47854	5.33638	5.66766	5.53727	5.38609	5.81708	5.17396	5.41294	5.7019	5.26934	5.42056	5.43226	5.34525	5.65981	5.16562	5.41649	5.44814	5.69596	5.83714	5.55583	5.29848	5.55187	5.72691	5.5972	5.43639	5.419	5.55428	5.53449	5.63706	5.33291	5.12424	5.07182	5.20605	5.4201	5.21511	5.01519	5.3838	5.46053	5.16748	5.53835	5.3397	5.5388	5.27971	5.57307	5.39161	5.42757	5.5121	5.29765	5.22875	5.40594	5.20351	5.0152	5.69284	5.48819	5.72489	5.78597	5.32228	5.21525	5.31414	5.43997	5.29858	5.33288	5.79522	5.7135	5.6328	5.21886	5.32018	5.40832	5.45899	5.5592	5.25698	5.4905	5.50999	5.58022	5.73281	5.34367	5.58209	5.38713	5.24906	5.70352	5.34442	5.78662	5.59571	5.18419	5.49929	5.4952	5.58597	5.75198	5.7064	5.52742	5.53586
"1552587_at"	3.76476	3.8738	3.89566	4.19946	3.62494	3.78358	3.76647	3.76747	3.58759	3.69022	3.71884	3.98977	3.61028	3.9611	3.9767	3.88053	4.08526	3.58462	3.74919	3.76365	3.97594	3.61518	4.02423	3.65752	3.88443	3.67242	4.09886	3.86825	3.81565	3.64494	3.75222	3.86549	3.94134	4.25054	3.73471	3.77577	4.0686	3.88511	3.5438	3.98266	3.79683	3.95927	3.77088	3.80746	3.69455	3.81856	3.89285	3.68986	4.10827	3.52454	3.68678	3.37336	3.56827	3.87648	3.78975	3.92943	3.57227	3.55796	4.0414	3.8051	3.87828	3.83304	3.66606	3.57342	3.80737	3.68848	3.70496	3.77322	3.6567	4.15641	3.98086	3.87732	3.34191	3.59245	4.01244	3.54971	3.79033	3.99414	3.91047	3.66111	3.85435	3.84188	3.8016	3.90618	4.02092	3.49249	3.75637	3.70306	3.78414	3.84731	3.63418	3.75424	3.93854	4.19362	3.67332	3.89725	3.65423	3.76895	3.68416	4.087	3.6215	4.17557	4.11535	3.5453	3.82134	3.75392	3.6804
"1552588_a_at"	3.2972	3.3379	3.26873	3.46721	3.23887	3.26277	3.2404	3.53225	3.41006	3.29181	3.47099	3.33241	3.35872	3.35668	3.34358	3.49009	3.46092	3.37567	3.43295	3.54102	3.4894	3.40168	3.43339	3.15412	3.42456	3.29367	3.38307	3.59122	3.42079	3.44183	3.41616	3.45155	3.49444	3.5436	3.38191	3.43473	3.33403	3.45492	3.47315	3.50432	3.35879	3.50221	3.33339	3.36992	3.36202	3.43743	3.26528	3.18784	3.31245	3.43026	3.2604	3.31677	3.21078	3.38324	3.24749	3.39436	3.3791	3.24117	3.1508	3.55979	3.44024	3.46526	3.36775	3.17741	3.12661	3.21431	3.29108	3.22557	3.39377	3.41777	3.44998	3.50129	3.25243	3.37432	3.29238	3.50069	3.24514	3.56933	3.45458	3.37382	3.31883	3.55433	3.4902	3.29014	3.54162	3.20101	3.59724	3.28302	3.35542	3.32254	3.3956	3.43517	3.50038	3.50111	3.52271	3.37337	3.44516	3.34802	3.38481	3.28447	3.57341	3.4173	3.84943	3.48958	3.65	3.62448	3.31566
"1552590_a_at"	3.28022	3.32347	3.34747	3.22576	3.32042	3.17024	3.20407	3.27839	3.3967	3.63413	3.42318	3.26821	3.16195	3.10223	3.28973	3.51834	3.29551	3.1186	3.28262	3.38984	3.31416	3.22809	3.28129	3.33329	3.57053	3.12882	3.08122	3.34534	3.3632	3.19872	3.37942	3.166	3.3709	3.40237	3.09484	3.29442	3.25489	3.19201	3.23291	3.26062	3.24347	3.34727	3.29611	3.19127	3.22035	3.36728	3.36332	3.27452	3.36783	3.23927	3.31751	3.28929	3.26397	3.42819	3.36712	3.27358	3.09392	3.43217	3.47527	3.2187	3.25083	3.24357	2.99218	3.05751	3.08637	3.27267	3.2269	3.34401	3.25076	3.69169	3.49953	3.40006	3.32435	3.169	3.29044	3.5345	3.34475	3.3529	3.44297	3.34689	3.48291	3.21764	3.5904	3.34352	3.3521	3.29922	3.64795	3.51615	3.34532	3.41181	3.38977	3.34617	3.46821	3.33194	3.39654	3.56789	3.16448	3.45247	3.64171	3.46696	3.58719	3.68212	3.67483	3.2377	3.55656	3.13408	3.26267
"1552592_at"	3.58201	3.44836	3.3329	3.41008	3.47991	3.50906	3.40313	3.3436	3.57633	3.42075	3.66645	3.52007	3.501	3.34782	3.70896	3.65588	3.46809	3.67111	3.6259	3.32662	3.35949	3.66236	3.36808	3.56142	3.58775	3.355	3.91552	3.36468	3.45201	3.37092	3.61332	3.50258	3.37726	3.38307	3.49169	3.5861	3.50431	3.57924	3.40039	3.70914	3.59081	3.37994	3.52542	3.53621	3.6741	3.4672	3.32793	3.43041	3.53477	3.17792	3.60572	3.52087	3.33334	3.65741	3.48796	3.52379	3.43989	3.44119	3.46947	3.38684	3.35002	3.64608	3.52223	3.39995	3.44558	3.16041	3.39722	3.34272	3.32594	3.95703	3.54269	3.45051	3.49857	3.33272	3.72961	3.56965	3.47428	3.44553	3.43564	3.28684	3.73323	3.51635	3.63914	3.5682	3.3932	3.57893	3.47261	3.58059	3.55095	3.50031	3.46512	3.58341	3.62401	3.54996	3.65839	3.48196	3.74142	3.58463	3.43031	3.53054	3.49715	3.64988	3.82461	3.5442	3.70511	3.43667	3.48969
"1552594_at"	6.13278	6.21905	6.3863	5.93153	6.01386	6.04103	6.14312	6.01384	6.19944	6.39033	5.98093	6.47892	5.74235	6.33178	5.96912	6.12624	6.16741	5.95746	6.17826	6.17178	6.06246	6.1704	6.89488	5.76667	6.52353	5.82354	6.19673	6.26856	6.08325	6.09718	6.0978	6.01364	6.1572	6.34456	6.27942	6.16062	6.10982	6.23538	6.25009	6.2184	6.08144	5.93498	6.18203	6.02776	6.09488	6.01007	6.22054	5.69726	6.18428	5.91039	6.10513	5.84378	5.74237	6.18799	5.99782	6.4155	6.00867	6.04664	5.93505	6.05434	5.86329	6.06583	5.85627	6.11822	5.85978	5.88015	6.15159	6.00872	6.09522	6.11404	6.47354	6.45534	5.94504	5.86209	6.06743	6.22616	6.17721	5.94875	6.39227	5.91864	6.09047	6.26569	6.02326	6.04686	6.39988	6.18129	6.04239	5.95987	6.16563	6.18013	6.19984	6.0946	6.40073	6.09896	6.05207	6.27249	6.17214	6.38766	6.24904	6.71588	6.19105	6.39722	6.53417	6.01284	6.2385	6.35426	6.12433
"1552596_at"	7.02673	7.23577	7.23279	7.21354	6.9489	7.21286	7.09469	7.10012	7.24563	7.42311	7.03704	7.22073	6.85929	7.04698	7.4018	7.15038	7.0106	7.10923	7.07977	7.27552	7.22669	7.26823	7.32599	7.09985	7.31875	7.01362	7.04667	7.2194	7.36894	7.063	7.23841	7.10811	7.20422	7.39615	7.23366	7.19014	7.08547	7.27662	7.30876	7.3415	7.34596	7.10791	7.09572	7.19419	7.05952	7.15165	6.79106	6.84696	7.32227	7.0795	7.02438	6.93795	6.81627	7.11364	7.01183	7.45699	6.92374	7.18973	7.11106	6.90249	6.98779	7.05786	7.02567	7.08314	6.91598	6.94879	7.16494	7.07189	7.01806	7.37634	7.1599	7.36676	6.96283	7.07073	7.32705	7.12858	7.23603	7.22033	7.05561	7.02383	7.11989	7.04861	7.21614	7.23442	7.25282	7.07899	7.08096	7.14174	7.1745	7.23642	7.04858	7.16709	7.42674	7.02269	7.28959	7.11418	7.31469	7.03192	7.34841	7.57207	7.30957	7.49727	7.30949	7.08848	7.32112	7.08374	7.24878
"1552598_at"	4.10685	4.74487	4.59057	4.20377	4.24008	4.49228	4.28574	4.43255	4.52816	4.64172	4.35057	4.67647	4.31811	4.42681	4.38281	4.4636	4.46747	4.20219	4.77193	4.62701	4.90535	4.52633	4.26507	4.40258	4.63999	4.66506	4.23265	4.22997	4.53833	4.36006	4.12781	4.49616	4.53548	4.93072	4.42449	4.41433	4.53899	4.42893	4.44678	4.66248	4.34907	4.67388	4.30688	4.32197	4.23804	4.2622	4.31345	4.24795	4.54696	4.21266	4.15628	4.06986	4.26269	4.42736	4.26973	4.65849	4.42908	4.38006	4.53238	4.04655	4.39876	4.30269	4.06638	4.43306	4.13057	4.12927	4.52043	4.0889	4.42607	4.15756	4.56815	4.48363	4.18269	4.28091	4.48617	4.33774	4.47911	4.40164	4.38067	4.51117	4.58842	4.10189	4.24954	4.54277	4.17986	4.40284	4.50278	4.55016	4.48102	4.34961	4.76911	4.33527	4.70369	4.66239	4.2358	4.2969	4.40069	4.59753	4.61431	4.55968	4.91892	4.63768	4.71724	4.53202	4.45007	4.80835	4.69548
"1552599_at"	4.061	4.00196	4.2266	4.14027	3.99069	3.9528	3.77331	3.80295	4.51686	4.2678	4.21005	4.09114	4.10782	3.89026	4.4188	4.1445	4.02115	3.89711	4.10307	3.95312	4.17384	4.32969	3.72853	4.17962	4.27155	4.02474	4.30843	4.21118	4.02297	4.14794	3.8607	3.97074	4.15055	3.8854	4.18039	4.45259	3.94799	4.23374	4.20342	4.15755	4.00137	4.03992	4.23775	4.18588	3.98217	3.95512	3.86461	3.80297	4.10548	3.78289	3.98245	3.84804	4.08069	4.15766	3.92065	4.14784	4.09568	3.9513	4.10828	4.09524	3.86147	3.90039	3.9462	3.62205	4.17858	4.21629	3.90183	3.6507	4.33807	4.20878	4.64784	4.37335	4.01238	3.71844	4.0963	4.10572	4.16771	3.97749	4.16853	4.11642	3.87632	4.01211	4.37859	3.83423	4.10575	3.88507	4.09923	4.09811	4.18345	4.15634	4.36586	4.14867	3.99574	3.91137	4.1686	4.32153	4.23167	4.19521	4.51499	4.00306	4.13737	4.18593	4.35354	4.11353	4.22334	4.0723	4.18746
"1552602_at"	6.48058	6.11322	6.14298	6.4742	6.17651	6.00813	6.1196	6.34239	6.34239	6.55878	6.31022	6.32122	6.22297	6.44975	6.59404	6.11911	6.35138	6.0141	6.06664	6.59711	6.22864	6.58842	6.20582	6.22229	6.57713	5.99463	6.47137	6.49635	5.98871	6.31163	6.2905	6.02848	6.41292	6.55454	6.52449	6.25604	6.23135	6.35063	6.41592	6.34182	6.316	6.26228	6.32569	6.34932	6.2664	6.11745	6.24363	6.09867	6.28822	6.09246	6.24301	5.86301	6.15922	6.31712	5.79727	6.5568	6.00836	6.25688	6.10408	6.35346	5.91025	6.19594	6.16643	6.31573	6.0397	6.09766	6.44706	6.02552	6.28943	6.52397	6.38644	6.39896	6.22257	6.07793	6.38792	6.37777	6.22552	6.39626	6.3973	6.2331	6.52391	6.43332	6.17587	6.36445	6.54448	6.31429	6.171	6.36242	6.32052	6.39571	6.46074	6.30003	6.88646	6.08093	6.35109	6.70447	6.154	6.27506	6.47915	6.81231	6.81349	6.19872	6.41181	6.47171	6.62895	6.38244	6.34614
"1552604_at"	5.01562	5.31459	5.23408	5.01429	5.05234	5.04837	5.10871	5.00314	5.46217	5.35677	5.25747	5.36855	5.11869	5.01268	5.41128	5.25848	5.30805	4.95703	5.54591	5.12115	5.35515	5.24351	4.98224	5.01846	5.68518	4.71262	5.32615	5.10068	5.3316	5.16372	5.14735	5.06015	5.3493	5.26412	5.11791	5.01507	5.12683	5.45964	5.1918	5.34645	5.05676	5.19356	5.14869	5.2391	5.11832	5.1732	5.01148	5.0947	5.22858	5.11601	5.11526	4.97505	5.17299	5.2167	5.03605	5.05519	5.15583	5.05988	5.16187	5.19689	4.7347	5.3157	5.17682	5.02126	4.73789	5.21214	5.22583	4.909	5.24091	5.43872	5.62427	5.34134	5.01157	5.06723	5.01113	5.46304	5.39601	5.21102	5.34304	5.05288	5.24469	5.1659	5.98651	5.29149	5.38909	5.36471	5.12745	5.17394	5.40731	5.09139	5.63848	5.24889	5.52858	5.61906	5.18686	5.46017	5.12125	5.00102	5.37899	5.84258	5.63185	5.55159	5.5467	5.23428	5.5196	5.32097	5.27943
"1552605_s_at"	4.06485	3.94406	3.97687	3.95267	3.64825	3.75675	3.79828	3.79798	3.95099	4.24607	3.91829	4.14975	3.66696	3.72436	4.17693	3.76458	3.72905	3.67748	4.23675	4.0214	3.91533	4.06517	4.40733	3.76251	3.84803	3.66893	3.88515	3.78289	3.96392	3.88293	3.69561	3.88656	3.86436	4.56874	4.32482	3.96581	3.54992	3.91536	3.91767	4.01418	3.98809	3.71244	3.91379	3.77555	3.77007	3.83178	3.8186	3.86879	3.78454	3.82602	3.68985	3.594	3.64	3.72875	3.70867	3.6921	3.9912	3.84347	3.66565	3.7609	3.66399	3.81969	3.94372	3.77638	3.89907	3.77307	3.74363	3.35166	4.04863	4.30178	3.95189	4.1488	3.7211	3.82429	4.07916	3.94772	3.7738	3.77469	4.12583	3.72582	3.84536	3.61749	4.04854	3.92588	3.71205	4.3042	4.0146	3.89422	4.19846	3.92185	3.95437	3.95219	4.16934	4.01047	3.87165	4.13175	4.01151	3.94566	3.87956	4.17943	4.36434	3.97278	4.07956	4.08034	4.06266	3.92896	3.93433
"1552607_at"	6.98269	5.16686	5.69514	5.6777	7.07354	6.2603	5.97253	5.33682	6.57588	6.40056	7.05225	5.0502	8.09743	6.19355	5.80696	6.36838	5.50045	5.79192	5.47253	6.37907	5.01205	6.58435	5.72055	5.97382	6.35701	6.08146	6.39649	6.22552	5.54082	5.16992	6.97379	5.9081	5.18371	5.54748	7.59326	6.533	5.6374	7.09839	5.51094	5.79034	5.06095	6.6198	5.99555	7.52626	7.29782	6.15131	5.96907	5.75671	6.3317	5.42731	6.25968	5.98087	5.2028	5.76195	4.64841	5.42156	7.41784	5.28115	5.45227	6.17925	7.16539	6.76194	7.75243	6.66695	5.97592	5.57903	7.68799	6.1369	6.08272	5.49818	6.17277	6.18026	6.30062	6.5505	5.63393	6.13947	6.07417	5.5436	6.17053	5.85177	5.77495	7.09614	6.2359	6.26206	6.15697	5.49413	7.0822	5.46128	6.14644	6.41975	6.05212	5.74988	5.19865	6.00621	6.50633	5.55408	5.43856	5.19326	5.36748	5.83161	5.16974	4.98656	5.41424	5.5447	6.39415	6.42211	6.10973
"1552608_at"	5.13907	5.19985	5.13779	4.74748	5.07258	4.91479	5.17699	5.06251	5.2465	5.47997	5.21086	5.13562	5.0561	4.99544	5.3069	5.11744	5.19445	4.70915	5.09025	5.1092	4.96639	5.39801	5.23092	5.05924	5.20797	4.91866	5.05422	5.26988	5.21977	5.1387	4.9016	5.02018	5.29479	5.04474	5.19847	5.52775	4.91829	5.21174	5.20209	5.33442	5.14809	5.08678	5.06173	4.99531	5.09911	4.75044	5.01882	4.94549	4.93145	4.86865	5.02021	5.1123	4.9145	5.0319	4.85386	4.93297	5.09228	4.99311	4.74925	5.27892	5.10346	4.91659	5.07648	4.80832	4.91649	5.11795	4.8916	4.79034	5.16957	5.06716	5.12524	5.25773	5.02735	4.94276	5.00875	5.34852	5.12329	5.02394	5.26176	5.24439	5.07174	4.84183	5.11962	5.02572	5.0581	5.13513	5.25299	4.8644	5.2527	5.10948	5.24258	4.93337	5.29839	5.24946	5.29464	5.13668	5.22831	5.08894	5.19961	5.33036	5.19332	5.1094	5.5404	5.29244	5.25558	5.13364	5.37627
"1552609_s_at"	4.61177	4.71437	4.77229	4.67262	4.77938	5.01609	4.85594	4.64764	4.71284	4.8046	4.75698	5.23514	4.60766	5.01746	5.31715	4.98823	4.83961	4.79194	4.83349	4.92628	4.75804	4.97344	4.92927	4.71792	4.98445	4.66415	5.03272	4.83568	4.72837	5.05443	4.92352	4.89615	4.95656	4.8803	4.90328	4.80394	4.64682	4.98598	5.07594	4.839	4.91169	4.91369	4.87831	4.61877	4.87847	4.87067	4.87376	4.54779	4.92691	4.89759	4.8181	4.46266	4.81932	5.0355	4.79898	5.00549	4.70896	4.7358	4.62568	5.17055	4.86774	4.51282	4.51903	5.0579	4.44973	4.6962	4.75652	4.71769	4.9069	4.94602	4.46058	4.94715	4.65309	4.60982	4.7484	5.10378	5.02208	4.97825	4.79625	4.80996	4.71389	5.00979	5.03322	4.86986	5.01584	4.78479	4.75985	4.93694	4.75118	4.88388	5.01307	4.87898	5.11895	5.03427	4.87251	4.85213	4.87181	5.14921	5.12479	4.67722	5.16307	5.35956	4.80259	4.86188	4.96111	5.06887	4.66784
"1552610_a_at"	6.97821	5.98203	7.49718	6.8637	7.73113	7.27147	7.00534	6.6079	7.03875	6.75548	7.87815	6.32003	7.10813	8.06334	6.98016	6.96328	7.19726	7.9106	5.94673	7.23106	6.72464	7.33327	6.0677	7.61158	7.24394	7.40619	6.9742	7.461	6.4932	7.12174	8.00026	7.52218	7.03197	6.28696	6.49259	7.51052	7.17494	7.09599	6.56171	7.60721	6.60875	7.15686	7.64612	6.2588	8.12315	7.50507	6.59222	6.42811	6.64949	6.6853	7.7517	7.35312	7.8462	7.1384	7.01262	6.71871	8.02774	6.78743	6.83742	7.55464	7.6321	7.21839	7.15902	7.12841	6.80868	6.89201	6.85018	6.73333	7.38365	6.72992	5.50921	7.10077	7.53722	7.11169	6.82412	6.9993	7.16388	6.77187	6.90826	7.44655	6.84297	7.2782	6.63181	6.83312	6.9468	6.83362	7.2745	6.53956	6.77725	6.87705	7.1906	6.54935	6.74683	7.3689	7.00136	6.04839	7.54702	6.47912	6.77755	6.55115	6.16448	7.14575	6.74272	6.98191	7.38703	6.83162	7.37939
"1552611_a_at"	9.85066	9.02775	10.6925	8.98377	10.3269	9.87022	9.65446	9.34835	9.92689	9.35802	10.1767	9.43601	9.59404	10.0738	9.81536	9.43712	9.75928	10.6616	8.58563	9.94693	9.86663	9.6701	8.55542	9.47626	9.1676	10.0824	9.42693	10.0011	10.1535	9.79477	10.2913	9.71277	9.7209	9.72435	9.04438	9.72985	10.1922	9.73642	9.15477	9.86551	8.88388	9.44008	9.97044	9.77319	10.3838	9.80469	9.32251	9.57827	9.60497	9.11478	9.88768	9.80624	10.2293	9.7994	9.90004	9.86828	10.1442	9.1227	9.8803	10.132	9.53735	9.62117	9.53326	9.74115	9.82235	10.144	9.51852	9.87139	9.81419	9.93559	9.56839	9.94944	10.022	9.64282	9.96134	9.63835	10.0077	10.0116	9.92971	10.2619	10.2288	9.93282	10.218	9.73436	9.1302	9.99376	10.2102	10.0042	9.61584	9.85371	9.67521	9.9559	9.66144	10.0666	9.71164	9.74408	9.76576	9.7789	9.8895	9.96708	9.65713	9.5593	9.79205	9.80505	9.82745	9.59809	9.60109
"1552612_at"	7.51796	6.37964	6.38611	7.52329	6.73641	6.24988	6.6794	6.39093	6.06799	6.84142	7.02002	6.61787	6.64319	7.45434	6.21983	6.9077	6.45656	6.62665	6.40565	6.66721	6.32617	6.90596	6.88575	6.49724	6.21179	6.69601	6.44012	6.78201	6.30464	7.17924	7.06762	6.55087	6.74235	6.73364	6.97704	7.36658	6.77097	6.12303	6.82484	6.28037	6.93716	6.85719	6.72868	6.51346	7.10805	6.62309	6.60879	6.40028	6.44442	6.28894	6.10936	6.51845	6.72345	7.21209	6.64967	6.64341	6.70042	6.69812	6.10793	7.41904	6.78389	6.20507	6.29212	6.33059	6.9248	6.69655	6.48336	6.41342	7.11236	6.25823	5.84844	6.29627	6.36186	7.15546	6.03941	6.30741	6.39549	6.00018	6.17459	6.06848	6.4133	6.56869	6.26552	6.36522	6.42545	6.15123	5.98051	6.73496	6.6255	5.85183	6.01098	6.14853	6.37642	6.51743	6.29805	6.09091	6.46745	6.70833	6.40131	6.22128	6.30745	6.504	6.21255	6.2373	6.542	6.23208	6.61018
"1552613_s_at"	7.57629	5.78914	5.99767	7.46329	6.02399	5.88459	6.39043	5.92708	5.66427	5.8738	6.83906	5.71054	6.62367	7.14192	5.34348	6.42404	6.20384	6.35427	5.74791	6.07865	6.17562	6.26225	6.37723	5.73169	4.87873	6.2738	5.89508	6.42152	5.74243	6.76346	6.97424	5.64342	6.05873	6.17098	5.82085	7.24486	6.4097	5.15326	6.33226	5.40073	6.7231	6.52191	5.94773	6.12843	6.87504	6.38152	6.24286	6.06578	6.09965	6.00819	5.72548	6.16269	6.62231	7.19897	6.30553	5.96407	6.49526	6.01845	5.81788	7.24535	6.8476	6.03202	6.04791	6.21671	6.6215	6.51275	6.37595	6.42282	6.91199	5.32527	5.59403	5.69102	5.71153	7.3196	5.97638	5.34565	5.79274	5.26756	5.2122	5.5867	5.59973	6.09925	5.8613	5.81965	5.59969	5.82147	5.86296	6.14763	6.31427	5.25271	5.25434	5.69729	5.22666	6.43736	5.78678	5.06842	5.85782	5.82609	5.79832	4.9813	5.16298	5.82829	5.11538	5.61987	5.40331	5.44475	5.97999
"1552615_at"	8.35772	7.83881	7.98627	7.77953	7.77286	8.25686	8.20183	7.77396	8.28483	8.43852	8.91511	8.38406	8.24359	7.86	8.71555	8.00016	8.32045	8.03721	8.05228	8.31854	7.98511	8.42481	7.95055	8.0896	8.26468	8.02527	8.22568	8.79481	8.05334	7.98935	8.2059	8.05937	8.25714	8.10202	8.6171	8.24893	7.7185	8.24338	8.29116	8.46568	7.99777	8.35659	7.89658	8.26718	8.33235	8.31068	8.13525	7.84286	8.17382	8.07068	7.65458	7.7206	8.76611	8.56665	7.90761	8.31637	8.04343	8.61963	7.86494	8.36137	8.71787	8.24194	7.93711	8.179	7.46471	8.23927	7.65671	7.87733	8.31021	8.59904	8.73553	8.43978	8.04508	8.06653	8.19265	8.67624	8.44608	8.58337	8.42727	8.56349	8.8812	8.26057	8.30245	8.46163	8.46769	8.21317	8.45812	8.07238	8.66049	8.6588	8.77276	8.03506	8.6379	8.04963	8.22042	8.59382	8.41772	8.46558	8.31535	8.42776	8.32257	9.13912	8.58256	8.67726	8.51911	8.50867	8.10476
"1552616_a_at"	6.41103	5.68482	5.95562	5.8193	5.76602	6.77384	6.49439	5.45889	6.56613	7.00932	7.39898	6.90085	6.71895	5.70518	7.2773	6.12826	6.31144	6.4261	6.37109	6.40553	5.9006	6.46045	5.76599	6.76571	6.13504	6.46627	6.098	7.53696	5.72925	6.01431	6.6617	5.93815	6.41394	5.42236	7.8311	5.48134	5.62053	6.29051	6.34558	6.88564	6.24074	6.34429	6.56639	6.33448	6.54679	6.97739	6.19871	5.97469	6.2342	6.58592	5.64906	5.81114	8.07681	7.36729	6.20366	6.37226	5.884	7.23626	6.03316	6.48	7.77313	7.05146	5.99561	6.53244	5.52753	6.72134	5.92685	6.63878	5.77102	7.40907	7.45561	6.50915	6.17969	5.96993	6.07131	7.54161	6.8292	7.0991	6.9429	7.22792	7.52359	6.6553	6.56226	6.77935	7.05867	6.75982	7.21014	6.31241	7.19246	7.1965	7.6582	6.47658	6.99913	6.20699	6.57877	7.36805	6.654	6.70534	6.57468	6.55082	6.259	7.81743	6.98511	6.89869	6.45242	7.04609	5.96325
"1552617_a_at"	7.74251	8.38595	8.15425	9.07157	8.74978	8.28733	8.60374	8.85498	8.00661	7.64496	8.69772	7.73764	8.55458	8.5875	7.80862	8.44285	9.02212	8.6154	8.81345	8.4144	8.3001	8.44605	8.44609	8.64937	8.24617	8.17445	8.57868	7.98878	8.17431	8.6475	9.07144	9.31337	8.18553	8.01371	7.42097	8.5035	8.16965	8.31588	8.79659	8.404	9.16209	9.10369	8.7653	8.66587	7.82375	8.74641	7.87577	8.01517	7.9893	9.57105	8.71622	9.06915	9.26278	8.48068	9.15965	8.18015	9.38383	8.69	8.46191	8.589	9.10269	8.40674	8.81435	9.19278	8.628	8.16769	8.54523	8.20906	8.85398	7.40768	5.92441	7.39473	8.35219	8.52133	7.72328	8.20461	7.96525	7.5235	7.64199	7.8153	7.40059	8.17112	7.37432	7.65494	8.12356	7.63787	7.76291	7.84238	8.07288	7.4746	7.78636	7.4948	7.19253	7.71122	7.93077	6.55623	8.03635	7.89681	7.44146	7.21034	6.794	7.82224	6.65065	7.67349	7.92284	8.01332	8.3186
"1552618_at"	7.08312	7.93556	7.55226	7.69596	7.25894	6.96286	7.17498	7.84817	7.30636	6.79334	7.29517	7.52466	7.72334	7.35335	7.11896	7.36293	7.88118	6.76874	7.42796	7.50972	7.89791	7.60755	7.43972	6.98955	7.26011	7.30479	7.47361	7.30729	7.06818	7.48019	7.77367	7.38974	7.11507	8.10701	6.68043	7.16202	7.48456	7.12836	7.96347	7.11915	7.25317	7.84511	6.95741	7.03039	7.14653	7.3684	7.54629	7.43506	7.16619	7.70213	7.52752	7.55028	7.43658	7.27218	7.27667	6.81903	7.77962	7.30863	7.77693	7.25544	7.42817	7.10147	7.32714	7.95133	7.7267	6.96775	7.57452	7.72972	7.01891	7.22777	7.06476	6.85801	7.24464	7.57743	6.82361	6.86148	6.73271	7.13501	6.89604	6.95766	6.79938	6.84767	6.73647	6.88234	6.87685	6.97563	7.09412	7.24446	6.94624	6.84974	6.68514	6.89167	6.77993	7.06078	6.9611	7.02776	6.98257	6.93484	7.20421	6.71794	6.8662	6.58641	6.69876	6.85984	6.9106	7.05599	6.98894
"1552619_a_at"	4.96603	5.64986	5.23728	7.25618	5.1582	4.30491	6.107	5.57667	3.60136	5.22146	4.66251	4.65889	5.36893	4.77486	4.08943	4.48763	5.78723	4.59247	4.42391	4.39339	5.11123	3.925	8.27829	5.26863	5.79527	4.11319	5.33851	4.22448	5.30654	5.91901	5.37474	5.65714	5.29146	4.17873	4.53067	4.25422	5.90209	4.49857	5.12557	3.45051	5.27825	6.47325	5.27419	3.82353	5.0285	5.70225	5.80973	5.61983	3.3734	6.02587	5.22329	7.12546	6.77427	4.9363	5.19577	4.8468	4.73125	5.93837	4.78115	4.75079	6.91409	4.52304	5.77149	4.88242	5.37602	5.10015	4.5433	5.45926	6.67476	3.78144	4.41895	3.85377	4.04236	7.51788	4.09161	3.94317	3.97691	3.91155	3.58577	3.38243	3.61611	3.68471	3.3629	4.14972	4.22261	4.00082	3.8407	4.06751	3.96554	3.79464	3.45609	3.61344	3.89616	3.90249	4.06132	3.9917	3.52643	3.64234	4.10324	3.91465	3.85939	4.3831	4.08253	4.35894	3.90281	3.7447	3.82019
"1552620_at"	7.42943	7.65992	7.6465	7.44232	7.15663	7.29428	7.36293	7.64964	7.8582	7.65447	7.76814	7.73321	7.25651	7.46004	7.74191	7.95421	7.48111	7.84252	7.83967	7.83927	7.75101	7.72753	7.79199	7.47752	7.79473	7.39322	7.94416	7.69114	7.72402	7.49496	7.50749	7.27174	7.71563	8.25843	7.61748	7.45031	7.49736	7.95895	7.77947	7.96173	7.56528	7.73546	7.40782	7.36383	7.4448	7.41091	7.22514	7.32389	7.70778	7.33226	7.19929	7.16351	7.10847	7.57098	7.12871	7.811	7.54702	7.52938	7.62732	7.32555	7.15581	7.24724	7.1425	7.30257	7.08967	7.15927	7.30282	7.26697	7.60927	7.63735	7.62511	7.83083	7.12327	6.83608	7.5781	7.49508	7.61904	7.5218	7.75794	7.33155	7.61913	7.46073	7.52535	7.5967	7.57192	7.5755	7.23753	7.57585	7.42747	7.73192	7.59508	7.66873	8.12634	7.40581	7.44934	7.77104	7.45207	7.90832	7.80521	8.09131	8.10071	8.0473	8.00489	7.75737	8.02089	7.76513	7.59684
"1552621_at"	8.56001	9.61995	10.0316	8.98111	9.64999	8.0439	9.77409	10.4418	8.84022	8.21174	8.38721	9.33524	9.19588	9.05945	8.43939	8.22774	8.99357	8.95319	10.4651	9.16362	8.93903	9.34657	9.8737	8.75299	9.1305	8.99033	9.69662	9.36542	8.07297	8.98453	9.02309	10.2856	8.9794	8.64694	8.69003	9.29793	10.9186	8.72537	8.55409	8.50626	9.36718	8.60507	8.65455	9.2963	9.14624	9.47972	9.10218	10.2554	9.17206	9.707	9.01325	9.06268	9.02081	8.74394	10.2185	8.63698	9.35219	10.08	10.2901	9.40155	9.45583	8.7236	9.4208	8.77855	8.69231	9.23963	9.43348	9.53204	9.37715	8.30457	7.46234	7.34731	9.70362	8.78848	7.49445	8.82264	8.84803	8.89633	8.78134	8.52436	7.85495	8.27145	8.5925	8.20752	7.6775	9.23279	8.81741	8.8608	8.19694	7.72644	8.47936	8.30617	8.3161	7.93529	7.76509	8.84709	8.81859	8.22762	8.59697	7.38205	7.37729	8.92912	7.56742	9.09018	8.42486	9.00915	8.03654
"1552622_s_at"	8.02541	9.07735	9.33796	8.63346	9.01844	8.05152	9.26483	9.74384	8.366	7.74454	7.97065	8.68805	8.76069	8.82775	7.97441	8.04251	8.48718	8.42503	9.76178	8.80106	8.38519	8.85772	9.31147	8.26987	8.7095	8.31328	9.052	8.93484	7.74349	8.42933	8.60649	9.56556	8.62393	8.32157	8.20077	8.71582	10.5298	8.37726	8.09478	8.12269	8.87196	8.05182	8.43193	8.89314	8.66493	9.10773	8.51738	9.79369	8.61963	9.07197	8.55963	8.53493	8.51734	8.43931	9.65511	8.85545	8.88599	9.57867	9.52278	8.75064	8.96199	8.99506	8.98736	8.17046	7.82719	8.91836	8.90567	8.84284	8.92736	8.16853	6.65495	6.98262	9.03891	8.43742	7.24463	8.109	8.30764	8.41045	8.14962	7.99876	7.54972	7.72488	8.11087	7.80117	7.14799	8.68128	8.27291	8.49538	7.73153	7.439	7.92635	7.82643	7.70581	7.49992	7.10702	7.72929	8.08404	7.71793	7.78667	7.19609	6.75799	8.20829	7.6185	8.62153	7.93848	8.4188	7.4638
"1552623_at"	4.33197	4.28494	4.81665	4.10762	4.11912	4.27264	4.54217	5.10248	4.59789	4.25693	4.28294	4.39232	4.26647	4.94324	4.5442	4.53477	3.916	4.36609	4.1717	5.13215	4.32697	4.49804	4.59546	4.37133	4.24908	4.91722	4.40197	4.42066	4.19852	4.32855	4.50242	4.32708	4.56192	4.54525	4.2866	4.55963	4.61017	4.31176	4.36488	4.28851	4.51614	4.47227	4.48268	4.6315	4.20674	4.27424	4.23729	4.40776	4.76944	4.1765	4.00786	5.3209	3.95871	4.15175	4.75229	4.485	4.23511	4.72279	4.12359	4.28851	4.90307	4.09826	4.17226	4.36668	4.56085	4.43139	4.56907	4.2497	4.11887	4.56082	4.62681	4.43197	4.50163	4.62689	4.62409	4.27393	4.44898	4.3578	4.25927	4.41191	4.5344	4.42969	4.62448	4.38522	4.54544	4.59664	4.53415	4.61699	4.49397	4.50987	4.34073	4.83953	4.44538	4.50082	4.34302	4.55746	4.55446	4.64563	4.54746	4.60631	4.80078	4.78916	4.47811	4.26935	4.32767	4.64495	4.74892
"1552625_a_at"	6.88663	6.5158	6.08724	7.73141	6.66543	6.20932	6.4227	6.75471	6.29752	6.61378	6.25638	6.44452	7.70333	7.40215	6.00818	6.42092	5.93652	6.92746	5.78253	6.7284	6.32788	6.03391	6.80408	6.40522	6.40278	6.73932	6.59963	6.52024	5.7346	6.61973	6.65518	6.66073	6.82775	5.53599	6.3855	7.16322	7.30778	5.96168	7.28171	5.61344	6.30459	7.63949	6.67287	6.55274	6.64532	6.22474	6.94284	6.61024	6.43728	6.64283	6.82593	6.05944	7.44393	6.81166	6.5221	7.15765	6.3031	7.06278	5.95272	6.99087	7.7226	6.42391	7.14597	6.23503	6.84333	6.67843	6.50277	5.92066	7.50714	5.68413	5.33053	5.7996	6.20637	6.56749	6.26509	6.23192	6.38442	6.31981	6.31932	6.54512	6.39164	6.4394	5.77521	6.06084	6.33164	6.13943	6.21035	6.29101	6.43416	6.09573	5.76994	5.82559	5.33619	6.22558	5.64636	5.64636	6.21462	5.90594	6.17309	5.34776	5.52563	6.14959	5.76871	6.12274	6.42184	6.23643	6.61062
"1552626_a_at"	4.82623	4.74572	6.27279	5.03857	5.2685	4.2338	4.5659	4.77105	5.10672	4.85841	4.27955	4.74459	4.48053	5.07636	4.54267	4.46699	4.64126	4.56454	5.7192	4.6159	4.57871	4.67717	5.3181	4.52701	4.57456	4.79101	4.66666	5.39984	4.82092	4.75813	4.50104	4.65401	4.40199	6.29788	4.31636	4.07876	6.1196	4.57024	4.41015	4.38077	4.57116	4.59281	4.72625	4.27364	5.13717	4.54865	4.90416	4.44442	4.55218	4.13472	4.4835	4.94575	4.39545	4.36754	4.48861	5.10527	4.56398	4.79123	4.4131	4.80277	4.20998	4.84088	4.66266	4.36814	5.81985	4.61402	4.89695	4.70717	4.66741	4.88443	4.32443	5.01855	4.61106	4.55498	4.80065	4.87946	4.87829	4.54857	4.55944	4.49969	4.26187	5.02923	4.92934	4.3922	4.65774	4.61898	4.44064	4.78878	4.82222	4.74814	4.82867	5.16221	4.92288	4.80069	4.68508	4.41957	4.58193	4.62949	4.67598	5.31856	5.14103	4.97321	4.30656	4.46357	4.37882	4.91034	4.49228
"1552627_a_at"	6.12636	5.67583	5.67245	7.37869	6.01586	6.22758	6.23754	6.14056	6.21396	6.6836	7.0853	5.23426	6.57887	6.90376	5.95483	5.79876	5.47739	6.28944	6.50592	5.89417	6.01899	6.26969	5.93099	6.1818	5.55975	6.11843	6.50262	6.49369	5.96945	6.78227	7.2003	6.99744	6.30327	5.65764	6.35499	6.49432	6.41522	6.15075	6.61226	6.5447	7.2358	5.71434	6.64194	6.22303	6.52656	6.60968	5.85226	5.85095	5.94299	5.95596	6.48484	6.94759	6.91045	6.16919	6.86358	6.09224	6.96018	6.78748	6.01433	6.49711	7.96106	6.35133	5.84621	6.45543	6.09581	6.24937	5.82248	6.34859	6.51573	5.59037	5.45545	5.65016	6.35706	6.37921	5.63088	6.20657	6.24632	5.99161	6.05629	6.48255	6.29761	6.01591	5.71812	6.15306	5.07146	5.96754	5.94973	6.38011	6.42534	5.36571	6.10682	5.5445	5.36524	6.05015	5.38357	5.41314	6.23297	5.83408	6.02608	5.16804	5.21341	5.9944	6.2373	5.98786	6.073	6.15062	6.16926
[truncated: 46,626,700 more chars]
