# Supplementary material for: High expression of PARD3 predicts poor prognosis in hepatocellular carcinoma
Source: Sci Rep. 2021 May 26;11:11078. doi: 10.1038/s41598-021-90507-w (PMC8154901; doi:10.1038/s41598-021-90507-w)
Supplement: Supplementary file 11 — Supplementary Information 11. [file 41598_2021_90507_MOESM11_ESM.tsv]

case_id	submitter_id	project_id	gender	year_of_birth	race	ethnicity	year_of_death	classification_of_tumor	last_known_disease_status	primary_diagnosis	tumor_stage	age_at_diagnosis	vital_status	morphology	days_to_death	days_to_last_known_disease_status	days_to_recurrence	tumor_grade	tissue_or_organ_of_origin	days_to_birth	progression_or_recurrence	prior_malignancy	site_of_resection_or_biopsy	days_to_last_follow_up	therapeutic_agents	treatment_intent_type	treatment_or_therapy
11f69d9f-a67d-41fa-95a9-baa194b3fcfb	TCGA-DD-AAVZ	TCGA-LIHC	male	1971	asian	not hispanic or latino	--	not reported	not reported	Hepatocellular carcinoma, NOS	stage i	14005	alive	Mar-70	--	--	--	not reported	Liver	-14005	not reported	not reported	Liver	1900	--	--	--
9a56d8a8-dadd-442e-bc09-732cd619aef7	TCGA-G3-A5SL	TCGA-LIHC	male	1942	white	not hispanic or latino	--	not reported	not reported	Hepatocellular carcinoma, NOS	stage ii	25671	alive	Mar-70	--	--	--	not reported	Liver	-25671	not reported	not reported	Liver	621	--	--	--
f53a70d9-a774-4969-896e-2dcdd4d02a7a	TCGA-BC-A8YO	TCGA-LIHC	female	1947	white	not hispanic or latino	--	not reported	not reported	Hepatocellular carcinoma, NOS	stage iiic	24189	alive	Mar-70	--	--	--	not reported	Liver	-24189	not reported	not reported	Liver	562	--	--	--
670c1cbc-4494-45f1-bb8b-18db82d4f7e0	TCGA-CC-A1HT	TCGA-LIHC	male	1960	asian	not hispanic or latino	--	not reported	not reported	Hepatocellular carcinoma, NOS	stage iiia	18553	dead	Mar-70	101	--	--	not reported	Liver	-18553	not reported	not reported	Liver	0	--	--	--
c4c4820b-6f4c-4cdd-b233-4d22f5933fd9	TCGA-DD-A3A6	TCGA-LIHC	female	1925	white	not hispanic or latino	2005	not reported	not reported	Hepatocellular carcinoma, NOS	stage ii	26319	dead	Mar-70	3258	--	--	not reported	Liver	-26319	not reported	not reported	Liver	--	--	--	--
4bbdbe77-f3cb-4b64-9826-72debb734784	TCGA-BC-A216	TCGA-LIHC	female	1946	white	not reported	--	not reported	not reported	Hepatocellular carcinoma, NOS	stage iiia	22968	alive	Mar-70	--	--	--	not reported	Liver	-22968	not reported	not reported	Liver	1351	--	--	--
24170a77-94e0-4002-9d3e-a46c84e84fca	TCGA-DD-A73D	TCGA-LIHC	female	1944	white	not hispanic or latino	--	not reported	not reported	Hepatocellular carcinoma, NOS	stage ii	24941	alive	Mar-70	--	--	--	not reported	Liver	-24941	not reported	not reported	Liver	693	--	--	--
d74ddbe2-5860-40b1-9bd8-99cc50f3392d	TCGA-G3-AAUZ	TCGA-LIHC	male	1965	not reported	hispanic or latino	--	not reported	not reported	Hepatocellular carcinoma, NOS	stage i	17760	alive	Mar-70	--	--	--	not reported	Liver	-17760	not reported	not reported	Liver	480	--	--	--
073e51f9-fb79-4a5f-9ba0-2c9af03c0b85	TCGA-5C-A9VG	TCGA-LIHC	male	1955	white	not hispanic or latino	--	not reported	not reported	Hepatocellular carcinoma, NOS	stage ii	21273	alive	Mar-70	--	--	--	not reported	Liver	-21273	not reported	not reported	Liver	328	--	--	--
d1aa9c1a-d732-48c0-b669-8a14e0397344	TCGA-2Y-A9GV	TCGA-LIHC	female	1953	white	not hispanic or latino	2013	not reported	not reported	Hepatocellular carcinoma, NOS	stage i	20011	dead	Mar-70	2532	--	--	not reported	Liver	-20011	not reported	not reported	Liver	--	--	--	--
4100fd8b-cf37-4e63-a73d-95c9c392d606	TCGA-DD-AADC	TCGA-LIHC	male	1958	asian	not hispanic or latino	2012	not reported	not reported	Hepatocellular carcinoma, NOS	stage i	19527	dead	Mar-70	425	--	--	not reported	Liver	-19527	not reported	not reported	Liver	--	--	--	--
79df037c-7d37-4e6c-a654-57708a4f87aa	TCGA-BC-A69H	TCGA-LIHC	male	1949	white	not hispanic or latino	--	not reported	not reported	Hepatocellular carcinoma, NOS	stage ii	23380	alive	Mar-70	--	--	--	not reported	Liver	-23380	not reported	not reported	Liver	444	--	--	--
4244912d-8527-410c-a084-a56c55eb1f82	TCGA-ZP-A9D4	TCGA-LIHC	female	1948	white	not hispanic or latino	--	not reported	not reported	Hepatocellular carcinoma, NOS	not reported	23656	alive	Mar-70	--	--	--	not reported	Liver	-23656	not reported	not reported	Liver	395	--	--	--
23d8e6a0-fa79-4323-a0a6-2dea2a319667	TCGA-CC-A5UE	TCGA-LIHC	male	1964	asian	not hispanic or latino	--	not reported	not reported	Hepatocellular carcinoma, NOS	stage iiib	17805	dead	Mar-70	272	--	--	not reported	Liver	-17805	not reported	not reported	Liver	0	--	--	--
25e893ad-a0fd-45ae-9aa9-9bcd7c2ec8e5	TCGA-MR-A520	TCGA-LIHC	male	1954	white	not hispanic or latino	--	not reported	not reported	Hepatocellular carcinoma, NOS	stage i	21398	alive	Mar-70	--	--	--	not reported	Liver	-21398	not reported	not reported	Liver	229	--	--	--
a6af3061-1484-4f6c-bb4b-c8f4626b4161	TCGA-CC-5263	TCGA-LIHC	male	1975	asian	not hispanic or latino	2010	not reported	not reported	Hepatocellular carcinoma, NOS	stage iiia	12863	dead	Mar-70	129	--	--	not reported	Liver	-12863	not reported	not reported	Liver	--	--	--	--
34416be6-b6d6-4029-b899-9ba685e39590	TCGA-DD-AAEI	TCGA-LIHC	male	1938	asian	not hispanic or latino	--	not reported	not reported	Hepatocellular carcinoma, NOS	stage i	26465	alive	Mar-70	--	--	--	not reported	Liver	-26465	not reported	not reported	Liver	1531	--	--	--
13a97cee-76b0-46a1-b728-d87b2248311e	TCGA-BD-A2L6	TCGA-LIHC	male	1942	white	not reported	--	not reported	not reported	Hepatocellular carcinoma, NOS	not reported	25489	alive	Mar-70	--	--	--	not reported	Liver	-25489	not reported	not reported	Liver	1363	--	--	--
32a98b3d-4cbd-4dcc-ac71-428fafc5e1c3	TCGA-RC-A7SH	TCGA-LIHC	male	1970	asian	not hispanic or latino	--	not reported	not reported	Hepatocellular carcinoma, clear cell type	stage ii	15560	alive	Mar-74	--	--	--	not reported	Liver	-15560	not reported	not reported	Liver	468	--	--	--
7fe5e2d9-c514-47bc-8387-3f940f7a822d	TCGA-ZS-A9CF	TCGA-LIHC	male	1944	white	not hispanic or latino	--	not reported	not reported	Hepatocellular carcinoma, NOS	stage ii	23510	alive	Mar-70	--	--	--	not reported	Liver	-23510	not reported	not reported	Liver	2412	--	--	--
4012ea90-5768-4acc-af3a-ba954f493db4	TCGA-DD-A4NH	TCGA-LIHC	female	1946	white	not hispanic or latino	--	not reported	not reported	Hepatocellular carcinoma, NOS	stage iiib	23865	alive	Mar-70	--	--	--	not reported	Liver	-23865	not reported	not reported	Liver	917	--	--	--
cb8f3c76-da86-4a1d-977c-44ab399b342a	TCGA-G3-A3CJ	TCGA-LIHC	male	1959	american indian or alaska native	not hispanic or latino	--	not reported	not reported	Hepatocellular carcinoma, NOS	stage ii	19305	alive	Mar-70	--	--	--	not reported	Liver	-19305	not reported	not reported	Liver	594	--	--	--
2d1dc64d-27de-4c83-a7fa-88da5b48bf24	TCGA-RC-A6M4	TCGA-LIHC	female	1936	white	not hispanic or latino	--	not reported	not reported	Hepatocellular carcinoma, NOS	stage iiia	27327	alive	Mar-70	--	--	--	not reported	Liver	-27327	not reported	not reported	Liver	22	--	--	--
4db9de75-9297-46e5-acc5-9275f52a642a	TCGA-XR-A8TC	TCGA-LIHC	female	1968	white	hispanic or latino	--	not reported	not reported	Hepatocellular carcinoma, NOS	stage i	15817	alive	Mar-70	--	--	--	not reported	Liver	-15817	not reported	not reported	Liver	1339	--	--	--
023a1ad1-fb16-437e-9806-5063b47f76bd	TCGA-DD-A11C	TCGA-LIHC	male	1937	white	not hispanic or latino	--	not reported	not reported	Hepatocellular carcinoma, NOS	stage i	25403	alive	Mar-70	--	--	--	not reported	Liver	-25403	not reported	not reported	Liver	662	--	--	--
62c02da8-e4b4-4294-9923-8992d187fc7b	TCGA-DD-AADM	TCGA-LIHC	male	1954	asian	not hispanic or latino	2012	not reported	not reported	Hepatocellular carcinoma, NOS	stage ii	21349	dead	Mar-70	12	--	--	not reported	Liver	-21349	not reported	not reported	Liver	--	--	--	--
efc865fd-7c74-4361-9d7a-eef923dbcd24	TCGA-G3-AAV3	TCGA-LIHC	female	1955	white	not hispanic or latino	--	not reported	not reported	Hepatocellular carcinoma, NOS	stage ii	21449	alive	Mar-70	--	--	--	not reported	Liver	-21449	not reported	not reported	Liver	412	--	--	--
431a72e1-ea03-4e40-89c4-2f02d454c897	TCGA-DD-AACX	TCGA-LIHC	male	1944	asian	not hispanic or latino	--	not reported	not reported	Hepatocellular carcinoma, NOS	stage ii	24329	alive	Mar-70	--	--	--	not reported	Liver	-24329	not reported	not reported	Liver	170	--	--	--
9fc30c21-2c78-4843-a658-fe84a64b8fad	TCGA-DD-AAVS	TCGA-LIHC	male	1951	asian	not hispanic or latino	--	not reported	not reported	Hepatocellular carcinoma, NOS	stage i	20586	alive	Mar-70	--	--	--	not reported	Liver	-20586	not reported	not reported	Liver	1823	--	--	--
a196a937-b17d-4d4a-965b-8af0f4f41367	TCGA-EP-A3JL	TCGA-LIHC	male	1935	white	not hispanic or latino	--	not reported	not reported	Hepatocellular carcinoma, NOS	stage i	27886	alive	Mar-70	--	--	--	not reported	Liver	-27886	not reported	not reported	Liver	303	--	--	--
239b4298-b090-480a-a19f-9758a827aa30	TCGA-G3-A25Y	TCGA-LIHC	female	1954	asian	not hispanic or latino	2007	not reported	not reported	Hepatocellular carcinoma, NOS	stage i	19055	dead	Mar-70	452	--	--	not reported	Liver	-19055	not reported	not reported	Liver	--	--	--	--
654af137-70d9-4ee4-9f69-793e352d30f8	TCGA-DD-A1EE	TCGA-LIHC	male	1933	white	not hispanic or latino	--	not reported	not reported	Hepatocellular carcinoma, NOS	stage iiia	26858	dead	Mar-70	349	--	--	not reported	Liver	-26858	not reported	not reported	Liver	204	--	--	--
abbcf6bd-4683-45ac-947a-51ae6ef0a244	TCGA-DD-AACE	TCGA-LIHC	male	1946	asian	not hispanic or latino	--	not reported	not reported	Hepatocellular carcinoma, NOS	stage i	22727	alive	Mar-70	--	--	--	not reported	Liver	-22727	not reported	not reported	Liver	2184	--	--	--
96d42ecc-1157-453a-9661-9248ddf8f273	TCGA-DD-AADP	TCGA-LIHC	male	1968	asian	not hispanic or latino	--	not reported	not reported	Hepatocellular carcinoma, NOS	stage i	16760	alive	Mar-70	--	--	--	not reported	Liver	-16760	not reported	not reported	Liver	458	--	--	--
e2f6d3aa-b817-4193-a550-8e53265aa336	TCGA-CC-A123	TCGA-LIHC	female	1986	asian	not hispanic or latino	--	not reported	not reported	Hepatocellular carcinoma, NOS	stage iiia	9107	alive	Mar-70	--	--	--	not reported	Liver	-9107	not reported	not reported	Liver	219	--	--	--
dfa15fbe-bb14-40ce-afc6-70694112e3e2	TCGA-BC-A10Q	TCGA-LIHC	female	1926	white	not hispanic or latino	2001	not reported	not reported	Hepatocellular carcinoma, NOS	not reported	26400	dead	Mar-70	1135	--	--	not reported	Liver	-26400	not reported	not reported	Liver	--	--	--	--
f15279dd-5d12-460b-9bd1-b4f95681ca65	TCGA-EP-A3RK	TCGA-LIHC	male	1939	white	not hispanic or latino	--	not reported	not reported	Hepatocellular carcinoma, NOS	stage iiia	26985	alive	Mar-70	--	--	--	not reported	Liver	-26985	not reported	not reported	Liver	363	--	--	--
d3d3dba9-139e-4f57-ac70-b741553d1687	TCGA-5R-AA1D	TCGA-LIHC	female	1996	white	not hispanic or latino	--	not reported	not reported	Hepatocellular carcinoma, NOS	stage iiia	6545	alive	Mar-70	--	--	--	not reported	Liver	-6545	not reported	not reported	Liver	449	--	--	--
0955d871-5413-4ab2-8fdf-b4feb3aeef5d	TCGA-G3-AAV4	TCGA-LIHC	female	1929	white	not hispanic or latino	2012	not reported	not reported	Hepatocellular carcinoma, NOS	stage i	30466	dead	Mar-70	27	--	--	not reported	Liver	-30466	not reported	not reported	Liver	--	--	--	--
1987b453-f97d-45c7-9c89-b9a33313d645	TCGA-PD-A5DF	TCGA-LIHC	female	1949	white	not hispanic or latino	2008	not reported	not reported	Hepatocellular carcinoma, NOS	stage iiib	21414	dead	Mar-70	639	--	--	not reported	Liver	-21414	not reported	not reported	Liver	--	--	--	--
ec4b4d34-2576-4412-b036-7460e64f4398	TCGA-XR-A8TE	TCGA-LIHC	male	1996	white	hispanic or latino	--	not reported	not reported	Hepatocellular carcinoma, NOS	stage iiia	5862	alive	Mar-70	--	--	--	not reported	Liver	-5862	not reported	not reported	Liver	925	--	--	--
b44f664c-444c-4c64-a407-52fd9b55f178	TCGA-DD-AADD	TCGA-LIHC	male	1960	asian	not hispanic or latino	--	not reported	not reported	Hepatocellular carcinoma, NOS	stage i	18752	alive	Mar-70	--	--	--	not reported	Liver	-18752	not reported	not reported	Liver	1231	--	--	--
a6c0def6-7649-485a-a679-50dafb5eade5	TCGA-MI-A75C	TCGA-LIHC	male	1948	white	not hispanic or latino	--	not reported	not reported	Hepatocellular carcinoma, NOS	stage i	23441	alive	Mar-70	--	--	--	not reported	Liver	-23441	not reported	not reported	Liver	291	--	--	--
bce25281-502e-4599-9679-32dc8462ffb1	TCGA-DD-A4NE	TCGA-LIHC	female	1936	white	hispanic or latino	2012	not reported	not reported	Hepatocellular carcinoma, NOS	stage iiia	27549	dead	Mar-70	660	--	--	not reported	Liver	-27549	not reported	not reported	Liver	--	--	--	--
a8c2aa08-9156-4845-ad77-5e060858c757	TCGA-FV-A3I0	TCGA-LIHC	female	1935	white	not hispanic or latino	--	not reported	not reported	Combined hepatocellular carcinoma and cholangiocarcinoma	stage ii	28101	alive	Mar-80	--	--	--	not reported	Liver	-28101	not reported	not reported	Liver	848	--	--	--
496beef9-80d9-4734-a23d-334ae1b6aaab	TCGA-DD-AAC8	TCGA-LIHC	male	1936	asian	not hispanic or latino	2008	not reported	not reported	Hepatocellular carcinoma, NOS	stage i	26322	dead	Mar-70	16	--	--	not reported	Liver	-26322	not reported	not reported	Liver	--	--	--	--
8c2783ef-aa41-44c9-be87-fa4c84108f1e	TCGA-LG-A9QC	TCGA-LIHC	male	1965	white	not hispanic or latino	--	not reported	not reported	Hepatocellular carcinoma, NOS	stage i	17842	alive	Mar-70	--	--	--	not reported	Liver	-17842	not reported	not reported	Liver	425	--	--	--
3134f7d1-3359-497a-b8be-1f317d8ddaaa	TCGA-K7-A5RF	TCGA-LIHC	male	1948	white	not hispanic or latino	--	not reported	not reported	Hepatocellular carcinoma, NOS	stage i	23557	alive	Mar-70	--	--	--	not reported	Liver	-23557	not reported	not reported	Liver	631	--	--	--
e4e0bc11-ad61-4419-857c-44fb5c7877a3	TCGA-CC-A7IH	TCGA-LIHC	male	1955	asian	not hispanic or latino	--	not reported	not reported	Hepatocellular carcinoma, NOS	stage iiia	21381	alive	Mar-70	--	--	--	not reported	Liver	-21381	not reported	not reported	Liver	365	--	--	--
a25a714e-c142-482b-91c8-4fea763e0254	TCGA-2Y-A9HA	TCGA-LIHC	male	1942	white	not hispanic or latino	2012	not reported	not reported	Hepatocellular carcinoma, NOS	stage ii	25892	dead	Mar-70	36	--	--	not reported	Liver	-25892	not reported	not reported	Liver	--	--	--	--
0d0a10b4-7b99-4043-a129-89844f258156	TCGA-DD-A39X	TCGA-LIHC	female	1920	white	not hispanic or latino	2002	not reported	not reported	Hepatocellular carcinoma, NOS	stage i	28528	dead	Mar-70	1694	--	--	not reported	Liver	-28528	not reported	not reported	Liver	--	--	--	--
c52abac9-07da-4b3d-bf8a-2161cacf9682	TCGA-ED-A4XI	TCGA-LIHC	male	1954	asian	not hispanic or latino	--	not reported	not reported	Hepatocellular carcinoma, NOS	stage ii	21497	alive	Mar-70	--	--	--	not reported	Liver	-21497	not reported	not reported	Liver	819	--	--	--
7a6162a4-1166-4310-84cd-ffc2b06f124c	TCGA-5C-AAPD	TCGA-LIHC	male	1952	asian	not hispanic or latino	--	not reported	not reported	Combined hepatocellular carcinoma and cholangiocarcinoma	stage ii	22552	alive	Mar-80	--	--	--	not reported	Liver	-22552	not reported	not reported	Liver	20	--	--	--
cf7f0473-eaf3-4259-a68e-475a782fc84c	TCGA-2Y-A9H2	TCGA-LIHC	female	1946	white	not hispanic or latino	--	not reported	not reported	Hepatocellular carcinoma, NOS	stage i	23653	alive	Mar-70	--	--	--	not reported	Liver	-23653	not reported	not reported	Liver	1731	--	--	--
d6c2c6ce-3483-4fe5-aef6-e40419f728cf	TCGA-2Y-A9GX	TCGA-LIHC	male	1939	white	not hispanic or latino	--	not reported	not reported	Hepatocellular carcinoma, NOS	stage i	24963	alive	Mar-70	--	--	--	not reported	Liver	-24963	not reported	not reported	Liver	2442	--	--	--
220f75d7-08a4-4936-b4b2-0750e87ccdf5	TCGA-CC-A7IE	TCGA-LIHC	male	1955	asian	not hispanic or latino	--	not reported	not reported	Hepatocellular carcinoma, NOS	stage iiia	20985	dead	Mar-70	217	--	--	not reported	Liver	-20985	not reported	not reported	Liver	0	--	--	--
45f00f00-d793-4dca-aeb9-7626d4575c90	TCGA-GJ-A9DB	TCGA-LIHC	male	1945	white	not hispanic or latino	2013	not reported	not reported	Hepatocellular carcinoma, NOS	stage i	25020	dead	Mar-70	67	--	--	not reported	Liver	-25020	not reported	not reported	Liver	--	--	--	--
2f3d22ad-6917-4189-89d9-2a06c2d2de0a	TCGA-G3-A25Z	TCGA-LIHC	male	1952	asian	not hispanic or latino	--	not reported	not reported	Hepatocellular carcinoma, NOS	stage i	21509	alive	Mar-70	--	--	--	not reported	Liver	-21509	not reported	not reported	Liver	655	--	--	--
5e4136e4-ddd8-4faf-8a8e-5f836fd97f49	TCGA-DD-AAE0	TCGA-LIHC	female	1968	asian	not hispanic or latino	--	not reported	not reported	Hepatocellular carcinoma, NOS	stage iiia	16732	alive	Mar-70	--	--	--	not reported	Liver	-16732	not reported	not reported	Liver	555	--	--	--
c6a74db2-cf97-4c7b-be8c-557ee27e1d43	TCGA-RC-A6M3	TCGA-LIHC	male	1985	american indian or alaska native	not reported	--	not reported	not reported	Hepatocellular carcinoma, NOS	stage ii	8899	alive	Mar-70	--	--	--	not reported	Liver	-8899	not reported	not reported	Liver	0	--	--	--
89d1261c-6d93-4298-a2af-b5ff52be0cb6	TCGA-DD-AADG	TCGA-LIHC	male	1941	asian	not hispanic or latino	--	not reported	not reported	Hepatocellular carcinoma, NOS	stage iiia	25887	alive	Mar-70	--	--	--	not reported	Liver	-25887	not reported	not reported	Liver	1145	--	--	--
8778dc9e-a7db-4464-a8af-11addb5e441a	TCGA-ED-A97K	TCGA-LIHC	male	1959	asian	not hispanic or latino	--	not reported	not reported	Combined hepatocellular carcinoma and cholangiocarcinoma	stage iiia	20073	alive	Mar-80	--	--	--	not reported	Liver	-20073	not reported	not reported	Liver	6	--	--	--
9c5e2438-f587-4935-92f0-4bfd57468eaa	TCGA-2Y-A9H1	TCGA-LIHC	male	1952	white	not hispanic or latino	2013	not reported	not reported	Hepatocellular carcinoma, NOS	stage i	21222	dead	Mar-70	1229	--	--	not reported	Liver	-21222	not reported	not reported	Liver	--	--	--	--
7bdc5f86-4d7d-4f1f-bc23-ab51fa9fb947	TCGA-ZS-A9CE	TCGA-LIHC	female	1932	white	not hispanic or latino	--	not reported	not reported	Hepatocellular carcinoma, NOS	stage ii	29051	alive	Mar-70	--	--	--	not reported	Liver	-29051	not reported	not reported	Liver	1241	--	--	--
24259d55-20ac-4359-861f-dcad7ad88cee	TCGA-G3-A5SK	TCGA-LIHC	male	1954	white	not hispanic or latino	--	not reported	not reported	Hepatocellular carcinoma, NOS	stage i	21320	alive	Mar-70	--	--	--	not reported	Liver	-21320	not reported	not reported	Liver	744	--	--	--
3c969bdf-cae8-44f5-839f-5abd4cba0ec8	TCGA-DD-AAE3	TCGA-LIHC	male	1963	asian	not hispanic or latino	--	not reported	not reported	Hepatocellular carcinoma, NOS	stage i	18271	alive	Mar-70	--	--	--	not reported	Liver	-18271	not reported	not reported	Liver	566	--	--	--
ee6d81bf-0470-4652-aff0-d85f6ab67626	TCGA-G3-AAV1	TCGA-LIHC	male	1962	asian	not hispanic or latino	2013	not reported	not reported	Hepatocellular carcinoma, NOS	stage iiic	18973	dead	Mar-70	359	--	--	not reported	Liver	-18973	not reported	not reported	Liver	--	--	--	--
e42e4244-dce8-453a-b5e0-7593a9b5af61	TCGA-DD-AADY	TCGA-LIHC	female	1958	asian	not hispanic or latino	--	not reported	not reported	Hepatocellular carcinoma, NOS	stage i	20233	alive	Mar-70	--	--	--	not reported	Liver	-20233	not reported	not reported	Liver	555	--	--	--
de302b98-250d-42fe-9945-11e1b2bbd3c6	TCGA-BD-A3EP	TCGA-LIHC	female	1935	black or african american	not hispanic or latino	--	not reported	not reported	Hepatocellular carcinoma, NOS	stage i	27756	alive	Mar-70	--	--	--	not reported	Liver	-27756	not reported	not reported	Liver	409	--	--	--
4c960eee-e4b5-499d-a596-238aa78745a4	TCGA-DD-AAE9	TCGA-LIHC	male	1943	asian	not hispanic or latino	--	not reported	not reported	Hepatocellular carcinoma, NOS	stage i	25451	alive	Mar-70	--	--	--	not reported	Liver	-25451	not reported	not reported	Liver	722	--	--	--
80e7742f-abbe-4f11-b4e4-c999dc1bd459	TCGA-DD-AAVQ	TCGA-LIHC	male	1969	asian	not hispanic or latino	--	not reported	not reported	Hepatocellular carcinoma, NOS	stage i	13911	alive	Mar-70	--	--	--	not reported	Liver	-13911	not reported	not reported	Liver	2728	--	--	--
75f43fca-200a-48b0-bb67-0693d7b91119	TCGA-BC-A3KG	TCGA-LIHC	female	1943	white	not hispanic or latino	--	not reported	not reported	Hepatocellular carcinoma, NOS	stage ii	25061	alive	Mar-70	--	--	--	not reported	Liver	-25061	not reported	not reported	Liver	680	--	--	--
f661a921-2e59-424b-a145-e22664b73728	TCGA-CC-A9FS	TCGA-LIHC	male	1958	asian	not hispanic or latino	--	not reported	not reported	Hepatocellular carcinoma, NOS	stage ii	20157	alive	Mar-70	--	--	--	not reported	Liver	-20157	not reported	not reported	Liver	211	--	--	--
24b66729-242b-4771-819d-77c9a1fcbb10	TCGA-DD-AAD8	TCGA-LIHC	female	1938	asian	not hispanic or latino	--	not reported	not reported	Hepatocellular carcinoma, NOS	stage i	26781	alive	Mar-70	--	--	--	not reported	Liver	-26781	not reported	not reported	Liver	1219	--	--	--
492ff93f-432b-4b73-8706-632fb2c83eb4	TCGA-2Y-A9H0	TCGA-LIHC	male	1955	white	hispanic or latino	--	not reported	not reported	Hepatocellular carcinoma, NOS	stage iiia	18109	alive	Mar-70	--	--	--	not reported	Liver	-18109	not reported	not reported	Liver	3675	--	--	--
4dff4242-4a53-4f46-b200-7ed83f6b7808	TCGA-G3-AAV5	TCGA-LIHC	male	1946	white	not hispanic or latino	--	not reported	not reported	Hepatocellular carcinoma, NOS	stage ii	24655	alive	Mar-70	--	--	--	not reported	Liver	-24655	not reported	not reported	Liver	354	--	--	--
82d6268a-de59-4a14-abd2-7492178fa5bd	TCGA-DD-AACS	TCGA-LIHC	male	1970	asian	not hispanic or latino	--	not reported	not reported	Hepatocellular carcinoma, NOS	stage i	14473	alive	Mar-70	--	--	--	not reported	Liver	-14473	not reported	not reported	Liver	1804	--	--	--
70bb26b8-b38b-4e79-90e7-033a38405b00	TCGA-DD-AADF	TCGA-LIHC	female	1947	asian	not hispanic or latino	2011	not reported	not reported	Hepatocellular carcinoma, NOS	stage i	23614	dead	Mar-70	115	--	--	not reported	Liver	-23614	not reported	not reported	Liver	--	--	--	--
109436aa-a655-429b-8d3b-1a43385c9016	TCGA-DD-AAW0	TCGA-LIHC	male	1955	asian	not hispanic or latino	--	not reported	not reported	Hepatocellular carcinoma, NOS	stage i	19981	alive	Mar-70	--	--	--	not reported	Liver	-19981	not reported	not reported	Liver	2015	--	--	--
5a7706ba-3cea-41eb-b78a-fd69206daa93	TCGA-KR-A7K0	TCGA-LIHC	male	1948	white	not reported	2013	not reported	not reported	Hepatocellular carcinoma, NOS	stage i	23974	dead	Mar-70	65	--	--	not reported	Liver	-23974	not reported	not reported	Liver	--	--	--	--
899d8ea5-49dc-4970-8848-ea6ea088a272	TCGA-DD-AADR	TCGA-LIHC	male	1951	asian	not hispanic or latino	--	not reported	not reported	Hepatocellular carcinoma, NOS	stage i	21217	alive	Mar-70	--	--	--	not reported	Liver	-21217	not reported	not reported	Liver	2028	--	--	--
8e5ce60b-2eda-482d-b109-210df1321aff	TCGA-DD-A4NV	TCGA-LIHC	male	1946	white	not hispanic or latino	--	not reported	not reported	Hepatocellular carcinoma, NOS	stage iiia	22438	alive	Mar-70	--	--	--	not reported	Liver	-22438	not reported	not reported	Liver	2398	--	--	--
66c6f413-b7a8-4d7c-9e1d-c4fb257b9e5c	TCGA-DD-A119	TCGA-LIHC	male	1963	asian	not hispanic or latino	2003	not reported	not reported	Hepatocellular carcinoma, NOS	stage iv	14613	dead	Mar-70	223	--	--	not reported	Liver	-14613	not reported	not reported	Liver	--	--	--	--
8eef926b-f316-4fdb-b84a-262010258feb	TCGA-UB-A7MF	TCGA-LIHC	male	1957	white	not hispanic or latino	2013	not reported	not reported	Hepatocellular carcinoma, NOS	stage iiia	20815	dead	Mar-70	214	--	--	not reported	Liver	-20815	not reported	not reported	Liver	--	--	--	--
00f209c3-041a-4c6e-8b0f-6383eb3c85fc	TCGA-BC-4073	TCGA-LIHC	male	1936	white	not hispanic or latino	--	not reported	not reported	Hepatocellular carcinoma, NOS	stage iiia	26795	alive	Mar-70	--	--	--	not reported	Liver	-26795	not reported	not reported	Liver	849	--	--	--
8e938868-d992-47c4-becb-93b0f7fffe07	TCGA-CC-A3M9	TCGA-LIHC	male	1966	asian	not hispanic or latino	--	not reported	not reported	Hepatocellular carcinoma, spindle cell variant	stage iiia	16460	dead	Mar-73	300	--	--	not reported	Liver	-16460	not reported	not reported	Liver	3	--	--	--
3f6a6891-c6d5-447b-ad32-325fd46ec32b	TCGA-ZS-A9CG	TCGA-LIHC	male	1958	white	not hispanic or latino	--	not reported	not reported	Hepatocellular carcinoma, NOS	stage ii	20100	alive	Mar-70	--	--	--	not reported	Liver	-20100	not reported	not reported	Liver	341	--	--	--
cf028bce-d20d-42b8-8507-1ec94a391e85	TCGA-BC-A110	TCGA-LIHC	female	1952	black or african american	not hispanic or latino	2008	not reported	not reported	Hepatocellular carcinoma, NOS	not reported	18951	dead	Mar-70	2116	--	--	not reported	Liver	-18951	not reported	not reported	Liver	--	--	--	--
acfd58eb-c546-49c3-a846-684f22428219	TCGA-RC-A7SK	TCGA-LIHC	male	1954	asian	not hispanic or latino	--	not reported	not reported	Hepatocellular carcinoma, NOS	stage i	21814	alive	Mar-70	--	--	--	not reported	Liver	-21814	not reported	not reported	Liver	472	--	--	--
52a7f734-da07-49c5-861d-c70da37ff959	TCGA-DD-A4NR	TCGA-LIHC	female	1920	white	not hispanic or latino	2005	not reported	not reported	Hepatocellular carcinoma, NOS	stage i	31386	dead	Mar-70	9	--	--	not reported	Liver	-31386	not reported	not reported	Liver	--	--	--	--
bd48fa5e-0152-46f0-a4fa-8cf723ff2dcd	TCGA-FV-A495	TCGA-LIHC	female	1961	white	not hispanic or latino	--	not reported	not reported	Hepatocellular carcinoma, NOS	stage ii	18740	alive	Mar-70	--	--	--	not reported	Liver	-18740	not reported	not reported	Liver	1	--	--	--
07dd49fc-8a76-41e8-9eb3-107336f68701	TCGA-BC-A3KF	TCGA-LIHC	female	1945	white	not reported	--	not reported	not reported	Hepatocellular carcinoma, NOS	stage i	24328	alive	Mar-70	--	--	--	not reported	Liver	-24328	not reported	not reported	Liver	8	--	--	--
7e589ee1-ffcc-448a-a275-829ca26a597e	TCGA-CC-A5UC	TCGA-LIHC	male	1949	asian	not hispanic or latino	--	not reported	not reported	Hepatocellular carcinoma, NOS	stage iiia	23156	dead	Mar-70	347	--	--	not reported	Liver	-23156	not reported	not reported	Liver	0	--	--	--
c36f9ffe-515b-4895-b82a-aadc49fe3016	TCGA-DD-AAVY	TCGA-LIHC	male	1953	asian	not hispanic or latino	--	not reported	not reported	Hepatocellular carcinoma, NOS	stage iiia	20709	alive	Mar-70	--	--	--	not reported	Liver	-20709	not reported	not reported	Liver	1970	--	--	--
bc3502bc-bbf6-44f2-a1f4-d1567819aefb	TCGA-2Y-A9H6	TCGA-LIHC	female	1943	white	not hispanic or latino	--	not reported	not reported	Hepatocellular carcinoma, NOS	stage i	24982	alive	Mar-70	--	--	--	not reported	Liver	-24982	not reported	not reported	Liver	357	--	--	--
5b32d3f4-9b88-42de-aaac-22d1d2f5cde0	TCGA-CC-A8HV	TCGA-LIHC	female	1962	asian	not hispanic or latino	--	not reported	not reported	Hepatocellular carcinoma, NOS	stage ii	18935	dead	Mar-70	279	--	--	not reported	Liver	-18935	not reported	not reported	Liver	0	--	--	--
d680df09-368e-42b5-b540-45c41ed31042	TCGA-FV-A2QQ	TCGA-LIHC	male	1931	white	not hispanic or latino	--	not reported	not reported	Hepatocellular carcinoma, NOS	stage i	29354	alive	Mar-70	--	--	--	not reported	Liver	-29354	not reported	not reported	Liver	729	--	--	--
815dffb0-0c22-4e05-868c-26e6c553980a	TCGA-DD-A4NJ	TCGA-LIHC	female	1957	white	not hispanic or latino	--	not reported	not reported	Hepatocellular carcinoma, NOS	stage ii	19964	alive	Mar-70	--	--	--	not reported	Liver	-19964	not reported	not reported	Liver	928	--	--	--
477affb9-7c8b-4895-a4f3-6cc6ef8ec5e4	TCGA-5R-AAAM	TCGA-LIHC	female	1948	white	not hispanic or latino	2013	not reported	not reported	Hepatocellular carcinoma, NOS	stage ii	24020	dead	Mar-70	46	--	--	not reported	Liver	-24020	not reported	not reported	Liver	--	--	--	--
d397e70f-c174-4656-9b7e-5e4c00754410	TCGA-G3-A5SM	TCGA-LIHC	male	1954	white	not hispanic or latino	--	not reported	not reported	Hepatocellular carcinoma, NOS	stage ii	21236	alive	Mar-70	--	--	--	not reported	Liver	-21236	not reported	not reported	Liver	520	--	--	--
3a2d7482-c246-411e-841f-71d96e353328	TCGA-G3-A3CH	TCGA-LIHC	male	1957	asian	not hispanic or latino	--	not reported	not reported	Hepatocellular carcinoma, NOS	stage iiia	19473	alive	Mar-70	--	--	--	not reported	Liver	-19473	not reported	not reported	Liver	780	--	--	--
0ff6364a-e6f4-47ca-a7e7-14705bf0a8df	TCGA-DD-A1ED	TCGA-LIHC	male	1938	white	not hispanic or latino	--	not reported	not reported	Hepatocellular carcinoma, NOS	stage i	25039	alive	Mar-70	--	--	--	not reported	Liver	-25039	not reported	not reported	Liver	2301	--	--	--
d18cd259-267e-47b5-9353-ad3454e048a0	TCGA-CC-A8HS	TCGA-LIHC	male	1995	asian	not hispanic or latino	--	not reported	not reported	Hepatocellular carcinoma, NOS	stage iiic	6617	dead	Mar-70	300	--	--	not reported	Liver	-6617	not reported	not reported	Liver	0	--	--	--
d8549d23-37d4-42bd-b472-f49bbebd09b0	TCGA-DD-A3A5	TCGA-LIHC	female	1930	white	not hispanic or latino	2004	not reported	not reported	Hepatocellular carcinoma, NOS	stage iii	24288	dead	Mar-70	3125	--	--	not reported	Liver	-24288	not reported	not reported	Liver	--	--	--	--
7dd3bda9-3a0a-46fa-b052-a6d24b847804	TCGA-ES-A2HT	TCGA-LIHC	male	1953	black or african american	not hispanic or latino	2008	not reported	not reported	Hepatocellular carcinoma, NOS	stage i	20023	dead	Mar-70	438	--	--	not reported	Liver	-20023	not reported	not reported	Liver	--	--	--	--
61902cb6-b041-48ac-aacc-483a28949865	TCGA-CC-5264	TCGA-LIHC	male	1939	asian	not hispanic or latino	--	not reported	not reported	Hepatocellular carcinoma, NOS	stage iiia	25979	dead	Mar-70	102	--	--	not reported	Liver	-25979	not reported	not reported	Liver	0	--	--	--
457cca7c-a8b4-414e-a3c0-7fccf0ee2034	TCGA-DD-A3A9	TCGA-LIHC	female	1937	white	not hispanic or latino	2003	not reported	not reported	Hepatocellular carcinoma, NOS	stage ivb	23526	dead	Mar-70	931	--	--	not reported	Liver	-23526	not reported	not reported	Liver	--	--	--	--
728aedb3-551a-4c16-9be3-7733a9539e9e	TCGA-ES-A2HS	TCGA-LIHC	male	1928	white	not hispanic or latino	2009	not reported	not reported	Hepatocellular carcinoma, NOS	stage i	29268	dead	Mar-70	688	--	--	not reported	Liver	-29268	not reported	not reported	Liver	--	--	--	--
ee63c44b-91f4-4004-8dea-192eab527036	TCGA-BW-A5NO	TCGA-LIHC	male	1960	black or african american	not hispanic or latino	--	not reported	not reported	Hepatocellular carcinoma, NOS	stage iiia	18510	alive	Mar-70	--	--	--	not reported	Liver	-18510	not reported	not reported	Liver	20	--	--	--
4fd3ed02-7b66-47bf-8b92-31fee1093a87	TCGA-K7-A5RG	TCGA-LIHC	male	1946	black or african american	not hispanic or latino	--	not reported	not reported	Hepatocellular carcinoma, NOS	stage i	24218	alive	Mar-70	--	--	--	not reported	Liver	-24218	not reported	not reported	Liver	519	--	--	--
470d52b8-3d74-4789-b714-b9869a96657b	TCGA-ED-A7PX	TCGA-LIHC	female	1965	asian	not hispanic or latino	--	not reported	not reported	Hepatocellular carcinoma, NOS	stage ii	17638	alive	Mar-70	--	--	--	not reported	Liver	-17638	not reported	not reported	Liver	6	--	--	--
c797d6ad-05d4-4322-bad2-29801a986b4e	TCGA-DD-AAE4	TCGA-LIHC	female	1964	asian	not hispanic or latino	--	not reported	not reported	Hepatocellular carcinoma, NOS	stage i	18009	alive	Mar-70	--	--	--	not reported	Liver	-18009	not reported	not reported	Liver	608	--	--	--
427fdbf8-1603-466f-a5c6-963bb2ec3dac	TCGA-DD-AAE7	TCGA-LIHC	male	1940	asian	not hispanic or latino	--	not reported	not reported	Hepatocellular carcinoma, NOS	stage i	26568	alive	Mar-70	--	--	--	not reported	Liver	-26568	not reported	not reported	Liver	644	--	--	--
870c86e7-d6e1-4f9d-bb0b-bd1c66d6bcde	TCGA-DD-A73F	TCGA-LIHC	female	1933	white	not hispanic or latino	--	not reported	not reported	Hepatocellular carcinoma, NOS	stage i	28234	alive	Mar-70	--	--	--	not reported	Liver	-28234	not reported	not reported	Liver	1085	--	--	--
e610a644-0504-445a-bba1-4bae360de4c1	TCGA-CC-A7IJ	TCGA-LIHC	male	1957	asian	not hispanic or latino	--	not reported	not reported	Hepatocellular carcinoma, NOS	stage ii	20751	alive	Mar-70	--	--	--	not reported	Liver	-20751	not reported	not reported	Liver	382	--	--	--
52292ffc-0902-4d97-b461-20723987a177	TCGA-DD-A1EJ	TCGA-LIHC	female	1937	white	not hispanic or latino	--	not reported	not reported	Hepatocellular carcinoma, NOS	stage iiic	26009	dead	Mar-70	1005	--	--	not reported	Liver	-26009	not reported	not reported	Liver	887	--	--	--
17833039-0d7e-47f0-90e6-8cabae94c124	TCGA-FV-A3R2	TCGA-LIHC	male	1930	white	not hispanic or latino	2005	not reported	not reported	Hepatocellular carcinoma, NOS	stage i	27530	dead	Mar-70	194	--	--	not reported	Liver	-27530	not reported	not reported	Liver	--	--	--	--
a5e4412b-0e49-4d86-9cce-71f440a84048	TCGA-DD-A1EK	TCGA-LIHC	female	1944	white	not hispanic or latino	2009	not reported	not reported	Hepatocellular carcinoma, NOS	stage ivb	23437	dead	Mar-70	558	--	--	not reported	Liver	-23437	not reported	not reported	Liver	--	--	--	--
7d914d07-f250-4c7a-8fa2-df14e708936e	TCGA-DD-A118	TCGA-LIHC	female	1926	white	not hispanic or latino	--	not reported	not reported	Hepatocellular carcinoma, NOS	stage ii	28406	alive	Mar-70	--	--	--	not reported	Liver	-28406	not reported	not reported	Liver	3437	--	--	--
1b326242-4be6-4f05-b5fb-07ed76b49850	TCGA-GJ-A6C0	TCGA-LIHC	female	1937	white	not hispanic or latino	2012	not reported	not reported	Hepatocellular carcinoma, NOS	stage ii	27626	dead	Mar-70	31	--	--	not reported	Liver	-27626	not reported	not reported	Liver	--	--	--	--
1d7d5166-6582-4ea1-b242-37c2c3919a3c	TCGA-XR-A8TG	TCGA-LIHC	male	1954	white	hispanic or latino	--	not reported	not reported	Hepatocellular carcinoma, NOS	stage i	21544	alive	Mar-70	--	--	--	not reported	Liver	-21544	not reported	not reported	Liver	898	--	--	--
146c5332-1af5-4c49-b740-9a9edc795f24	TCGA-DD-AAVU	TCGA-LIHC	male	1962	asian	not hispanic or latino	--	not reported	not reported	Hepatocellular carcinoma, NOS	stage ii	16889	alive	Mar-70	--	--	--	not reported	Liver	-16889	not reported	not reported	Liver	2202	--	--	--
3bbff405-dae4-4dc9-985a-33e7ac9cb2dd	TCGA-DD-AAE1	TCGA-LIHC	male	1961	asian	not hispanic or latino	--	not reported	not reported	Hepatocellular carcinoma, NOS	stage i	19073	alive	Mar-70	--	--	--	not reported	Liver	-19073	not reported	not reported	Liver	552	--	--	--
a7f7e313-4636-4c54-b2b7-f5928a8368e4	TCGA-DD-AADL	TCGA-LIHC	male	1954	asian	not hispanic or latino	--	not reported	not reported	Hepatocellular carcinoma, NOS	stage i	21512	alive	Mar-70	--	--	--	not reported	Liver	-21512	not reported	not reported	Liver	636	--	--	--
3d048a45-3d5d-4563-acc8-3c662861f18a	TCGA-G3-A7M7	TCGA-LIHC	male	1948	white	not hispanic or latino	--	not reported	not reported	Hepatocellular carcinoma, NOS	stage i	24002	alive	Mar-70	--	--	--	not reported	Liver	-24002	not reported	not reported	Liver	361	--	--	--
b5bef77a-f46c-406c-9aa8-55f7a61aa885	TCGA-DD-AACG	TCGA-LIHC	male	1956	asian	not hispanic or latino	2009	not reported	not reported	Hepatocellular carcinoma, NOS	stage ii	19174	dead	Mar-70	469	--	--	not reported	Liver	-19174	not reported	not reported	Liver	--	--	--	--
56403463-1727-4c23-a709-de5f168c4073	TCGA-ED-A459	TCGA-LIHC	male	1965	asian	not hispanic or latino	--	not reported	not reported	Hepatocellular carcinoma, NOS	stage ii	17402	alive	Mar-70	--	--	--	not reported	Liver	-17402	not reported	not reported	Liver	910	--	--	--
485d283a-552c-485a-84fb-3abdb98dc797	TCGA-DD-AADQ	TCGA-LIHC	male	1954	asian	not hispanic or latino	--	not reported	not reported	Hepatocellular carcinoma, NOS	stage ii	21756	alive	Mar-70	--	--	--	not reported	Liver	-21756	not reported	not reported	Liver	436	--	--	--
ae8d4b34-d40a-482d-9d45-23242843df00	TCGA-UB-AA0U	TCGA-LIHC	male	1953	white	not hispanic or latino	--	not reported	not reported	Hepatocellular carcinoma, NOS	stage ii	21985	alive	Mar-70	--	--	--	not reported	Liver	-21985	not reported	not reported	Liver	327	--	--	--
75f78c38-6854-4390-ad11-789b4e549d63	TCGA-DD-A4NO	TCGA-LIHC	male	1942	white	not hispanic or latino	--	not reported	not reported	Hepatocellular carcinoma, NOS	stage i	24090	alive	Mar-70	--	--	--	not reported	Liver	-24090	not reported	not reported	Liver	2245	--	--	--
88b6181c-1086-42df-8bb9-1069ec2dc675	TCGA-DD-AACU	TCGA-LIHC	male	1951	asian	not hispanic or latino	--	not reported	not reported	Hepatocellular carcinoma, NOS	stage i	21606	alive	Mar-70	--	--	--	not reported	Liver	-21606	not reported	not reported	Liver	1567	--	--	--
3ea084c5-3783-4fde-b341-5914d2edb977	TCGA-DD-AACT	TCGA-LIHC	female	1941	asian	not hispanic or latino	--	not reported	not reported	Hepatocellular carcinoma, NOS	stage i	25292	alive	Mar-70	--	--	--	not reported	Liver	-25292	not reported	not reported	Liver	1562	--	--	--
55e53229-c58f-4922-8869-0f5e2f6c2d7d	TCGA-MI-A75I	TCGA-LIHC	male	1950	black or african american	not hispanic or latino	--	not reported	not reported	Hepatocellular carcinoma, NOS	not reported	22341	alive	Mar-70	--	--	--	not reported	Liver	-22341	not reported	not reported	Liver	630	--	--	--
7ba3d8f1-0c26-4c49-8d6b-0f2875b58daf	TCGA-KR-A7K7	TCGA-LIHC	female	1951	white	not reported	--	not reported	not reported	Hepatocellular carcinoma, NOS	stage ii	22587	alive	Mar-70	--	--	--	not reported	Liver	-22587	not reported	not reported	Liver	951	--	--	--
39eb1db0-2722-4af4-8254-d0e10256c64d	TCGA-G3-A3CK	TCGA-LIHC	male	1950	asian	not hispanic or latino	--	not reported	not reported	Hepatocellular carcinoma, NOS	stage i	22462	alive	Mar-70	--	--	--	not reported	Liver	-22462	not reported	not reported	Liver	585	--	--	--
592ef526-176a-42e0-bbeb-fb62d369a343	TCGA-BC-A10S	TCGA-LIHC	male	1918	white	not hispanic or latino	2002	not reported	not reported	Hepatocellular carcinoma, NOS	not reported	29842	dead	Mar-70	1423	--	--	not reported	Liver	-29842	not reported	not reported	Liver	--	--	--	--
2c53d48d-e3bc-49f3-bbe0-2eee24252b4c	TCGA-CC-A3MB	TCGA-LIHC	male	1975	asian	not hispanic or latino	--	not reported	not reported	Hepatocellular carcinoma, NOS	stage iiia	13255	dead	Mar-70	315	--	--	not reported	Liver	-13255	not reported	not reported	Liver	3	--	--	--
cbb89556-d783-4e70-8db4-ef53e9a45922	TCGA-ZP-A9D2	TCGA-LIHC	male	1961	white	not hispanic or latino	--	not reported	not reported	Hepatocellular carcinoma, NOS	not reported	18717	dead	Mar-70	765	--	--	not reported	Liver	-18717	not reported	not reported	Liver	743	--	--	--
51810579-e20d-4f08-93e7-891d645931db	TCGA-2Y-A9H5	TCGA-LIHC	female	1951	white	not hispanic or latino	2011	not reported	not reported	Hepatocellular carcinoma, NOS	stage i	21818	dead	Mar-70	555	--	--	not reported	Liver	-21818	not reported	not reported	Liver	--	--	--	--
95b97198-1a1b-4f01-90f3-6c66638371d1	TCGA-2Y-A9GS	TCGA-LIHC	male	1948	white	hispanic or latino	2007	not reported	not reported	Hepatocellular carcinoma, NOS	not reported	21318	dead	Mar-70	724	--	--	not reported	Liver	-21318	not reported	not reported	Liver	--	--	--	--
5c08008d-5ed4-4480-bd00-c8a2d8c787dc	TCGA-FV-A4ZP	TCGA-LIHC	male	1927	white	not hispanic or latino	--	not reported	not reported	Hepatocellular carcinoma, NOS	stage iiia	28771	dead	Mar-70	2486	--	--	not reported	Liver	-28771	not reported	not reported	Liver	1836	--	--	--
9f056388-7529-4fd1-af11-c82cc350f51c	TCGA-DD-AADO	TCGA-LIHC	male	1958	asian	not hispanic or latino	--	not reported	not reported	Hepatocellular carcinoma, NOS	stage i	20139	alive	Mar-70	--	--	--	not reported	Liver	-20139	not reported	not reported	Liver	453	--	--	--
520a709a-87f6-4f3d-b2a2-9192e3b65c5b	TCGA-DD-A1EC	TCGA-LIHC	female	1984	white	not hispanic or latino	--	not reported	not reported	Hepatocellular carcinoma, NOS	stage i	7363	alive	Mar-70	--	--	--	not reported	Liver	-7363	not reported	not reported	Liver	602	--	--	--
ab35c9f9-3040-424d-a89f-dff3a1365bc6	TCGA-DD-A3A4	TCGA-LIHC	male	1961	white	not hispanic or latino	1999	not reported	not reported	Hepatocellular carcinoma, NOS	stage iiia	13739	dead	Mar-70	612	--	--	not reported	Liver	-13739	not reported	not reported	Liver	--	--	--	--
c95ed407-bcc2-44aa-bc59-bf7549f2d665	TCGA-FV-A23B	TCGA-LIHC	female	1935	white	not hispanic or latino	--	not reported	not reported	Hepatocellular carcinoma, NOS	stage ii	25788	dead	Mar-70	1852	--	--	not reported	Liver	-25788	not reported	not reported	Liver	987	--	--	--
60fcd491-0170-46c0-ab14-d71f88267a14	TCGA-5C-A9VH	TCGA-LIHC	male	1943	white	not hispanic or latino	--	not reported	not reported	Hepatocellular carcinoma, NOS	stage i	25608	alive	Mar-70	--	--	--	not reported	Liver	-25608	not reported	not reported	Liver	322	--	--	--
0d13229a-304a-48a6-a761-12e68e94a4b4	TCGA-DD-AAD3	TCGA-LIHC	male	1968	asian	not hispanic or latino	--	not reported	not reported	Hepatocellular carcinoma, NOS	stage i	15706	alive	Mar-70	--	--	--	not reported	Liver	-15706	not reported	not reported	Liver	1295	--	--	--
32e39c1d-b8e8-4efe-b451-8efb112d3518	TCGA-DD-AADN	TCGA-LIHC	male	1953	asian	not hispanic or latino	--	not reported	not reported	Hepatocellular carcinoma, NOS	stage i	21632	alive	Mar-70	--	--	--	not reported	Liver	-21632	not reported	not reported	Liver	898	--	--	--
2c8a1e74-33de-453f-8d1e-e226185e52fc	TCGA-G3-A5SJ	TCGA-LIHC	male	1953	white	not hispanic or latino	--	not reported	not reported	Hepatocellular carcinoma, NOS	stage i	21848	alive	Mar-70	--	--	--	not reported	Liver	-21848	not reported	not reported	Liver	698	--	--	--
63d475ef-8f26-45ed-ae80-cfa87e68b2f5	TCGA-WJ-A86L	TCGA-LIHC	female	1945	white	not hispanic or latino	--	not reported	not reported	Clear cell adenocarcinoma, NOS	stage i	25018	alive	Mar-10	--	--	--	not reported	Liver	-25018	not reported	not reported	Liver	345	--	--	--
5b8d04b2-ef40-4216-a3bb-42520efbe863	TCGA-DD-A4NK	TCGA-LIHC	female	1924	white	not hispanic or latino	2007	not reported	not reported	Hepatocellular carcinoma, NOS	stage iiia	29244	dead	Mar-70	1210	--	--	not reported	Liver	-29244	not reported	not reported	Liver	--	--	--	--
c4e6527a-8f58-4f6b-93b1-04abb5680ed0	TCGA-CC-A9FV	TCGA-LIHC	male	1956	asian	not hispanic or latino	--	not reported	not reported	Hepatocellular carcinoma, NOS	stage iiia	21044	alive	Mar-70	--	--	--	not reported	Liver	-21044	not reported	not reported	Liver	0	--	--	--
dd056692-4e2a-4e45-a4d0-357af9754f0e	TCGA-DD-A39V	TCGA-LIHC	male	1923	white	not hispanic or latino	2001	not reported	not reported	Hepatocellular carcinoma, NOS	stage ii	28254	dead	Mar-70	643	--	--	not reported	Liver	-28254	not reported	not reported	Liver	--	--	--	--
34303cdd-c31c-4b95-9965-2a5513dc322d	TCGA-ED-A66Y	TCGA-LIHC	female	1962	asian	not hispanic or latino	--	not reported	not reported	Hepatocellular carcinoma, NOS	stage iiia	18797	dead	Mar-70	296	--	--	not reported	Liver	-18797	not reported	not reported	Liver	7	--	--	--
027322f0-d720-41f8-897c-a10e5c1424c5	TCGA-CC-A9FW	TCGA-LIHC	male	1945	asian	not hispanic or latino	--	not reported	not reported	Hepatocellular carcinoma, NOS	stage iiia	24891	alive	Mar-70	--	--	--	not reported	Liver	-24891	not reported	not reported	Liver	248	--	--	--
93afbfa1-4d03-4105-8dda-b095f0ab308a	TCGA-DD-AACJ	TCGA-LIHC	male	1933	asian	not hispanic or latino	--	not reported	not reported	Hepatocellular carcinoma, NOS	stage ii	27528	alive	Mar-70	--	--	--	not reported	Liver	-27528	not reported	not reported	Liver	2102	--	--	--
6bb5d506-8fca-43f3-90a6-03c915d7ede2	TCGA-BC-A5W4	TCGA-LIHC	male	1943	white	not hispanic or latino	--	not reported	not reported	Hepatocellular carcinoma, NOS	stage iiia	25503	dead	Mar-70	547	--	--	not reported	Liver	-25503	not reported	not reported	Liver	289	--	--	--
87750e70-3af7-452a-9aa5-375acd3843ea	TCGA-ED-A7PZ	TCGA-LIHC	male	1952	asian	not hispanic or latino	--	not reported	not reported	Hepatocellular carcinoma, NOS	stage ii	22601	alive	Mar-70	--	--	--	not reported	Liver	-22601	not reported	not reported	Liver	6	--	--	--
418e79d1-51c7-4cef-a1b6-e291fb13c2a5	TCGA-DD-AAD6	TCGA-LIHC	male	1945	asian	not hispanic or latino	--	not reported	not reported	Hepatocellular carcinoma, NOS	stage iiia	24185	alive	Mar-70	--	--	--	not reported	Liver	-24185	not reported	not reported	Liver	672	--	--	--
d884561b-5828-4c47-acd7-3f02e181b596	TCGA-DD-AACY	TCGA-LIHC	male	1949	asian	not hispanic or latino	--	not reported	not reported	Hepatocellular carcinoma, NOS	stage i	22332	alive	Mar-70	--	--	--	not reported	Liver	-22332	not reported	not reported	Liver	1450	--	--	--
8a9cde9a-c38c-423e-bc14-354ee26468c9	TCGA-BC-A10T	TCGA-LIHC	male	1924	white	not hispanic or latino	2002	not reported	not reported	Hepatocellular carcinoma, NOS	not reported	27944	dead	Mar-70	837	--	--	not reported	Liver	-27944	not reported	not reported	Liver	--	--	--	--
10179efc-a091-4119-8ec2-30db6269d674	TCGA-UB-A7MA	TCGA-LIHC	female	1951	white	not hispanic or latino	--	not reported	not reported	Combined hepatocellular carcinoma and cholangiocarcinoma	stage ii	22843	alive	Mar-80	--	--	--	not reported	Liver	-22843	not reported	not reported	Liver	848	--	--	--
42cb60f0-1a9e-4f59-8e2e-50c25e85cb98	TCGA-DD-A39Z	TCGA-LIHC	female	1953	not reported	not reported	1997	not reported	not reported	Hepatocellular carcinoma, NOS	stage ii	15930	dead	Mar-70	601	--	--	not reported	Liver	-15930	not reported	not reported	Liver	--	--	--	--
69d6881b-9e9a-407b-8b02-bad5fc2455bf	TCGA-DD-A3A8	TCGA-LIHC	male	1926	white	not hispanic or latino	2001	not reported	not reported	Hepatocellular carcinoma, NOS	stage ii	27524	dead	Mar-70	11	--	--	not reported	Liver	-27524	not reported	not reported	Liver	--	--	--	--
40f30ffb-51de-4786-a88f-16c170aac207	TCGA-DD-AADK	TCGA-LIHC	female	1943	asian	not hispanic or latino	--	not reported	not reported	Hepatocellular carcinoma, NOS	stage ii	25046	alive	Mar-70	--	--	--	not reported	Liver	-25046	not reported	not reported	Liver	1049	--	--	--
3528dd91-1a6d-4d41-a3ee-829c857cc904	TCGA-2Y-A9H8	TCGA-LIHC	female	1926	white	not hispanic or latino	2012	not reported	not reported	Hepatocellular carcinoma, NOS	not reported	31322	dead	Mar-70	633	--	--	not reported	Liver	-31322	not reported	not reported	Liver	--	--	--	--
41fb30aa-63b4-4cc6-a275-b77048612fa0	TCGA-DD-AACD	TCGA-LIHC	male	1960	asian	not hispanic or latino	2009	not reported	not reported	Hepatocellular carcinoma, NOS	stage i	17828	dead	Mar-70	381	--	--	not reported	Liver	-17828	not reported	not reported	Liver	--	--	--	--
491a3734-dcb8-4779-b098-0b5567f13f87	TCGA-WQ-A9G7	TCGA-LIHC	female	1942	white	not hispanic or latino	--	not reported	not reported	Hepatocellular carcinoma, NOS	not reported	--	alive	Mar-70	--	--	--	not reported	Liver	--	not reported	not reported	Liver	30	--	--	--
65e430e1-0c9a-4045-83a9-653b7cff811d	TCGA-FV-A4ZQ	TCGA-LIHC	male	1960	white	not hispanic or latino	--	not reported	not reported	Hepatocellular carcinoma, NOS	stage i	19090	alive	Mar-70	--	--	--	not reported	Liver	-19090	not reported	not reported	Liver	12	--	--	--
c0bf9278-9cbb-4361-b4d8-ab172b67e276	TCGA-DD-A4ND	TCGA-LIHC	female	1951	white	not hispanic or latino	--	not reported	not reported	Hepatocellular carcinoma, NOS	stage i	20782	alive	Mar-70	--	--	--	not reported	Liver	-20782	not reported	not reported	Liver	2746	--	--	--
1724c96a-2aa3-43d4-992a-08af948c0f45	TCGA-G3-AAV2	TCGA-LIHC	male	1963	white	not hispanic or latino	--	not reported	not reported	Hepatocellular carcinoma, NOS	stage i	18363	alive	Mar-70	--	--	--	not reported	Liver	-18363	not reported	not reported	Liver	372	--	--	--
23103931-cc29-4f89-ae9c-79d53401ecea	TCGA-BC-A10U	TCGA-LIHC	male	1931	white	not hispanic or latino	2002	not reported	not reported	Hepatocellular carcinoma, NOS	not reported	25305	dead	Mar-70	837	--	--	not reported	Liver	-25305	not reported	not reported	Liver	--	--	--	--
76cc9c06-0827-465e-bab3-5f4115295ebe	TCGA-O8-A75V	TCGA-LIHC	male	1959	not reported	hispanic or latino	--	not reported	not reported	Hepatocellular carcinoma, NOS	stage i	19850	alive	Mar-70	--	--	--	not reported	Liver	-19850	not reported	not reported	Liver	538	--	--	--
02c41e28-cf14-42e2-9e15-f43248ae16e0	TCGA-WX-AA46	TCGA-LIHC	male	1951	white	not hispanic or latino	--	not reported	not reported	Hepatocellular carcinoma, NOS	stage ii	22639	alive	Mar-70	--	--	--	not reported	Liver	-22639	not reported	not reported	Liver	756	--	--	--
9b69d7f9-38eb-48e1-bdc0-a092a53bc709	TCGA-2Y-A9H3	TCGA-LIHC	male	1965	white	hispanic or latino	--	not reported	not reported	Hepatocellular carcinoma, NOS	stage ii	16443	alive	Mar-70	--	--	--	not reported	Liver	-16443	not reported	not reported	Liver	1516	--	--	--
18c08546-bed3-4ed9-b223-479afe633c8e	TCGA-EP-A2KB	TCGA-LIHC	female	1965	white	not hispanic or latino	--	not reported	not reported	Hepatocellular carcinoma, NOS	stage i	16835	dead	Mar-70	596	--	--	not reported	Liver	-16835	not reported	not reported	Liver	334	--	--	--
564b4f4d-3c18-40d5-9d95-916774df600c	TCGA-DD-AAW3	TCGA-LIHC	male	1940	asian	not hispanic or latino	--	not reported	not reported	Hepatocellular carcinoma, NOS	stage i	25254	alive	Mar-70	--	--	--	not reported	Liver	-25254	not reported	not reported	Liver	1633	--	--	--
2c041473-eaaa-4b7c-9b2e-b9da3543ad18	TCGA-2V-A95S	TCGA-LIHC	male	--	asian	not hispanic or latino	--	not reported	not reported	Hepatocellular carcinoma, NOS	stage ii	--	alive	Mar-70	--	--	--	not reported	Liver	--	not reported	not reported	Liver	--	--	--	--
6e657705-8579-433b-af7a-b6155b599518	TCGA-G3-AAV0	TCGA-LIHC	male	1955	asian	not hispanic or latino	--	not reported	not reported	Hepatocellular carcinoma, NOS	stage i	21249	alive	Mar-70	--	--	--	not reported	Liver	-21249	not reported	not reported	Liver	476	--	--	--
ed8c0d53-5db0-4b77-95ec-15971926e313	TCGA-DD-AACC	TCGA-LIHC	male	1947	asian	not hispanic or latino	2012	not reported	not reported	Hepatocellular carcinoma, NOS	stage i	22499	dead	Mar-70	1685	--	--	not reported	Liver	-22499	not reported	not reported	Liver	--	--	--	--
f435ec00-0db8-46b4-96bf-890a9d931df3	TCGA-G3-A25V	TCGA-LIHC	male	1942	white	not hispanic or latino	--	not reported	not reported	Hepatocellular carcinoma, NOS	stage i	25144	alive	Mar-70	--	--	--	not reported	Liver	-25144	not reported	not reported	Liver	860	--	--	--
efc3e5e4-0d8e-4bef-a259-29f8ed21684f	TCGA-2Y-A9H9	TCGA-LIHC	male	1941	white	not hispanic or latino	--	not reported	not reported	Hepatocellular carcinoma, NOS	stage i	25670	alive	Mar-70	--	--	--	not reported	Liver	-25670	not reported	not reported	Liver	697	--	--	--
5c9a21a3-d471-401a-9568-59dc84245d28	TCGA-BC-4072	TCGA-LIHC	female	1931	white	not hispanic or latino	2009	not reported	not reported	Hepatocellular carcinoma, NOS	stage iiia	27162	dead	Mar-70	1490	--	--	not reported	Liver	-27162	not reported	not reported	Liver	--	--	--	--
fbb398fe-2ba8-4845-8083-6533ecb4a52e	TCGA-KR-A7K2	TCGA-LIHC	male	1949	white	not reported	--	not reported	not reported	Combined hepatocellular carcinoma and cholangiocarcinoma	stage i	23699	alive	Mar-80	--	--	--	not reported	Liver	-23699	not reported	not reported	Liver	829	--	--	--
834cff01-3c12-42fa-abbe-ae0ae168c568	TCGA-DD-AAVR	TCGA-LIHC	male	1963	asian	not hispanic or latino	--	not reported	not reported	Hepatocellular carcinoma, NOS	stage i	16157	alive	Mar-70	--	--	--	not reported	Liver	-16157	not reported	not reported	Liver	2513	--	--	--
635aad0b-9c47-4564-821f-c00ddb280d53	TCGA-DD-AACF	TCGA-LIHC	male	1940	asian	not hispanic or latino	2009	not reported	not reported	Hepatocellular carcinoma, NOS	stage i	25172	dead	Mar-70	365	--	--	not reported	Liver	-25172	not reported	not reported	Liver	--	--	--	--
20bb3855-66e2-46d4-b189-006b4b254c2e	TCGA-ED-A7XO	TCGA-LIHC	male	1984	asian	not hispanic or latino	--	not reported	not reported	Hepatocellular carcinoma, NOS	stage iiia	10828	alive	Mar-70	--	--	--	not reported	Liver	-10828	not reported	not reported	Liver	427	--	--	--
bd627786-31a8-46d9-b3e2-7f489d50f608	TCGA-DD-AAEG	TCGA-LIHC	female	1953	asian	not hispanic or latino	--	not reported	not reported	Hepatocellular carcinoma, NOS	stage i	21853	alive	Mar-70	--	--	--	not reported	Liver	-21853	not reported	not reported	Liver	719	--	--	--
614c0ecf-6a84-4c86-8706-79be5bb00991	TCGA-DD-A3A7	TCGA-LIHC	male	1931	not reported	not reported	1999	not reported	not reported	Hepatocellular carcinoma, NOS	stage iiib	24599	dead	Mar-70	419	--	--	not reported	Liver	-24599	not reported	not reported	Liver	--	--	--	--
ac6a1e0c-dba0-4b21-b12b-a501ed796bec	TCGA-DD-AAC9	TCGA-LIHC	male	1957	asian	not hispanic or latino	--	not reported	not reported	Hepatocellular carcinoma, NOS	stage i	18911	alive	Mar-70	--	--	--	not reported	Liver	-18911	not reported	not reported	Liver	347	--	--	--
801b1d2c-eb6f-4eef-a00b-83da939d755a	TCGA-2Y-A9H4	TCGA-LIHC	male	1942	black or african american	not hispanic or latino	--	not reported	not reported	Hepatocellular carcinoma, NOS	stage i	25096	alive	Mar-70	--	--	--	not reported	Liver	-25096	not reported	not reported	Liver	1452	--	--	--
bed1d731-e382-4b80-9604-e6dd68d9c0ab	TCGA-DD-A39Y	TCGA-LIHC	male	1935	asian	not hispanic or latino	2002	not reported	not reported	Hepatocellular carcinoma, NOS	stage i	24769	dead	Mar-70	171	--	--	not reported	Liver	-24769	not reported	not reported	Liver	--	--	--	--
fbb0e4bc-5398-4a7e-963c-86ea1108a2de	TCGA-DD-AAEH	TCGA-LIHC	male	1939	asian	not hispanic or latino	--	not reported	not reported	Hepatocellular carcinoma, NOS	stage i	26894	alive	Mar-70	--	--	--	not reported	Liver	-26894	not reported	not reported	Liver	784	--	--	--
67a00f5f-c753-48f9-bc24-8287f50ec776	TCGA-DD-AACW	TCGA-LIHC	male	1967	asian	not hispanic or latino	--	not reported	not reported	Hepatocellular carcinoma, NOS	stage i	15872	alive	Mar-70	--	--	--	not reported	Liver	-15872	not reported	not reported	Liver	1424	--	--	--
ea214f79-0f6b-403f-8693-c844bf4b77cb	TCGA-UB-AA0V	TCGA-LIHC	female	1944	white	not hispanic or latino	--	not reported	not reported	Hepatocellular carcinoma, NOS	stage i	25340	alive	Mar-70	--	--	--	not reported	Liver	-25340	not reported	not reported	Liver	314	--	--	--
cca827ca-0066-497d-83dc-477f3b08ea6d	TCGA-ED-A7XP	TCGA-LIHC	female	1960	asian	not hispanic or latino	--	not reported	not reported	Hepatocellular carcinoma, NOS	stage ii	19504	alive	Mar-70	--	--	--	not reported	Liver	-19504	not reported	not reported	Liver	400	--	--	--
6312d5b5-68ad-4d4f-a0a9-03d895ae30f9	TCGA-DD-AAD5	TCGA-LIHC	male	1957	asian	not hispanic or latino	--	not reported	not reported	Hepatocellular carcinoma, NOS	stage i	19748	alive	Mar-70	--	--	--	not reported	Liver	-19748	not reported	not reported	Liver	1345	--	--	--
4b0e544c-4090-4ebb-b3e5-2623aa91356c	TCGA-KR-A7K8	TCGA-LIHC	male	1955	not reported	not reported	--	not reported	not reported	Hepatocellular carcinoma, NOS	stage i	20914	alive	Mar-70	--	--	--	not reported	Liver	-20914	not reported	not reported	Liver	906	--	--	--
e0067280-2722-46f2-a5a8-352c77b47e38	TCGA-DD-A4NL	TCGA-LIHC	male	1961	white	not hispanic or latino	--	not reported	not reported	Hepatocellular carcinoma, NOS	stage i	16874	alive	Mar-70	--	--	--	not reported	Liver	-16874	not reported	not reported	Liver	1711	--	--	--
cebdafee-8ffd-4ee2-8dd1-9225e06623c2	TCGA-ED-A5KG	TCGA-LIHC	female	1952	asian	not hispanic or latino	--	not reported	not reported	Hepatocellular carcinoma, NOS	stage ii	22258	alive	Mar-70	--	--	--	not reported	Liver	-22258	not reported	not reported	Liver	854	--	--	--
8574d285-e02a-4d2b-931b-73556a9fda02	TCGA-MR-A8JO	TCGA-LIHC	male	1979	white	not reported	--	not reported	not reported	Hepatocellular carcinoma, fibrolamellar	stage i	12669	alive	Mar-71	--	--	--	not reported	Liver	-12669	not reported	not reported	Liver	330	--	--	--
994347ba-3045-4ade-926f-06420fbd906c	TCGA-DD-A116	TCGA-LIHC	male	1934	asian	not hispanic or latino	2006	not reported	not reported	Hepatocellular carcinoma, NOS	stage iiia	24934	dead	Mar-70	1622	--	--	not reported	Liver	-24934	not reported	not reported	Liver	--	--	--	--
31c7d56b-4af7-4fdb-ba83-63bf615fcc3d	TCGA-DD-AAW1	TCGA-LIHC	male	1954	asian	not hispanic or latino	--	not reported	not reported	Hepatocellular carcinoma, NOS	stage iiia	20288	alive	Mar-70	--	--	--	not reported	Liver	-20288	not reported	not reported	Liver	1989	--	--	--
948a9bbc-60b0-4fb7-a707-76bc41294217	TCGA-LG-A9QD	TCGA-LIHC	male	1945	white	hispanic or latino	--	not reported	not reported	Hepatocellular carcinoma, NOS	stage iiia	24969	alive	Mar-70	--	--	--	not reported	Liver	-24969	not reported	not reported	Liver	366	--	--	--
3dd7c93d-8194-44ee-8014-10dd81ef6441	TCGA-FV-A3R3	TCGA-LIHC	female	1974	white	not hispanic or latino	--	not reported	not reported	Hepatocellular carcinoma, NOS	stage i	14231	dead	Mar-70	366	--	--	not reported	Liver	-14231	not reported	not reported	Liver	4	--	--	--
5eaaf7ae-36af-4fb4-8940-e0861983ceb0	TCGA-DD-AADB	TCGA-LIHC	male	1960	asian	not hispanic or latino	--	not reported	not reported	Hepatocellular carcinoma, NOS	stage i	18728	alive	Mar-70	--	--	--	not reported	Liver	-18728	not reported	not reported	Liver	1242	--	--	--
48d33449-b969-423a-b4e7-541809109617	TCGA-DD-A39W	TCGA-LIHC	female	1966	white	not hispanic or latino	1997	not reported	not reported	Hepatocellular carcinoma, NOS	stage iii	10699	dead	Mar-70	827	--	--	not reported	Liver	-10699	not reported	not reported	Liver	--	--	--	--
cab5b264-abab-4bdb-816e-9d2c0ac30629	TCGA-DD-A1EH	TCGA-LIHC	male	1985	white	not hispanic or latino	--	not reported	not reported	Hepatocellular carcinoma, NOS	stage iii	8499	alive	Mar-70	--	--	--	not reported	Liver	-8499	not reported	not reported	Liver	1495	--	--	--
afcb9708-92b3-4727-9c0d-63e7ff22d87b	TCGA-DD-AAVX	TCGA-LIHC	male	1970	asian	not hispanic or latino	--	not reported	not reported	Hepatocellular carcinoma, NOS	stage ii	14016	alive	Mar-70	--	--	--	not reported	Liver	-14016	not reported	not reported	Liver	1570	--	--	--
518aa9cc-71cf-4734-9d55-b435da99d300	TCGA-DD-A4NI	TCGA-LIHC	male	1944	white	not hispanic or latino	--	not reported	not reported	Hepatocellular carcinoma, NOS	stage ii	24516	alive	Mar-70	--	--	--	not reported	Liver	-24516	not reported	not reported	Liver	816	--	--	--
c05720fe-19c1-4cff-819b-6806b26fc312	TCGA-DD-A4NQ	TCGA-LIHC	male	1947	white	hispanic or latino	2008	not reported	not reported	Hepatocellular carcinoma, NOS	stage ii	22111	dead	Mar-70	373	--	--	not reported	Liver	-22111	not reported	not reported	Liver	--	--	--	--
39e147c9-2acb-4ba8-a991-e43e1719b2d8	TCGA-WX-AA47	TCGA-LIHC	female	1979	white	not hispanic or latino	2013	not reported	not reported	Hepatocellular carcinoma, NOS	stage iiia	12056	dead	Mar-70	556	--	--	not reported	Liver	-12056	not reported	not reported	Liver	--	--	--	--
6533648f-1353-4253-b65b-d472aacf5751	TCGA-BC-A10Y	TCGA-LIHC	male	1926	white	not hispanic or latino	2003	not reported	not reported	Hepatocellular carcinoma, NOS	not reported	28049	dead	Mar-70	711	--	--	not reported	Liver	-28049	not reported	not reported	Liver	--	--	--	--
f6e5979d-d6a9-4408-bd1b-1b37d1064e83	TCGA-G3-A25T	TCGA-LIHC	female	1962	white	not hispanic or latino	--	not reported	not reported	Hepatocellular carcinoma, NOS	stage iiia	16461	alive	Mar-70	--	--	--	not reported	Liver	-16461	not reported	not reported	Liver	1553	--	--	--
8a14d153-bbf7-4512-a067-976edfb65f91	TCGA-G3-A3CG	TCGA-LIHC	male	1931	white	not hispanic or latino	--	not reported	not reported	Hepatocellular carcinoma, NOS	stage i	29432	alive	Mar-70	--	--	--	not reported	Liver	-29432	not reported	not reported	Liver	673	--	--	--
2bea076b-c923-4a91-a37b-c6615fec021c	TCGA-ED-A8O5	TCGA-LIHC	female	1954	asian	not hispanic or latino	--	not reported	not reported	Hepatocellular carcinoma, NOS	stage iiia	21648	alive	Mar-70	--	--	--	not reported	Liver	-21648	not reported	not reported	Liver	406	--	--	--
c49b41bf-0025-4682-966b-cfe8fb2b2546	TCGA-UB-A7MD	TCGA-LIHC	male	1946	black or african american	not hispanic or latino	2013	not reported	not reported	Hepatocellular carcinoma, NOS	stage i	24717	dead	Mar-70	52	--	--	not reported	Liver	-24717	not reported	not reported	Liver	--	--	--	--
d7cd045a-0be2-4b6d-aefd-5d75e57bc6f6	TCGA-DD-AACK	TCGA-LIHC	male	1938	asian	not hispanic or latino	--	not reported	not reported	Hepatocellular carcinoma, NOS	stage i	25796	alive	Mar-70	--	--	--	not reported	Liver	-25796	not reported	not reported	Liver	9	--	--	--
915f531b-8448-41c7-9dfb-9c83062b906e	TCGA-DD-AAVV	TCGA-LIHC	male	1951	asian	not hispanic or latino	--	not reported	not reported	Hepatocellular carcinoma, NOS	stage ii	20751	alive	Mar-70	--	--	--	not reported	Liver	-20751	not reported	not reported	Liver	2455	--	--	--
0ef95351-0133-4f34-a59c-90934fb161f8	TCGA-DD-A11D	TCGA-LIHC	female	1949	white	not hispanic or latino	2010	not reported	not reported	Hepatocellular carcinoma, NOS	stage i	21003	dead	Mar-70	1560	--	--	not reported	Liver	-21003	not reported	not reported	Liver	--	--	--	--
010d5817-9a3f-4a06-8643-653116c044ff	TCGA-MI-A75E	TCGA-LIHC	male	1952	white	not hispanic or latino	--	not reported	not reported	Hepatocellular carcinoma, NOS	stage iiic	22457	alive	Mar-70	--	--	--	not reported	Liver	-22457	not reported	not reported	Liver	507	--	--	--
5e2a99a1-41c1-49ca-97d6-69f9b9938d24	TCGA-CC-A9FU	TCGA-LIHC	female	1961	asian	not hispanic or latino	--	not reported	not reported	Hepatocellular carcinoma, NOS	stage iiia	19326	alive	Mar-70	--	--	--	not reported	Liver	-19326	not reported	not reported	Liver	0	--	--	--
08cbbb39-d05a-48b0-a966-5212c5923c8b	TCGA-RG-A7D4	TCGA-LIHC	male	1943	black or african american	not hispanic or latino	--	not reported	not reported	Hepatocellular carcinoma, NOS	stage ii	25302	alive	Mar-70	--	--	--	not reported	Liver	-25302	not reported	not reported	Liver	1098	--	--	--
d5471a2b-f14c-44de-9142-5a5fb07b6fc2	TCGA-WQ-AB4B	TCGA-LIHC	male	1951	white	not hispanic or latino	--	not reported	not reported	Hepatocellular carcinoma, NOS	stage ii	22769	alive	Mar-70	--	--	--	not reported	Liver	-22769	not reported	not reported	Liver	395	--	--	--
ca8afb2c-be3d-41e8-8dbc-19fe7ab6154b	TCGA-CC-5260	TCGA-LIHC	female	1949	asian	not hispanic or latino	--	not reported	not reported	Hepatocellular carcinoma, NOS	stage iiic	22345	dead	Mar-70	87	--	--	not reported	Liver	-22345	not reported	not reported	Liver	0	--	--	--
34413807-07be-4204-b095-5e1dd1ed87dc	TCGA-DD-AACO	TCGA-LIHC	male	1969	asian	not hispanic or latino	--	not reported	not reported	Hepatocellular carcinoma, NOS	stage i	14796	alive	Mar-70	--	--	--	not reported	Liver	-14796	not reported	not reported	Liver	1876	--	--	--
a61f823b-9164-4bd6-92f4-0a8d8ff0f55e	TCGA-DD-AAE6	TCGA-LIHC	female	1953	asian	not hispanic or latino	--	not reported	not reported	Hepatocellular carcinoma, NOS	stage i	21764	alive	Mar-70	--	--	--	not reported	Liver	-21764	not reported	not reported	Liver	141	--	--	--
a96b67ba-6180-4b80-8792-877860421ca0	TCGA-ED-A82E	TCGA-LIHC	female	1953	asian	not hispanic or latino	--	not reported	not reported	Hepatocellular carcinoma, NOS	stage iiia	22234	alive	Mar-70	--	--	--	not reported	Liver	-22234	not reported	not reported	Liver	408	--	--	--
613ddb95-14d7-4941-b374-fb5cd344d1bb	TCGA-CC-A3MA	TCGA-LIHC	male	1950	asian	not hispanic or latino	--	not reported	not reported	Hepatocellular carcinoma, NOS	stage iiia	22375	dead	Mar-70	303	--	--	not reported	Liver	-22375	not reported	not reported	Liver	2	--	--	--
1b1b1af0-b19b-4086-b1b7-669fa0b88235	TCGA-DD-A11B	TCGA-LIHC	male	1932	white	not hispanic or latino	2005	not reported	not reported	Hepatocellular carcinoma, NOS	stage i	26857	dead	Mar-70	14	--	--	not reported	Liver	-26857	not reported	not reported	Liver	--	--	--	--
b96b7620-5506-4def-aff2-5e888eaf3ea5	TCGA-DD-A4NN	TCGA-LIHC	female	1948	white	not hispanic or latino	2006	not reported	not reported	Hepatocellular carcinoma, NOS	stage i	20548	dead	Mar-70	899	--	--	not reported	Liver	-20548	not reported	not reported	Liver	--	--	--	--
5436fafb-bc16-4450-ac8b-568e1e5ee5fe	TCGA-WX-AA44	TCGA-LIHC	female	1947	white	hispanic or latino	--	not reported	not reported	Hepatocellular carcinoma, NOS	stage i	23654	alive	Mar-70	--	--	--	not reported	Liver	-23654	not reported	not reported	Liver	615	--	--	--
22dd3876-1f2c-4ddd-8fae-f5fb820993ba	TCGA-MI-A75G	TCGA-LIHC	male	1949	white	not hispanic or latino	--	not reported	not reported	Hepatocellular carcinoma, NOS	stage ii	23284	alive	Mar-70	--	--	--	not reported	Liver	-23284	not reported	not reported	Liver	698	--	--	--
1bcf1762-7926-45f6-a367-d45fc3af7bc3	TCGA-DD-AADW	TCGA-LIHC	male	1965	asian	not hispanic or latino	--	not reported	not reported	Hepatocellular carcinoma, NOS	stage i	17781	alive	Mar-70	--	--	--	not reported	Liver	-17781	not reported	not reported	Liver	587	--	--	--
18602ec8-aed1-4515-b0d1-0db6d1cbb2c4	TCGA-2Y-A9H7	TCGA-LIHC	female	1930	white	not hispanic or latino	--	not reported	not reported	Hepatocellular carcinoma, NOS	stage i	29752	alive	Mar-70	--	--	--	not reported	Liver	-29752	not reported	not reported	Liver	1168	--	--	--
3acf7438-fd65-442c-8a30-68b6714537f3	TCGA-DD-A1EI	TCGA-LIHC	male	1962	asian	not hispanic or latino	--	not reported	not reported	Hepatocellular carcinoma, NOS	stage i	17097	alive	Mar-70	--	--	--	not reported	Liver	-17097	not reported	not reported	Liver	183	--	--	--
447ac9e3-0533-461a-bc92-906a7b2180c3	TCGA-ZP-A9D1	TCGA-LIHC	female	1956	white	not hispanic or latino	--	not reported	not reported	Hepatocellular carcinoma, NOS	not reported	20584	alive	Mar-70	--	--	--	not reported	Liver	-20584	not reported	not reported	Liver	21	--	--	--
56a82a56-0241-4d3d-9de2-696b0c36df91	TCGA-BW-A5NP	TCGA-LIHC	female	1984	white	hispanic or latino	--	not reported	not reported	Hepatocellular carcinoma, NOS	stage iv	9809	alive	Mar-70	--	--	--	not reported	Liver	-9809	not reported	not reported	Liver	0	--	--	--
75030b63-59af-4705-86e7-3a431b7cf65a	TCGA-2Y-A9GY	TCGA-LIHC	female	1943	white	not hispanic or latino	2009	not reported	not reported	Hepatocellular carcinoma, NOS	stage ii	23435	dead	Mar-70	757	--	--	not reported	Liver	-23435	not reported	not reported	Liver	--	--	--	--
516c8594-2973-41e5-a5ce-76d177edfa48	TCGA-DD-A3A3	TCGA-LIHC	male	1954	asian	not hispanic or latino	2000	not reported	not reported	Hepatocellular carcinoma, NOS	stage i	16708	dead	Mar-70	535	--	--	not reported	Liver	-16708	not reported	not reported	Liver	--	--	--	--
22077056-067d-4db5-98e5-106778ceca56	TCGA-ZP-A9CZ	TCGA-LIHC	male	1939	asian	not hispanic or latino	--	not reported	not reported	Hepatocellular carcinoma, NOS	not reported	26403	alive	Mar-70	--	--	--	not reported	Liver	-26403	not reported	not reported	Liver	706	--	--	--
01cc571c-a47c-4548-9c14-5e51c79b095b	TCGA-G3-A7M8	TCGA-LIHC	male	1982	asian	not hispanic or latino	--	not reported	not reported	Hepatocellular carcinoma, NOS	stage i	11527	alive	Mar-70	--	--	--	not reported	Liver	-11527	not reported	not reported	Liver	430	--	--	--
1043bc90-72c9-48c9-ae24-f617d0485e78	TCGA-DD-A4NF	TCGA-LIHC	male	1939	white	not hispanic or latino	--	not reported	not reported	Hepatocellular carcinoma, NOS	stage i	26330	alive	Mar-70	--	--	--	not reported	Liver	-26330	not reported	not reported	Liver	942	--	--	--
0e8c3831-def9-4efa-9f93-8942072d6a77	TCGA-2Y-A9GZ	TCGA-LIHC	female	1925	white	not hispanic or latino	2009	not reported	not reported	Hepatocellular carcinoma, NOS	stage ii	30082	dead	Mar-70	848	--	--	not reported	Liver	-30082	not reported	not reported	Liver	--	--	--	--
a4af0084-edd4-4dcd-8975-4a59ee5da64c	TCGA-ED-A627	TCGA-LIHC	male	1938	white	not hispanic or latino	--	not reported	not reported	Hepatocellular carcinoma, NOS	stage i	27303	alive	Mar-70	--	--	--	not reported	Liver	-27303	not reported	not reported	Liver	423	--	--	--
2d00f09f-0074-46c8-b357-b5f33567762a	TCGA-HP-A5MZ	TCGA-LIHC	male	--	not reported	not reported	--	not reported	not reported	Hepatocellular carcinoma, NOS	stage i	22702	dead	Mar-70	91	--	--	not reported	Liver	-22702	not reported	not reported	Liver	--	--	--	--
b865dec4-f051-4fbe-9405-f832ff2010d7	TCGA-G3-A25S	TCGA-LIHC	male	1945	white	not hispanic or latino	--	not reported	not reported	Hepatocellular carcinoma, NOS	stage i	23571	dead	Mar-70	416	--	--	not reported	Liver	-23571	not reported	not reported	Liver	37	--	--	--
8052c374-9435-4588-b970-68565c56dbb7	TCGA-DD-A1EA	TCGA-LIHC	male	1934	asian	not hispanic or latino	--	not reported	not reported	Hepatocellular carcinoma, NOS	stage ii	24925	alive	Mar-70	--	--	--	not reported	Liver	-24925	not reported	not reported	Liver	2415	--	--	--
b54df65f-8a6b-4405-9918-90d53418804c	TCGA-CC-A7IL	TCGA-LIHC	male	1952	asian	not hispanic or latino	--	not reported	not reported	Hepatocellular carcinoma, NOS	stage iiia	22319	dead	Mar-70	278	--	--	not reported	Liver	-22319	not reported	not reported	Liver	0	--	--	--
bfd20d71-18a5-4f01-8d56-84378ad92359	TCGA-FV-A3I1	TCGA-LIHC	female	1930	white	not hispanic or latino	--	not reported	not reported	Hepatocellular carcinoma, NOS	stage ii	--	dead	Mar-70	247	--	--	not reported	Liver	--	not reported	not reported	Liver	0	--	--	--
45b566d7-f120-471c-a94a-be7936889f2d	TCGA-DD-A115	TCGA-LIHC	male	1949	white	not reported	2008	not reported	not reported	Hepatocellular carcinoma, NOS	stage iiia	19697	dead	Mar-70	2542	--	--	not reported	Liver	-19697	not reported	not reported	Liver	--	--	--	--
b0952fd6-62ee-44ef-9a2a-e5262ed4721a	TCGA-QA-A7B7	TCGA-LIHC	male	1965	black or african american	not hispanic or latino	--	not reported	not reported	Hepatocellular carcinoma, NOS	stage ii	17636	alive	Mar-70	--	--	--	not reported	Liver	-17636	not reported	not reported	Liver	94	--	--	--
609c82fd-eb3a-46d7-8c09-0cde281a50b3	TCGA-DD-A11A	TCGA-LIHC	male	1937	black or african american	not hispanic or latino	--	not reported	not reported	Hepatocellular carcinoma, NOS	stage i	24646	alive	Mar-70	--	--	--	not reported	Liver	-24646	not reported	not reported	Liver	79	--	--	--
0f34d654-8984-4b8b-b345-67066d611513	TCGA-DD-AACQ	TCGA-LIHC	male	1959	asian	not hispanic or latino	--	not reported	not reported	Hepatocellular carcinoma, NOS	stage ii	18429	dead	Mar-70	432	--	--	not reported	Liver	-18429	not reported	not reported	Liver	429	--	--	--
a2c17e87-d8bc-4160-88ae-e3e894d013e4	TCGA-BC-A112	TCGA-LIHC	male	1929	white	not hispanic or latino	2009	not reported	not reported	Hepatocellular carcinoma, NOS	not reported	29511	dead	Mar-70	153	--	--	not reported	Liver	-29511	not reported	not reported	Liver	--	--	--	--
396ef7c2-343e-4d5c-9b20-adc0a52c1978	TCGA-ZP-A9D0	TCGA-LIHC	female	1944	black or african american	not hispanic or latino	--	not reported	not reported	Hepatocellular carcinoma, NOS	not reported	24525	alive	Mar-70	--	--	--	not reported	Liver	-24525	not reported	not reported	Liver	1091	--	--	--
b27720a2-e240-413c-a0f1-0b1af3621de2	TCGA-2Y-A9GU	TCGA-LIHC	female	1954	white	not hispanic or latino	--	not reported	not reported	Hepatocellular carcinoma, NOS	stage i	20187	alive	Mar-70	--	--	--	not reported	Liver	-20187	not reported	not reported	Liver	1939	--	--	--
89791f8f-dc06-4a04-b166-afbfd6cf53de	TCGA-DD-A4NG	TCGA-LIHC	male	1934	white	not hispanic or latino	--	not reported	not reported	Hepatocellular carcinoma, NOS	stage iiia	28234	dead	Mar-70	802	--	--	not reported	Liver	-28234	not reported	not reported	Liver	445	--	--	--
34fd27ce-930a-4f29-8a6e-dae4949d92eb	TCGA-ZP-A9CY	TCGA-LIHC	female	1945	white	not hispanic or latino	--	not reported	not reported	Hepatocellular carcinoma, NOS	not reported	24223	alive	Mar-70	--	--	--	not reported	Liver	-24223	not reported	not reported	Liver	782	--	--	--
219b067c-522f-4971-b0d0-86f9971d369d	TCGA-DD-AACH	TCGA-LIHC	male	1939	asian	not hispanic or latino	2008	not reported	not reported	Hepatocellular carcinoma, NOS	stage ii	25544	dead	Mar-70	195	--	--	not reported	Liver	-25544	not reported	not reported	Liver	--	--	--	--
7f8e25d4-6021-4327-96ab-79b6fcc97a24	TCGA-HP-A5N0	TCGA-LIHC	female	--	not reported	not reported	--	not reported	not reported	Hepatocellular carcinoma, clear cell type	not reported	32120	dead	Mar-74	1147	--	--	not reported	Liver	-32120	not reported	not reported	Liver	--	--	--	--
02931491-f56b-4233-a079-812e08bc0c59	TCGA-DD-A114	TCGA-LIHC	male	1963	black or african american	not hispanic or latino	2008	not reported	not reported	Hepatocellular carcinoma, NOS	stage ii	15410	dead	Mar-70	1149	--	--	not reported	Liver	-15410	not reported	not reported	Liver	--	--	--	--
b181b591-269c-4e48-b681-243d28772025	TCGA-2Y-A9HB	TCGA-LIHC	male	1946	not reported	hispanic or latino	--	not reported	not reported	Hepatocellular carcinoma, NOS	stage i	24359	alive	Mar-70	--	--	--	not reported	Liver	-24359	not reported	not reported	Liver	260	--	--	--
81eddcda-0069-4652-9dc6-8aac89cba1ff	TCGA-K7-A6G5	TCGA-LIHC	male	1947	white	not hispanic or latino	--	not reported	not reported	Hepatocellular carcinoma, NOS	stage i	24233	alive	Mar-70	--	--	--	not reported	Liver	-24233	not reported	not reported	Liver	512	--	--	--
3c51fee0-da54-40e9-a954-dfe30f6f075c	TCGA-DD-AAEE	TCGA-LIHC	male	1957	asian	not hispanic or latino	--	not reported	not reported	Hepatocellular carcinoma, NOS	stage i	20396	alive	Mar-70	--	--	--	not reported	Liver	-20396	not reported	not reported	Liver	810	--	--	--
1983fade-44f1-41e0-8983-f2ce8d649655	TCGA-DD-A4NB	TCGA-LIHC	male	1986	white	not hispanic or latino	--	not reported	not reported	Hepatocellular carcinoma, fibrolamellar	stage i	9426	alive	Mar-71	--	--	--	not reported	Liver	-9426	not reported	not reported	Liver	989	--	--	--
b6c0266a-cf34-464a-808d-1d3c28dc90f2	TCGA-DD-A73A	TCGA-LIHC	male	1941	white	not hispanic or latino	--	not reported	not reported	Hepatocellular carcinoma, NOS	stage i	26136	alive	Mar-70	--	--	--	not reported	Liver	-26136	not reported	not reported	Liver	728	--	--	--
6a93206a-c25c-4e45-b0ba-0a21bd8253b6	TCGA-CC-5258	TCGA-LIHC	male	1962	asian	not hispanic or latino	--	not reported	not reported	Hepatocellular carcinoma, NOS	stage ii	17586	dead	Mar-70	129	--	--	not reported	Liver	-17586	not reported	not reported	Liver	0	--	--	--
2854ffe8-1f77-497a-bf49-11e0189fee35	TCGA-DD-A1EL	TCGA-LIHC	male	1986	black or african american	not hispanic or latino	2010	not reported	not reported	Hepatocellular carcinoma, NOS	stage ii	8573	dead	Mar-70	415	--	--	not reported	Liver	-8573	not reported	not reported	Liver	--	--	--	--
79f9331c-9e00-4277-a9d1-7c848e132134	TCGA-DD-A73C	TCGA-LIHC	female	1947	white	not hispanic or latino	--	not reported	not reported	Hepatocellular carcinoma, NOS	stage iiia	23782	alive	Mar-70	--	--	--	not reported	Liver	-23782	not reported	not reported	Liver	701	--	--	--
d6486001-240a-455a-980c-e06c25c61fa5	TCGA-DD-AACA	TCGA-LIHC	male	1943	asian	not hispanic or latino	--	not reported	not reported	Hepatocellular carcinoma, NOS	stage i	23973	alive	Mar-70	--	--	--	not reported	Liver	-23973	not reported	not reported	Liver	2301	--	--	--
cce2bb32-84cb-4991-9628-1ea408a9b11a	TCGA-DD-AACZ	TCGA-LIHC	female	1947	asian	not hispanic or latino	2010	not reported	not reported	Hepatocellular carcinoma, NOS	stage i	23230	dead	Mar-70	171	--	--	not reported	Liver	-23230	not reported	not reported	Liver	--	--	--	--
709f1e4d-f5e8-4a0b-8254-23f037f4bae7	TCGA-BC-A10Z	TCGA-LIHC	female	1941	white	not hispanic or latino	2003	not reported	not reported	Hepatocellular carcinoma, NOS	stage i	22913	dead	Mar-70	34	--	--	not reported	Liver	-22913	not reported	not reported	Liver	--	--	--	--
e6fa354e-ada7-41e0-8c8b-38520a5e6601	TCGA-DD-AACI	TCGA-LIHC	male	1939	asian	not hispanic or latino	--	not reported	not reported	Hepatocellular carcinoma, NOS	stage ii	25236	alive	Mar-70	--	--	--	not reported	Liver	-25236	not reported	not reported	Liver	1618	--	--	--
56abd1c1-8f22-4856-8b0a-73d7e092bdb3	TCGA-DD-AA3A	TCGA-LIHC	female	1928	white	not hispanic or latino	2010	not reported	not reported	Combined hepatocellular carcinoma and cholangiocarcinoma	stage i	29712	dead	Mar-80	410	--	--	not reported	Liver	-29712	not reported	not reported	Liver	--	--	--	--
6d2e8bc2-ca86-41c1-ae49-289e20fce758	TCGA-DD-AACB	TCGA-LIHC	female	1934	asian	not hispanic or latino	--	not reported	not reported	Hepatocellular carcinoma, NOS	stage i	27103	alive	Mar-70	--	--	--	not reported	Liver	-27103	not reported	not reported	Liver	2324	--	--	--
f82aff25-0725-48d1-aefd-d60800f7d1ab	TCGA-UB-A7MC	TCGA-LIHC	male	1954	white	not hispanic or latino	--	not reported	not reported	Hepatocellular carcinoma, NOS	stage iiia	21733	alive	Mar-70	--	--	--	not reported	Liver	-21733	not reported	not reported	Liver	500	--	--	--
03df105e-a005-4577-bfdb-9644758d778e	TCGA-DD-AAW2	TCGA-LIHC	male	1940	asian	not hispanic or latino	--	not reported	not reported	Hepatocellular carcinoma, NOS	stage i	25420	alive	Mar-70	--	--	--	not reported	Liver	-25420	not reported	not reported	Liver	1855	--	--	--
68015cc7-d3a1-4c90-b8fb-5d14143d9960	TCGA-DD-A1EB	TCGA-LIHC	female	1929	not reported	not reported	--	not reported	not reported	Hepatocellular carcinoma, NOS	stage i	26471	alive	Mar-70	--	--	--	not reported	Liver	-26471	not reported	not reported	Liver	2017	--	--	--
11823a8a-194f-4e6b-a373-ef5a3fc7d2b9	TCGA-DD-AAVW	TCGA-LIHC	male	1973	asian	not hispanic or latino	--	not reported	not reported	Hepatocellular carcinoma, NOS	stage i	12986	alive	Mar-70	--	--	--	not reported	Liver	-12986	not reported	not reported	Liver	2317	--	--	--
a6733fa1-030a-45ed-9c24-0e64164d4998	TCGA-G3-AAV6	TCGA-LIHC	female	1960	white	not hispanic or latino	2013	not reported	not reported	Hepatocellular carcinoma, NOS	stage iiia	19556	dead	Mar-70	65	--	--	not reported	Liver	-19556	not reported	not reported	Liver	--	--	--	--
e50edba1-8ec4-47e7-a01e-9f1b2cd75fd7	TCGA-DD-AADA	TCGA-LIHC	female	1945	asian	not hispanic or latino	--	not reported	not reported	Hepatocellular carcinoma, NOS	stage i	24288	alive	Mar-70	--	--	--	not reported	Liver	-24288	not reported	not reported	Liver	1233	--	--	--
714a6878-ed2a-47f3-9755-b705ac144d68	TCGA-RC-A7SF	TCGA-LIHC	male	1946	asian	not hispanic or latino	--	not reported	not reported	Hepatocellular carcinoma, NOS	stage i	24432	alive	Mar-70	--	--	--	not reported	Liver	-24432	not reported	not reported	Liver	579	--	--	--
3da3cfec-5464-4dd8-9757-a0cdfe3536f8	TCGA-DD-AACL	TCGA-LIHC	female	1942	asian	not hispanic or latino	--	not reported	not reported	Hepatocellular carcinoma, NOS	stage i	24355	dead	Mar-70	107	--	--	not reported	Liver	-24355	not reported	not reported	Liver	58	--	--	--
1b428ada-eb3f-40c2-b4bf-1bbf6b61729d	TCGA-CC-5262	TCGA-LIHC	male	1943	asian	not hispanic or latino	--	not reported	not reported	Hepatocellular carcinoma, NOS	stage iiic	24787	dead	Mar-70	103	--	--	not reported	Liver	-24787	not reported	not reported	Liver	0	--	--	--
527d2bc3-7fdd-4b08-839d-67e2f246db04	TCGA-DD-AAED	TCGA-LIHC	male	1961	asian	not hispanic or latino	--	not reported	not reported	Hepatocellular carcinoma, NOS	stage i	18722	alive	Mar-70	--	--	--	not reported	Liver	-18722	not reported	not reported	Liver	763	--	--	--
aeb17d2b-fa8c-4989-bf3a-d2c74b785455	TCGA-DD-A113	TCGA-LIHC	female	1951	white	not hispanic or latino	--	not reported	not reported	Hepatocellular carcinoma, NOS	stage ii	20188	alive	Mar-70	--	--	--	not reported	Liver	-20188	not reported	not reported	Liver	2425	--	--	--
440375d7-cdcd-418a-8992-0a8ca42d290d	TCGA-EP-A2KA	TCGA-LIHC	female	1959	white	not hispanic or latino	--	not reported	not reported	Hepatocellular carcinoma, NOS	stage iiia	19214	dead	Mar-70	627	--	--	not reported	Liver	-19214	not reported	not reported	Liver	357	--	--	--
0bf5bbd4-d9e8-42a6-9ab5-f2c174dec12c	TCGA-BC-A10R	TCGA-LIHC	female	1933	white	not hispanic or latino	1999	not reported	not reported	Hepatocellular carcinoma, NOS	not reported	24274	dead	Mar-70	308	--	--	not reported	Liver	-24274	not reported	not reported	Liver	--	--	--	--
f0ece8e2-a6b0-4ed9-a613-d2fbb20e51b1	TCGA-DD-AAEB	TCGA-LIHC	male	1952	asian	not hispanic or latino	--	not reported	not reported	Hepatocellular carcinoma, NOS	stage i	22121	alive	Mar-70	--	--	--	not reported	Liver	-22121	not reported	not reported	Liver	478	--	--	--
420dc176-e9a8-484b-bfa3-1b84e039c26b	TCGA-NI-A8LF	TCGA-LIHC	male	1938	white	not hispanic or latino	--	not reported	not reported	Hepatocellular carcinoma, NOS	stage i	27162	alive	Mar-70	--	--	--	not reported	Liver	-27162	not reported	not reported	Liver	799	--	--	--
e0674b82-2fba-421e-be62-58efd0348d44	TCGA-CC-A7IF	TCGA-LIHC	male	1954	asian	not hispanic or latino	--	not reported	not reported	Hepatocellular carcinoma, NOS	stage iiia	21845	dead	Mar-70	649	--	--	not reported	Liver	-21845	not reported	not reported	Liver	0	--	--	--
1f482810-433a-4d46-b81b-f7909fff8c09	TCGA-DD-AAD1	TCGA-LIHC	female	1959	asian	not hispanic or latino	--	not reported	not reported	Hepatocellular carcinoma, NOS	stage i	18794	alive	Mar-70	--	--	--	not reported	Liver	-18794	not reported	not reported	Liver	564	--	--	--
877b9f6b-9b34-40ed-933f-8fef204edf21	TCGA-DD-A3A1	TCGA-LIHC	male	1936	not reported	not reported	2001	not reported	not reported	Hepatocellular carcinoma, NOS	stage iiia	24046	dead	Mar-70	233	--	--	not reported	Liver	-24046	not reported	not reported	Liver	--	--	--	--
31a2ecc5-2d45-4823-8187-dc701dd412a8	TCGA-2Y-A9GT	TCGA-LIHC	male	1955	white	not hispanic or latino	2010	not reported	not reported	Hepatocellular carcinoma, NOS	stage i	18768	dead	Mar-70	1624	--	--	not reported	Liver	-18768	not reported	not reported	Liver	--	--	--	--
001887aa-36d0-463f-8bca-dec7043b4f2e	TCGA-DD-A4NP	TCGA-LIHC	male	1973	white	not hispanic or latino	--	not reported	not reported	Hepatocellular carcinoma, NOS	stage i	11838	alive	Mar-70	--	--	--	not reported	Liver	-11838	not reported	not reported	Liver	3308	--	--	--
574ba00b-fee6-4aab-ac01-6ffaf8fdc0c5	TCGA-XR-A8TD	TCGA-LIHC	female	1963	white	hispanic or latino	--	not reported	not reported	Hepatocellular carcinoma, clear cell type	stage iiib	17908	alive	Mar-74	--	--	--	not reported	Liver	-17908	not reported	not reported	Liver	1030	--	--	--
f5de6712-4de4-43de-8eb5-ec2a798c8438	TCGA-RC-A7S9	TCGA-LIHC	female	1965	asian	not hispanic or latino	--	not reported	not reported	Hepatocellular carcinoma, NOS	stage i	17403	alive	Mar-70	--	--	--	not reported	Liver	-17403	not reported	not reported	Liver	640	--	--	--
fb2abc2a-ecf1-4184-912f-26a649f861ff	TCGA-GJ-A3OU	TCGA-LIHC	male	1952	white	not hispanic or latino	--	not reported	not reported	Hepatocellular carcinoma, clear cell type	stage i	21671	alive	Mar-74	--	--	--	not reported	Liver	-21671	not reported	not reported	Liver	879	--	--	--
26d93d77-ab66-45aa-a162-98d091221afb	TCGA-RC-A7SB	TCGA-LIHC	male	1959	asian	not hispanic or latino	--	not reported	not reported	Hepatocellular carcinoma, NOS	stage ii	19698	alive	Mar-70	--	--	--	not reported	Liver	-19698	not reported	not reported	Liver	588	--	--	--
bee9d6c8-948f-4b76-97ca-b985064249ef	TCGA-DD-A4NA	TCGA-LIHC	female	1942	white	not hispanic or latino	--	not reported	not reported	Hepatocellular carcinoma, NOS	stage iiic	24603	alive	Mar-70	--	--	--	not reported	Liver	-24603	not reported	not reported	Liver	1008	--	--	--
1eacfcc0-1d05-4441-b3d8-b0790e1c40f1	TCGA-K7-AAU7	TCGA-LIHC	male	1952	white	not hispanic or latino	--	not reported	not reported	Combined hepatocellular carcinoma and cholangiocarcinoma	stage ii	22476	alive	Mar-80	--	--	--	not reported	Liver	-22476	not reported	not reported	Liver	359	--	--	--
2681f83d-233f-4ea2-b5e6-3c05af81f123	TCGA-G3-A7M6	TCGA-LIHC	female	1953	white	not hispanic or latino	--	not reported	not reported	Hepatocellular carcinoma, NOS	stage i	22205	alive	Mar-70	--	--	--	not reported	Liver	-22205	not reported	not reported	Liver	632	--	--	--
1943ff2c-ca53-4e3c-acc1-5ae84f4ba230	TCGA-CC-A8HU	TCGA-LIHC	female	1974	asian	not hispanic or latino	--	not reported	not reported	Hepatocellular carcinoma, NOS	stage iiia	14367	dead	Mar-70	344	--	--	not reported	Liver	-14367	not reported	not reported	Liver	0	--	--	--
1c1e8987-676f-417b-b3b4-e0321367df55	TCGA-DD-A1EF	TCGA-LIHC	female	1950	white	not hispanic or latino	2008	not reported	not reported	Hepatocellular carcinoma, NOS	stage i	21165	dead	Mar-70	394	--	--	not reported	Liver	-21165	not reported	not reported	Liver	--	--	--	--
7444eea6-90e8-42dd-a7b5-0afc6d96e1e8	TCGA-CC-5259	TCGA-LIHC	female	1950	asian	not hispanic or latino	--	not reported	not reported	Hepatocellular carcinoma, NOS	stage iiic	21946	alive	Mar-70	--	--	--	not reported	Liver	-21946	not reported	not reported	Liver	250	--	--	--
09790a9b-cc2f-4d7e-a971-8fb4ecd9f791	TCGA-DD-AAD0	TCGA-LIHC	female	1937	asian	not hispanic or latino	--	not reported	not reported	Hepatocellular carcinoma, NOS	stage i	26781	alive	Mar-70	--	--	--	not reported	Liver	-26781	not reported	not reported	Liver	137	--	--	--
eba5208b-404a-45df-9133-31ff122e7fc0	TCGA-CC-A7IK	TCGA-LIHC	male	1954	asian	not hispanic or latino	--	not reported	not reported	Hepatocellular carcinoma, NOS	stage iiia	21552	dead	Mar-70	262	--	--	not reported	Liver	-21552	not reported	not reported	Liver	0	--	--	--
95408571-9d4e-412b-8ee8-7992e0270b0f	TCGA-CC-A8HT	TCGA-LIHC	male	1939	asian	not hispanic or latino	--	not reported	not reported	Hepatocellular carcinoma, NOS	stage iiia	27334	dead	Mar-70	140	--	--	not reported	Liver	-27334	not reported	not reported	Liver	0	--	--	--
115b754d-8559-4f1d-af44-fcd8c2cef86a	TCGA-G3-A7M9	TCGA-LIHC	male	1943	white	not hispanic or latino	2013	not reported	not reported	Hepatocellular carcinoma, NOS	stage iiib	25588	dead	Mar-70	56	--	--	not reported	Liver	-25588	not reported	not reported	Liver	--	--	--	--
91a0c8cd-4f23-4569-8e5c-e5442f7af530	TCGA-4R-AA8I	TCGA-LIHC	male	1947	white	not hispanic or latino	--	not reported	not reported	Hepatocellular carcinoma, NOS	stage ii	24279	dead	Mar-70	262	--	--	not reported	Liver	-24279	not reported	not reported	Liver	216	--	--	--
94e387ae-b641-4e9f-bb53-22c7b2a9cccb	TCGA-3K-AAZ8	TCGA-LIHC	male	1948	black or african american	not hispanic or latino	--	not reported	not reported	Hepatocellular carcinoma, NOS	stage iiib	24046	alive	Mar-70	--	--	--	not reported	Liver	-24046	not reported	not reported	Liver	396	--	--	--
ad9657aa-34e9-48b1-ba63-916fe7bd14bb	TCGA-DD-AAEA	TCGA-LIHC	male	1947	asian	not hispanic or latino	--	not reported	not reported	Hepatocellular carcinoma, NOS	stage i	24027	alive	Mar-70	--	--	--	not reported	Liver	-24027	not reported	not reported	Liver	575	--	--	--
b7d6621c-8bce-4a01-8588-9d7761d9372b	TCGA-EP-A26S	TCGA-LIHC	male	1941	white	not hispanic or latino	--	not reported	not reported	Hepatocellular carcinoma, NOS	stage i	25677	alive	Mar-70	--	--	--	not reported	Liver	-25677	not reported	not reported	Liver	608	--	--	--
be1240f0-34dc-4205-b152-c26f11d28462	TCGA-UB-A7ME	TCGA-LIHC	male	1962	asian	not hispanic or latino	--	not reported	not reported	Hepatocellular carcinoma, NOS	stage i	18846	alive	Mar-70	--	--	--	not reported	Liver	-18846	not reported	not reported	Liver	486	--	--	--
aaf7c9b5-6cb7-42bf-a0d1-07975eae3be9	TCGA-CC-A7II	TCGA-LIHC	male	1959	asian	not hispanic or latino	--	not reported	not reported	Hepatocellular carcinoma, NOS	stage iiia	20079	alive	Mar-70	--	--	--	not reported	Liver	-20079	not reported	not reported	Liver	399	--	--	--
f3f6ba92-c68f-4313-99f4-0281272e02b6	TCGA-MI-A75H	TCGA-LIHC	male	1935	white	not hispanic or latino	--	not reported	not reported	Hepatocellular carcinoma, NOS	not reported	28371	alive	Mar-70	--	--	--	not reported	Liver	-28371	not reported	not reported	Liver	747	--	--	--
b9835dc5-bf31-4541-a973-e8ca802d80ba	TCGA-G3-A25U	TCGA-LIHC	female	1944	asian	not hispanic or latino	--	not reported	not reported	Hepatocellular carcinoma, NOS	stage i	23207	alive	Mar-70	--	--	--	not reported	Liver	-23207	not reported	not reported	Liver	1636	--	--	--
a62f065e-7491-493a-87b3-d213cd87091d	TCGA-RC-A6M6	TCGA-LIHC	male	1936	white	not hispanic or latino	--	not reported	not reported	Hepatocellular carcinoma, NOS	stage ii	27649	alive	Mar-70	--	--	--	not reported	Liver	-27649	not reported	not reported	Liver	9	--	--	--
6ea0ef82-694d-492d-95da-a3bc8de99149	TCGA-DD-AAEK	TCGA-LIHC	male	1959	asian	not hispanic or latino	--	not reported	not reported	Hepatocellular carcinoma, NOS	stage ii	18757	alive	Mar-70	--	--	--	not reported	Liver	-18757	not reported	not reported	Liver	1067	--	--	--
bb2069d3-e699-4a8a-bb61-b3c28b98a66b	TCGA-YA-A8S7	TCGA-LIHC	male	1944	white	hispanic or latino	2013	not reported	not reported	Hepatocellular carcinoma, NOS	stage iiia	25188	dead	Mar-70	412	--	--	not reported	Liver	-25188	not reported	not reported	Liver	--	--	--	--
8afa3140-dcbd-44c0-ab13-4ada6a0444d4	TCGA-FV-A496	TCGA-LIHC	female	1928	white	not hispanic or latino	--	not reported	not reported	Hepatocellular carcinoma, NOS	stage i	30950	alive	Mar-70	--	--	--	not reported	Liver	-30950	not reported	not reported	Liver	10	--	--	--
9197ca4c-e48c-43af-ba61-d894faf3cc24	TCGA-ZS-A9CD	TCGA-LIHC	male	1937	white	not hispanic or latino	2013	not reported	not reported	Hepatocellular carcinoma, NOS	stage ii	26915	dead	Mar-70	1386	--	--	not reported	Liver	-26915	not reported	not reported	Liver	--	--	--	--
1d880aea-9efe-4a43-8a6a-6a81801da9e0	TCGA-DD-AADJ	TCGA-LIHC	female	1941	asian	not hispanic or latino	--	not reported	not reported	Hepatocellular carcinoma, NOS	stage i	25863	alive	Mar-70	--	--	--	not reported	Liver	-25863	not reported	not reported	Liver	1066	--	--	--
869f8a17-bced-4002-bd60-99df84a03b93	TCGA-G3-A7M5	TCGA-LIHC	male	1937	asian	not hispanic or latino	--	not reported	not reported	Hepatocellular carcinoma, NOS	stage i	27963	alive	Mar-70	--	--	--	not reported	Liver	-27963	not reported	not reported	Liver	447	--	--	--
b5465221-78fe-40a8-abec-bed600602dd4	TCGA-G3-A3CI	TCGA-LIHC	male	1940	white	not hispanic or latino	--	not reported	not reported	Hepatocellular carcinoma, NOS	stage i	26224	alive	Mar-70	--	--	--	not reported	Liver	-26224	not reported	not reported	Liver	180	--	--	--
cf358fb8-866c-4780-a550-d6c1c30b8c63	TCGA-DD-AADU	TCGA-LIHC	male	1953	asian	not hispanic or latino	--	not reported	not reported	Hepatocellular carcinoma, NOS	stage ii	21940	alive	Mar-70	--	--	--	not reported	Liver	-21940	not reported	not reported	Liver	554	--	--	--
4c78b999-4797-4e19-8bc5-9ffd01cf768a	TCGA-DD-AADV	TCGA-LIHC	male	1963	asian	not hispanic or latino	--	not reported	not reported	Hepatocellular carcinoma, NOS	stage i	18300	alive	Mar-70	--	--	--	not reported	Liver	-18300	not reported	not reported	Liver	574	--	--	--
08428220-abd4-484e-85ca-3673454c837e	TCGA-G3-A25X	TCGA-LIHC	male	1934	asian	not hispanic or latino	--	not reported	not reported	Hepatocellular carcinoma, NOS	stage ii	26988	alive	Mar-70	--	--	--	not reported	Liver	-26988	not reported	not reported	Liver	1779	--	--	--
4774367c-5d8f-4b23-934a-e6d33a89dca8	TCGA-DD-A73G	TCGA-LIHC	female	1932	white	not hispanic or latino	--	not reported	not reported	Hepatocellular carcinoma, NOS	stage i	26949	alive	Mar-70	--	--	--	not reported	Liver	-26949	not reported	not reported	Liver	3478	--	--	--
14201da5-4446-47be-af72-120b7780c6bf	TCGA-G3-A5SI	TCGA-LIHC	male	1967	asian	not hispanic or latino	--	not reported	not reported	Hepatocellular carcinoma, NOS	stage ii	16126	dead	Mar-70	768	--	--	not reported	Liver	-16126	not reported	not reported	Liver	447	--	--	--
3837c8ac-6c9e-499b-a4e7-d42c870bcb49	TCGA-CC-A5UD	TCGA-LIHC	male	1967	asian	not hispanic or latino	--	not reported	not reported	Hepatocellular carcinoma, NOS	stage iiia	16702	dead	Mar-70	304	--	--	not reported	Liver	-16702	not reported	not reported	Liver	0	--	--	--
1ad7f17e-b3b8-40e9-aab8-5a17e0aec408	TCGA-CC-5261	TCGA-LIHC	male	1966	asian	not hispanic or latino	--	not reported	not reported	Hepatocellular carcinoma, NOS	stage ii	16373	dead	Mar-70	97	--	--	not reported	Liver	-16373	not reported	not reported	Liver	12	--	--	--
7ad77384-0946-4fb5-9b10-bdc8a5fc8d87	TCGA-DD-AACP	TCGA-LIHC	male	1945	asian	not hispanic or latino	--	not reported	not reported	Hepatocellular carcinoma, NOS	stage i	23728	alive	Mar-70	--	--	--	not reported	Liver	-23728	not reported	not reported	Liver	415	--	--	--
0277f393-3743-47d6-a96f-155baec9eb49	TCGA-CC-A3MC	TCGA-LIHC	male	1957	asian	not hispanic or latino	--	not reported	not reported	Hepatocellular carcinoma, NOS	stage iiia	20067	alive	Mar-70	--	--	--	not reported	Liver	-20067	not reported	not reported	Liver	363	--	--	--
56447eb8-c50c-4e31-a29e-bde6bfd31af4	TCGA-DD-AAE2	TCGA-LIHC	male	1962	asian	not hispanic or latino	--	not reported	not reported	Hepatocellular carcinoma, NOS	stage i	18695	alive	Mar-70	--	--	--	not reported	Liver	-18695	not reported	not reported	Liver	638	--	--	--
70aecc90-17f0-4064-8ebb-be81f9b1d7fd	TCGA-BC-A69I	TCGA-LIHC	male	1944	white	not reported	--	not reported	not reported	Hepatocellular carcinoma, NOS	stage i	25370	alive	Mar-70	--	--	--	not reported	Liver	-25370	not reported	not reported	Liver	387	--	--	--
5449c232-56f1-4e03-9421-aba3ae180107	TCGA-DD-A73B	TCGA-LIHC	female	1940	white	hispanic or latino	2012	not reported	not reported	Hepatocellular carcinoma, NOS	stage i	26390	dead	Mar-70	283	--	--	not reported	Liver	-26390	not reported	not reported	Liver	--	--	--	--
357c1c08-f368-4cae-8f20-9be241b30479	TCGA-DD-A3A2	TCGA-LIHC	female	1922	white	not hispanic or latino	2003	not reported	not reported	Hepatocellular carcinoma, NOS	stage i	27930	dead	Mar-70	2131	--	--	not reported	Liver	-27930	not reported	not reported	Liver	--	--	--	--
534a7b11-3abd-4581-a9c9-d984d6aa33a0	TCGA-CC-A7IG	TCGA-LIHC	male	1966	asian	not hispanic or latino	--	not reported	not reported	Hepatocellular carcinoma, NOS	stage ii	17453	dead	Mar-70	299	--	--	not reported	Liver	-17453	not reported	not reported	Liver	0	--	--	--
5d259f26-3bef-4fe4-948b-495183f5f8be	TCGA-G3-AAV7	TCGA-LIHC	male	1975	asian	not hispanic or latino	--	not reported	not reported	Hepatocellular carcinoma, NOS	stage ii	14229	alive	Mar-70	--	--	--	not reported	Liver	-14229	not reported	not reported	Liver	361	--	--	--
3e1920b3-3bd4-4506-a0cf-567257154bcf	TCGA-2Y-A9GW	TCGA-LIHC	male	1943	white	not hispanic or latino	2010	not reported	not reported	Hepatocellular carcinoma, NOS	stage i	23587	dead	Mar-70	1271	--	--	not reported	Liver	-23587	not reported	not reported	Liver	--	--	--	--
c618da6d-3c66-4a6a-8832-3526a3b75410	TCGA-LG-A6GG	TCGA-LIHC	female	1934	white	not hispanic or latino	--	not reported	not reported	Hepatocellular carcinoma, NOS	stage ii	28871	alive	Mar-70	--	--	--	not reported	Liver	-28871	not reported	not reported	Liver	387	--	--	--
d3a03f7a-3482-4548-957e-05c692b20101	TCGA-FV-A2QR	TCGA-LIHC	male	1931	white	not hispanic or latino	2007	not reported	not reported	Hepatocellular carcinoma, NOS	stage i	--	dead	Mar-70	581	--	--	not reported	Liver	--	not reported	not reported	Liver	--	--	--	--
0004d251-3f70-4395-b175-c94c2f5b1b81	TCGA-DD-AAVP	TCGA-LIHC	male	1959	asian	not hispanic or latino	--	not reported	not reported	Hepatocellular carcinoma, NOS	stage i	17833	alive	Mar-70	--	--	--	not reported	Liver	-17833	not reported	not reported	Liver	2752	--	--	--
e0863874-f7b8-49b6-a88b-5ae5f1ec2b15	TCGA-DD-A73E	TCGA-LIHC	male	1946	white	not hispanic or latino	--	not reported	not reported	Hepatocellular carcinoma, NOS	stage i	24377	alive	Mar-70	--	--	--	not reported	Liver	-24377	not reported	not reported	Liver	44	--	--	--
d504ee30-6955-4a7b-9311-55ad3decadd5	TCGA-RC-A6M5	TCGA-LIHC	female	1992	white	not reported	--	not reported	not reported	Hepatocellular carcinoma, fibrolamellar	stage iva	7634	alive	Mar-71	--	--	--	not reported	Liver	-7634	not reported	not reported	Liver	15	--	--	--
6c79f64b-63fe-46f5-bf7b-77208231b0f2	TCGA-DD-A1EG	TCGA-LIHC	male	1931	white	not hispanic or latino	2010	not reported	not reported	Hepatocellular carcinoma, NOS	stage i	28108	dead	Mar-70	1372	--	--	not reported	Liver	-28108	not reported	not reported	Liver	--	--	--	--
7fb03840-5153-4dc6-a302-5a89aa4e1fb6	TCGA-ED-A8O6	TCGA-LIHC	female	1963	asian	not hispanic or latino	--	not reported	not reported	Hepatocellular carcinoma, NOS	stage iiia	18572	dead	Mar-70	56	--	--	not reported	Liver	-18572	not reported	not reported	Liver	6	--	--	--
c7f1b389-aec7-4993-8afb-b7a56064f8fc	TCGA-BW-A5NQ	TCGA-LIHC	male	1947	white	not hispanic or latino	--	not reported	not reported	Hepatocellular carcinoma, NOS	stage i	23353	alive	Mar-70	--	--	--	not reported	Liver	-23353	not reported	not reported	Liver	0	--	--	--
460a3cbd-c63c-4e6f-b670-2619687ac5a0	TCGA-DD-AADS	TCGA-LIHC	male	1950	asian	not hispanic or latino	--	not reported	not reported	Hepatocellular carcinoma, NOS	stage i	23227	alive	Mar-70	--	--	--	not reported	Liver	-23227	not reported	not reported	Liver	474	--	--	--
39baf24a-4032-4c23-b3fe-2c50df1881f6	TCGA-BC-A10W	TCGA-LIHC	male	1952	asian	not hispanic or latino	2002	not reported	not reported	Hepatocellular carcinoma, NOS	not reported	18562	dead	Mar-70	91	--	--	not reported	Liver	-18562	not reported	not reported	Liver	--	--	--	--
6dcfc418-ab28-4365-95ea-c1ae254f2341	TCGA-BC-A217	TCGA-LIHC	female	1935	white	not reported	--	not reported	not reported	Hepatocellular carcinoma, NOS	stage ii	27411	dead	Mar-70	1397	--	--	not reported	Liver	-27411	not reported	not reported	Liver	421	--	--	--
a6a3f07c-ced4-451b-b2e5-c93e4ed622c1	TCGA-DD-A4NS	TCGA-LIHC	female	1944	white	not hispanic or latino	2011	not reported	not reported	Hepatocellular carcinoma, NOS	stage i	22638	dead	Mar-70	2456	--	--	not reported	Liver	-22638	not reported	not reported	Liver	--	--	--	--
959918d7-cb84-4745-a72f-d138176b1ecb	TCGA-EP-A12J	TCGA-LIHC	male	1948	black or african american	not hispanic or latino	--	not reported	not reported	Hepatocellular carcinoma, NOS	stage i	22997	alive	Mar-70	--	--	--	not reported	Liver	-22997	not reported	not reported	Liver	570	--	--	--
af1e56af-410c-4cad-a4e8-1c6937f1a350	TCGA-UB-A7MB	TCGA-LIHC	male	1989	white	not hispanic or latino	--	not reported	not reported	Hepatocellular carcinoma, NOS	stage ii	8951	alive	Mar-70	--	--	--	not reported	Liver	-8951	not reported	not reported	Liver	601	--	--	--
91909c63-debc-42ad-b4be-56870195bdcb	TCGA-ZP-A9CV	TCGA-LIHC	male	1952	white	not hispanic or latino	--	not reported	not reported	Hepatocellular carcinoma, NOS	not reported	21633	dead	Mar-70	1088	--	--	not reported	Liver	-21633	not reported	not reported	Liver	142	--	--	--
9457a9a1-3dd1-4d88-b1e1-d20aae4491dd	TCGA-BD-A3ER	TCGA-LIHC	male	1949	white	not hispanic or latino	--	not reported	not reported	Hepatocellular carcinoma, NOS	stage ii	22657	alive	Mar-70	--	--	--	not reported	Liver	-22657	not reported	not reported	Liver	1115	--	--	--
87aa894e-7676-40b7-9557-6541446d8cea	TCGA-G3-A6UC	TCGA-LIHC	male	1947	white	not hispanic or latino	--	not reported	not reported	Hepatocellular carcinoma, NOS	stage iiib	23793	alive	Mar-70	--	--	--	not reported	Liver	-23793	not reported	not reported	Liver	671	--	--	--
a396e048-5aa0-4d71-96bd-7f4fdf6934aa	TCGA-ED-A7PY	TCGA-LIHC	female	1993	asian	not hispanic or latino	--	not reported	not reported	Hepatocellular carcinoma, NOS	stage ii	7556	alive	Mar-70	--	--	--	not reported	Liver	-7556	not reported	not reported	Liver	390	--	--	--
9aea3437-572a-48c6-beb9-9bdbcb243875	TCGA-NI-A4U2	TCGA-LIHC	male	1934	white	not hispanic or latino	2009	not reported	not reported	Hepatocellular carcinoma, NOS	stage iiia	26011	dead	Mar-70	1791	--	--	not reported	Liver	-26011	not reported	not reported	Liver	--	--	--	--
b75ca9e4-a474-4960-9343-c8e9524cd096	TCGA-ED-A66X	TCGA-LIHC	male	1978	asian	not hispanic or latino	--	not reported	not reported	Hepatocellular carcinoma, NOS	stage iiia	12947	alive	Mar-70	--	--	--	not reported	Liver	-12947	not reported	not reported	Liver	406	--	--	--
3dc48ea9-a3c6-437f-af5a-88feb300cc5f	TCGA-BC-A10X	TCGA-LIHC	female	1950	white	not hispanic or latino	2004	not reported	not reported	Hepatocellular carcinoma, NOS	stage iiia	19140	dead	Mar-70	770	--	--	not reported	Liver	-19140	not reported	not reported	Liver	--	--	--	--
1e9f910c-82c0-4222-a62f-b656839307fc	TCGA-XR-A8TF	TCGA-LIHC	male	1938	white	hispanic or latino	2013	not reported	not reported	Hepatocellular carcinoma, NOS	stage i	27145	dead	Mar-70	693	--	--	not reported	Liver	-27145	not reported	not reported	Liver	--	--	--	--
290890eb-321c-45dc-9cd1-45676c6e5e96	TCGA-5R-AA1C	TCGA-LIHC	male	1956	white	not hispanic or latino	--	not reported	not reported	Hepatocellular carcinoma, NOS	stage ii	21073	alive	Mar-70	--	--	--	not reported	Liver	-21073	not reported	not reported	Liver	520	--	--	--
59f163d2-6a7c-41b8-b4d6-f07174dafc6e	TCGA-T1-A6J8	TCGA-LIHC	male	1945	white	not hispanic or latino	--	not reported	not reported	Hepatocellular carcinoma, NOS	not reported	24853	alive	Mar-70	--	--	--	not reported	Liver	-24853	not reported	not reported	Liver	23	--	--	--
8e79ea29-787e-4a33-8465-9891776f47ed	TCGA-DD-AACV	TCGA-LIHC	male	1957	asian	not hispanic or latino	--	not reported	not reported	Hepatocellular carcinoma, NOS	stage i	19660	alive	Mar-70	--	--	--	not reported	Liver	-19660	not reported	not reported	Liver	1531	--	--	--
03f5de7d-45a9-4a73-8c61-ed816d4a3ac5	TCGA-DD-AAD2	TCGA-LIHC	male	1944	asian	not hispanic or latino	--	not reported	not reported	Hepatocellular carcinoma, NOS	stage i	24221	alive	Mar-70	--	--	--	not reported	Liver	-24221	not reported	not reported	Liver	658	--	--	--
0afd4283-7311-4d69-a2f5-779628da45fc	TCGA-DD-AACN	TCGA-LIHC	male	1977	asian	not hispanic or latino	--	not reported	not reported	Hepatocellular carcinoma, NOS	stage i	12007	alive	Mar-70	--	--	--	not reported	Liver	-12007	not reported	not reported	Liver	1302	--	--	--
97472e71-66eb-434b-81b0-d727765f44cb	TCGA-DD-AADI	TCGA-LIHC	female	1968	asian	not hispanic or latino	--	not reported	not reported	Hepatocellular carcinoma, NOS	stage i	15928	alive	Mar-70	--	--	--	not reported	Liver	-15928	not reported	not reported	Liver	1085	--	--	--
71681db9-fa90-4fe1-a497-67d501eb75f0	TCGA-EP-A2KC	TCGA-LIHC	male	1949	black or african american	not hispanic or latino	2011	not reported	not reported	Hepatocellular carcinoma, NOS	stage i	22677	dead	Mar-70	19	--	--	not reported	Liver	-22677	not reported	not reported	Liver	--	--	--	--
