# Supplementary material for: High expression of PARD3 predicts poor prognosis in hepatocellular carcinoma
Source: Sci Rep. 2021 May 26;11:11078. doi: 10.1038/s41598-021-90507-w (PMC8154901; doi:10.1038/s41598-021-90507-w)
Supplement: Supplementary file 13 — Supplementary Information 13. [file 41598_2021_90507_MOESM13_ESM.txt]

id	TCGA-DD-A1EE-11A-11R-A131-07	TCGA-DD-A39V-11A-11R-A213-07	TCGA-BD-A2L6-11A-21R-A213-07	TCGA-BC-A10W-11A-11R-A131-07	TCGA-BC-A10U-11A-11R-A131-07	TCGA-DD-A1EI-11A-11R-A131-07	TCGA-DD-A1EJ-11A-11R-A155-07	TCGA-DD-A39Z-11A-21R-A213-07	TCGA-DD-A1EC-11A-11R-A131-07	TCGA-DD-A3A4-11A-11R-A22L-07	TCGA-DD-A11A-11A-11R-A131-07	TCGA-DD-A3A1-11A-11R-A213-07	TCGA-DD-A3A2-11A-11R-A213-07	TCGA-BC-A10T-11A-11R-A131-07	TCGA-DD-A39X-11A-11R-A213-07	TCGA-DD-A1EL-11A-11R-A155-07	TCGA-DD-A11D-11A-12R-A131-07	TCGA-BC-A110-11A-11R-A131-07	TCGA-G3-A3CH-11A-11R-A22L-07	TCGA-DD-A114-11A-12R-A131-07	TCGA-BD-A3EP-11A-12R-A22L-07	TCGA-EP-A26S-11A-12R-A16W-07	TCGA-ES-A2HT-11A-11R-A180-07	TCGA-FV-A3R2-11A-11R-A22L-07	TCGA-DD-A118-11A-11R-A131-07	TCGA-DD-A119-11A-11R-A131-07	TCGA-BC-A10Y-11A-11R-A131-07	TCGA-DD-A3A5-11A-11R-A22L-07	TCGA-FV-A2QR-11A-11R-A213-07	TCGA-BC-A10R-11A-11R-A131-07	TCGA-BC-A10X-11A-11R-A131-07	TCGA-DD-A1EB-11A-11R-A131-07	TCGA-EP-A12J-11A-11R-A131-07	TCGA-BC-A216-11A-11R-A155-07	TCGA-DD-A39W-11A-11R-A213-07	TCGA-FV-A3I0-11A-11R-A22L-07	TCGA-DD-A3A8-11A-11R-A22L-07	TCGA-DD-A1EH-11A-11R-A131-07	TCGA-DD-A116-11A-12R-A26B-07	TCGA-EP-A3RK-11A-11R-A22L-07	TCGA-BC-A10Z-11A-11R-A131-07	TCGA-DD-A1EG-11A-11R-A213-07	TCGA-DD-A11B-11A-11R-A131-07	TCGA-FV-A23B-11A-11R-A16W-07	TCGA-FV-A3I1-11A-11R-A22L-07	TCGA-BC-A10Q-11A-11R-A131-07	TCGA-DD-A113-11A-12R-A131-07	TCGA-DD-A3A3-11A-11R-A22L-07	TCGA-DD-A3A6-11A-11R-A22L-07
ITIH6	37	158	52	105	133	131	170	59	89	77	50	148	147	62	160	73	103	149	171	56	87	73	18	64	0	0	1	0	0	2	0	0	0	0	0	0	0	0	0	0	0	0	2	0	0	7	0	0	0
DHRS4	0	0	0	0	0	1	1	0	0	0	0	0	0	0	0	0	0	0	0	0	0	0	0	0	1195	1408	1339	1823	1125	1571	2161	1641	910	1044	2901	1670	2211	1777	2014	2876	943	1445	1044	1193	1294	1306	1198	1259	1275
OR10AG1	0	0	0	0	0	0	0	1	0	0	0	1	0	0	0	0	0	0	0	0	0	0	1	0	0	0	0	0	0	0	0	0	0	0	0	0	0	0	0	0	0	0	0	0	0	0	0	0	0
FAM161A	4	3	5	7	2	2	4	0	1	3	0	6	2	0	1	7	7	1	3	5	2	3	1	5	50	95	82	41	111	46	141	121	57	62	70	46	14	70	119	71	50	68	33	92	85	31	44	48	25
NAGS	0	0	0	0	0	0	0	0	0	0	0	0	0	0	0	0	0	0	0	0	0	0	0	0	935	1149	917	1190	1225	822	741	1905	934	501	986	2082	1096	967	2080	1684	383	715	658	2086	2213	540	477	1173	554
NEUROD6	0	0	0	0	0	0	0	0	0	0	0	0	0	0	0	0	0	0	0	0	0	0	0	0	1	0	0	0	0	2	0	0	0	1	7	1	3	0	0	0	0	1	0	0	7	0	0	0	0
MCEMP1	0	0	0	0	0	0	0	0	0	0	0	0	0	0	0	0	0	0	0	0	0	0	0	0	9	11	7	6	35	11	14	7	7	9	2	27	7	4	3	11	23	20	3	8	2	13	4	10	0
ABL2	0	0	0	0	0	2	0	0	0	0	0	0	0	0	0	0	0	0	1	0	0	0	0	0	237	538	853	294	950	742	736	491	252	297	382	368	174	414	391	396	679	385	261	712	513	503	403	279	212
CYP2F1	0	0	2	3	3	0	2	1	1	2	0	0	1	0	0	0	0	0	0	0	0	0	1	1	0	0	1	0	1	0	1	0	0	0	0	0	2	0	0	0	0	0	1	0	0	0	0	2	0
CD72	35	16	6	27	64	96	90	57	20	111	0	108	119	5	1	79	43	59	72	50	49	52	89	43	79	160	195	19	356	237	103	118	40	179	46	55	55	83	94	80	81	153	45	181	92	63	50	250	16
GNG13	33	49	75	28	33	64	94	51	76	103	76	46	71	43	61	86	59	45	51	72	35	53	67	68	0	0	0	0	0	0	0	0	0	2	0	0	0	0	0	0	2	0	0	0	0	0	0	0	0
ABCB6	1	0	1	1	0	2	2	2	0	0	2	2	0	1	2	3	0	1	1	3	1	2	7	4	179	388	378	262	152	225	255	367	207	168	433	197	263	455	540	292	257	239	149	407	298	250	479	232	289
ZNF26	0	0	0	0	0	0	0	0	0	0	0	0	0	0	0	0	0	0	0	0	0	0	0	0	153	114	249	107	255	271	271	177	84	169	134	161	47	160	198	116	414	258	103	283	185	228	154	152	72
TMEM247	0	0	0	1	0	0	0	0	0	0	0	0	0	0	0	0	0	0	0	0	0	0	0	0	0	1	0	0	0	1	0	0	0	0	0	0	0	0	0	0	0	0	0	0	0	0	0	0	0
SH3RF3	55	38	135	61	39	78	99	83	71	126	73	35	110	45	134	124	85	50	73	99	45	109	109	141	34	93	185	24	195	135	144	114	72	63	77	47	55	80	72	100	105	71	87	249	116	61	48	84	27
CU633980.1	0	0	0	0	0	0	0	0	0	0	0	0	0	0	0	0	0	0	0	0	0	0	0	0	0	0	0	0	0	0	0	0	0	0	0	0	0	0	0	0	0	0	0	0	0	0	0	0	0
LRRC45	0	2	1	3	0	5	0	1	4	0	4	0	3	2	2	0	1	1	2	3	0	1	0	0	335	668	586	872	736	577	920	903	546	467	1388	378	1064	952	588	657	363	488	589	736	752	493	506	476	773
RBM44	3	0	31	1	2	0	1	0	1	0	18	0	1	0	0	0	0	4	0	0	0	0	2	0	2	4	3	2	8	18	11	10	1	2	2	2	0	3	20	2	8	9	4	10	5	9	2	5	0
PARP12	0	0	0	0	0	0	0	0	0	0	0	0	0	0	0	0	0	0	0	0	0	0	0	0	482	1142	933	745	1393	2300	1323	1553	2381	771	1125	952	597	806	894	575	1252	1162	470	1324	747	867	807	817	609
TEK	0	0	0	0	1	1	2	0	1	2	0	0	2	1	0	0	0	0	0	0	1	0	0	0	360	843	1089	93	348	682	931	765	415	426	580	224	279	468	435	323	396	488	379	1008	588	396	256	679	44
AIFM2	0	0	0	0	0	0	0	0	0	0	0	0	0	0	0	0	0	0	0	0	0	0	0	0	669	720	905	795	1037	546	1239	1357	818	598	976	645	950	1106	1051	815	1153	861	468	1751	935	560	985	415	756
C6orf141	703	1740	1815	3499	2561	1192	2957	2522	2936	5628	4670	1300	1110	1549	2303	2262	1969	4283	473	1315	3774	1555	4028	1470	31	13	52	14	50	27	90	2	63	21	7	60	2	27	112	60	92	163	15	53	44	29	61	16	17
POLH	2	2	7	1	5	2	1	2	2	0	0	2	2	1	0	5	1	1	0	0	1	0	1	2	156	318	266	143	254	196	418	485	241	184	259	179	242	199	332	275	185	138	246	521	318	209	160	116	68
CIAO1	0	0	0	1	0	0	0	0	0	0	0	0	0	0	0	0	0	0	0	0	0	0	0	0	1762	2417	2746	1828	2546	2809	3382	3682	1618	1706	2676	1863	1892	2291	2758	2091	2198	1781	1336	3281	2296	2397	1699	1525	901
ACKR1	0	0	0	0	0	0	0	0	0	0	0	0	0	0	0	0	0	0	0	0	0	0	0	0	4	11	45	8	75	12	16	22	34	9	3	14	34	17	32	4	64	80	155	464	57	18	15	12	8
LSM8	2	0	20	6	27	3	2	5	6	4	5	2	3	1	3	6	5	5	3	4	6	5	16	5	257	260	530	288	568	500	583	449	249	435	409	278	265	427	495	344	648	464	228	628	324	409	243	279	270
IGSF8	1147	927	1751	1122	1176	1829	2602	1053	1824	2167	1719	514	1201	657	1470	2321	1342	1174	1196	2145	1058	1353	2195	1255	1361	2392	3388	3446	3935	3023	3515	3526	2898	1984	3710	3244	3356	2683	3282	2842	3350	3132	2070	3608	2543	2578	2389	2875	2003
P2RY11	1	1	5	1	6	0	1	0	2	0	2	0	0	2	1	13	3	0	1	3	3	0	1	2	41	66	126	98	174	125	94	100	91	94	95	132	57	106	102	85	178	174	48	126	132	80	65	121	110
CR1L	0	0	0	1	0	0	0	1	0	0	0	0	0	0	1	2	0	1	0	0	0	0	0	0	2	14	35	2	5	10	21	28	3	17	18	6	4	5	8	5	3	13	3	5	9	4	4	7	0
RBMS3	0	0	0	0	0	0	0	0	0	0	0	0	0	0	0	0	0	0	0	0	0	0	0	0	157	373	602	121	561	420	724	454	346	440	276	176	95	372	298	244	548	264	212	688	316	259	269	416	99
ARL6IP6	0	0	0	0	0	0	0	0	0	0	0	0	0	0	0	0	0	0	0	0	0	0	0	0	119	127	223	99	240	161	275	249	96	187	145	118	66	187	165	139	241	124	89	244	173	90	94	130	61
ATP8B3	0	0	0	0	0	0	0	0	0	0	0	0	0	0	0	0	0	0	0	0	0	0	0	0	31	54	33	22	86	52	67	32	35	41	34	15	26	28	45	11	58	33	32	100	22	47	45	58	2
AHCYL1	0	0	0	0	0	0	0	0	0	0	0	0	0	0	0	0	0	0	0	0	0	0	0	0	3026	5024	5494	3006	3959	5480	7791	5750	4376	4115	4531	3514	2825	4526	4438	3878	3969	3667	2849	5454	3480	5003	4222	2544	2416
MMP3	0	0	0	0	2	0	0	0	0	0	0	0	0	0	0	0	0	0	0	0	0	0	0	0	0	0	5	0	1	5	8	0	0	166	1	0	0	0	10	0	4	2	0	0	0	12	0	0	0
REPIN1	0	0	0	0	0	0	0	0	0	0	0	0	0	0	0	0	0	0	0	0	0	0	0	0	1750	2210	2865	2775	2597	2992	2605	3475	2724	1913	3568	2347	3546	2378	4036	3095	2073	2072	2420	3719	3540	1721	2274	1774	1418
FAM90A1	185	335	728	403	342	332	526	327	372	650	365	497	525	362	468	492	320	531	283	383	312	417	470	474	0	1	3	0	7	3	5	3	3	0	2	0	1	2	2	4	0	0	0	19	2	0	1	3	0
DUOXA2	0	0	0	2	0	1	3	0	3	1	0	1	1	0	0	0	1	0	1	0	0	0	1	2	1	0	0	0	12	3	6	1	0	15	2	6	1	1	0	4	70	81	4	1	0	1	55	0	1
VIP	24	18	50	27	22	37	34	27	16	39	34	10	24	21	35	45	41	27	20	54	24	28	34	30	11	16	24	7	20	13	17	12	13	9	6	9	2	21	16	8	12	9	3	47	16	8	10	3	1
GPR88	787	1393	1226	1057	1710	2360	2609	1126	1297	1128	1672	1295	1372	1315	1385	2597	2567	1189	1650	2876	935	2041	4064	2132	81	44	240	50	121	836	602	472	66	502	1306	54	51	180	132	186	1059	251	33	13	605	95	343	916	231
PEX3	0	0	0	0	0	0	0	0	0	0	0	0	0	0	0	0	0	0	0	0	0	0	0	0	857	827	603	632	535	1060	1475	1228	734	932	966	621	473	783	1075	656	784	742	472	1025	554	666	706	450	259
PRKAR2B	0	0	0	0	0	0	0	0	0	0	0	0	0	0	1	0	0	0	0	0	0	0	0	0	120	187	360	65	212	198	293	290	117	306	150	108	64	184	173	165	173	143	77	280	153	196	103	229	47
ZNF770	335	341	707	406	963	822	904	239	910	1478	1470	71	439	598	698	808	473	578	658	676	1048	816	575	564	772	1050	1451	357	619	1025	1848	1559	748	562	1141	665	256	520	759	673	345	386	540	1032	953	564	602	297	86
CCM2L	179	154	555	171	188	150	223	62	190	310	277	169	139	94	144	302	190	142	165	439	140	199	291	204	43	68	137	12	55	32	118	86	48	39	76	15	68	85	65	68	26	70	77	148	94	57	45	45	24
SRL	0	0	0	0	0	0	0	0	0	0	0	0	0	0	0	0	0	0	0	0	0	0	0	0	11	11	33	9	21	9	68	19	12	15	45	3	10	34	15	17	22	31	16	24	19	13	45	16	5
XKR4	1341	1917	2481	1889	2463	2322	2480	1715	1846	3161	2916	1201	1613	2061	1535	2287	1619	3083	1577	2169	1713	1840	2879	2075	2	1	17	7	2	0	6	4	1	1	8	2	0	2	5	1	10	5	3	18	15	3	17	1	0
ERP29	93	38	167	102	63	144	131	80	108	66	93	58	78	74	52	152	149	40	80	133	66	119	102	118	5322	10323	6659	8864	8268	10463	11320	9893	5948	8715	12455	8043	8732	9868	12775	10290	7515	8228	5274	10613	7346	7964	7298	6625	8306
FNTB	0	0	0	0	0	0	0	0	0	0	0	0	0	0	0	0	0	0	0	0	0	0	0	0	118	236	227	193	311	197	297	284	199	213	254	165	185	264	187	181	255	200	148	332	220	144	148	152	137
ST3GAL2	0	0	0	0	0	0	0	0	0	0	0	0	0	0	0	2	0	0	1	0	0	0	0	0	521	723	973	1060	880	982	638	1046	475	646	1029	490	556	795	681	631	640	488	654	1207	1062	474	706	654	574
SRPRB	0	0	0	0	0	0	1	0	0	0	0	0	0	0	0	0	0	0	1	1	0	0	0	0	1840	2728	2086	1940	2798	2795	2679	2777	2258	2870	2615	2411	1925	3020	2282	2061	2902	1770	1474	2771	1642	2187	1907	1901	2112
MFAP5	0	0	0	0	0	0	0	0	0	0	0	0	0	0	0	0	0	0	0	0	0	0	0	0	3	2	3	3	65	12	23	6	2	23	2	2	7	9	5	1	37	13	9	62	3	8	3	6	0
SUN1	0	0	0	0	0	0	0	0	0	0	0	0	0	0	0	0	0	0	0	0	0	0	0	0	972	1394	2193	1291	2147	2113	2915	2526	1197	1348	1606	1620	1954	1626	1974	1346	2287	1432	1231	2577	1493	2034	1222	1234	480
HSD17B7	400	1050	737	889	727	215	1589	131	239	577	1503	893	218	713	277	423	985	1546	395	653	754	3316	497	517	545	242	502	325	223	691	743	572	278	437	360	488	204	696	503	1234	460	560	146	673	399	436	856	166	147
PFN1	7	4	59	4	3	17	10	3	23	20	8	16	17	11	12	18	21	4	29	26	24	18	12	17	9307	14377	13314	14141	21777	17364	18051	17054	13321	15356	17613	13812	17134	15591	17401	12706	19244	17694	9630	20640	9933	12685	13822	12728	12630
GPR176	0	0	0	0	0	0	0	0	0	0	0	0	0	0	0	0	0	0	1	0	2	0	0	0	34	85	164	35	856	209	161	95	136	53	111	111	58	99	96	55	438	142	110	367	118	70	81	166	29
SMO	166	44	305	131	708	227	125	32	74	64	197	64	52	65	27	200	196	84	61	173	385	40	349	250	772	734	1144	2043	850	1169	1370	2151	1137	673	3228	805	2536	1452	1714	1872	446	775	1449	2083	2595	935	1101	622	1097
TMEM251	2	0	0	0	0	1	0	0	0	2	0	0	0	0	0	0	0	0	2	1	0	0	2	0	198	240	302	217	336	172	353	311	145	224	256	170	175	263	255	220	288	214	117	307	185	148	139	219	159
TMPRSS11F	370	398	646	536	429	725	988	531	557	645	574	310	695	330	685	836	617	436	532	907	401	601	1051	690	0	0	0	0	0	0	0	1	0	0	0	0	0	0	0	0	0	1	0	0	0	0	0	0	0
HEATR1	0	0	0	0	0	0	0	0	0	0	0	0	0	0	0	0	0	0	0	0	0	0	0	0	267	675	719	268	639	631	720	766	359	428	488	445	241	358	404	352	654	338	307	699	468	413	331	308	97
MRPL20	0	0	2	0	0	0	0	0	0	0	0	0	0	0	0	1	0	0	0	0	0	0	0	0	1983	2116	2710	2414	2212	2420	2931	3581	1365	2518	3041	1990	2149	3194	3253	2463	3861	2175	1044	2488	1947	2165	1726	2594	2715
SMARCD1	0	0	0	0	0	0	0	0	0	0	0	0	0	0	0	1	0	0	0	0	0	0	0	0	447	825	1025	457	1303	986	893	847	655	672	639	576	611	693	821	647	975	743	478	1241	699	703	726	679	362
KIF15	1497	2472	3729	3906	3788	2564	4990	2612	2284	3869	3448	2037	2590	2375	2851	5168	2769	3595	3026	4359	2356	2588	5778	2671	6	10	16	4	18	4	16	11	12	53	7	3	3	13	15	17	6	10	7	29	13	19	3	11	0
C7orf77	74	21	98	74	43	94	75	86	48	70	57	21	51	22	49	68	49	23	58	179	30	31	174	50	0	1	5	0	12	0	0	0	0	2	4	0	0	0	0	0	2	0	0	2	0	1	2	1	0
INAFM1	1	0	0	2	3	7	4	3	11	3	0	0	3	1	2	10	3	5	3	6	0	2	3	1	87	139	244	209	317	270	240	163	135	222	182	297	175	198	158	168	443	351	128	248	143	232	186	266	282
CAPSL	0	0	0	0	0	0	0	0	0	0	0	0	0	0	0	0	0	0	0	0	0	0	0	0	0	0	0	0	0	1	0	0	1	0	0	0	0	0	0	0	0	1	0	0	0	0	0	0	0
ZNF831	1	0	0	0	0	0	0	0	0	0	0	0	0	0	1	0	0	0	0	0	0	0	0	0	10	28	52	6	166	36	45	67	46	22	20	6	9	34	36	9	4	30	27	165	30	17	19	19	3
COX6A1	456	231	210	79	191	711	496	266	972	54	38	265	296	179	530	72	323	23	197	449	1042	1208	227	1105	4477	3035	4221	4663	4424	4624	5707	5664	3416	4164	5380	4210	5662	6101	6241	4958	4774	5542	2979	5269	3767	5269	3963	3878	6070
PACS1	16	21	47	5	9	25	48	154	72	37	12	51	22	9	11	27	14	4	33	42	19	31	41	19	414	910	1253	449	2739	1021	1181	939	843	864	520	751	697	798	838	556	1973	683	837	2068	881	665	754	891	523
CCDC107	504	682	1349	825	807	776	1037	643	649	1440	1258	630	1074	695	1013	904	686	1031	603	890	714	780	1109	997	136	147	159	178	341	221	141	181	157	153	180	201	253	178	178	167	208	213	149	192	155	201	201	223	148
MRPS28	1	0	5	0	1	2	1	3	4	6	2	0	3	2	4	4	0	1	3	4	1	1	5	7	649	661	660	763	812	865	1125	1268	639	951	1120	651	753	914	1194	828	931	992	447	958	591	626	726	611	787
H2AFB1	938	933	1558	1194	1700	1619	1882	796	1230	1425	2276	443	888	1330	1028	1745	1078	1745	1251	1648	1177	1256	1768	984	0	0	0	0	0	0	0	0	0	0	0	1	0	0	0	0	0	0	0	0	0	0	0	0	0
EMC7	0	0	0	0	0	0	0	0	0	0	0	0	0	0	0	0	0	0	0	0	0	0	0	0	1508	1872	1848	1543	2692	2237	2495	2405	1974	2286	2092	1679	1425	2442	2484	1833	2122	2361	1105	2610	1325	1800	1478	1662	1469
AL035460.1	0	1	0	0	0	0	0	1	0	1	1	0	0	0	1	0	1	1	0	2	0	0	0	0	0	0	0	0	0	0	0	0	0	0	0	0	0	0	0	0	0	0	0	0	0	0	0	0	0
RPS24	0	1	3	2	0	3	24	18	5	6	1	1	71	1	56	0	38	27	5	15	5	0	1	4	12468	9496	21851	14854	27190	17135	23300	16494	8670	19001	19939	13226	8139	26393	22309	17352	26732	18044	9414	27767	14064	16220	11161	19733	21432
GAGE12G	0	0	0	0	0	0	0	0	0	0	0	0	0	0	0	0	0	0	0	0	0	0	0	0	0	0	0	0	0	0	0	0	0	0	0	0	0	0	0	0	0	0	0	0	0	0	0	0	0
PROCR	0	0	0	0	0	0	0	0	0	0	0	0	0	0	0	0	0	1	3	0	0	0	0	0	150	240	194	95	433	254	371	192	130	273	114	125	155	163	161	136	221	247	139	349	120	291	119	174	35
IRF2BPL	0	0	0	0	0	0	0	1	0	1	0	0	0	0	0	0	0	0	1	0	0	0	0	0	1125	1719	1687	1482	1923	3301	1681	1626	963	1388	1267	2055	943	1028	887	1365	1713	1910	629	1306	1286	2430	1486	1710	721
MAZ	0	0	0	0	0	0	0	0	0	0	0	0	0	0	0	0	0	0	0	0	0	0	0	0	505	657	960	729	892	1024	602	1073	703	514	960	665	1132	569	992	827	693	538	746	1065	943	502	641	648	355
SP4	190	192	326	315	214	300	338	214	252	371	328	184	304	88	286	389	327	174	244	685	247	359	632	433	65	166	297	57	189	95	247	226	110	132	154	69	31	137	155	122	162	125	76	242	159	59	93	99	29
MTFR2	0	0	0	0	0	0	0	0	0	0	0	0	0	0	0	0	0	0	0	0	0	0	0	0	7	3	2	2	6	2	7	10	3	31	2	0	5	12	16	2	2	8	2	14	2	2	1	1	0
ACADSB	0	0	0	1	0	0	0	0	0	0	0	0	0	0	0	0	0	0	0	0	0	0	0	0	27384	19640	60909	22298	11128	30152	48373	43553	10738	16476	34043	27079	10968	22351	31230	26644	25438	18768	14110	26084	37156	24153	15165	22852	13157
RECK	1880	2160	4165	2485	2474	3595	3902	2481	2709	4691	3196	1298	2452	2157	3081	4293	2558	2595	2185	3309	2816	2893	3538	3197	102	413	442	56	322	369	438	342	234	379	250	119	107	198	224	189	229	192	157	502	242	188	195	256	43
DDX3X	122	118	238	158	217	212	254	173	193	339	345	74	211	169	187	245	122	213	131	234	170	153	265	195	6432	11066	10713	7520	9985	18077	15821	13650	3320	10783	9094	12119	3882	4776	5573	4423	12583	6563	3548	13447	7480	8025	9347	6597	2637
OTULIN	27	53	7	21	36	93	1	0	0	3	10	17	1	15	0	70	0	0	33	77	0	32	46	24	818	1125	1238	790	1122	1910	1455	1345	535	932	974	1365	569	875	1158	1007	1124	917	646	1252	934	924	982	709	426
CLDN23	909	1286	969	1913	958	1957	2206	1403	1293	2417	699	3174	2714	564	2021	2150	1840	980	1521	1667	1017	3340	2396	3214	245	533	637	346	750	390	447	434	532	300	527	506	373	682	474	561	577	361	276	484	336	259	472	504	231
EIF5B	115	80	406	252	218	207	286	126	270	604	160	309	268	194	228	277	175	106	214	182	133	222	171	558	1106	2292	4828	1725	3655	4711	8042	4197	1603	2206	3216	2190	690	2139	2954	1764	3445	3481	910	4085	2102	3923	1879	1467	2040
TAP1	0	0	0	0	0	0	0	0	0	0	0	0	0	0	1	0	0	0	0	0	0	0	0	0	492	1291	1037	428	2292	2382	1047	1789	2676	820	770	1222	844	892	1258	755	1225	1543	659	2399	797	925	589	793	222
YES1	2	9	10	4	11	9	11	7	11	5	21	4	7	9	6	12	11	3	8	7	9	2	19	12	2135	2881	3376	1746	2227	3783	5302	4199	2332	2283	2851	2941	1004	2558	2713	2135	2963	2252	1740	2734	1942	2839	2296	1480	850
CYHR1	0	0	0	0	0	0	0	0	0	0	0	0	0	0	0	1	1	0	0	0	0	0	0	0	769	1257	1204	1341	1504	1106	1496	1681	1118	1126	1440	1080	1394	1451	1672	1358	1581	1281	753	1824	1231	1045	1033	868	1127
TEX28	0	0	0	0	0	0	0	0	0	0	0	0	0	0	0	0	0	0	0	0	0	0	0	0	0	0	0	0	0	0	0	0	0	0	0	0	0	0	0	0	0	0	0	0	0	0	0	0	0
SPACA5B	1	1	4	9	4	3	3	5	2	2	1	2	3	0	1	1	2	2	2	0	1	1	3	2	0	0	0	0	0	0	0	0	0	0	0	0	0	0	0	0	0	0	0	0	0	0	0	0	0
FSBP	559	826	1069	1121	759	1445	1494	791	621	1660	1322	826	1033	639	1013	1693	1068	853	955	1329	835	1086	1765	1089	0	0	0	0	0	0	0	0	0	0	0	0	0	0	0	0	0	0	0	0	0	0	0	0	0
NELFA	0	0	0	0	0	0	0	0	0	0	0	0	0	0	0	0	0	0	1	0	0	0	0	1	320	411	523	439	735	497	702	640	407	467	598	610	548	581	585	553	707	531	280	703	532	472	475	460	310
CSF1	0	0	0	0	0	0	0	0	0	0	0	0	0	0	0	0	0	0	0	0	0	0	0	0	544	1151	1796	444	2808	3316	1595	1303	645	886	931	832	582	1001	985	1128	2352	1647	620	2082	1129	1257	1002	1576	491
DNAH8	0	0	0	0	1	0	0	0	1	0	0	0	0	0	0	0	0	0	0	0	0	0	0	0	1	2	0	1	3	0	6	3	4	5	0	1	1	1	7	0	1	0	0	2	1	4	1	0	0
AP2M1	5	2	6	13	7	4	0	0	5	1	9	5	4	2	1	3	0	7	2	9	1	0	1	2	3871	6040	6330	4512	8016	6380	8417	8487	5125	5325	7810	5086	6401	5064	6129	4877	6596	5176	3466	8432	5107	5982	4478	5623	3872
WDR46	0	3	0	2	3	0	0	0	0	3	0	0	0	0	0	0	0	0	0	0	0	0	0	0	519	907	1063	875	1485	1052	1274	1426	694	867	1217	969	984	1045	1030	865	1651	854	528	1502	838	981	701	944	662
KRTAP6-2	22	32	51	29	34	44	43	25	35	47	29	29	42	19	29	83	27	45	50	54	25	37	40	48	0	0	0	0	0	0	0	0	0	0	0	0	0	0	0	0	0	0	0	0	0	0	0	0	0
TOR1B	1090	1789	1895	1858	1487	2687	1557	836	1808	1216	2349	1854	1601	753	1478	2188	1421	1705	1970	2233	1627	1699	1391	1524	881	1316	1309	1096	915	1715	1422	1336	707	941	1111	837	762	1145	838	827	1395	724	650	1347	1088	984	1024	1169	373
ZFAND4	3181	2392	4856	3360	4067	5209	5090	2120	4630	4313	6458	1644	3009	2571	3189	5771	3617	3317	3070	5866	3850	3649	5384	2842	200	300	375	228	247	303	354	431	159	245	313	187	113	241	266	194	377	186	141	376	294	208	208	182	109
UBA7	0	0	0	0	0	0	0	1	1	0	0	1	0	1	0	0	0	0	0	0	0	0	0	0	714	1672	1361	1281	1568	2040	2118	2439	2132	1130	2195	1358	1252	1226	1986	1182	1251	1748	969	2497	1283	1297	1319	1046	745
NOTO	19	20	32	39	20	25	23	28	17	34	42	32	32	32	28	18	29	21	25	35	19	22	25	30	0	0	0	0	0	0	0	0	0	0	0	0	0	0	0	1	0	0	0	0	0	0	0	0	0
FAM71E1	0	0	0	0	0	0	0	0	0	0	0	0	0	0	0	0	0	0	0	0	0	0	0	0	30	39	45	72	47	57	65	66	75	51	73	62	91	109	63	83	79	48	44	82	59	40	54	36	88
PROK2	0	0	0	0	0	0	0	0	0	0	0	0	0	0	0	0	0	0	0	0	0	0	0	0	8	7	9	1	12	0	14	13	8	15	9	63	5	1	1	7	25	12	0	19	3	7	7	8	1
AP001931.1	7	5	56	31	16	8	16	3	9	31	16	8	13	14	2	11	12	15	15	20	17	10	18	25	0	0	4	4	1	7	1	3	1	2	0	1	0	3	3	2	4	4	3	3	3	1	2	0	0
SLC26A2	0	0	0	0	0	0	0	0	0	0	0	0	0	0	0	0	0	0	0	0	0	0	0	0	77	157	236	41	227	145	279	173	87	285	118	80	57	117	129	100	148	73	105	263	126	108	99	98	54
WAS	0	0	0	0	0	0	1	0	0	0	0	0	0	0	0	0	0	0	0	0	0	0	0	0	206	329	382	143	581	512	301	337	166	407	291	186	247	246	292	145	239	416	120	645	258	198	227	444	76
KCNE1	0	0	0	0	0	0	0	0	0	0	0	0	0	0	0	0	0	0	0	1	0	0	0	0	11	8	19	20	6	42	40	22	5	12	33	13	9	16	6	64	25	16	13	20	11	48	40	9	5
ADAMTSL4	1	0	0	0	3	0	1	0	0	1	0	0	0	5	0	1	0	0	147	0	0	0	0	0	597	1570	1067	1741	1861	837	1634	3139	2007	708	2569	1575	1894	751	1531	656	958	984	1274	1781	1281	1461	1363	842	471
FJX1	1	2	0	2	1	2	0	0	0	1	1	3	0	1	0	0	1	3	3	0	0	0	0	0	61	118	95	51	258	204	84	53	50	163	55	178	75	59	80	43	274	233	63	121	37	118	156	165	41
ITGA1	0	0	1	0	0	0	1	0	0	0	1	0	0	0	1	1	0	0	0	0	0	0	0	0	3395	8423	6956	4193	7158	6061	10639	10249	3800	5979	6166	3584	1862	5455	5365	5056	4486	3780	2426	7610	5893	5526	4041	3888	1918
GOLM1	2828	2756	4269	3377	4548	4895	6596	2766	4593	6199	4577	1652	3644	3007	4791	5603	4103	4045	3024	5756	2901	3279	4168	2843	320	2187	562	319	2918	1354	2764	1997	1055	2557	596	808	944	461	1456	419	1824	695	1546	2071	573	448	612	626	250
GKN2	0	0	0	0	0	0	0	0	0	0	0	0	0	0	0	0	0	0	0	0	0	0	1	0	0	0	0	0	0	0	0	0	0	0	0	0	0	0	0	0	0	0	1	0	0	0	0	0	0
DCAF11	0	0	0	0	0	0	0	0	0	0	0	0	0	0	0	0	0	0	0	0	0	0	0	0	7927	9807	10686	10549	5428	10171	8985	11415	8185	7251	18822	9379	10991	6739	13519	9011	5927	10467	6244	9821	11378	6670	7164	6549	5058
NDUFV2	3	6	6	2	2	11	7	5	9	9	1	4	9	6	10	12	9	8	5	18	4	10	2	5	736	798	791	1043	723	1127	1516	1322	523	1059	1019	890	661	1088	1104	920	1524	1217	481	968	708	914	1149	603	1258
TST	1	0	0	0	0	0	0	0	0	0	0	0	0	0	0	0	0	0	0	0	0	0	0	0	11623	16200	15590	19600	17815	22724	16829	24121	13052	17171	24449	16955	21820	17738	19528	17719	14199	20949	9569	20393	14189	14204	14793	14773	19572
ST8SIA4	0	0	0	0	0	0	0	0	0	0	0	0	0	0	0	0	0	0	0	0	0	0	0	0	160	396	268	20	330	254	261	290	110	236	132	38	61	114	183	67	103	188	69	460	153	60	72	268	9
STRA6	0	0	0	0	1	0	0	0	0	0	1	0	0	0	0	0	0	0	0	0	0	0	0	0	0	0	1	0	15	3	9	0	2	4	1	0	0	2	1	1	0	3	6	7	1	4	0	0	0
UBE3A	2	3	4	2	3	4	0	5	4	4	1	1	3	5	5	3	2	1	2	0	0	1	2	0	1513	2342	2866	1730	2242	2652	4055	3263	1339	2181	2378	1715	636	2220	2088	1836	2559	1722	1192	2756	2193	2226	2054	1370	1180
C17orf75	0	0	0	0	0	0	0	0	0	0	0	0	0	0	0	0	0	0	0	0	0	0	0	0	351	358	366	278	457	289	658	577	290	385	392	220	235	427	603	358	556	309	265	616	386	288	278	195	197
SFMBT2	230	296	497	388	290	307	591	330	361	443	477	303	615	442	338	904	360	573	339	373	241	285	378	417	41	91	167	26	244	234	129	216	74	117	93	54	45	81	127	64	105	110	56	265	88	66	47	71	11
AL359922.1	0	1	0	0	1	3	0	0	0	0	0	0	0	0	0	0	1	0	0	1	1	0	0	1	0	0	0	0	0	0	0	0	0	0	0	0	0	0	0	0	0	0	0	0	0	0	0	0	0
C1orf123	1511	1477	3569	1802	1537	2101	2472	1702	2371	4304	2699	1356	1689	1151	2190	2610	1629	1394	1666	2899	1561	1731	2248	2239	707	698	1044	866	1194	853	1340	1015	534	1050	1347	806	984	1131	1345	873	1258	1022	585	1370	829	809	748	898	911
THEMIS2	0	0	1	0	0	0	1	0	0	1	0	0	0	1	0	2	0	0	0	0	1	0	2	0	582	1045	957	146	1422	1500	607	656	336	832	451	241	472	375	444	258	283	731	265	1214	330	309	279	1533	18
NFE2L1	376	59	253	101	106	313	903	352	411	325	158	104	618	186	761	436	112	128	149	512	327	315	372	425	6125	10081	14474	8016	15549	11719	13176	12634	11351	9111	11153	9428	8699	8729	10456	11032	6782	7161	6882	12855	13473	10578	7180	7577	3941
PNMA5	16515	9399	15235	11846	16724	26115	27794	13239	27741	11443	25654	6835	20180	14737	20287	24857	16841	13942	15355	26551	15782	20513	23011	12274	0	0	1	2	1	1	3	0	1	3	0	1	0	0	0	0	0	1	1	5	2	2	2	0	0
TRMT11	0	0	0	0	0	0	0	0	0	0	0	0	0	0	0	0	0	0	0	0	0	0	0	0	319	397	520	379	445	768	833	743	242	530	429	673	250	609	515	436	1152	755	219	639	343	559	560	288	173
P2RY2	0	0	0	0	0	0	0	0	0	0	0	0	0	0	0	0	0	0	0	0	0	0	0	0	61	103	69	69	103	136	139	113	167	74	170	81	130	127	107	94	71	68	133	140	70	73	99	49	52
COMT	1293	1822	2603	2534	1716	2132	2952	1747	1657	3010	2364	1814	1861	1377	2396	2531	2211	1701	1714	2905	2106	2503	3189	2338	4844	10426	4399	9119	6976	4363	13052	13321	8451	7356	10430	7348	16258	11144	8218	9070	8178	7532	4102	8033	6464	9639	5937	8389	9407
HIGD2A	0	0	0	0	0	0	0	0	1	0	0	0	0	0	0	0	0	0	0	0	0	0	0	0	1262	1498	1834	1791	2524	1555	2209	2550	1344	1977	2290	1746	2861	2374	2083	1661	2651	2657	1246	2196	1421	1630	1373	1860	2288
CATSPER2	0	0	1	0	3	1	0	2	2	0	0	0	0	0	0	1	0	1	0	0	0	2	2	1	12	7	29	13	18	25	42	16	7	23	10	14	2	13	38	18	82	32	18	45	27	30	21	6	2
AC005833.3	15	20	40	20	25	36	29	9	15	10	31	5	19	9	17	56	34	36	35	69	21	11	28	28	1	1	1	0	2	0	0	0	0	0	0	1	2	0	1	0	2	1	1	4	0	0	0	0	0
CT47A1	26	13	338	18	14	37	23	7	16	40	36	21	8	6	14	37	74	12	59	156	30	19	81	39	0	0	0	0	0	0	0	0	0	0	0	0	0	0	0	0	0	0	0	0	0	0	0	0	0
SPATA20	0	0	0	0	0	0	0	0	0	0	0	0	0	0	0	0	0	0	0	0	0	0	0	0	900	1716	1931	1614	2507	2120	1098	1075	1146	1144	2784	972	1457	1933	3681	1541	1880	1930	2276	3070	1813	1483	2704	1176	812
ZDHHC8	0	0	0	1	0	0	0	0	0	0	0	0	0	0	0	0	0	0	0	0	0	0	0	0	337	548	722	568	748	556	536	904	572	480	947	589	625	673	853	679	657	483	647	973	842	487	581	538	384
TMBIM1	0	1	0	0	0	1	0	1	0	1	0	0	1	0	2	0	0	0	1	0	1	0	1	0	3086	6712	5676	4427	9072	10551	5050	6548	6476	5323	5311	6680	5348	4663	4999	3345	6119	5769	3719	6806	3313	4416	5362	4583	1925
DYRK1A	0	0	0	0	0	0	0	0	0	0	0	0	0	0	0	0	0	0	0	1	0	0	0	0	934	1539	2047	1165	2167	2017	2695	1890	1042	1450	1410	1247	650	1610	1482	1352	2027	1362	796	2058	1332	1248	1264	1254	585
OR8G1	0	0	0	0	0	0	0	0	0	0	0	0	0	0	0	1	0	0	0	0	0	0	0	0	0	0	0	0	0	0	0	0	0	0	0	0	0	0	0	0	0	0	0	0	0	0	0	0	0
TINAG	0	0	0	1	0	1	1	0	0	0	1	1	0	2	0	0	0	0	0	0	0	0	0	0	0	0	1	0	0	0	0	0	0	1	0	0	0	0	0	0	0	1	0	50	0	2	1	0	1
ZEB2	0	0	0	0	0	0	0	0	5	0	0	0	0	0	0	0	0	0	0	0	0	0	0	0	514	1057	1658	230	1667	1262	1533	1506	970	811	918	486	293	794	855	710	728	703	499	2208	945	444	609	968	115
ORAI3	0	0	0	0	0	0	0	0	0	0	0	0	0	0	0	0	0	0	0	0	0	0	0	0	808	1117	1226	1340	1218	847	1506	1865	1158	1453	1650	691	1266	1289	1807	1595	802	1286	709	1485	1532	696	1046	631	998
KLRK1	0	0	0	0	0	0	0	0	0	0	0	0	0	0	0	0	0	0	0	0	0	0	0	0	2	1	5	2	30	12	11	9	3	11	5	0	0	16	14	7	16	16	2	24	10	5	4	4	0
ALDH2	0	7	0	2	10	0	4	0	1	0	0	2	0	1	2	0	0	4	0	0	2	10	0	4	43699	55746	113674	89191	63669	88970	143910	144304	33369	74283	148741	86475	59725	100879	89556	109272	63898	110750	40614	93334	97087	70523	70898	47766	72385
COLQ	29	59	67	77	32	68	83	78	58	77	42	73	52	33	49	72	52	43	57	71	42	42	56	58	26	34	63	24	65	22	65	36	23	43	36	19	28	45	44	40	36	54	21	130	62	36	42	32	14
P2RY6	5	4	19	10	0	0	3	7	3	0	1	1	2	0	2	5	11	0	2	3	1	0	4	4	29	32	41	10	83	65	40	59	32	38	37	5	22	47	54	28	53	53	15	123	51	31	21	55	1
CIITA	0	0	0	0	0	0	0	0	0	0	0	0	0	0	0	0	0	0	0	0	0	0	0	0	99	148	363	65	583	381	216	438	215	157	130	64	109	162	338	112	177	174	167	1057	364	112	102	178	31
NDUFA11	0	0	0	0	0	0	0	0	0	0	0	0	0	0	0	0	0	0	0	0	0	0	0	0	1955	1444	2088	2473	2146	1709	2258	2760	1235	1775	3039	1965	2501	2584	2270	2230	2537	3019	1273	2492	2000	1837	1798	2562	3566
ORC2	2	0	5	0	0	3	0	5	5	1	1	2	0	0	1	2	1	1	0	1	0	1	3	3	183	310	427	278	372	301	665	1017	230	322	736	169	121	737	577	707	317	465	146	487	321	292	231	268	250
FGFBP2	0	0	0	1	0	0	0	0	0	0	1	0	0	0	0	0	1	0	0	0	0	0	0	0	45	14	51	21	73	17	52	32	20	34	47	5	33	4	33	4	2	26	12	33	20	9	13	34	0
GOLGA7	0	0	0	0	0	0	0	0	0	0	0	0	0	0	0	0	0	0	0	0	0	0	0	0	1297	1341	1486	1268	1732	2231	2566	2242	1250	1591	1631	1369	1096	1692	1490	1222	1836	1313	834	1873	1232	1530	1113	1024	679
PTCRA	0	0	0	0	0	0	0	0	0	0	0	0	0	0	0	0	0	0	0	0	0	0	0	0	6	15	13	7	27	6	14	9	4	16	4	0	8	5	6	5	15	10	2	16	12	4	8	24	0
CMPK1	3725	5180	5748	7768	6714	11990	12600	8906	6558	10901	5259	4241	8084	4991	10986	7665	8651	4553	6443	8178	6519	8483	7928	8865	7786	9750	8545	8699	9506	12616	14950	11926	5595	13452	11628	7802	5912	8805	7998	8107	10995	9316	6242	10305	7734	8777	10180	5540	5423
GFRA4	0	0	0	0	0	0	0	0	0	0	0	0	0	0	0	0	0	0	0	0	0	0	0	0	0	0	0	0	0	0	0	0	0	0	0	0	0	0	0	0	1	0	0	2	0	0	0	0	0
HIRIP3	889	1507	2075	1780	1965	2075	3356	1617	1377	2839	2198	753	1760	1439	2153	2459	1728	2008	1582	1884	1587	2153	2511	1718	337	492	845	632	645	491	1046	733	378	591	1088	595	644	641	645	619	802	608	334	762	662	487	410	621	672
DLG5	0	0	0	0	0	0	0	0	0	0	0	0	0	0	0	0	0	0	0	0	0	0	0	0	69	151	317	87	337	305	240	336	156	149	226	137	142	93	248	153	191	101	164	462	313	270	141	57	33
ALDH3A2	0	0	0	0	0	0	0	0	0	0	0	0	0	0	0	0	0	0	0	0	0	0	0	0	9942	18267	20876	10666	12080	13075	21175	18871	7906	10569	17510	9535	9947	15281	18444	11138	13334	11060	8960	21002	14764	9523	16680	8058	8109
TMEM140	1	0	2	0	0	3	2	0	4	3	1	2	1	1	1	3	3	1	1	2	2	2	2	2	1141	3178	1911	1372	2614	2970	2677	3395	2627	2799	2095	3293	1858	2674	3110	2321	2910	2728	1482	3025	2503	2145	1887	1125	1710
NOTCH4	1	0	5	0	0	1	0	0	1	0	0	2	0	0	0	0	0	0	0	1	0	0	0	0	279	561	828	136	513	572	707	634	261	535	431	266	272	383	285	518	495	431	384	776	605	498	334	577	87
AKT2	0	0	0	0	0	0	0	0	0	0	1	0	0	1	0	0	0	0	0	0	0	0	0	0	3772	5688	5368	5551	4354	6234	5154	7281	3649	4242	8306	4609	6499	4266	5934	5046	4405	4144	3756	5630	5697	4267	4797	3018	3090
POC1B	2247	2129	2888	2947	2661	4427	5867	4526	6075	4016	5176	1530	6425	2232	8102	3625	4253	4811	2748	2853	5481	3643	2606	2756	319	313	338	255	376	400	533	463	216	370	314	227	74	262	351	236	341	284	158	431	328	291	308	225	85
H3F3A	1	2	2	2	4	3	2	3	1	4	3	2	2	2	0	3	1	1	0	3	0	0	1	3	388	442	767	426	727	556	1135	709	298	616	622	402	442	610	749	496	619	723	242	847	463	540	625	437	287
CLIC2	0	0	0	0	0	0	0	0	0	0	0	0	0	0	0	0	0	0	0	0	0	0	0	0	300	420	384	53	334	461	446	416	162	414	200	107	69	250	234	142	271	299	117	648	270	228	219	343	32
PXK	0	0	0	0	0	0	0	1	0	0	0	0	0	0	0	0	0	0	0	0	0	0	0	0	185	417	463	157	374	361	621	485	514	360	379	251	127	455	368	243	495	294	204	507	393	304	437	252	120
PDLIM7	3	2	7	3	1	0	11	8	9	1	2	2	8	5	8	10	5	0	0	4	2	3	0	15	140	174	339	126	741	287	302	214	225	202	274	204	277	230	199	243	672	451	232	508	226	273	356	400	113
SERF1A	35	25	74	38	31	35	71	34	55	69	35	19	47	27	28	41	58	45	42	87	20	31	67	65	0	0	1	0	4	0	0	1	1	0	1	0	0	4	0	0	1	2	0	5	0	3	2	0	0
SH3GL1	0	0	0	0	0	0	0	0	0	0	0	0	0	0	0	0	0	0	0	1	0	0	0	0	1279	1654	1796	1558	2686	1891	2446	2226	1270	1639	2156	1805	1948	1762	1557	1593	2128	2063	994	2062	1641	1358	1749	1431	1279
BRD4	1	20	1	0	22	1	0	30	68	1	1	21	0	28	41	3	21	25	0	19	2	1	0	19	1646	2764	3574	2313	2777	3895	3846	3231	1951	2230	3439	3197	2102	3077	2545	2552	3840	2556	1772	2516	2597	2460	2819	1823	2062
KRTAP4-7	0	0	0	0	0	0	0	0	0	0	0	0	0	0	0	0	0	0	0	0	0	0	0	0	0	0	0	0	0	0	0	0	0	0	0	0	0	0	0	0	0	0	0	0	0	0	0	0	0
CD48	289	139	893	223	260	425	645	235	584	582	467	165	219	169	158	1113	535	356	275	1329	230	198	592	238	257	199	445	55	742	370	243	400	250	214	176	51	125	293	331	131	188	379	137	1126	240	78	112	372	19
HIST1H3F	0	0	0	0	0	0	0	0	0	0	0	0	0	0	0	0	0	0	0	0	0	0	0	0	0	0	0	0	0	0	1	0	0	0	0	0	0	0	0	0	0	1	0	0	0	0	1	0	0
THEM6	0	0	1	0	0	1	0	0	0	0	0	0	0	0	0	1	0	0	0	0	0	0	0	0	971	1386	1549	1997	1539	1578	2322	3027	1705	1130	3219	1795	3045	2021	1572	2322	1286	1559	1387	2210	2289	1533	1358	1462	1450
POLR2F	0	0	0	0	0	0	0	0	0	0	0	0	0	0	0	0	0	0	0	0	0	0	0	0	0	0	0	1	1	1	2	8	1	2	2	0	0	0	1	0	2	1	0	8	1	0	1	0	0
MAGEA1	4	6	10	4	8	2	14	16	2	1	0	14	25	4	3	6	5	5	7	8	8	8	3	10	0	0	0	1	5	1	0	0	0	3	0	1	0	0	0	2	1	0	0	3	1	0	0	0	0
PCM1	0	0	0	0	0	0	0	0	0	0	0	0	0	0	0	0	0	0	0	0	0	0	0	0	1571	4828	3435	2583	3543	4404	4607	5200	1679	2352	2527	2678	409	2113	2580	2040	4193	1625	1293	4032	2590	2473	2140	1589	1094
CLLU1OS	0	0	0	0	0	0	0	0	0	0	0	0	0	0	0	0	0	0	0	0	0	0	0	0	0	1	1	0	0	0	0	3	0	2	0	2	0	0	0	0	0	1	0	0	0	0	0	0	0
IGFBP6	0	1	0	0	0	1	4	2	0	4	1	1	0	0	4	3	0	5	0	0	0	1	1	4	52	90	194	81	384	110	144	103	323	160	54	63	129	134	128	147	332	195	164	233	118	144	92	210	79
C6orf226	0	0	0	0	0	0	0	0	0	0	0	0	0	0	0	0	0	0	0	0	0	0	0	0	121	105	138	146	172	111	176	176	141	111	96	74	172	209	179	176	156	168	113	104	125	112	80	126	168
TNFAIP1	0	0	0	0	0	0	0	0	0	0	0	0	0	0	0	0	0	0	0	0	0	0	0	0	2068	4109	3341	3185	4001	6399	4084	4580	1647	3446	2498	3273	2385	3265	2960	2629	3117	2380	1484	3151	2190	3082	2518	2344	1966
HRK	435	427	959	522	439	690	1018	423	634	762	1114	442	620	354	632	771	493	610	495	943	683	515	1137	518	0	0	1	0	3	0	0	2	2	0	1	0	0	0	1	1	6	0	2	1	0	2	0	0	1
PKDREJ	0	0	0	0	0	0	0	0	0	0	0	0	0	0	0	0	0	0	0	0	0	0	0	0	4	11	18	9	9	6	4	10	6	5	8	6	3	8	13	7	2	3	3	13	16	3	4	3	1
SLC25A1	0	0	0	0	0	1	1	0	0	0	0	0	0	0	0	0	0	0	0	0	0	0	0	0	4883	5277	5567	7048	5506	6439	7928	8023	6632	5577	10153	7941	10095	9285	7611	8690	5122	7565	4903	6613	7030	8975	6161	4564	8560
MTA2	0	0	2	0	2	3	0	1	0	0	2	0	0	3	2	1	5	0	1	3	0	3	5	0	1067	1449	2172	1474	2415	2332	1893	1738	1105	1341	1371	1629	1001	1765	1273	1248	2618	1666	838	2100	1245	1557	1601	1573	886
NGB	0	0	0	0	0	0	0	0	0	0	0	0	0	0	0	0	0	0	0	0	0	0	0	0	0	0	0	0	0	0	0	0	0	0	0	0	0	0	0	1	0	0	0	0	0	0	0	0	0
DCAF1	0	0	0	0	0	0	0	0	0	0	0	0	0	0	0	0	0	0	0	0	0	0	0	0	499	1059	1285	686	1061	1088	1417	1465	594	789	935	735	583	854	816	640	1086	657	560	1220	802	755	827	470	445
TAAR9	0	0	0	1	0	0	0	0	0	0	0	0	0	1	0	0	0	0	0	0	0	0	0	0	0	0	0	0	0	0	0	0	0	0	0	0	0	0	0	0	0	0	0	0	0	0	0	0	0
ZMYM5	0	0	0	0	0	0	0	0	0	0	0	0	0	0	0	0	0	0	0	0	0	0	0	0	201	259	253	185	387	268	405	367	125	233	177	209	63	208	294	234	384	221	114	418	225	220	243	217	86
PRR23D2	38	17	550	36	6	35	24	21	15	52	52	20	22	15	23	57	57	14	80	169	38	26	69	69	0	0	0	0	0	0	0	0	0	0	0	0	0	0	0	0	0	0	0	0	0	0	0	0	0
SYCE1	1	0	6	3	3	0	3	0	1	0	0	0	0	0	0	2	3	0	2	2	2	0	1	0	39	0	33	6	65	31	80	3	2	26	1	8	8	0	6	1	0	2	9	26	8	5	18	2	33
INPP5K	0	0	0	0	0	0	1	0	0	0	0	0	0	0	0	0	0	0	0	0	0	0	0	0	518	886	952	809	1042	941	1105	1115	606	761	950	597	1086	892	835	786	911	727	534	1314	824	739	609	824	456
MUC4	2	0	5	5	7	2	6	4	4	7	3	1	1	0	2	6	5	6	1	6	7	0	4	1	14	2	26	15	10	9	13	10	4	42	41	11	4	13	19	9	23	11	16	23	31	21	24	7	14
FXYD6	0	0	0	0	0	0	0	0	1	1	0	0	0	0	0	0	0	0	0	0	0	0	0	0	382	989	1164	243	778	603	1216	961	625	593	848	277	621	560	846	512	595	708	357	1166	634	537	300	1348	151
AKAP4	0	0	0	0	0	0	0	0	0	0	0	0	0	0	0	0	0	0	0	0	0	0	0	0	0	0	0	0	0	0	0	0	0	0	0	0	0	0	0	0	0	0	0	0	0	0	0	0	0
HIP1R	0	0	1	0	0	0	2	0	0	0	2	0	0	0	0	0	0	0	0	2	1	0	0	4	897	1498	1373	1224	2379	1859	1252	1988	1703	927	1331	1324	1279	1342	1238	1115	2232	1144	1033	2091	1036	1528	1428	691	667
GUCA1B	0	0	0	0	0	0	0	0	0	0	0	0	0	0	0	0	0	0	0	0	0	0	0	0	12	14	18	13	7	19	7	18	7	16	26	16	11	18	25	15	14	6	11	34	36	16	1	8	7
HSF1	0	0	14	1	0	1	1	0	4	0	2	0	1	0	2	3	2	0	0	2	0	0	0	1	1410	1681	1745	1664	1961	2270	2546	2207	1222	1472	2128	2024	1886	1892	1821	1661	2512	2041	1139	1944	1562	1584	1539	1601	1190
ACIN1	0	0	0	1	0	0	0	0	0	1	1	0	0	0	0	2	0	0	0	0	0	0	0	1	1005	1960	2889	1711	3280	2151	3181	2710	1554	1825	2507	1909	1397	2288	2430	2092	3071	1980	1303	3520	2424	1588	1788	1475	1367
CD1E	0	0	0	0	0	0	0	0	0	0	0	0	0	0	0	0	0	0	0	0	0	0	0	0	5	6	49	2	60	6	33	29	21	4	22	3	11	9	31	15	2	27	15	188	47	9	3	2	2
RTL6	0	0	0	0	0	0	0	0	0	0	0	0	0	0	0	0	0	0	0	0	0	0	0	0	213	267	593	276	585	567	315	275	159	218	342	251	240	156	220	157	244	235	255	589	300	144	228	320	49
ST8SIA6	22	6	105	21	7	9	16	7	21	24	63	12	18	5	18	38	30	29	21	29	13	9	8	34	18	27	104	3	22	23	54	74	26	17	12	7	6	19	12	18	9	11	27	58	41	22	13	6	0
MYLPF	1	3	22	3	4	6	10	1	3	6	7	8	3	2	3	3	4	2	2	2	4	3	2	2	6	6	10	3	4	4	9	6	2	4	13	2	11	5	7	5	5	8	1	6	1	4	1	11	7
PES1	2	1	3	4	1	2	3	0	1	0	3	2	1	0	3	1	3	1	3	2	0	0	1	0	999	1859	1862	2002	2753	2220	2121	2323	1264	1861	2384	2023	2079	1833	1680	1413	3480	1851	986	2028	1452	1753	1328	1818	1487
DCT	0	0	0	0	0	0	0	0	0	0	0	0	0	0	0	0	0	0	0	0	0	0	0	0	8	1	23	7	7	12	10	5	0	3	11	4	2	12	11	6	18	4	2	13	19	16	8	15	2
PPEF2	0	0	0	0	0	0	0	0	0	0	0	0	0	0	0	0	0	0	0	0	0	0	0	0	0	0	0	0	0	1	0	0	2	0	0	0	0	1	0	1	0	1	0	6	2	0	1	1	0
VIPR1	0	0	0	0	0	0	0	0	0	0	0	0	0	0	0	0	0	0	0	0	0	0	0	0	397	1130	1994	727	1096	1601	2273	1849	1034	1246	1206	465	862	1756	1543	1198	840	714	587	1514	1867	1677	433	1885	457
ARL10	0	0	0	0	0	0	0	0	0	0	0	0	0	0	0	0	0	0	0	0	0	0	0	0	58	58	84	37	118	93	107	79	25	55	45	51	19	65	92	76	110	30	41	174	114	44	47	49	18
SMIM20	1325	1108	1772	1183	983	2386	1900	1030	1508	2140	1645	654	1392	733	1571	2648	2158	1248	1445	3758	1136	1334	3493	1629	555	567	568	692	672	618	995	830	453	597	858	409	442	797	932	674	866	640	449	847	507	422	548	644	599
LY6L	0	0	1	0	0	0	1	0	0	0	0	0	0	0	0	0	0	0	0	0	0	0	0	0	0	0	0	0	0	0	0	0	0	0	0	0	0	0	0	0	0	0	0	0	0	0	0	0	0
KIAA1958	0	0	0	0	0	0	0	0	0	0	0	0	0	0	0	0	0	0	0	0	0	0	0	0	330	479	655	316	347	353	757	709	421	263	519	288	184	315	469	415	322	273	267	519	506	309	302	281	155
FBXO8	0	0	0	0	0	0	0	0	0	0	0	0	0	0	0	0	0	0	0	1	0	0	0	0	1011	1247	1058	943	999	2153	2205	1842	933	1403	1996	1452	1358	1339	1127	1142	1231	1088	892	1538	1237	1013	1162	771	585
TEC	0	0	0	0	0	0	0	0	0	0	1	0	0	0	0	0	0	0	0	0	0	0	0	0	103	150	117	115	175	298	233	198	64	109	158	158	58	152	121	113	72	151	59	175	99	201	130	72	76
MPP3	3	11	80	76	72	64	85	58	54	63	13	25	90	24	154	82	15	77	21	2	36	46	17	101	9	14	19	7	37	44	19	35	10	18	24	19	9	18	26	21	45	23	15	66	11	34	20	17	4
AC008763.2	0	0	0	0	0	0	0	0	1	0	0	0	0	0	0	0	0	0	0	0	0	0	0	0	0	0	0	0	0	0	1	0	0	0	0	0	0	0	0	0	2	0	0	0	0	0	0	0	2
GAL	0	0	0	0	0	0	0	0	0	1	0	0	0	1	0	0	2	1	0	0	1	0	0	0	1	0	1	1	14	1	0	0	0	52	0	0	0	0	0	1	6	5	0	3	0	0	0	2	0
FAM129B	76	87	118	90	86	165	164	107	72	149	133	44	93	78	103	183	91	61	106	192	141	130	211	137	732	1543	1878	742	4453	1711	2191	1949	2193	1679	1896	889	1688	1288	1458	1243	2705	1330	1759	3867	1588	1250	1011	2379	609
SNRPE	0	0	0	0	0	1	0	1	1	0	0	1	0	0	0	0	0	0	0	0	0	0	0	0	588	685	917	652	1180	899	1183	768	644	900	922	605	676	971	1141	715	1232	932	430	1174	633	652	495	803	668
BRMS1	0	0	0	0	0	0	0	0	2	0	0	0	0	0	0	0	0	0	0	0	0	0	0	0	478	732	890	853	1565	844	1037	966	647	801	1017	723	835	1043	848	748	1667	1037	442	1337	620	758	617	983	858
WDFY2	0	0	0	0	0	0	0	0	0	0	0	0	0	0	0	0	0	0	0	0	0	0	0	0	391	542	567	273	508	990	562	539	327	470	371	397	222	446	393	355	756	455	256	717	433	490	514	352	168
FHOD3	0	0	1	2	0	0	1	0	0	0	1	0	0	0	1	0	1	0	0	0	0	2	0	0	18	69	73	16	171	69	118	44	42	43	78	33	23	23	35	45	126	39	26	120	96	37	32	48	5
ACKR4	2	3	13	9	7	14	15	5	12	21	9	6	17	10	11	8	16	3	4	10	2	11	8	17	5	15	34	5	11	8	18	7	6	12	10	2	5	17	12	11	9	12	7	26	13	9	11	26	3
CEP120	0	0	0	0	0	0	0	0	0	0	0	0	0	0	0	0	0	0	0	0	0	0	0	0	355	605	736	402	712	486	1163	938	451	437	831	338	137	610	782	563	402	436	351	955	568	381	395	404	237
SFTPA1	1	1	0	0	0	0	0	0	0	0	0	0	13	0	3	0	3	9	1	1	1	2	0	0	0	0	3	0	0	0	5	0	0	0	3	0	18	0	0	0	0	0	0	0	0	4	0	0	0
FMO2	0	1	0	0	0	0	0	0	0	0	0	0	1	0	0	0	0	0	0	1	0	0	1	0	147	248	309	45	200	115	137	251	95	390	63	73	57	221	211	236	73	149	91	358	145	101	67	204	27
KIF3B	0	0	0	0	0	0	1	0	1	0	0	0	0	0	0	0	0	0	0	0	0	0	1	0	1423	2780	2867	1757	2354	2481	2762	2339	1465	1658	2396	1236	952	1515	2173	1666	2009	1185	1661	2374	2097	1507	1626	1231	955
IFNA16	0	0	0	0	0	0	0	0	0	0	0	0	0	0	0	0	0	0	0	0	0	0	0	0	0	0	0	0	0	0	0	0	0	0	0	0	0	0	0	0	0	0	0	0	0	0	0	0	0
MAFK	47	31	467	79	133	57	55	13	129	90	99	76	35	28	23	89	162	25	124	326	27	51	153	19	561	630	1178	1495	3758	1959	1005	695	294	865	455	2091	737	574	405	384	1911	1423	400	1298	482	1179	1133	1634	288
GCC2	0	0	0	0	0	0	0	0	0	0	0	1	0	0	0	0	0	0	0	0	0	0	0	0	603	931	1241	682	1240	1126	1613	1233	556	656	660	576	89	573	822	524	1485	537	327	1087	843	826	748	499	228
CAMK2G	0	0	0	0	0	0	0	0	0	0	0	0	0	0	0	0	0	0	0	0	0	0	0	0	350	522	456	383	515	507	699	690	468	432	635	291	388	409	837	440	340	390	385	1072	661	361	442	208	151
CHL1	0	0	0	0	0	1	0	0	0	1	1	0	0	0	1	1	0	1	0	0	0	0	0	0	18	3	33	49	211	3	191	44	9	13	20	30	71	46	23	7	92	21	5	37	99	24	37	7	22
SCAND1	0	1	0	0	0	0	1	0	1	1	0	0	0	0	0	1	0	1	0	1	0	0	0	1	1299	1637	1834	2537	2235	1694	1741	1610	1479	1137	2497	2267	2458	2560	1596	2089	2384	1720	1558	1244	1574	1719	2025	2522	3875
NKX2-5	23	0	30	6	2	6	3	1	11	22	2	3	8	1	3	9	9	2	5	10	2	0	6	3	0	0	0	0	0	0	1	1	0	0	0	2	0	0	0	0	2	0	0	0	0	0	0	0	0
PON1	133	184	764	137	68	165	298	73	179	140	299	129	105	78	236	408	222	185	173	361	151	75	278	191	22257	25215	18479	35600	17853	32583	46129	35216	22232	27070	52619	10151	24114	34479	35531	24358	19697	21885	6434	29044	17566	32010	17720	28097	23125
TSNARE1	368	309	752	463	426	523	663	338	608	785	588	359	371	252	538	632	433	335	372	621	502	588	836	579	124	203	260	264	319	182	258	374	158	143	334	157	323	228	358	199	314	203	150	402	236	156	158	215	123
CBX3	0	0	0	0	2	0	0	0	0	0	0	1	0	0	0	0	0	0	0	0	0	0	0	0	1852	2002	2517	1717	3331	2659	3390	2888	1477	2373	2042	1805	912	2947	3109	1926	3709	2124	1152	3392	1927	2083	1554	1837	1029
SLFN12L	11	17	30	38	31	6	22	16	21	9	55	25	6	12	22	15	18	22	9	32	14	4	86	19	7	7	22	4	30	25	17	28	17	20	10	1	2	22	27	3	15	16	6	62	19	8	4	3	1
ITM2A	0	0	0	0	0	0	0	0	0	0	0	0	0	0	0	0	0	0	0	0	0	0	0	0	101	208	268	28	270	128	229	184	138	135	86	81	90	163	180	86	125	66	115	536	136	74	33	252	17
SLC9C1	0	5	8	12	2	4	6	4	5	11	4	8	8	5	5	9	9	6	2	1	5	3	3	7	0	0	3	1	2	1	1	0	1	0	0	1	0	0	1	0	15	1	1	1	0	0	0	0	0
EDIL3	0	0	0	0	0	0	0	0	0	0	0	0	0	0	0	0	0	0	0	0	0	0	0	0	9	21	38	9	97	7	73	24	16	73	16	7	12	12	16	48	47	20	90	64	40	21	74	20	20
BATF2	2	2	0	2	1	3	2	6	10	0	0	2	10	0	4	1	1	1	0	1	0	2	1	2	63	138	197	68	401	253	149	327	314	101	158	118	86	207	219	181	158	299	84	448	234	156	92	167	87
PBDC1	996	404	5286	899	297	1015	1061	198	1145	1793	1463	695	754	325	614	1609	1244	398	1277	2079	1050	863	1307	1302	493	589	678	593	1027	894	1034	620	378	694	637	730	376	628	515	390	1247	970	270	796	345	708	504	629	493
ROBO2	5	19	40	47	45	11	27	23	7	34	8	50	30	18	25	45	6	13	14	9	13	22	27	32	10	79	50	25	3	52	86	39	16	26	46	13	4	39	38	18	17	3	25	156	18	69	36	13	5
CAPN3	0	0	0	0	2	1	2	0	0	1	2	0	0	0	1	0	1	0	0	0	0	1	1	0	11	14	26	18	27	32	32	23	5	33	18	16	7	20	58	43	34	50	14	39	52	37	20	10	1
GLT1D1	8	14	40	16	14	21	42	15	35	42	18	7	24	6	18	60	18	14	31	42	17	18	17	31	842	1634	2547	1013	1639	1885	1376	1586	486	1342	1655	2363	1710	1359	1481	1014	2510	1192	1133	1234	1797	1680	1732	2244	1039
CMYA5	0	0	0	0	0	0	0	0	0	0	0	0	0	0	0	0	0	0	0	0	0	0	0	0	165	47	525	209	212	204	581	589	129	63	123	172	67	195	164	257	515	197	49	348	603	177	198	364	52
EPHX4	0	0	0	0	0	0	0	0	0	0	0	0	0	0	0	0	0	0	0	0	0	0	0	0	2	0	0	0	2	1	1	0	2	15	1	0	0	1	1	1	6	1	2	0	0	1	1	3	2
ACTG1	195	279	438	281	251	362	466	276	260	448	320	408	358	196	316	414	343	273	296	414	276	364	497	320	14471	27301	87406	38791	100277	84222	76838	62322	23284	23257	55007	88573	60122	34673	22101	40806	81531	84474	26376	87825	17159	45514	38381	52989	55544
BSN	1	0	0	0	1	2	0	2	0	1	1	2	1	0	1	1	1	0	0	2	0	3	3	0	37	39	46	73	62	40	23	48	37	41	56	16	32	44	112	94	41	100	83	85	163	60	35	57	22
CXCL16	0	0	0	0	0	0	0	0	0	0	0	0	0	0	0	0	0	0	0	0	0	0	0	0	1784	3780	2933	1007	4152	4803	3025	2587	1427	2312	2067	1580	1782	1489	1555	1164	3090	2494	1287	2920	1750	1690	1576	3706	376
COX7C	0	0	0	0	0	0	0	0	0	0	0	0	0	0	0	0	0	0	0	0	0	0	0	0	7477	6020	7393	7490	8960	8824	10052	8378	4847	8648	9896	6590	8431	10471	12488	8080	9953	8991	4745	8999	6161	6630	5439	6910	9111
CHMP5	0	0	0	0	0	0	0	0	0	0	0	0	0	0	0	0	0	0	0	0	0	0	0	0	1299	1340	1727	1302	2152	1682	2527	2254	1274	1900	1951	1164	1023	1953	2301	1209	1959	1646	824	2294	1415	1253	1135	1423	886
MAP2K5	187	179	1108	175	64	306	340	171	296	560	283	128	307	115	349	537	424	130	435	586	152	247	351	397	307	526	599	523	527	433	520	724	336	355	674	367	458	363	515	480	501	372	308	700	600	323	400	290	195
CRY1	239	252	861	1068	489	338	734	369	465	603	1070	349	357	230	362	825	495	579	219	412	958	638	628	472	761	473	716	552	1045	1512	807	359	615	740	530	802	279	318	272	266	659	673	283	597	440	781	639	666	220
RAB3D	1	1	2	0	0	1	1	0	2	0	0	0	1	0	0	0	0	0	0	1	0	0	0	0	27	64	128	17	102	64	97	94	137	75	83	21	46	65	115	70	47	24	63	155	89	61	32	69	19
LCE1A	1	0	3	0	0	2	2	0	0	0	0	2	0	0	0	0	1	0	0	0	0	0	0	0	0	0	0	0	0	0	0	3	0	0	0	0	0	0	0	0	0	0	0	0	0	0	0	0	0
NUTM2G	36	58	79	25	91	64	221	79	67	221	114	33	109	45	46	75	133	103	26	67	16	80	89	97	0	4	1	0	6	2	0	1	2	2	1	1	0	2	7	1	2	1	0	2	2	0	1	2	0
KRTAP10-6	0	0	0	0	0	0	0	0	1	0	0	1	0	0	0	0	0	0	0	0	0	0	0	0	0	0	0	0	0	0	5	1	0	0	0	2	1	1	0	0	0	0	0	0	0	2	1	0	0
CMC1	997	978	3526	1106	1576	1613	1624	808	1755	2621	2111	816	1232	889	1086	1594	1808	714	1185	2577	1389	1329	1350	1768	611	530	624	569	652	649	905	888	458	783	696	519	569	685	833	540	636	667	349	785	527	497	346	570	316
GUCD1	35	13	69	16	23	49	24	32	90	42	36	25	46	17	65	47	35	21	26	35	18	31	30	64	6459	7167	8717	8917	9768	12837	6404	8329	3864	8689	9743	8024	8195	7775	7500	7816	7821	6685	5799	6865	10385	9110	5795	6790	4536
MBOAT7	22	25	69	23	18	106	50	52	39	53	44	41	24	15	24	100	27	12	46	212	24	29	197	34	815	1567	948	1010	1457	1433	1480	1594	848	1178	1914	1387	1523	1064	1280	1148	1163	849	1060	1383	974	967	1126	690	700
FAM159B	185	215	338	265	333	348	425	204	300	503	461	152	280	317	300	391	223	344	226	335	308	301	420	331	2	0	0	0	1	1	0	1	0	0	2	0	1	1	0	0	0	1	0	0	0	0	0	1	2
HSPA5	19	35	47	35	37	54	47	51	52	48	36	27	85	18	60	105	112	37	12	44	20	19	43	69	10644	22261	11070	22745	23392	26232	25803	31817	12542	30224	30485	19775	18248	30941	12126	11131	28573	7481	13034	21656	13008	24827	24661	19786	13949
RAB28	79	124	135	120	383	61	143	109	83	185	326	286	108	206	105	90	73	441	34	87	143	112	108	105	190	224	274	191	307	184	400	300	150	271	259	166	180	234	283	245	403	238	134	360	228	173	195	234	96
USP46	0	0	0	0	0	0	0	0	0	2	0	0	0	0	0	0	0	0	0	0	0	0	0	0	123	278	274	113	286	219	276	353	155	232	208	117	86	189	238	189	145	107	150	421	219	140	140	119	73
OR7D4	1001	1842	1475	2942	1975	2412	2633	1927	1180	3196	1366	2331	2358	1201	2305	2269	1899	1532	2061	1684	1585	2498	2106	2819	0	0	0	0	0	0	0	0	0	0	0	0	0	0	0	0	0	0	0	0	0	0	0	0	0
HEXB	40	52	118	50	48	42	76	68	80	92	55	46	55	44	67	93	50	37	51	54	49	57	54	70	2417	4086	3442	3212	6051	4743	5573	5607	3443	3834	3673	3255	4351	3356	2418	3591	4153	3083	2893	5955	3165	3585	3166	3176	1816
GAA	137	136	215	104	148	512	80	100	218	112	17	26	304	129	368	590	234	292	330	323	271	743	130	286	2841	6181	6797	4712	7800	6974	7120	8974	4452	3831	7594	4798	7517	4995	4816	5090	6152	5053	3938	6359	5891	5455	4353	6213	3922
ZFP91	0	0	0	0	0	0	0	0	0	0	0	0	0	0	0	0	0	0	0	0	0	0	0	0	1174	2240	2234	1106	2067	2570	3282	2633	1634	1538	1770	1629	1085	1371	1810	1259	2105	1228	1089	2213	1428	1602	1474	1361	482
NR0B1	22	7	24	14	98	28	12	22	6	32	4	9	8	29	0	38	26	24	13	53	5	9	54	31	0	0	2	0	2	0	0	0	0	0	0	0	0	0	0	0	1	0	0	0	0	0	0	0	0
GLI2	0	0	0	0	0	0	0	0	0	0	0	0	0	0	0	0	0	0	0	0	0	0	0	0	5	28	45	8	93	17	36	32	36	21	13	4	9	29	42	16	34	20	30	122	23	7	24	48	7
FAM3A	0	0	0	0	0	0	0	0	0	0	0	0	0	0	0	0	0	0	0	0	0	0	0	0	1119	1260	1853	1816	1974	1923	2059	2256	1882	1048	2862	1545	2344	2138	1799	2488	1585	1547	1289	2282	1834	1459	1920	1338	1692
UTS2B	0	1	0	0	0	1	0	0	1	0	2	0	0	0	0	0	0	0	1	1	0	0	0	1	7	2	5	7	2	0	9	11	9	10	8	4	2	2	6	2	11	1	0	12	2	8	4	3	3
UBASH3B	0	0	0	0	0	0	0	0	0	0	0	0	0	0	0	0	0	0	0	0	0	0	0	0	98	145	141	9	599	292	102	120	61	103	60	70	40	32	81	36	195	172	36	196	98	72	63	141	12
EDF1	0	0	0	0	0	0	0	0	0	0	0	0	1	0	0	1	0	1	0	0	0	0	0	0	5053	6769	7564	9534	10305	9697	11522	9760	6083	10105	11681	7438	8116	11004	12755	7959	10916	10844	5097	10777	6078	8636	6698	7595	12556
IFI44	5	3	9	15	1	7	6	5	6	2	13	2	2	4	1	1	11	2	3	16	1	1	30	3	194	522	379	231	400	583	1427	756	4798	390	645	593	105	303	825	196	362	1153	134	567	316	499	238	543	124
FAM90A26	0	0	0	0	0	0	0	0	0	0	0	0	0	0	0	0	0	0	0	0	0	0	0	0	0	0	0	0	0	0	0	1	0	0	0	0	0	1	0	0	0	0	0	0	0	0	0	0	0
PLA2G4F	1188	1435	1931	1859	2032	2582	1768	1819	1353	1733	1088	1116	2500	1346	1647	4798	3166	1665	2099	4123	1320	2840	2398	2286	0	0	1	0	3	1	3	12	1	6	0	0	0	0	6	0	0	0	0	1	0	10	0	0	0
LCE2C	0	0	0	0	0	0	0	0	0	0	0	0	0	0	0	0	0	0	0	0	0	0	0	0	0	0	1	0	0	0	0	2	0	0	0	1	0	0	0	0	0	0	0	0	1	0	0	2	0
ZSCAN29	0	0	0	0	0	0	0	0	0	0	0	0	0	0	0	0	0	0	0	0	0	0	0	0	227	375	529	246	448	392	445	473	263	385	384	235	159	292	434	306	369	307	191	617	414	264	294	203	120
CNIH1	30	46	61	51	27	30	44	53	48	67	51	53	55	22	47	56	44	24	41	53	23	66	53	69	5335	5418	5636	4417	5582	7849	8829	7670	3247	5161	5759	4117	3166	4368	5704	3530	6157	5098	3023	6620	4660	5268	5260	3687	2803
SYCE2	0	0	0	2	0	1	0	0	0	0	0	2	0	0	1	0	0	1	0	0	1	1	0	0	10	12	21	23	8	16	18	22	5	21	23	13	13	26	48	36	22	27	17	28	55	24	11	23	7
SLC25A3	468	548	1600	1174	1098	680	1441	798	593	1407	844	614	1064	446	910	1183	867	1156	708	880	515	557	1479	1111	8630	9961	12480	8853	14609	15765	13347	13217	9790	9840	13085	9946	14044	11591	14060	11840	10709	10886	7525	13719	8570	10120	8951	8529	4765
ALDH8A1	0	0	0	0	0	0	0	0	0	0	0	0	0	0	0	0	0	0	0	0	0	0	0	0	7612	13691	9221	10490	7927	12360	18594	19085	7736	12111	14453	10597	7539	12153	14994	11831	8886	7146	6121	13027	10237	10689	10026	5781	6194
THPO	3	1	1	1	0	0	0	4	1	3	1	0	0	0	0	1	6	0	0	0	0	1	0	0	607	807	1146	876	634	925	870	743	247	719	637	1075	688	651	509	428	1402	782	290	833	676	866	998	956	809
CCAR2	0	0	1	0	1	0	2	0	0	1	2	0	0	1	0	2	0	0	0	0	1	0	0	0	638	1231	1590	1027	1798	1512	1514	1643	883	1127	1416	1187	1188	1239	1221	1084	1867	1478	825	1885	1168	1134	997	1169	755
SPZ1	0	0	0	0	0	0	0	0	0	0	0	0	0	0	0	0	0	0	0	0	0	0	0	0	0	0	0	0	0	0	0	0	0	0	0	0	0	0	0	0	0	0	0	0	0	0	0	0	0
SVOPL	0	0	0	0	0	0	0	0	0	0	0	0	0	0	0	0	0	0	0	0	0	0	0	0	1	0	1	1	1	1	0	0	0	1	1	0	1	0	1	0	0	0	0	0	0	1	0	0	0
PQLC3	1617	5118	19795	7243	13421	13253	48775	38646	41644	12024	22454	9344	56125	13952	39580	11033	25431	13346	3782	13342	23837	59176	12949	18508	332	417	513	242	687	557	633	582	349	541	481	262	377	384	448	440	443	391	236	874	416	370	426	433	187
PWWP2A	106	113	216	149	89	146	166	92	94	165	167	131	120	68	131	230	147	96	134	333	155	143	197	136	175	371	326	202	391	404	565	417	251	347	298	221	96	325	318	267	397	255	174	479	306	240	255	212	167
SH3BGRL2	303	474	661	819	468	568	2910	668	847	1775	764	674	192	405	528	756	381	885	480	919	471	456	1807	440	4695	5574	3631	3949	2143	7477	6847	4855	1480	4173	5346	3562	1961	3814	3475	3501	3080	2819	1999	3980	5534	3702	4385	2207	2809
RPRD1B	157	260	232	180	118	171	547	242	211	279	225	125	158	108	247	204	135	198	122	212	80	146	269	162	1121	2132	1853	1580	3184	5282	2229	2100	1055	1863	1802	3021	1244	1456	1425	1449	3993	1597	917	1709	1562	2504	1888	2439	774
ATP6V0A1	2094	2822	4073	4107	3474	3782	3014	2886	2062	4096	3681	2875	2235	2056	3410	3721	4013	3500	3245	6183	2383	3543	5495	4123	1083	2686	2760	2008	2396	2673	2049	2405	1594	1640	2078	2077	1736	2000	2142	1453	3830	2021	1291	2835	1710	1926	2407	1607	1602
ZNF76	0	1	4	2	1	2	6	1	2	0	6	0	4	3	1	0	5	3	2	1	4	6	5	2	546	508	795	635	796	824	876	930	489	530	657	534	730	587	872	497	860	751	414	1042	712	613	626	538	350
TBC1D3F	0	0	0	0	0	0	0	0	0	0	1	0	0	0	0	0	0	0	0	0	0	0	0	0	0	0	0	0	0	0	1	1	0	0	0	0	0	0	2	0	0	0	1	0	0	0	0	0	0
SLITRK3	0	0	0	2	0	0	0	0	0	0	0	0	0	0	0	0	0	0	0	0	0	0	0	0	826	130	345	527	247	581	416	398	1	155	166	1389	87	69	35	324	285	1048	3	52	369	1230	237	760	110
SLPI	166	268	340	701	371	523	460	343	196	321	199	588	351	235	454	639	251	290	316	443	187	531	380	417	1631	5492	1849	2493	3086	1997	3313	1655	4794	7373	2185	3637	2595	3745	2482	2160	2906	3495	2566	2372	561	2031	2396	2918	2011
OR12D3	0	0	0	0	0	0	0	0	0	0	0	0	0	0	0	0	0	0	0	0	0	0	0	0	0	0	0	0	0	0	0	0	0	0	0	0	0	0	0	0	0	0	0	0	0	0	0	0	0
C11orf54	743	515	1462	540	477	1111	851	754	891	990	865	491	839	400	868	1098	762	518	818	1151	677	847	936	933	9746	8417	8719	6483	5347	7024	13008	13572	6052	8090	10158	6508	3523	8191	7618	8517	6113	5507	3594	7198	7525	9460	5646	4478	3621
MKRN1	0	0	0	0	0	0	0	0	0	0	0	0	0	0	0	0	0	0	0	0	0	0	0	0	1034	2167	2527	1625	2618	2346	2596	2505	1788	2101	2444	1550	1485	1958	2278	1937	2614	1575	1193	3040	2037	1576	1574	1419	1006
HIRA	1	2	13	5	6	1	6	3	9	9	10	5	4	10	6	8	2	3	6	6	5	1	4	8	316	427	546	648	565	636	419	773	333	496	503	536	399	531	619	411	580	450	324	663	563	345	366	450	400
IFT57	60	54	180	82	26	106	142	67	41	163	53	74	60	43	91	116	113	75	71	90	85	55	162	114	167	338	379	174	723	260	481	282	126	348	233	201	84	278	285	199	798	333	139	455	175	217	176	334	135
HTR2C	0	0	0	0	0	1	0	0	1	1	1	0	0	1	0	1	1	0	0	0	0	0	0	0	0	0	3	0	0	1	0	0	0	0	0	0	0	0	2	0	0	0	0	0	0	5	0	0	0
RESP18	119	55	262	95	179	117	171	78	156	96	124	77	97	71	140	205	72	66	113	155	66	112	123	151	0	0	0	0	0	0	0	0	0	0	0	0	0	0	0	0	0	0	0	0	0	0	0	0	0
ANKRD23	0	0	0	0	0	0	1	0	0	0	0	0	0	0	1	0	1	0	0	1	0	0	0	0	8	2	8	7	8	9	11	13	7	8	7	1	5	13	14	10	24	4	5	21	10	4	3	8	4
TAF15	22484	50283	23775	65574	28699	80554	52521	42882	40465	26392	37255	29744	74221	19271	97610	86851	51897	38941	64462	89013	42984	55285	31000	18915	1655	3606	3698	3044	3923	3608	5326	3814	2598	4435	4696	2916	3055	3678	5336	2883	3409	3491	2195	4241	3109	3333	2666	2092	2482
FITM1	0	0	0	1	0	0	0	0	0	0	0	0	0	0	0	0	0	0	0	0	0	0	0	0	231	408	118	499	130	404	233	269	142	541	683	292	181	194	165	177	195	579	142	106	190	205	276	190	293
MYEF2	1	0	14	1	0	0	1	1	1	1	3	0	0	0	3	0	6	3	3	0	1	0	1	2	5	16	31	5	23	29	49	17	8	33	6	6	7	18	23	8	77	30	11	70	18	15	25	4	12
TMEM181	0	0	0	0	0	0	0	0	0	0	0	0	0	0	0	0	0	0	0	0	0	0	0	0	750	1495	1229	841	1247	1548	1570	1791	858	1340	1390	744	953	948	1180	1056	982	762	1065	1585	1093	985	981	524	568
SETD4	0	0	0	0	0	0	0	0	0	0	0	0	0	0	0	0	0	0	0	0	0	0	0	0	76	129	206	135	243	135	177	241	120	152	109	118	98	169	272	175	306	192	108	324	196	116	109	111	60
FBXL20	7152	7336	10633	8889	10252	15341	14105	7047	10575	13507	14265	4334	9203	7296	10396	18240	14713	9417	11508	20047	7687	13119	21693	8986	274	583	632	478	653	525	865	920	514	438	649	350	457	624	613	613	441	297	399	865	711	528	384	221	282
FGL2	175	233	435	292	301	330	448	282	280	393	323	214	403	233	351	410	299	309	227	406	191	228	420	300	1561	2325	2204	155	2421	2580	1788	1855	854	1241	923	500	350	1079	1073	610	625	1493	573	2694	1080	642	488	2055	59
DCHS1	3	3	14	2	2	4	6	3	4	8	5	0	4	1	2	11	6	0	2	4	5	2	9	7	128	566	599	71	393	485	338	467	270	318	298	126	196	169	361	216	134	154	262	693	384	251	125	412	24
STAT1	3	2	4	0	9	1	0	1	4	0	10	0	2	2	0	1	2	1	0	5	1	12	0	8	1834	6146	6254	1913	7411	9012	7479	9093	27362	2767	3494	5455	2795	4239	5156	2036	4786	10387	2680	9287	3013	5225	2711	4393	1100
ZNF362	0	0	0	0	0	0	0	0	0	0	0	0	1	0	4	0	0	0	0	0	0	0	0	0	250	511	758	343	702	429	639	715	411	493	725	233	529	563	539	514	436	489	383	729	603	419	335	465	325
COX5A	0	0	0	0	0	0	0	0	0	0	0	0	0	0	0	0	0	0	0	0	0	0	0	0	2764	3025	3365	3129	3151	3845	3781	3305	3614	3643	3871	3163	4252	3959	4521	3244	3271	3117	2489	3476	2141	3446	2400	2911	2933
XPR1	1170	1464	2129	1145	1655	2556	2588	1357	2148	2091	2383	908	1666	1247	1828	2435	1612	1720	1518	2298	1478	2073	2055	1360	383	854	690	294	825	855	1101	754	588	635	675	479	398	504	592	344	572	352	405	806	463	445	584	350	190
MRPS25	0	0	0	1	0	0	2	0	1	2	0	0	0	1	2	1	2	0	1	1	0	3	0	0	1115	1464	1475	1537	1658	1723	1993	1669	1952	1641	1981	1581	1996	1862	2117	1523	1780	1660	1179	1749	1557	1338	1118	1044	1293
ZZZ3	144	172	320	179	161	266	338	219	260	273	185	138	325	131	276	377	239	154	210	337	156	270	328	269	556	917	1286	479	1246	824	1511	1310	638	833	968	731	361	1040	1110	903	1112	661	524	1304	1073	690	712	545	371
HSFX1	404	541	800	874	867	685	829	425	660	927	782	436	821	427	711	1169	854	652	638	813	917	1273	981	1095	0	0	3	2	1	0	2	1	0	1	0	0	1	0	0	0	0	0	2	1	2	0	0	0	0
NBEAL1	0	1	0	1	0	2	0	0	0	0	0	0	0	0	0	1	0	0	0	0	0	0	0	0	275	471	480	151	352	422	946	869	335	238	291	250	127	203	432	251	285	156	236	611	320	316	320	133	72
KCNH4	636	487	912	591	649	525	762	637	654	929	820	635	696	573	916	770	375	654	587	902	1020	800	1011	729	0	0	5	0	13	2	3	3	3	4	0	3	1	4	4	3	7	7	0	10	1	0	0	5	1
KREMEN2	593	773	1205	683	902	1178	1500	960	821	1089	555	759	1697	715	1207	1683	880	755	1010	1350	620	1279	1596	1079	3	1	1	1	9	1	0	1	1	0	5	2	1	2	4	5	11	0	5	7	3	3	0	4	0
CATSPERE	0	0	0	0	0	0	0	0	0	0	0	0	0	0	0	0	0	0	0	0	0	0	0	0	17	16	26	18	34	38	40	33	6	23	33	18	6	21	36	28	17	19	7	42	51	33	21	14	17
ART3	0	0	0	0	0	0	0	0	1	0	0	0	0	0	0	0	0	0	0	0	0	0	0	0	3	3	1	2	7	0	7	1	10	3	2	5	1	3	4	1	2	3	3	5	5	3	1	9	2
OR5AC2	358	1116	715	889	739	1206	1362	525	1282	1046	1297	398	642	270	932	777	560	568	930	740	717	384	564	316	0	0	0	0	0	0	0	0	0	0	0	0	0	0	0	0	0	0	0	0	0	0	0	0	0
B3GNT5	0	0	0	0	0	0	0	0	0	0	0	0	0	0	0	0	0	0	0	0	0	0	0	0	18	22	48	20	390	868	204	78	29	74	165	68	12	25	51	33	460	66	49	172	35	153	162	46	8
RNFT1	2	7	13	13	6	3	6	7	7	4	3	2	6	6	7	7	9	6	6	6	3	9	6	5	654	459	883	506	551	699	913	835	345	459	343	440	195	583	302	346	1100	576	302	772	594	607	445	570	185
MAD2L2	0	0	0	0	0	0	0	0	0	0	0	0	0	0	0	0	0	0	0	0	0	0	0	0	712	783	757	894	1420	973	856	774	921	867	679	765	927	923	1032	756	1207	912	512	1123	556	721	781	540	499
NEFL	186	160	1415	244	211	272	729	79	337	387	505	157	207	131	159	499	335	273	260	557	269	234	436	305	0	1	3	0	2	0	4	3	2	2	0	1	0	0	2	0	2	0	3	8	1	2	0	2	0
XPO5	0	0	0	1	0	0	0	0	0	0	0	0	0	0	0	0	0	0	0	0	0	0	0	0	358	887	816	459	728	996	913	889	512	660	698	644	565	569	590	490	744	519	399	858	598	672	593	364	272
TRPM7	166	908	342	246	635	461	730	110	562	158	411	276	411	315	442	447	486	1500	354	388	490	279	51	175	1319	1223	1631	1417	1394	1680	3628	4562	1037	936	2166	1281	304	1820	2251	1997	1163	914	805	2455	2091	1694	1013	626	478
PRR4	0	0	0	0	0	0	0	0	0	1	1	0	0	0	0	0	0	0	0	0	0	0	0	0	2	9	17	10	10	10	19	19	5	13	12	6	6	9	12	5	10	12	4	11	21	13	5	8	0
COQ3	0	0	0	0	0	0	0	0	0	0	0	0	0	0	0	0	0	0	0	0	0	0	0	0	228	376	328	324	344	310	508	582	288	464	476	285	313	425	565	304	417	371	227	400	251	191	292	318	286
ARHGAP8	0	0	0	0	0	0	0	0	0	0	0	0	0	0	0	0	0	0	0	0	0	0	0	0	1	1	3	0	5	10	9	3	4	13	0	3	0	1	1	1	10	9	1	1	2	11	1	3	3
BACE1	0	0	0	0	0	0	0	0	0	0	0	0	0	0	0	0	0	0	0	0	0	0	0	0	1389	2330	2123	1537	1597	2204	3152	2872	1706	1406	3141	1510	1687	1760	2262	1618	1021	1041	1361	2434	2095	1769	1664	1128	842
PRTN3	0	0	0	0	0	0	0	0	0	0	0	0	0	0	0	1	0	0	0	0	0	0	0	0	3	3	2	0	10	0	4	1	11	29	0	1	1	3	1	1	17	2	3	18	1	0	2	3	0
PRL	1	0	4	2	3	0	1	1	0	0	0	0	0	0	0	0	1	1	0	1	0	0	1	1	0	0	0	0	0	0	0	0	0	1	0	0	0	0	0	0	0	0	0	0	0	0	0	0	0
SPATC1L	0	0	0	0	0	0	0	0	0	0	0	0	0	0	0	0	0	0	0	0	0	0	0	0	7	27	33	7	82	17	29	39	20	40	23	16	20	37	39	26	43	20	22	30	10	16	22	41	18
TRPM8	1	4	14	21	106	6	52	0	2	3	8	5	1	6	4	10	1	6	7	3	8	0	260	4	3031	2340	1940	2854	1774	2991	5046	4913	1357	1214	3154	2401	1473	3272	1992	1389	659	1054	1071	5289	1482	3331	1812	482	1500
TMA7	0	0	0	0	0	0	1	1	0	1	0	0	0	0	0	0	0	0	0	0	0	0	0	0	2079	1192	1840	1785	2152	1671	2047	1342	768	2727	2128	1266	1200	2306	2708	1737	2203	2626	1023	2546	1366	1525	1545	1629	1813
KDM3A	0	0	0	0	0	0	0	0	0	0	0	0	0	0	0	0	0	0	0	0	0	0	0	0	417	787	1002	453	1119	1420	1174	1050	655	883	703	840	314	606	765	691	789	693	400	1163	845	1164	592	505	190
ZNF280D	265	243	468	257	208	627	615	261	513	474	428	113	380	169	434	744	445	242	279	698	301	370	469	264	564	705	1021	518	949	663	1518	1301	436	718	926	511	252	834	1026	764	906	597	387	1249	1077	647	562	581	305
SPINT3	2	3	9	2	3	0	1	0	0	6	0	3	1	1	4	6	2	2	4	4	1	6	7	3	0	1	0	0	0	0	0	0	0	1	0	0	0	0	0	0	0	0	0	0	0	0	0	0	0
MAPK12	0	1	2	0	0	0	0	0	0	0	0	0	0	0	0	1	2	0	0	3	0	0	1	0	59	88	111	22	97	51	85	100	46	69	66	36	48	42	94	57	97	69	50	143	75	60	45	201	22
OR2A42	0	0	0	0	0	0	0	0	0	0	0	0	0	0	0	0	0	0	0	0	0	0	0	0	0	0	0	0	0	0	0	0	0	0	0	0	0	0	0	0	0	0	0	0	0	0	0	0	0
C8orf82	36	35	94	28	56	64	58	35	33	47	28	7	67	36	43	102	68	36	49	37	18	23	61	79	1365	1716	1834	2340	1634	1932	2491	2328	1188	1354	3254	2092	2618	2309	1912	2173	1624	1955	1363	1836	2070	1747	2103	1770	2611
NDUFS8	0	0	0	0	0	0	0	0	0	0	0	0	1	0	0	0	0	0	0	0	0	0	0	0	1403	1560	2069	2163	1979	1954	2286	2450	2377	2096	3073	1889	4219	2704	2730	2328	2241	2809	1680	2358	1656	2139	1801	1852	3126
ZNF649	0	0	0	1	4	1	0	1	0	0	0	0	1	0	0	0	0	0	0	1	1	0	0	0	153	166	255	145	212	190	195	152	61	113	156	129	70	127	107	141	204	94	62	234	147	119	109	224	48
AC091167.7	38	13	410	38	27	63	55	3	35	59	31	24	21	18	16	58	95	44	79	133	44	23	61	73	0	0	1	0	1	0	0	1	0	1	0	1	0	0	0	0	0	0	0	0	0	0	0	0	0
PRAG1	4	1	3	0	1	0	5	0	0	2	0	1	1	3	0	0	2	1	0	5	1	0	14	5	51	243	234	57	1546	615	203	244	138	207	122	231	278	103	204	112	391	415	191	507	155	392	169	335	39
TANGO6	0	0	0	0	0	0	0	0	0	0	0	0	0	0	0	0	0	0	0	0	0	0	0	0	661	1637	803	1416	866	1285	2674	2416	1290	1144	1372	1378	904	1083	1324	1156	775	855	718	1494	875	907	854	781	457
CTSL	1	0	2	0	0	1	0	2	0	2	1	0	1	0	1	3	1	0	0	0	0	1	0	1	5638	10038	10120	5272	11108	13474	11830	10441	4056	9372	10534	7449	6336	7416	8395	5505	10590	8649	3616	7704	7281	7101	5176	13389	3000
RIPOR1	0	0	0	0	0	0	0	0	0	0	0	0	0	0	0	0	0	0	0	0	0	0	0	0	722	1275	1839	632	2097	2314	1280	1430	984	768	964	1251	1080	1028	1080	1004	1348	1540	915	1855	1241	1161	966	1128	394
CFAP52	0	0	0	0	0	0	0	0	0	0	0	1	0	0	0	0	0	0	0	0	1	0	0	0	8	4	6	1	1	1	3	7	1	3	0	3	2	2	2	9	5	1	0	4	6	6	4	2	2
MINDY2	0	0	0	0	0	0	0	0	0	0	0	0	0	0	0	0	0	0	0	0	0	0	0	0	334	494	599	314	545	551	639	691	281	402	356	360	73	367	435	326	390	297	254	695	486	389	336	243	103
AQP12A	2251	1692	3215	2241	1715	2587	2658	2795	2959	4079	1993	3182	4101	1622	3896	2155	2764	2555	2729	2373	1996	2737	2584	5153	0	0	0	0	0	0	0	0	0	0	0	0	0	0	0	0	0	0	0	0	0	0	0	0	0
EFCAB14	1	0	0	3	11	1	2	1	0	0	0	1	0	2	2	44	0	0	0	5	3	0	360	1	2090	4230	4091	2109	3337	3771	5161	4564	2449	2586	3726	2231	1778	2452	2831	2668	2497	2015	2026	3936	3057	2924	2659	2226	1336
PLSCR4	149	97	519	116	105	138	215	116	134	317	212	60	127	119	161	241	180	113	189	339	135	105	259	201	1533	2404	3020	2023	1991	2686	4178	3353	803	2421	2406	2890	967	2288	1769	1779	3249	2948	1137	2316	2568	1620	3202	1671	1234
MAP2K1	0	0	1	0	0	0	0	0	0	0	0	0	0	0	0	0	1	0	0	0	0	0	0	0	3161	2287	3366	4053	2287	6013	6569	5297	2147	4141	4749	4358	1787	3500	1836	4120	2069	3811	1397	2585	3275	4519	3311	1687	3077
PPM1H	1045	859	2039	850	1586	1440	1857	719	1517	2033	2025	374	1267	1307	1129	2040	1028	1624	1591	2015	1605	2374	1692	1457	399	585	353	278	333	547	718	648	436	475	651	271	508	325	426	280	283	203	396	522	370	297	394	157	226
CYP3A4	363	388	974	532	496	671	645	487	555	1450	540	714	447	341	432	775	484	320	456	631	356	421	906	577	135596	55881	207852	170178	95819	332402	267031	232102	22401	54901	302950	175690	85524	111230	168981	72039	113704	49698	35074	118637	233349	205484	158882	96621	156884
SMPDL3A	0	0	0	0	0	0	0	0	0	0	0	0	0	0	0	0	0	0	0	0	0	0	0	0	1807	3257	2704	1623	1678	3431	4301	2716	971	2800	2942	1828	1466	1848	2354	1425	2524	1791	727	1838	1351	1312	2412	2086	1221
REG1A	8529	10671	8586	10874	11449	25802	12548	10016	12727	15596	14067	8660	19140	9233	18481	17811	13240	12192	15077	12136	14631	23009	11632	11418	0	5	1	0	0	0	0	0	0	34	0	0	0	0	0	27	3	4	0	0	1	3	1	8	7
KCNA1	1249	1423	2318	2125	1730	2251	3911	1419	2275	1953	2256	1065	1811	1116	1986	3569	1934	2426	1633	2605	2028	1817	2965	1531	0	1	2	0	0	1	0	0	0	0	0	0	0	0	0	0	0	0	0	1	1	0	1	0	0
VAX2	0	0	0	0	0	0	0	0	0	0	0	0	0	0	0	0	0	0	0	0	0	0	0	0	0	1	3	1	3	0	5	0	1	0	2	0	2	0	0	2	1	0	2	3	0	0	3	5	0
MB21D2	0	0	0	0	0	0	0	0	3	0	0	0	0	0	0	0	0	0	0	0	0	0	0	0	67	75	147	13	204	74	95	40	38	68	36	37	27	32	33	18	109	60	21	95	34	58	47	128	21
ZC3H12B	0	0	0	0	0	0	0	0	0	0	0	0	0	0	0	0	0	0	0	0	0	0	0	0	20	59	33	25	54	45	66	57	30	68	36	22	61	35	90	48	37	54	52	78	38	19	48	34	12
TIGD4	0	0	0	0	0	0	0	0	0	0	0	0	0	0	0	0	0	0	0	0	2	0	0	1	4	2	1	1	5	1	6	4	2	3	2	3	0	4	3	3	5	2	4	9	5	2	1	5	0
CKB	0	0	0	0	0	0	0	0	0	0	0	0	0	0	0	0	0	0	0	0	0	0	0	0	224	306	432	348	1097	300	440	329	787	635	322	434	2121	445	446	334	980	415	348	532	298	200	191	768	305
B3GNT9	0	1	0	0	0	0	1	1	0	1	0	2	0	0	1	2	1	0	0	0	0	0	0	2	50	168	160	32	253	99	178	162	99	95	100	72	72	87	139	74	120	74	85	239	84	72	80	110	35
SEH1L	0	0	0	0	0	0	0	0	0	0	0	0	0	0	0	0	0	0	0	0	0	0	0	0	1070	1052	1404	945	1300	1828	1608	1411	554	1040	1065	1378	754	1174	798	767	2293	1278	609	1241	809	1314	1076	945	611
PRSS22	1	1	4	12	4	9	18	0	5	2	4	8	5	2	5	26	2	10	6	4	5	0	1	0	9	28	30	16	873	51	61	36	14	24	22	78	14	17	34	25	1218	260	22	53	13	42	31	16	8
RTL4	0	0	0	1	0	0	0	1	0	0	0	0	0	0	0	0	0	0	0	1	0	0	1	1	27	55	41	31	40	30	71	55	42	23	77	30	52	29	12	49	12	36	27	62	53	44	37	21	19
MED17	464	711	1313	862	546	828	951	513	595	1110	890	214	705	533	802	1310	681	818	1095	1017	722	789	1259	839	243	353	542	334	734	396	710	624	193	433	342	468	203	356	439	310	724	386	197	654	380	316	319	385	140
PHLDA3	0	0	0	0	0	0	0	0	0	0	0	0	0	0	0	0	0	0	0	0	0	0	0	0	105	143	242	68	732	84	207	224	280	184	43	150	635	196	602	228	454	227	384	1260	264	151	229	128	260
ERP44	0	0	0	0	0	0	0	0	0	0	1	0	0	0	0	0	1	0	0	0	0	0	0	0	2088	3139	2908	2683	3453	4118	4909	4481	2982	4366	4038	2867	2570	3659	3568	3167	3406	3153	1850	3717	2619	3420	3158	2581	1961
PFDN6	0	0	0	0	0	0	0	0	0	0	0	0	0	0	0	0	0	0	0	0	0	0	0	0	629	644	1204	916	1013	1061	1229	975	622	1232	1166	680	735	1304	1208	765	1293	1294	488	1159	747	992	686	840	1151
ANAPC4	0	0	0	0	0	0	0	0	0	0	0	0	0	0	0	0	0	0	0	0	0	0	0	0	254	432	434	280	531	435	553	415	271	431	408	276	127	335	450	297	499	339	225	658	352	306	322	323	122
AFM	0	0	0	0	0	0	0	0	0	0	0	0	0	0	0	0	0	0	0	0	0	0	0	0	12974	8217	10613	18878	10763	35144	52907	35575	21840	11034	15050	28829	18967	21493	23918	23988	9292	17463	14104	26008	18547	28548	12794	6233	11816
KIF24	1	0	0	0	1	0	1	0	0	0	0	0	0	0	0	0	0	0	1	0	0	0	1	0	13	26	28	8	28	19	31	10	36	34	11	3	13	27	25	14	10	18	21	32	21	31	19	12	8
AC007998.2	0	0	1	0	0	0	0	0	0	0	0	0	0	0	0	0	0	0	0	1	0	0	0	1	0	0	0	0	1	0	0	0	0	0	1	0	0	0	0	0	0	0	0	0	0	0	1	1	0
RPL17	0	0	0	0	0	0	1	0	0	0	0	1	0	0	0	1	0	0	0	0	1	0	0	0	430	354	598	425	671	769	675	746	259	356	677	476	263	571	672	492	969	404	258	813	453	456	321	662	356
VIM	0	0	0	0	0	0	0	0	0	0	0	0	0	0	0	0	0	0	0	0	0	0	0	0	2287	5761	9481	1626	21445	5901	8066	4381	4360	5222	3292	3712	3751	4733	4636	3533	11036	9397	4859	14747	3569	3662	4793	9931	1482
ODF4	1	0	0	0	0	0	1	0	1	0	0	0	0	0	0	0	1	0	0	1	0	0	0	0	0	0	0	0	0	0	0	0	0	0	0	0	0	0	0	0	0	0	0	0	0	0	0	0	0
RHPN1	616	660	1256	897	860	1293	1583	705	860	1146	1351	380	1010	581	953	1763	1002	873	877	1439	644	894	1354	743	30	50	40	53	81	112	79	58	62	41	74	27	122	60	104	76	116	82	46	106	54	60	41	37	41
TARS2	1	2	3	1	0	2	1	1	0	1	4	1	1	1	0	5	1	0	0	6	0	1	1	0	940	1658	1479	1764	794	1430	2573	2428	1031	1321	2844	1038	1643	1332	2090	1345	1308	1520	983	1865	1867	1108	1711	913	1108
SYAP1	649	637	1217	613	540	1370	1342	1043	1016	502	820	574	734	536	1157	1021	1311	635	462	1767	663	545	2032	783	3892	4124	3277	4137	3182	6208	9641	6793	2450	5142	4115	4818	1498	3684	3695	3566	4171	2360	2134	3774	3560	4170	4192	3151	2214
ANXA4	0	1	1	0	1	0	0	1	0	0	0	1	0	0	0	0	1	0	0	1	0	0	0	1	3342	5186	5881	3439	8997	4959	10059	8353	4993	5010	6001	4312	4605	6223	7386	4564	12446	7938	4253	9557	3433	4328	6235	3184	3530
FBLN7	0	0	0	0	0	0	0	0	0	0	0	0	0	0	0	0	0	0	0	0	0	0	0	0	107	226	200	159	355	318	274	297	321	167	423	190	426	306	387	247	126	266	260	477	281	316	111	268	129
EML6	0	0	0	0	0	0	0	0	0	0	0	0	0	0	0	0	0	0	0	0	0	0	0	0	20	20	37	29	33	21	33	40	18	16	22	12	4	10	44	11	16	21	17	71	42	23	22	18	8
NDEL1	0	0	0	0	0	0	1	0	0	0	0	0	0	0	0	0	0	0	0	0	0	0	0	0	1348	1438	1586	1549	1831	1450	4276	1561	655	1026	1616	2156	964	1045	1117	937	1592	1250	700	1840	968	1051	1330	1679	577
MPZ	0	0	1	1	0	1	0	0	0	0	0	1	0	0	0	0	0	0	0	1	1	2	1	1	42	25	77	48	89	74	42	64	70	12	33	52	9	55	57	23	116	49	19	148	88	23	178	52	30
PEAR1	0	0	0	0	0	1	0	1	0	1	0	0	0	0	0	0	0	0	0	0	0	0	0	0	86	179	375	45	312	266	338	385	190	199	248	141	114	181	249	217	166	146	176	440	243	201	146	312	27
TLR8	347	661	1327	526	677	1279	877	597	1110	1316	816	556	703	633	473	1241	913	807	694	793	623	1045	620	694	46	172	145	4	146	154	48	147	59	60	78	31	32	35	61	33	12	44	10	179	67	8	25	87	0
ETHE1	0	0	0	0	0	0	0	0	0	0	0	0	0	0	0	0	0	0	0	0	0	0	0	0	950	1212	1289	1658	1372	1358	1799	1731	1078	1228	1391	1367	1022	1310	1701	1267	1363	1192	832	1358	970	1374	749	1424	1037
SECISBP2	277	373	753	366	223	617	346	155	342	645	456	242	243	139	226	610	453	227	538	767	290	191	642	266	1009	1358	1879	1335	1698	1545	1975	2100	847	1048	1770	1139	632	1329	1960	1321	2254	1360	879	1265	1585	1128	1105	1075	574
GABRA1	0	0	0	0	0	0	0	0	0	0	0	0	0	0	0	0	0	0	0	0	0	0	0	0	0	0	0	0	0	0	0	0	0	1	0	0	0	0	0	0	0	0	0	0	0	7	1	0	0
CD164	0	0	0	0	0	1	0	0	0	0	0	0	0	0	0	1	0	0	0	0	0	0	0	0	9345	13953	11287	6710	9613	20093	17546	16444	6515	13260	11903	9919	5921	11140	9719	8098	15535	9489	5464	11279	10899	9755	9592	8447	5039
TJAP1	0	0	0	0	0	0	0	0	0	0	0	0	0	0	1	0	0	0	0	0	0	0	0	0	297	511	656	572	905	585	855	815	419	406	548	574	477	600	657	593	975	612	364	920	654	500	505	505	300
CRYAB	1	2	6	3	0	1	2	0	2	1	4	2	3	1	0	0	2	0	2	1	4	2	1	4	83	207	350	166	694	153	289	143	122	175	157	235	180	251	194	126	518	348	217	605	230	196	224	252	108
AKIP1	2	2	18	5	2	1	2	9	9	0	2	1	2	4	6	6	1	3	1	3	1	1	3	5	194	331	254	233	395	234	450	428	317	294	304	147	300	336	334	296	323	293	211	479	237	233	219	189	246
DHRS7B	0	0	0	0	0	0	0	0	0	0	0	0	0	0	0	0	0	0	0	0	0	0	0	0	483	670	706	518	1114	919	1027	878	960	745	745	586	744	877	1034	601	683	912	503	1151	543	794	640	545	645
COQ6	512	640	1196	1487	537	2544	2025	963	1488	2760	1735	1131	1550	1078	1162	2572	1448	540	818	1309	1612	1701	1048	1463	408	549	614	629	618	665	704	721	442	620	725	444	626	650	860	606	480	613	393	800	526	434	502	342	370
MOSPD2	0	0	0	0	0	0	0	0	0	0	0	0	0	0	0	0	0	0	0	0	0	0	0	0	195	352	353	217	403	208	598	507	197	315	281	195	120	332	456	298	313	208	161	580	226	210	277	197	95
CCNO	0	0	0	0	0	0	0	0	0	0	0	0	0	0	0	0	0	0	0	0	0	0	0	0	4	1	6	2	11	6	3	10	3	10	0	7	3	0	4	1	31	3	6	22	5	5	1	2	6
MRPS17	322	370	606	605	355	545	723	590	350	1023	327	881	646	251	745	604	449	254	438	473	297	769	635	999	249	299	451	337	453	367	481	548	301	310	376	311	394	463	466	371	515	341	234	441	326	273	246	355	289
ELOVL3	0	0	0	0	0	0	0	0	0	0	0	0	0	0	0	0	0	0	0	0	0	0	0	0	0	3	3	0	2	4	4	0	2	2	2	0	3	0	2	0	3	1	1	6	6	0	0	1	0
CSHL1	0	0	0	0	0	0	0	0	0	0	0	0	0	0	0	0	0	0	0	0	0	0	0	0	0	0	0	0	1	0	0	0	0	0	0	0	0	0	0	0	0	0	0	0	0	0	0	0	0
CD300LB	2	1	1	4	0	2	0	1	0	0	1	0	1	3	0	2	2	0	4	3	0	1	2	0	17	16	48	10	137	28	27	24	10	11	15	14	19	21	30	14	49	56	16	88	15	15	15	19	1
ANAPC13	19	17	37	10	10	31	31	8	30	30	7	12	16	13	33	58	21	8	21	36	11	16	44	38	1083	1769	1664	1472	2044	1989	1925	1839	1251	1857	1848	1036	1364	2162	2165	1141	2261	1771	828	2374	1153	1306	1158	1465	922
DYDC1	45	21	50	49	50	44	64	36	36	33	64	4	29	28	13	48	35	35	35	58	34	27	38	32	0	1	2	0	0	2	0	0	0	1	0	0	0	0	0	0	0	1	0	2	0	0	0	1	0
CPPED1	0	0	0	0	0	0	1	0	0	3	0	0	2	0	1	0	3	0	0	0	0	0	0	0	1432	3074	2173	2061	2222	2483	3956	3402	1361	1984	4534	2082	2100	1941	2794	1588	1540	1328	1297	2601	2292	2081	2138	1513	1284
BCAS4	0	0	0	0	0	0	0	0	0	0	0	2	0	0	0	0	0	0	0	0	0	0	0	0	24	22	53	32	87	42	65	48	36	38	28	6	28	49	63	36	42	31	35	80	39	32	45	32	33
C7orf33	0	0	0	1	0	0	0	0	0	0	0	0	0	0	0	0	0	0	0	0	0	1	0	0	0	2	0	0	1	1	0	0	0	0	0	0	1	0	3	0	0	0	0	0	0	0	0	1	0
MEP1A	435	552	752	459	452	749	800	367	488	926	653	603	510	279	547	814	738	598	532	864	521	671	881	685	0	6	5	0	5	3	6	1	3	4	1	0	0	1	0	2	1	4	2	32	3	5	2	8	1
KEL	0	0	0	0	0	1	0	0	0	0	0	0	1	0	1	0	0	0	1	0	0	2	0	0	2	8	10	9	77	92	8	30	20	11	27	1	7	9	2	0	22	11	4	43	7	14	26	9	2
CCDC126	0	0	0	0	0	0	0	0	0	0	0	0	0	0	0	0	0	0	0	0	0	0	0	0	238	282	313	189	226	234	542	452	288	302	436	167	293	303	373	238	243	213	174	370	225	148	183	206	137
LRRC8C	0	0	0	0	0	0	0	0	0	0	0	0	0	0	0	0	0	0	0	0	0	0	0	0	119	270	445	64	454	270	473	271	162	209	179	159	63	146	180	118	358	299	108	488	215	203	141	338	8
AL662899.3	0	0	1	0	1	0	0	0	0	0	0	1	0	0	0	0	0	0	0	0	0	0	0	0	1	1	1	1	2	3	0	2	0	0	6	1	1	0	2	4	4	2	1	3	0	0	1	1	0
DYRK2	41	40	212	50	18	70	35	84	38	149	24	71	66	9	73	65	58	27	57	60	26	70	76	136	267	452	650	187	700	583	568	416	275	356	316	392	146	303	492	315	581	321	210	727	386	233	284	184	96
RNF175	0	0	0	0	0	0	0	0	0	0	0	0	0	0	0	0	0	0	0	0	0	0	0	0	13	17	10	7	32	39	27	23	6	22	14	12	11	7	6	9	17	10	8	20	12	27	7	16	9
USP17L22	0	0	0	0	0	0	0	0	0	0	0	0	0	0	0	0	0	0	0	0	0	0	0	0	0	0	0	0	0	0	0	0	0	0	0	0	0	0	0	0	0	0	0	0	0	0	0	0	0
DPY19L2	0	0	1	0	0	0	0	0	0	0	0	1	0	0	0	0	0	1	1	0	0	0	3	1	2	5	11	1	5	3	20	9	2	3	3	4	0	10	8	5	34	7	7	11	5	0	7	2	1
TMTC4	12	1	8	1	1	6	15	19	23	13	7	3	37	10	7	18	21	21	2	14	9	6	12	20	506	664	813	537	555	723	732	1024	399	491	802	394	385	485	490	638	308	290	423	675	704	542	494	264	337
PSG9	0	0	0	0	0	0	0	0	0	0	0	0	0	0	0	0	0	0	0	0	0	0	0	0	0	0	0	0	34	0	0	0	0	0	0	0	0	0	0	0	2	0	2	6	0	2	0	0	0
STAB1	0	0	3	0	0	1	7	0	1	0	1	0	1	0	3	3	1	1	3	0	1	1	4	1	1824	5786	6727	1050	2850	5580	4092	3836	2421	7159	3926	974	2319	3284	3268	4037	5083	3494	1766	4889	3702	2402	2073	6937	167
TSPAN6	171	212	472	318	360	369	631	267	262	461	349	212	344	359	387	485	313	344	256	412	310	320	597	347	3012	4818	2644	3638	4410	4361	6706	5959	2654	4867	5328	3976	4374	5039	5244	4001	3813	3744	2911	6214	3737	4310	3638	3083	2987
TRAPPC10	0	0	0	0	0	0	1	0	0	0	0	0	0	0	0	0	0	0	0	0	0	0	0	0	338	611	690	236	524	784	527	687	467	321	418	277	318	265	512	299	258	283	372	670	509	343	322	259	70
TMEM79	30	4	27	5	5	10	146	85	20	54	2	21	25	25	33	184	7	5	11	41	62	48	196	56	64	98	151	85	144	78	133	148	96	99	147	54	101	133	154	136	116	62	85	142	141	91	95	94	48
ADPRH	0	0	0	0	0	0	0	0	0	0	0	0	0	0	0	0	0	0	0	0	0	0	0	0	100	222	196	62	427	273	267	171	182	191	135	109	128	160	168	104	230	189	128	345	154	125	135	248	60
HSPA1L	0	0	0	0	0	0	0	0	0	0	0	0	0	0	0	0	0	0	0	0	0	0	0	0	25	32	58	50	41	39	49	58	40	49	59	49	45	57	51	49	45	42	25	72	58	39	35	25	25
ZNF460	0	0	0	0	1	0	0	0	0	0	0	0	0	0	0	0	0	0	0	0	0	0	0	0	24	39	42	13	112	117	113	43	10	27	27	45	14	28	20	19	87	44	22	48	33	47	56	40	6
MLST8	2	1	0	0	1	0	2	1	0	0	0	0	0	2	0	1	1	1	0	1	1	1	0	0	698	902	836	880	1191	814	1304	1209	682	698	1316	838	1481	1130	949	975	1063	903	736	1420	845	974	842	838	900
SOX1	0	0	0	1	1	2	0	0	1	0	0	0	0	1	0	0	1	1	1	0	0	0	1	0	0	1	0	2	0	0	0	1	0	29	0	0	0	0	0	0	0	1	0	0	0	0	0	0	0
ST6GAL2	0	0	0	0	0	0	1	0	0	0	0	0	0	0	0	0	0	0	0	0	0	0	0	0	47	175	320	69	179	169	321	258	204	162	204	41	81	167	207	156	100	81	97	419	228	113	118	213	50
MAP3K9	927	709	1564	790	946	1734	1745	832	1455	1393	1352	143	1129	681	1247	1752	1273	628	1019	1804	929	1061	1328	966	48	47	125	51	197	142	62	63	49	69	57	49	39	55	97	54	179	69	97	145	150	79	63	71	45
UBE2E1	0	0	0	0	0	0	0	0	0	0	0	0	0	0	0	0	0	0	0	0	0	0	0	0	864	996	1227	705	1422	1219	1459	1299	775	1147	1055	696	685	1130	1165	868	1382	948	498	1443	874	817	833	968	367
CHDH	0	0	0	0	0	0	0	0	0	0	0	0	0	0	0	0	0	0	0	1	0	0	0	0	2150	2410	4875	2893	3591	4120	4128	3940	2630	2835	1854	2177	3455	2823	3858	3534	3543	3912	2676	4943	3836	3473	1902	2635	1722
NDUFV1	0	0	0	0	0	0	0	0	0	0	0	0	0	0	0	0	0	1	0	0	0	0	0	0	4836	5845	6774	7928	7765	9131	7269	9940	4996	5576	10512	8492	9188	7634	10397	8368	7452	7944	5595	10977	7198	6210	5901	5445	5032
SIAH2	542	768	1486	1367	835	1089	1292	1066	716	1912	964	1705	936	553	1243	1001	1009	944	884	1331	1148	920	1357	1345	1728	5372	2181	3168	1840	1578	7489	4164	1244	2699	6443	2184	3382	3316	3128	1812	1567	1073	1957	3384	1615	1339	1872	927	2715
FDPS	1717	2240	4141	3320	2130	2939	3161	2651	2248	3500	2317	2384	3074	1979	3029	5156	2780	1932	2539	3722	1888	2938	4039	3321	1970	994	3973	4107	3301	2875	4307	12495	3304	1351	5865	3369	6363	4554	5010	26811	2739	6153	2151	5998	6456	2862	2910	1535	1236
IGF2BP1	0	0	0	0	0	0	0	0	0	0	0	0	0	0	0	0	0	0	0	0	0	0	0	0	0	0	7	0	4	0	1	3	5	1	7	4	2	4	4	0	2	5	0	0	3	0	0	2	1
MIXL1	0	0	9	1	8	3	1	4	7	2	3	1	1	2	1	13	2	3	3	5	0	1	3	3	1	1	1	0	5	5	1	3	7	7	1	0	1	3	10	1	0	1	1	11	1	0	0	1	0
CLEC4F	0	0	0	0	0	0	0	0	0	0	0	0	0	0	0	0	0	0	0	0	0	1	0	0	10	3	52	11	17	14	14	25	24	9	14	11	3	24	44	11	4	20	3	59	44	5	9	12	0
TAB1	310	383	746	482	435	671	653	371	528	807	449	336	538	324	487	713	422	303	425	634	403	725	612	601	447	802	889	640	953	645	994	1180	657	714	1036	576	965	855	916	889	744	690	615	1142	884	551	649	457	505
KLHL35	1	1	3	1	1	1	0	2	1	2	0	0	0	0	2	2	1	0	3	2	0	0	5	1	0	2	2	0	5	2	2	4	4	4	0	0	5	7	3	2	4	3	5	8	2	3	1	0	1
CLDND1	0	0	0	0	0	0	0	0	0	0	0	0	0	0	0	0	0	0	0	0	0	0	0	0	907	1172	1254	961	1761	1314	2106	1547	504	1286	952	975	480	1134	1220	850	1821	950	546	1796	973	919	949	1078	491
MON2	1600	1879	2938	3030	3422	3524	4896	1775	2675	2952	3414	1040	2881	2075	2519	4283	2880	4232	2570	3667	2609	2346	3267	2031	945	1313	1710	942	1236	1713	2381	2112	934	1109	1451	1124	705	1163	1676	1237	1310	899	704	1818	1350	1410	1006	749	315
SP100	0	0	0	0	0	0	0	0	0	0	0	0	0	0	0	0	0	0	0	0	0	0	0	0	1287	2148	2136	1501	2211	2170	3347	2860	2429	2223	2219	2300	875	1907	2478	1573	2741	2422	1141	3003	1599	1672	1626	1522	838
KLHDC7B	0	0	0	0	0	0	0	0	0	0	0	0	0	0	0	0	0	0	0	0	1	0	0	0	11	25	31	1	29	35	46	30	67	18	13	10	14	12	39	0	20	67	12	28	26	15	9	54	18
MBNL3	0	0	0	0	0	0	0	0	0	0	0	0	0	0	0	0	0	0	0	0	0	0	2	0	5434	6602	6821	4386	3310	4659	14582	9606	4443	3945	6954	4291	888	5991	4662	5657	3120	2753	2668	5810	5647	6608	4729	2642	2227
GRK4	7	3	6	5	2	5	1	7	8	2	4	3	5	3	6	6	9	0	2	9	1	5	3	4	69	53	79	62	107	117	100	124	46	56	73	68	45	87	85	81	112	62	45	123	71	64	61	48	39
ITGB5	1	8	11	1	2	2	9	18	5	0	1	2	21	3	6	12	7	1	3	5	4	6	7	28	2008	4575	3668	2756	10256	5824	3836	5799	3598	3456	3545	3440	3881	3347	5128	3642	4835	4131	3613	6466	3309	3270	2994	3765	1570
TMEM87B	0	0	0	0	0	0	0	0	0	0	0	0	0	0	0	0	0	0	0	0	0	0	0	0	294	712	576	272	812	843	739	611	501	607	355	429	284	426	527	361	792	476	296	786	366	462	434	342	138
SAA1	1	0	2	4	1	1	1	4	0	2	2	0	3	1	0	1	3	1	1	5	0	0	2	2	23290	1253307	8836	183250	16347	59455	23470	14588	2479	1157302	16369	38353	2716	19146	2775	4199	71104	18816	10846	12551	4569	24574	369511	19120	26307
CNOT3	0	0	3	0	0	0	1	0	1	0	0	1	0	0	0	0	0	0	0	1	0	2	0	1	309	735	781	565	999	650	924	1050	488	611	900	546	658	836	747	820	855	589	487	1115	718	653	642	500	566
CAPNS2	0	0	0	0	0	0	0	0	0	0	0	0	0	0	0	0	0	0	0	0	0	0	0	0	0	0	1	0	1	1	1	9	0	0	0	1	0	1	12	0	0	0	0	1	0	0	0	1	0
FHL5	0	0	0	0	0	0	0	0	0	0	0	0	0	0	0	0	0	0	0	0	0	0	0	0	3	2	13	5	5	1	34	4	4	1	6	4	1	7	4	5	5	12	10	15	9	1	36	1	9
STMND1	0	0	0	0	0	0	0	0	0	0	0	0	0	0	0	0	0	0	0	0	0	0	0	0	0	3	4	0	1	5	8	1	4	2	1	1	0	1	1	1	13	1	1	1	2	4	7	1	3
AL049650.1	0	0	1	1	0	0	0	0	2	1	0	0	2	0	0	0	0	0	0	0	1	1	0	0	1	1	1	1	1	0	1	0	0	0	2	2	1	0	0	0	0	0	1	3	0	0	1	0	0
NIPA2	0	0	0	0	0	0	0	0	0	0	0	0	0	0	0	1	0	0	0	0	0	0	0	0	502	800	739	413	709	650	772	919	621	469	623	470	478	327	635	409	533	399	350	833	456	377	349	469	134
ZFAND6	0	1	0	0	0	0	0	0	0	1	0	0	0	0	0	2	0	0	0	1	0	0	0	0	2457	2208	2896	2369	2881	2735	3884	2872	1519	2835	2535	2194	1505	2436	2405	1951	4503	2703	1354	3158	2329	2480	2929	2428	1538
GGA3	1	0	0	1	0	0	2	0	3	2	1	2	0	0	0	0	0	1	0	1	0	0	0	1	333	606	623	428	612	586	687	804	428	382	680	447	514	429	693	473	629	493	336	910	598	493	474	301	179
WDR27	1631	2273	1365	5429	6677	1897	2955	1169	1170	1635	8412	1407	1276	1944	2253	1713	621	12611	1183	1840	1400	1469	1546	1090	43	36	186	87	160	130	172	128	38	121	69	50	25	125	228	133	308	130	78	260	176	112	103	89	21
RFWD3	0	0	0	0	0	0	0	0	0	0	0	0	0	0	0	0	0	0	0	0	0	0	0	0	201	383	583	276	491	366	449	525	256	444	356	255	227	310	345	373	366	269	239	686	359	279	294	225	118
CEACAM5	0	0	0	0	0	0	0	0	0	0	0	0	0	0	0	0	0	0	0	0	0	0	0	0	0	1	3	1	0	1	4	6	1	4076	1	1	19	0	3	0	1	2	0	1	0	6	0	0	2
PARVA	4	4	2	4	10	9	7	2	5	3	1	0	1	4	9	14	7	6	14	8	8	8	16	3	880	1594	1557	920	2078	1940	2607	1824	1264	1555	1563	1041	1389	1317	1467	1192	1657	1089	1130	1927	1021	1194	1404	975	779
INPPL1	0	0	0	0	0	0	0	0	0	0	0	1	0	0	0	0	0	0	0	0	0	0	0	1	843	1403	1667	1170	1925	1513	1498	1873	1092	1081	1760	907	1426	1150	1776	1241	1137	1012	1164	2227	1590	1076	1081	960	490
LPP	73	93	184	87	99	130	128	112	65	62	139	23	51	25	136	437	171	85	110	486	100	75	446	52	1437	2985	4214	1836	3332	2574	4199	3270	2063	2096	2495	1653	633	2757	2551	2171	2667	1408	1704	3818	2751	2166	1941	1428	766
C8orf33	0	0	0	0	0	0	0	0	0	0	0	0	0	1	0	0	0	0	0	0	0	0	0	0	667	746	775	597	1091	911	1058	878	532	766	981	734	820	594	972	649	909	808	455	957	707	563	555	729	466
AL513523.10	0	0	0	0	0	0	0	0	0	0	0	0	0	0	0	0	0	0	0	0	0	0	0	0	0	0	0	0	0	0	0	0	0	0	0	0	0	0	0	0	0	0	0	0	0	0	0	0	0
OSBPL6	701	1369	6096	2479	5586	1957	4523	1253	2060	3491	1583	1567	1271	4352	1652	3658	3321	6258	1407	4497	7267	1257	4616	2053	118	211	751	168	105	200	678	427	71	111	552	449	178	393	228	224	271	235	146	249	241	210	189	199	154
C2orf72	2	0	0	0	0	1	0	0	0	0	0	0	0	0	0	0	1	1	0	0	0	0	0	0	6200	6589	8160	8979	5164	6848	7215	7262	5691	6406	7210	4952	6274	7279	6638	6087	4500	7432	4472	9955	9782	6092	8380	3503	4484
PAM	0	0	0	0	0	0	0	0	0	0	0	0	0	0	0	0	0	0	0	0	0	0	0	0	364	614	1166	189	1270	731	1211	913	426	823	621	418	361	616	656	530	716	587	430	1409	562	497	504	934	141
ROS1	0	0	0	0	0	0	0	0	0	0	0	0	0	0	0	0	0	0	0	0	0	0	0	0	3	1	5	1	5	2	3	0	6	0	4	7	2	2	7	5	8	6	4	3	1	5	0	1	2
RIOK1	0	0	0	0	0	0	0	0	0	0	0	0	0	0	0	0	0	0	0	0	0	0	0	0	220	325	458	327	550	383	545	426	170	356	342	416	123	366	346	233	773	336	154	540	282	315	263	328	150
NAP1L2	0	0	0	0	0	0	0	0	0	0	0	0	0	0	0	0	0	1	0	1	0	0	0	0	23	90	48	9	52	20	123	66	35	93	50	12	2	17	127	18	46	59	17	112	44	16	42	22	17
GLDN	0	0	0	1	0	0	0	0	0	0	0	0	0	0	1	0	0	0	0	0	0	0	0	0	6	5	7	0	70	16	18	19	16	3	6	3	6	7	6	6	20	14	7	37	4	6	5	11	4
AC011499.1	983	1606	2435	2334	1980	2181	2909	1912	1460	2481	1680	2018	2360	1480	2688	2607	1778	2290	1704	2388	1210	1987	2361	2081	0	0	1	2	0	3	2	1	3	1	1	4	3	2	3	1	1	1	4	1	0	1	2	0	1
DICER1	0	0	0	0	0	0	0	0	0	0	0	0	0	0	0	0	0	0	0	0	0	0	0	0	1581	2129	2799	1401	1845	3007	4029	3515	1287	1395	1797	1797	663	2042	1895	1363	2417	1535	1046	2087	2168	2418	1674	1007	736
SPRY3	3	2	5	3	1	7	11	4	11	1	1	1	9	2	9	11	9	1	3	12	4	4	3	14	28	35	62	22	33	43	75	48	27	24	27	24	21	32	45	40	39	20	27	58	44	38	23	16	3
ZNF233	2000	3000	3643	3050	2422	4152	4566	4118	2617	5795	2433	2605	3922	1948	4920	5240	3408	2874	3493	4571	2248	3226	4224	3286	4	11	15	5	23	5	10	10	31	5	7	1	2	16	26	26	18	5	20	10	9	3	3	13	2
SLC25A42	0	0	0	0	0	0	0	0	0	0	0	0	0	0	0	0	0	0	0	0	0	0	0	0	3205	4211	3621	4137	4356	2613	4415	4949	1963	2875	5944	2719	6277	4701	5550	4465	3528	3225	3860	5403	4989	2208	4364	3326	1945
AL139011.2	21	26	76	56	37	21	32	53	15	34	54	13	18	24	26	44	44	40	27	38	18	8	50	40	16	18	39	11	25	22	36	24	26	10	23	15	14	5	20	12	7	13	12	26	12	24	9	9	2
CDH4	0	0	0	1	0	0	0	1	0	0	0	0	0	0	0	1	1	0	0	0	0	0	0	0	15	68	15	18	18	51	10	3	7	37	36	4	16	18	24	16	19	13	15	5	21	15	12	15	4
KIAA0408	0	0	0	0	0	0	0	0	0	0	0	0	0	0	0	0	0	0	0	0	0	0	0	0	0	0	1	0	0	5	0	4	1	1	0	0	4	0	0	1	0	0	0	2	0	5	3	0	0
SLA	0	0	0	0	0	0	0	0	0	0	0	0	0	0	0	0	0	0	0	0	0	0	0	0	531	658	477	65	1535	1417	433	458	219	663	234	269	306	260	267	130	227	604	189	726	177	508	192	823	22
IL9	0	0	0	0	0	0	0	0	0	0	0	0	0	0	0	0	0	0	0	0	0	2	0	0	0	0	0	0	0	0	0	0	0	0	0	0	0	0	0	0	0	0	0	0	0	0	0	0	0
POLQ	0	0	0	0	0	0	0	0	0	0	0	0	0	0	0	0	0	0	0	0	0	0	0	0	9	7	6	4	8	10	9	19	11	34	10	3	4	8	27	21	3	7	7	15	10	21	9	4	4
WDR87	3	0	1	1	1	3	1	0	3	1	1	1	0	2	0	0	3	0	3	1	0	1	1	2	0	0	0	0	0	0	0	0	1	0	0	0	0	0	0	0	1	0	0	0	0	3	0	1	0
C14orf39	2	0	12	5	5	1	1	0	1	2	4	0	2	3	0	3	4	2	12	16	0	2	4	0	0	0	0	0	0	1	0	0	0	1	0	0	0	0	0	0	0	0	0	0	0	0	0	0	0
PARG	1606	2658	3207	4613	2498	4580	10963	2150	3162	3610	2730	1986	3616	4602	7662	3819	3015	4491	2463	3495	8570	4792	2729	3744	235	481	483	329	492	370	628	591	354	326	406	250	272	367	606	329	348	303	246	531	326	343	296	274	166
DBNDD2	152	103	417	144	103	238	193	54	196	383	231	157	110	70	130	248	188	104	245	280	141	166	318	206	15	15	17	2	47	16	26	23	13	14	9	11	10	7	13	10	46	20	9	21	11	9	18	22	9
LEF1	335	306	1029	286	311	502	672	396	480	539	566	220	484	287	446	667	481	394	418	862	350	321	794	495	7	12	32	3	113	13	39	40	16	22	17	6	13	18	22	6	32	28	26	189	38	19	20	11	0
SLC22A7	0	0	0	0	0	0	0	0	0	0	0	0	0	0	0	0	0	0	0	0	0	0	0	0	6191	16077	9261	24157	14675	19166	33101	33472	17439	10069	26905	20728	19948	21220	21129	20344	14362	14622	14906	19656	17109	14556	16349	5206	11755
ANKRD30B	2	3	10	0	7	6	2	13	8	8	2	2	1	2	0	1	1	0	2	3	1	3	2	4	0	1	4	0	0	4	18	0	1	0	1	0	0	0	0	0	0	3	0	0	0	34	0	0	0
SLC51B	0	0	0	0	0	0	0	0	0	0	0	0	0	0	0	0	0	0	0	0	0	0	0	0	14	21	21	9	576	27	7	20	570	17	8	10	16	20	59	10	64	64	58	92	6	24	37	30	1
CCT5	1011	604	1842	852	1294	1336	1124	688	1337	1799	1662	394	920	478	1001	1742	920	1003	914	1859	1652	1255	1917	1241	1642	2674	3182	1998	3932	3195	3176	3108	1910	2394	2858	2405	2069	2491	2242	1674	3117	2160	1341	3466	1655	2298	2027	2151	1090
TBX3	515	649	804	737	559	684	1016	764	799	707	753	1320	890	522	930	746	618	601	561	879	486	779	977	846	726	2625	1813	1261	1627	896	1960	2218	932	1022	2285	790	1685	1393	2384	1854	249	386	1634	2990	4158	929	857	458	1269
TNFSF8	0	0	0	0	0	0	0	0	0	0	0	0	0	0	0	0	0	0	0	0	0	0	0	0	22	30	46	4	175	73	44	35	25	33	40	18	19	22	35	18	17	76	25	107	27	25	5	68	1
SGSM1	0	0	0	0	1	0	0	1	1	0	1	1	0	1	0	0	0	0	0	0	0	0	0	0	6	18	46	12	39	15	34	22	14	23	20	5	16	24	26	14	28	20	17	55	21	7	17	27	3
CCL5	0	0	0	0	0	0	0	0	0	0	0	0	0	0	0	0	0	0	0	0	0	0	0	0	324	404	925	182	2668	700	1041	1362	1053	683	461	124	916	916	1353	332	696	834	349	2793	438	433	304	650	176
HRH2	0	0	0	0	0	0	0	0	0	0	0	0	0	0	0	0	0	0	0	0	0	0	0	0	2	6	11	0	23	18	10	6	3	6	4	4	2	1	3	3	6	3	4	16	4	7	4	2	0
BHLHE40	0	0	0	0	0	0	0	0	0	0	0	0	0	0	0	0	0	0	0	0	0	0	0	0	3188	8042	9338	6343	37342	19149	35167	12152	2061	14391	6710	9993	13439	17846	5281	12013	28743	18379	5302	9182	4829	18205	8575	17650	6840
DALRD3	0	0	0	0	0	0	0	0	0	0	0	0	0	0	0	0	0	0	0	0	0	0	0	0	166	286	338	257	487	230	334	320	214	201	299	206	281	215	332	270	405	270	189	475	314	249	235	261	88
CLEC2D	422	1057	3157	896	2351	2076	1415	2377	3183	1296	1657	390	1441	822	972	3540	1180	1129	1375	1796	1424	1247	1012	1263	26	28	92	24	199	94	82	88	42	57	30	15	12	108	121	47	114	77	57	431	59	40	40	33	6
WDR66	0	0	0	2	0	0	0	0	0	0	0	0	0	0	0	0	0	0	1	0	0	0	1	0	34	62	145	43	127	123	141	130	70	143	90	41	52	82	101	111	174	57	51	168	69	73	65	207	10
PDE8A	1	0	0	0	0	0	0	0	0	0	0	0	0	0	0	0	0	0	0	0	0	0	0	0	1333	1606	2243	1539	1597	1968	2667	2402	1005	1244	1716	1254	708	1525	2322	1590	1735	1308	960	2288	1646	1475	1335	1252	585
IL17RA	1041	1137	1416	1325	911	1822	2056	1345	1601	2643	1865	1557	1482	989	1474	1239	1368	1074	1133	1335	885	1933	1360	1897	500	986	1222	845	961	1192	658	768	836	644	935	976	623	623	741	650	931	849	631	1236	897	798	833	608	486
AGPS	1327	1741	2062	2012	1807	2499	2963	1978	1562	2689	1590	1955	2215	1563	2541	2774	2117	1894	1927	2655	1639	2095	2989	1864	1646	1814	2064	1115	2259	2675	2863	2202	1273	1452	1744	1231	467	1669	1288	1088	2169	1150	901	1965	1785	1795	1856	981	868
ZSCAN30	0	0	0	0	0	0	0	0	0	0	0	0	0	0	0	0	0	0	0	0	0	0	0	0	108	209	309	189	286	150	301	313	142	200	272	140	106	273	275	303	198	140	138	378	268	139	170	135	121
KANK2	0	0	0	0	0	0	0	0	0	0	0	0	0	0	0	0	0	0	0	0	0	0	0	0	1474	2596	3321	1467	2681	1562	3804	2948	2805	1490	3612	1586	2029	2156	2392	1786	1693	1301	1824	4215	2381	1968	2000	1580	769
SSR2	0	0	0	1	0	0	0	0	0	0	1	0	0	0	0	0	0	7	0	1	0	0	0	0	3238	3008	3305	3037	5729	4197	4221	4164	2859	4078	3899	3065	3827	4440	4405	3350	5696	3354	2252	5365	3004	4262	2569	4335	4063
TBC1D3E	0	0	0	0	0	0	0	0	0	0	0	0	0	0	0	0	0	0	0	0	0	0	0	0	0	0	2	0	0	0	0	0	2	1	0	0	0	0	0	0	0	0	0	0	0	0	0	0	0
ITGB7	0	0	0	0	0	0	0	0	0	0	0	0	0	0	0	0	0	0	0	0	0	0	0	0	89	61	90	67	107	110	87	87	71	53	68	28	54	51	133	67	24	45	39	245	147	73	69	33	5
S100B	28	21	66	47	20	42	57	37	59	92	19	28	78	19	113	95	40	24	30	61	57	64	46	83	5	7	19	15	90	9	14	12	36	17	12	7	7	13	37	16	12	27	10	85	20	9	21	23	8
CNKSR1	0	0	0	0	0	0	0	0	0	0	0	0	0	0	0	0	0	0	0	0	0	0	0	0	16	22	80	13	473	52	66	39	83	57	32	37	168	98	90	131	144	159	60	108	29	54	43	78	18
DDX25	0	0	0	0	0	0	0	0	0	0	0	0	0	0	0	0	0	0	0	0	0	0	0	0	18	8	8	8	8	12	14	10	6	17	13	13	2	7	5	11	10	12	2	14	4	5	9	21	5
SIDT2	450	613	985	471	444	884	742	615	482	416	1132	386	776	425	834	721	779	734	619	1240	507	735	819	545	1087	2556	1939	1739	1644	2754	1816	2482	1877	1708	2737	1658	2235	1270	2084	1540	1093	1348	1551	2202	2041	1482	1469	1037	889
PLEKHG1	5723	9243	7383	10789	9486	14891	13247	11504	11284	6411	7487	3698	14315	8060	12647	17992	8896	11039	17951	9096	6545	14014	5472	6027	275	720	616	170	785	826	781	551	376	464	361	349	186	356	310	247	354	273	247	669	457	343	327	412	63
PODXL2	1190	1640	2081	1963	982	2555	2902	2548	2326	2527	642	1968	3439	1091	3091	3058	2650	555	1840	2282	1233	2218	3214	2106	29	34	34	102	70	145	149	75	82	103	343	122	98	225	40	69	94	73	13	59	66	86	134	46	50
ISM2	83	96	272	51	112	80	123	99	231	311	158	73	137	75	67	148	115	43	74	116	114	90	109	123	0	0	0	0	0	0	0	0	0	0	0	0	0	0	0	0	1	0	0	0	0	0	0	3	0
ALDH7A1	0	0	0	0	1	0	0	0	0	0	0	0	0	0	0	0	0	0	0	0	0	0	0	0	6544	8362	7736	7992	6039	9764	14729	11579	5239	6927	12883	9720	7034	9135	13318	8458	6439	8189	4709	9829	8875	9096	5871	5747	6145
TRIM36	1	0	0	2	1	1	0	0	1	0	0	0	0	0	1	1	1	0	1	0	0	0	0	0	12	14	22	8	43	18	36	10	6	31	24	7	1	7	21	3	26	8	6	37	29	35	8	13	14
NAGA	0	0	0	0	0	0	0	0	0	0	0	0	0	0	0	0	0	0	0	0	0	0	0	0	1350	2773	3631	1957	2076	2461	3796	3242	1793	1855	2929	1788	2940	3095	2624	2408	2119	1865	1324	2363	2713	1835	1661	2755	1273
PIEZO2	0	0	0	0	0	0	0	0	0	0	0	0	0	0	0	0	0	0	0	0	0	0	1	0	334	607	1105	279	528	636	456	1099	302	587	142	293	384	269	713	445	393	259	484	1077	569	295	236	370	73
GAS7	0	0	0	0	0	0	0	0	0	0	0	0	0	0	0	0	0	0	0	0	0	0	0	0	72	239	359	32	627	351	173	252	114	138	75	55	94	89	148	62	178	200	120	472	182	100	122	171	8
DHX57	0	0	0	0	0	0	0	0	0	0	0	0	0	0	0	0	0	0	0	1	0	1	0	0	112	436	330	161	462	231	568	346	220	305	311	163	192	324	268	260	397	255	182	472	233	200	235	278	117
ASPH	0	1	0	0	0	0	0	0	0	0	0	0	0	0	0	0	0	0	0	0	0	0	0	0	2572	4087	4219	2992	3383	3886	8809	6227	2488	2843	4713	3266	1520	2883	3606	4066	2539	2167	1925	5363	3362	4249	4393	2290	1303
FAM131C	0	0	0	0	0	0	0	1	0	0	0	0	0	0	0	0	0	0	0	0	0	0	0	0	0	0	0	126	31	6	45	12	0	2	0	6	1	0	0	0	18	3	2	1	0	2	2	5	1
ZNF606	52	79	473	281	92	77	64	31	30	83	226	114	55	41	41	66	163	76	109	279	115	28	176	150	95	100	287	112	190	95	173	208	98	139	154	113	43	214	244	258	216	121	95	281	275	110	88	88	43
MINDY4B	0	0	0	0	0	0	0	0	0	0	0	0	0	0	0	0	0	0	0	0	0	0	0	0	6	6	3	2	1	10	5	4	0	3	5	4	0	2	8	0	8	3	1	5	3	2	2	2	1
CD46	0	0	3	0	0	0	2	1	1	2	0	3	0	0	3	4	0	2	1	1	0	1	4	3	4413	6317	5873	3790	5725	7434	8453	8735	4050	5291	5452	4343	2931	5442	6316	5139	5529	4288	3328	7787	4985	4940	3811	3388	1774
PRDX4	0	0	1	0	0	0	0	1	0	0	0	1	0	0	0	0	0	1	0	0	0	0	0	0	6060	7297	3489	5956	5587	7094	6480	7490	3721	6693	7191	5525	6045	5256	6523	5577	4442	5176	3394	7136	4396	5081	4130	4927	3416
LEPROT	77	76	254	142	77	218	122	48	124	336	223	84	113	65	180	269	198	209	117	272	102	92	146	190	2327	3295	4053	2258	6003	3762	5618	5155	2438	3101	3672	2455	1926	3630	3530	2746	3687	2583	2277	4961	2932	2925	2463	2698	1845
TSPAN8	438	466	1493	866	500	641	1291	754	1103	906	752	377	986	435	731	735	754	662	600	788	582	566	745	1192	450	293	868	254	2916	295	281	371	1234	618	527	729	722	843	2657	636	736	1572	613	1412	715	554	966	649	336
DIRAS3	0	0	0	0	0	0	0	0	0	0	0	0	0	0	0	0	0	0	0	0	0	0	0	0	222	168	458	401	171	463	561	342	114	296	606	490	133	173	229	426	474	522	222	274	272	151	284	295	183
NOP56	0	0	0	0	0	0	0	0	0	0	0	0	0	0	0	0	0	0	0	0	0	0	0	0	887	1056	1468	920	1879	2111	1662	1402	605	1088	1110	2094	538	1273	997	799	2935	1429	473	1472	1047	1127	801	1721	605
PRTFDC1	0	0	0	0	0	0	0	0	0	0	0	1	0	0	0	0	0	0	0	0	0	0	0	0	17	33	38	11	69	49	56	44	32	32	34	20	16	26	53	24	86	44	24	89	36	38	28	46	11
LONRF3	1	0	0	0	0	0	0	1	0	1	0	2	0	0	1	0	1	0	0	1	1	0	0	0	450	396	649	375	423	541	627	297	215	229	322	678	163	105	103	176	293	257	145	540	375	246	459	271	87
CAPS	0	0	0	0	1	2	0	0	0	1	2	0	0	0	0	2	0	0	1	0	0	1	2	0	101	130	234	204	222	162	255	251	90	128	198	104	113	265	268	225	373	259	108	429	335	146	171	155	150
TINF2	0	0	0	0	0	0	0	1	0	0	0	1	2	1	0	1	0	1	0	2	0	1	1	0	693	1106	1235	675	1576	1293	1450	1204	687	886	1080	1003	902	780	949	831	1376	904	517	1314	811	805	650	1103	414
TMEM136	0	0	0	0	0	0	0	0	0	0	0	0	0	0	0	0	0	0	0	0	0	0	0	0	17	25	42	10	154	32	58	58	36	25	15	24	18	24	35	22	137	21	25	89	30	19	34	34	4
AFF2	1	6	13	4	5	5	18	2	1	4	5	2	4	3	15	15	2	12	3	2	3	7	0	7	1	0	3	0	0	1	2	2	0	4	3	2	2	0	2	0	1	1	0	3	0	2	3	0	0
SPATA8	2	0	0	0	0	0	0	1	2	1	0	0	0	0	0	0	0	0	0	0	0	0	1	0	0	0	0	0	1	0	0	1	0	1	0	0	0	0	0	1	4	0	0	0	0	0	0	0	0
VPS4B	12	5	9	17	7	24	10	8	10	11	4	16	11	4	13	37	21	30	16	38	10	12	13	8	931	1596	1761	976	1736	1671	2249	2288	1085	1118	1564	1069	848	1194	1481	1160	1360	1129	882	1887	1301	1264	1027	860	596
NFIX	1	0	1	4	5	0	0	0	0	0	0	1	0	5	0	0	5	0	0	2	1	0	3	0	1229	2548	3276	1484	2032	2499	2676	2932	2081	1315	2946	1603	2022	2020	2035	1380	1420	1447	1745	2383	2451	1630	2019	944	1091
CABP1	0	0	0	0	0	0	0	0	0	0	0	0	0	0	0	0	0	0	0	0	0	0	0	0	3	0	10	0	0	1	7	3	1	0	1	0	3	3	7	2	1	2	2	6	1	1	5	2	7
EGLN1	0	0	0	0	0	0	0	0	0	0	0	0	0	0	0	0	0	0	0	0	0	0	0	0	2510	3851	3453	2218	4639	6013	4235	4397	1726	3241	3168	3723	1782	2701	2353	2533	4971	3279	1935	3267	2153	3472	2758	2549	1056
SFN	0	0	0	0	0	0	0	0	0	1	0	0	0	0	0	0	0	0	0	0	0	0	0	0	5	0	25	8	387	46	31	793	9	192	5	46	8	11	540	245	92	178	2	30	11	66	27	33	4
USP29	661	596	2278	1114	1209	1233	1068	733	1020	1566	1840	428	801	940	662	1286	1142	1295	846	1947	1473	496	1983	966	0	0	0	0	0	0	0	0	0	0	0	0	0	0	0	0	0	0	0	0	0	0	0	0	0
TMEM88B	0	0	0	0	0	0	0	0	0	0	0	0	0	0	0	0	0	0	0	0	0	0	0	0	0	0	0	0	0	0	0	0	0	0	0	0	0	0	0	0	0	0	0	0	0	0	0	0	0
ZDHHC18	0	1	0	0	0	0	0	0	0	0	0	0	0	0	0	0	0	0	0	0	0	0	0	0	585	935	1074	985	1615	1684	1473	1388	595	813	1346	1372	966	945	864	1154	1114	1045	598	1446	1427	907	956	827	647
CEACAM16	4	3	10	6	3	3	4	6	7	7	6	1	2	0	6	7	9	1	0	15	1	0	2	2	1	2	2	1	0	1	1	2	0	0	1	1	0	0	2	0	3	1	1	1	1	6	3	0	2
ZNF799	1	0	3	0	2	1	1	1	0	0	0	2	0	1	0	0	0	0	0	0	0	0	1	0	103	47	121	57	135	87	118	129	62	94	63	86	30	151	133	127	133	105	45	198	139	79	97	98	32
UBAC2	1416	2488	2892	3461	2525	2817	3485	2931	2678	3386	3005	3391	4181	2878	3653	2925	2497	2637	2608	2144	1826	4436	2439	3690	1313	2051	1971	1711	2378	1919	2613	2897	1824	1856	2426	1861	1978	2016	2280	1813	2099	1713	1324	2640	1752	1421	1739	1682	1386
SPATA16	0	0	0	0	0	0	0	0	0	0	0	0	0	0	0	0	0	0	0	0	0	0	0	0	0	0	0	0	0	1	0	0	0	0	0	0	0	0	0	0	0	0	0	1	0	0	0	0	0
PNPLA3	15	22	72	32	21	54	56	24	31	45	60	9	59	38	39	44	47	27	45	65	52	29	60	44	771	704	742	422	312	2846	1377	1605	620	330	1209	779	477	526	855	880	423	599	687	970	764	979	1024	215	120
ARNTL2	0	0	0	0	0	0	0	0	0	1	0	2	0	0	0	0	0	0	0	1	0	0	0	0	136	247	222	71	744	800	211	229	142	233	32	453	32	195	152	71	630	271	132	245	52	267	285	173	20
RAG1	0	0	0	0	0	0	0	0	0	0	0	0	0	0	0	0	0	0	0	0	0	0	0	0	32	65	94	56	34	52	88	100	32	38	79	20	27	54	98	62	30	59	50	74	61	41	21	38	13
ONECUT2	0	0	0	0	0	0	0	0	0	0	0	1	0	0	0	0	0	0	0	0	0	0	0	0	1210	2340	2125	834	1573	2140	3376	3163	1285	1179	1692	1194	592	2624	1703	1499	1629	959	1032	2094	2679	2263	1647	462	1317
SPAM1	0	2	50	4	0	18	5	4	40	33	3	2	21	1	16	14	15	0	4	7	3	18	3	31	0	0	0	0	0	0	0	0	0	0	0	0	0	0	0	0	0	0	0	0	0	0	0	0	0
ZMIZ2	112	222	350	271	134	219	360	231	176	319	180	255	347	189	347	329	218	235	178	236	179	260	275	292	696	1034	1478	933	2023	1446	1567	1630	1219	955	1579	934	1125	1056	1344	839	2102	1169	818	2069	1202	1162	1009	690	505
TTC27	0	0	0	0	0	0	0	0	0	0	0	0	0	0	0	0	0	0	0	0	0	0	0	0	194	385	528	340	479	342	549	580	291	349	399	313	258	329	409	301	535	350	215	516	371	316	243	341	162
SENP3-EIF4A1	0	0	0	0	0	0	0	0	1	0	0	0	0	0	0	0	1	0	0	0	0	0	0	0	0	0	2	0	4	3	0	4	3	1	0	0	2	0	2	0	0	2	0	1	1	0	0	4	0
CDC26	0	0	0	0	0	0	0	0	0	0	0	0	0	0	0	0	0	2	0	0	0	0	0	0	213	179	284	245	242	185	275	232	127	270	274	153	123	205	219	238	257	158	106	288	187	130	165	228	121
MAGEA6	1	0	0	0	1	0	0	0	0	0	0	1	0	0	0	0	0	0	0	0	0	0	1	0	0	0	1	0	5	0	0	1	0	9	0	3	0	0	3	0	0	0	0	16	3	0	0	0	0
B4GALT2	2	1	8	8	5	2	1	0	2	3	2	3	0	2	2	3	4	2	8	1	2	1	4	5	884	591	884	1113	1147	1394	1008	1439	972	911	1388	956	1181	921	1440	1011	1302	1295	1072	1415	1133	1398	1205	634	1035
AC005833.1	117	159	177	81	135	201	128	55	95	212	175	64	70	130	114	107	95	217	89	187	110	77	203	111	0	0	0	0	0	0	0	0	0	0	0	0	0	0	0	0	0	0	0	0	0	0	0	0	0
PRIM2	0	0	0	0	0	0	0	0	0	0	0	0	0	0	0	0	0	0	0	0	0	0	0	0	65	110	150	87	202	85	219	159	131	133	176	63	154	150	133	109	171	120	85	181	103	81	87	99	78
KCNN3	0	0	0	0	0	0	0	0	0	0	0	0	0	0	0	0	0	0	0	0	0	0	0	0	5	21	87	4	72	20	160	33	62	47	39	25	13	43	32	18	69	34	36	119	19	27	39	21	8
TDRD3	6	4	10	9	7	5	16	2	16	6	27	7	5	13	6	7	13	2	7	6	0	10	4	11	281	428	591	428	719	427	772	610	292	558	479	299	177	438	354	338	704	388	241	549	354	363	415	386	223
STYXL1	775	682	1596	645	574	1030	985	688	729	1125	927	573	601	307	645	1390	1094	563	783	1666	869	785	1538	804	454	852	1024	749	912	776	1177	857	366	841	1160	562	1085	1009	524	525	948	474	364	765	618	507	536	605	1061
ATF7	0	0	0	0	0	0	0	0	0	0	0	0	0	0	0	0	0	0	0	0	0	0	0	0	271	580	815	417	802	556	1265	927	487	604	872	362	574	680	811	713	716	364	450	911	775	469	387	321	376
AKAIN1	0	0	0	0	0	0	0	0	0	0	0	0	0	0	0	0	0	0	0	0	0	0	0	0	12	0	4	2	3	0	1	16	13	16	1	4	1	2	4	1	2	3	4	1	3	1	1	2	5
TCTEX1D2	0	0	0	0	0	0	0	0	0	0	0	0	0	0	0	0	0	0	0	0	0	0	0	0	27	17	20	23	39	20	32	14	5	30	19	13	5	18	31	26	47	18	12	28	14	10	17	17	33
ZFAND5	44	12	69	11	220	71	61	2	46	23	58	5	14	15	7	109	50	12	14	71	51	31	72	12	10381	16744	8743	12399	9152	10848	30773	22660	4101	31009	20315	16533	12230	20956	7842	4062	6579	15776	6936	6906	3461	27720	10855	7936	6497
SNRNP25	1	0	1	0	0	1	1	0	0	0	0	0	0	0	0	0	0	0	0	1	0	0	0	0	843	653	881	864	692	862	1172	956	614	863	1288	710	1208	844	1173	837	662	924	449	749	768	847	657	717	896
EIF2AK2	0	1	0	0	0	0	0	0	0	0	0	1	0	0	0	1	0	0	0	0	0	2	1	0	700	1479	1699	714	1056	1740	2149	1812	2732	1054	1371	1049	364	978	1242	809	866	1375	777	1512	1300	1188	810	1031	424
CBX2	0	0	0	0	0	0	1	0	0	0	0	0	0	0	0	0	0	0	0	0	0	0	0	0	6	25	43	5	13	14	39	31	51	49	24	7	12	17	45	28	61	8	26	52	37	19	13	17	11
SLC7A11	0	0	0	1	0	0	0	0	0	0	0	0	0	0	0	1	0	0	0	0	0	0	0	0	3	0	18	0	11	6	7	7	1	18	9	8	0	2	12	9	34	8	4	26	15	2	8	2	1
ITGA10	0	0	0	3	0	1	1	0	0	0	0	0	1	0	1	1	1	3	2	0	2	0	0	2	11	11	54	14	32	39	34	14	30	13	20	8	17	35	22	12	56	9	27	50	51	22	17	15	1
ZNF100	22	36	57	24	45	27	92	30	111	148	70	4	83	94	42	118	16	9	27	69	43	198	75	54	31	73	122	23	130	107	174	120	90	79	61	34	12	94	118	92	78	53	31	219	68	82	33	72	17
AFAP1L2	19	24	15	60	22	49	39	28	28	21	21	11	46	12	28	34	36	36	27	39	19	32	23	16	80	104	178	72	80	123	222	125	92	127	189	33	75	137	125	100	60	91	69	264	109	151	123	97	24
TCTEX1D4	206	155	393	118	291	315	336	149	341	312	371	122	260	147	247	312	192	252	140	420	255	231	357	198	2	4	11	4	4	2	6	7	9	3	4	14	6	3	8	5	4	8	4	7	0	3	4	8	6
GPC1	0	0	0	0	0	0	0	0	0	0	0	0	0	0	0	0	0	0	0	0	0	0	0	0	1036	1639	1909	1817	4134	2896	2471	2764	2748	1743	3121	2674	4373	2168	2089	2822	2178	2320	2662	3056	1047	2276	1780	1841	1288
SAT1	769	757	2284	1318	1106	1052	1956	944	778	3325	771	1681	1699	605	1329	1714	1016	1451	1001	1198	778	1688	2205	1924	13257	11647	14097	12975	22745	29211	25894	17176	8451	17308	12844	16080	9772	15273	20262	13391	25312	20254	7331	19549	12344	17645	11868	19010	9228
KRTAP22-1	29	39	111	188	26	53	91	50	37	32	29	17	37	25	52	56	106	47	35	48	68	19	51	111	0	0	0	0	0	0	0	0	0	0	0	0	0	0	0	0	0	0	0	0	0	0	0	0	0
YWHAE	2609	3636	3554	3691	3738	3937	5566	4660	3509	5026	4504	2784	6178	4083	4332	3631	3485	4939	3509	3544	5376	5304	5026	5765	7878	10382	12909	9251	13440	13336	17501	13151	7482	12136	14314	9473	6919	12656	11356	9589	14723	9591	5982	12075	8650	9843	9700	9676	8113
ARSI	66	111	285	105	132	92	227	153	162	256	182	112	244	78	103	225	144	144	101	155	82	62	163	182	4	26	26	27	165	9	38	20	23	22	26	14	20	15	17	13	57	29	14	34	18	13	15	10	11
EPHX2	3	2	5	6	1	1	2	1	4	2	3	0	5	2	5	6	0	2	1	8	1	2	2	2	10027	11058	11940	14388	7325	16048	21878	16161	6101	12635	17903	12382	13533	10478	13798	10395	9722	10447	7525	11492	13977	9807	8704	9117	4937
ALG5	0	0	1	0	0	0	0	0	0	0	0	0	2	0	0	1	0	0	0	1	0	1	0	1	1095	1127	991	1033	1499	1289	1374	1554	1083	1299	1328	968	913	1296	1609	1289	1268	1160	759	1852	849	1242	839	1162	836
CFAP44	0	0	2	0	0	0	0	0	0	0	0	0	0	0	0	0	2	0	1	0	0	0	2	0	41	21	138	52	121	57	117	74	36	75	46	31	5	83	145	91	174	72	49	182	128	81	53	40	7
TBCK	67	28	70	30	17	9	50	26	56	39	22	30	45	9	30	89	35	89	57	18	64	19	48	70	317	677	547	395	742	343	884	1112	355	484	530	322	332	596	524	454	390	455	306	1018	451	336	422	317	120
EXOC5	15	7	54	8	8	8	3	2	2	16	11	10	5	8	7	7	18	5	13	27	15	4	10	11	1099	1421	1503	731	1337	1710	2172	2457	1280	1240	1276	1012	401	1193	1190	998	1243	1044	763	1621	1042	1047	961	849	447
RBMXL1	1	3	13	11	6	2	5	4	5	4	4	4	1	5	2	4	6	1	0	3	4	2	5	1	547	1232	1207	832	933	541	1019	1481	364	677	585	741	232	668	857	575	901	532	217	1315	693	414	673	915	394
SDR16C5	3	3	3	1	10	3	3	3	2	5	2	1	0	3	2	3	3	2	3	2	0	2	0	1	0	1	1	0	1	0	4	19	0	19	0	0	0	0	24	1	2	1	0	0	0	6	3	0	0
PILRB	0	0	1	0	0	0	2	1	0	1	0	0	0	0	0	0	0	0	0	1	1	0	2	0	19	9	48	18	117	363	181	60	21	35	59	29	27	145	87	36	78	301	171	47	279	35	35	12	7
CACNG4	0	0	0	0	0	0	0	0	0	0	0	0	0	0	0	0	0	0	0	0	0	0	0	0	2	4	38	3	21	27	50	3	1	2	3	3	1	1	3	5	33	7	1	3	0	93	7	2	7
USP51	0	0	0	0	0	0	0	0	1	0	0	0	0	0	0	0	0	0	0	0	0	0	0	0	49	82	80	48	59	42	238	71	27	52	89	30	17	51	75	77	25	39	35	97	78	86	33	47	59
SPINT1	2	0	0	1	0	0	1	0	0	0	2	0	0	0	0	0	0	1	0	1	0	1	0	0	99	263	283	74	2628	241	517	286	449	322	174	296	252	184	433	162	2606	472	425	530	128	240	276	120	175
TNNI2	0	0	0	1	0	0	0	0	0	1	25	0	1	0	0	2	0	1	0	0	0	1	0	0	4	2	15	3	30	16	9	11	6	9	7	7	5	11	25	5	41	29	5	28	7	2	9	20	5
SNUPN	378	27	530	104	81	84	38	21	33	139	102	59	77	57	48	138	478	39	243	324	198	48	336	51	300	417	438	329	395	359	564	629	307	352	526	279	352	514	473	437	439	348	223	493	412	279	305	246	296
KCNIP1	5	3	2	1	3	2	2	3	7	3	6	4	3	2	0	2	7	1	0	2	2	0	8	2	1	5	3	0	23	16	14	3	4	1	8	2	1	7	4	1	24	10	0	24	1	2	4	1	5
TPRKB	0	0	0	0	0	0	0	0	0	0	0	0	0	0	0	0	0	0	0	0	0	0	0	0	295	247	435	285	383	340	558	475	204	468	419	218	148	427	396	301	498	467	196	533	282	290	277	270	238
MYO5C	0	0	0	0	0	0	0	0	0	0	0	0	0	0	0	0	0	0	0	0	0	0	0	0	126	281	343	198	486	320	533	456	241	304	291	146	86	245	271	202	368	193	232	522	236	282	274	117	157
CABP5	2125	1941	3732	2371	2702	4036	4521	2194	3759	4442	3771	1788	3065	1837	3159	4712	2545	2496	2203	4101	2658	2840	4384	2964	0	0	0	0	0	0	2	1	0	1	0	1	1	1	0	0	2	0	0	0	0	0	0	0	0
CENPP	770	625	2547	1122	717	847	1871	1101	1421	1436	1166	361	982	523	1020	2099	1062	977	927	1586	711	770	1579	1274	18	30	49	34	52	90	76	46	37	52	33	42	26	30	56	40	72	59	31	79	43	48	22	20	20
SAXO1	78	130	89	201	70	140	178	177	342	419	139	50	67	51	521	571	51	71	84	92	51	159	106	187	1	0	6	2	1	1	3	0	1	3	3	4	4	2	0	1	0	1	1	3	1	3	1	0	1
AC010615.4	324	104	1436	518	324	296	504	218	333	318	1513	148	324	143	201	1006	397	174	273	977	436	366	837	422	0	0	0	0	0	0	0	0	0	0	0	0	0	0	0	0	0	0	0	0	0	0	0	0	0
ZBTB34	0	0	0	0	0	0	0	0	0	0	0	0	0	0	0	0	0	0	0	0	0	0	0	0	122	142	249	92	239	179	292	223	98	173	126	131	84	150	169	162	178	124	96	329	239	142	133	109	42
ZFYVE28	657	423	1318	577	743	1179	1353	564	1150	967	1240	162	776	436	780	1318	775	704	745	1252	677	685	938	528	204	264	194	333	268	267	336	330	175	180	426	163	227	351	763	205	140	283	195	531	514	170	318	281	148
ZC3H12D	0	1	0	0	0	0	0	0	0	0	0	0	0	0	0	0	0	0	0	0	0	0	0	0	11	34	27	1	57	36	12	32	10	28	15	6	4	19	36	6	17	24	11	75	28	20	9	13	3
UBE2L6	1218	1778	2221	2805	5963	2192	5290	768	1977	3966	7428	492	1270	3365	1377	3261	2066	7286	1613	2043	3790	1596	3435	1234	2436	6539	1840	3251	4098	5514	4587	4098	8072	3831	3645	4717	2418	2845	3808	1812	3056	4412	1763	4074	1915	3355	2732	2979	1761
PCSK7	0	0	1	1	0	1	0	0	3	1	0	0	3	1	0	1	1	0	0	1	0	0	1	0	190	362	449	221	609	492	323	492	419	266	449	261	366	203	431	270	305	255	312	689	373	285	233	292	64
APLN	14	10	16	20	9	12	33	6	13	25	28	17	14	20	11	7	19	16	7	15	14	4	10	14	14	8	11	6	43	10	27	2	3	37	50	16	23	12	8	9	7	14	11	36	13	13	9	44	30
TRPA1	12	9	26	2	5	19	21	7	17	20	21	5	17	6	9	26	8	10	14	23	7	24	7	9	0	0	8	0	3	2	8	2	1	8	0	1	0	3	3	1	2	3	4	9	0	13	3	6	0
ACOX1	0	0	0	0	0	2	0	0	0	0	0	0	1	0	0	0	0	0	0	1	0	0	0	0	13391	19980	18916	14027	14676	27542	25814	24550	7666	13034	21928	15535	10571	17627	16571	12961	18863	15575	12642	17432	22550	14056	18013	10330	10225
GSDMC	0	0	1	0	0	0	1	0	0	2	0	0	0	0	0	5	0	0	3	0	0	0	3	0	0	1	0	0	0	2	5	5	2	1	0	0	2	2	27	0	0	1	0	1	0	1	1	0	1
LRRC72	0	0	0	0	0	0	0	0	0	0	0	0	0	0	0	0	0	0	0	0	0	0	0	0	1	0	0	0	0	0	0	0	0	0	0	0	0	0	0	0	0	0	0	0	0	0	0	0	0
KRT20	0	0	0	0	0	0	0	0	0	0	0	0	0	0	0	0	0	0	0	0	0	0	0	0	0	0	1	0	5	0	0	0	0	98	0	1	0	1	0	0	0	0	0	1	0	0	0	0	0
PICK1	51	52	61	87	60	120	142	106	72	70	51	71	131	64	81	98	54	122	92	58	51	43	98	91	434	650	638	884	1133	893	877	966	422	557	910	715	787	599	874	589	993	712	427	1058	503	645	615	607	707
ELF5	0	0	0	0	0	0	0	0	0	0	0	0	0	0	0	0	0	0	1	0	0	0	0	0	2	4	7	0	4	2	5	8	2	3	6	0	2	0	10	4	5	1	3	6	3	1	4	2	0
GDF7	10	6	27	1	2	7	9	28	9	7	5	8	13	8	8	18	8	3	2	9	1	5	6	10	287	433	351	367	272	790	257	266	85	395	152	507	190	391	525	306	367	334	393	420	545	464	220	277	118
CAMK2B	0	0	0	0	0	0	0	0	0	0	0	0	0	0	0	0	0	0	0	0	0	0	0	0	202	325	255	336	49	931	680	745	250	204	540	525	566	762	421	529	134	357	437	369	267	492	465	148	467
C22orf46	0	0	0	0	0	0	0	0	0	0	0	0	0	0	0	0	0	1	0	0	0	0	0	0	162	237	388	226	401	258	455	397	400	300	469	165	206	281	474	329	262	237	218	588	483	196	215	196	160
RIMS3	0	0	0	0	0	0	0	0	0	0	0	0	0	0	0	0	0	0	0	0	0	0	0	0	13	16	51	8	40	23	24	44	23	25	22	3	18	18	46	15	24	22	34	68	45	3	20	35	1
WNT1	73	134	274	210	219	148	363	129	193	246	227	82	183	154	174	296	119	247	166	137	196	166	229	173	0	0	1	0	2	2	0	0	2	0	0	0	1	1	3	0	1	0	0	8	2	0	0	0	0
PIGM	0	0	2	0	0	0	0	2	1	2	0	0	0	0	1	1	1	1	1	1	0	0	0	0	316	626	675	398	614	638	967	829	293	431	647	362	284	503	418	341	725	380	338	514	429	640	461	426	329
ZFP90	0	1	1	2	1	3	1	0	1	0	1	0	0	0	0	0	2	0	0	1	0	0	0	2	211	348	420	197	482	260	552	440	257	272	394	165	145	283	337	285	369	196	209	559	376	229	233	190	133
ABCA6	1	0	5	2	2	6	2	5	3	1	7	0	1	9	7	13	3	3	8	8	3	2	6	9	3608	6458	7755	4101	4838	5346	11205	9607	3492	3729	5974	5011	1974	5669	6322	4513	4140	3337	2172	5708	6107	5419	4499	4940	2068
GRAMD3	0	0	0	0	0	0	0	0	0	0	0	0	0	0	0	0	0	0	0	0	0	0	0	0	580	817	587	588	593	1030	1131	945	599	1122	1569	1316	420	999	926	1154	467	976	415	921	956	727	556	282	499
EEF1AKMT1	0	1	0	0	2	0	2	0	1	0	0	0	1	0	0	0	0	0	0	0	0	0	0	0	202	250	231	219	229	180	363	257	167	270	323	142	238	329	292	181	285	225	145	299	202	211	206	220	291
NME4	0	0	0	0	0	0	0	0	0	0	0	0	0	0	0	0	0	0	0	0	0	0	1	0	2855	3051	2254	5446	2784	3354	6787	3630	1653	2740	4692	2669	5002	4241	3492	3086	1230	3355	2236	4249	2632	1797	3983	1918	3235
ORC1	0	0	0	0	0	0	0	0	0	0	0	0	0	0	0	0	0	0	0	0	0	0	0	0	3	17	6	3	22	12	14	10	49	60	3	2	24	19	37	20	8	23	10	19	9	10	6	12	2
SHCBP1	0	0	0	0	0	0	0	0	0	0	0	1	0	0	0	0	0	0	0	0	0	0	0	0	10	10	12	3	27	15	15	13	15	38	2	2	6	9	17	14	5	12	3	32	10	12	8	11	0
AGAP2	0	0	1	0	0	0	0	0	0	0	0	0	0	0	0	0	0	0	0	0	2	0	0	0	15	36	63	13	109	77	51	92	62	47	40	27	26	39	85	38	52	70	50	199	47	47	27	53	7
SUMF2	0	0	0	0	0	0	0	0	0	0	0	0	0	0	0	0	0	0	0	0	0	0	0	0	3209	4457	3868	3206	6063	4238	5462	5897	3367	3335	4969	3630	5092	3769	5078	4013	4319	2974	2956	6089	3173	3514	2642	3935	1639
NBAS	0	0	1	1	3	2	1	0	0	0	2	0	1	0	1	6	0	3	0	2	3	0	0	0	679	1511	1359	757	1213	990	1241	751	900	911	1256	686	847	734	1079	888	775	642	724	1468	993	883	780	680	437
GP2	0	0	0	0	0	0	0	0	0	0	0	1	0	0	0	0	0	0	0	0	0	0	0	0	0	0	3	1	0	2	14	0	9	4	2	2	1	0	0	2	0	13	33	3	9	5	16	1	0
FLNA	0	0	0	0	0	0	0	0	0	0	0	0	0	0	0	0	0	0	0	0	0	0	0	0	1237	4140	6317	1215	12867	4458	5433	3655	4056	2248	4082	2557	3284	2466	3284	3000	5711	4521	5171	9411	4306	2789	6342	3817	1265
MBD5	0	0	0	0	0	0	0	0	0	0	0	0	0	0	0	0	0	0	0	0	0	0	0	0	170	275	396	196	449	222	566	415	254	291	305	171	172	226	346	223	327	240	162	509	300	204	227	171	111
SNCA	0	0	1	0	0	0	0	0	0	0	1	0	0	1	0	0	0	0	0	0	1	1	1	0	15	22	51	12	113	18	43	15	2	83	42	9	17	23	24	19	47	15	13	65	15	9	14	71	0
ATP6V1E2	238	376	440	382	293	471	549	396	260	622	326	489	450	227	514	448	352	332	327	337	301	548	368	490	49	82	88	46	105	113	66	103	35	71	71	39	56	64	94	67	56	52	41	143	88	41	78	36	36
NMRK1	0	0	0	0	0	0	0	0	0	0	0	0	0	0	0	0	0	0	0	0	0	0	0	0	1362	907	1639	1566	1157	1304	2059	1642	727	1102	2150	1109	662	1696	1400	1327	1718	1888	745	1978	1635	1235	1091	958	1073
CCDC8	0	0	0	0	0	0	0	0	0	0	0	0	0	0	0	0	0	0	0	0	0	0	0	0	12	71	77	25	123	37	95	62	80	34	64	37	35	49	91	52	169	47	47	178	59	45	52	54	31
SLITRK1	0	0	0	0	0	0	0	0	0	0	0	0	0	0	0	0	0	0	0	0	0	0	0	0	0	0	1	0	2	0	3	2	0	0	0	0	0	2	0	0	0	0	0	0	0	0	1	1	0
CCT6A	31	45	478	107	69	39	160	13	56	81	104	49	39	50	24	63	70	118	60	100	84	72	122	105	1739	2695	3021	1913	3863	3469	3064	3359	1972	2914	2790	2376	1904	2733	2402	1762	4096	2195	1478	3925	2026	2175	2299	2063	1192
KRT34	0	0	0	0	0	0	0	0	0	0	0	0	0	0	0	0	0	0	0	0	0	0	0	0	0	0	0	1	0	0	0	1	0	0	0	0	0	0	0	0	0	0	0	0	0	0	0	0	0
RGS14	1	2	4	0	0	0	2	5	0	0	0	0	1	1	0	2	2	1	0	2	0	0	0	3	793	1610	1359	2089	1438	2493	1859	2274	591	1321	1732	2314	1096	2121	1507	1405	2983	1832	610	2197	1594	1070	1660	1386	2000
APOL4	1	0	3	16	6	5	2	0	8	4	6	1	8	10	3	1	10	0	0	2	4	3	5	5	50	48	158	61	138	247	150	18	95	97	59	77	63	148	73	71	137	90	33	241	52	87	35	133	96
TCF21	3	6	3	5	2	1	4	1	1	1	2	8	3	8	2	2	3	3	2	2	2	0	1	5	32	67	170	55	137	67	164	188	121	75	124	36	61	101	152	121	144	114	93	238	90	80	67	51	46
RBFOX3	7	2	10	5	3	6	2	4	6	3	5	4	3	6	3	5	0	6	3	6	4	7	1	6	0	1	0	0	4	2	1	1	1	0	1	0	0	0	1	3	1	1	1	2	4	2	0	2	0
KMT2D	379	375	812	451	579	673	845	479	634	832	759	186	485	573	443	832	582	517	527	798	496	486	811	486	481	664	1576	781	1226	1685	838	1348	923	965	992	569	554	700	1555	806	752	700	1043	1964	1839	946	613	483	246
SERPINE2	203	97	182	128	76	157	437	115	131	157	275	29	159	51	267	400	327	140	68	327	138	192	294	238	77	254	688	138	1810	205	912	375	224	298	278	185	170	455	315	309	450	338	228	1044	283	284	358	293	233
AXIN1	588	591	1255	767	503	725	967	529	967	975	745	859	932	315	1176	830	321	454	703	572	462	829	449	1187	405	489	656	619	1125	1157	475	664	474	479	553	895	461	453	601	476	1214	864	430	863	581	697	632	484	399
C1QTNF8	712	664	946	188	30	41	263	458	2342	187	2623	836	14	537	182	70	39	1009	49	317	127	95	326	14	0	0	0	0	0	0	0	0	0	0	0	0	0	0	0	0	0	0	0	0	0	0	0	0	1
HACD4	150	96	1060	156	73	142	319	25	161	220	264	190	139	75	108	206	187	138	212	343	146	178	249	301	72	111	146	20	133	83	115	139	59	103	59	25	26	84	129	50	53	73	52	213	88	45	50	135	9
JAM3	829	1477	2904	2045	1382	1506	1965	1631	1001	2388	1254	4379	1955	937	1841	2141	1287	1200	1260	1489	1012	2369	1675	2181	101	301	295	97	384	205	335	216	147	205	193	186	133	208	177	131	294	188	155	420	171	212	183	267	107
MX2	0	0	0	0	0	0	0	0	0	0	0	0	0	0	0	0	0	0	0	0	0	0	0	0	101	211	220	40	300	415	248	208	1521	142	136	79	83	76	267	55	120	752	64	365	144	159	64	437	21
IL6R	10	14	15	7	9	22	8	16	18	16	6	18	26	11	6	39	6	7	12	24	6	16	20	22	3065	2236	5423	3816	2468	5878	2339	3223	1821	3539	3827	5976	2411	1669	4007	3188	1609	2827	3004	2365	5728	3007	1339	2129	736
PSMD9	0	0	0	0	0	0	0	0	0	0	0	0	0	0	0	0	0	0	0	0	0	0	0	0	359	522	543	520	935	608	607	894	376	402	630	453	520	495	635	466	908	490	297	723	482	414	370	537	295
1-Dec	0	0	1	0	1	0	0	0	0	0	0	0	0	0	0	0	0	0	0	0	0	0	0	0	0	0	2	1	7	0	2	0	0	1	0	0	0	1	0	0	4	0	1	4	2	1	3	0	1
CLHC1	0	0	0	0	0	0	0	0	0	0	0	0	0	0	1	0	0	0	0	0	0	0	0	0	17	11	31	19	33	15	20	29	19	26	22	9	5	20	40	22	69	35	8	41	36	26	17	13	4
POLR3F	0	0	0	0	0	0	0	0	0	0	0	0	0	0	0	0	1	0	0	0	0	0	0	0	139	194	256	138	351	199	308	272	126	235	216	126	116	220	238	209	314	186	99	307	168	156	119	175	116
TRPC5	0	1	0	0	0	0	0	0	0	0	0	0	0	0	0	0	0	0	0	2	0	0	0	0	57	75	61	15	19	63	44	53	47	29	83	33	24	23	42	48	12	33	39	56	47	23	42	17	6
ZFP28	5	4	5	2	3	2	4	2	2	7	2	1	3	2	3	5	9	0	1	3	2	5	10	2	17	29	79	9	106	26	72	74	26	33	38	17	9	46	46	48	90	72	34	89	46	41	42	31	10
ASTN2	10	7	157	13	5	27	14	4	10	9	8	14	3	1	6	13	21	2	13	42	5	5	24	20	102	89	93	99	137	109	201	117	125	104	140	108	216	109	237	115	73	99	138	244	108	148	97	39	77
PCSK2	0	0	0	0	0	0	0	0	0	0	0	1	0	0	0	0	0	0	0	0	0	0	0	0	1	1	20	4	10	2	0	8	6	4	3	3	10	6	10	13	2	9	0	10	12	4	10	10	4
PRDM8	0	0	0	0	0	0	0	0	0	0	0	0	0	0	1	0	0	0	0	1	0	0	0	0	1	8	22	3	21	4	13	18	14	8	5	3	3	11	18	4	9	6	5	52	11	3	10	11	0
BPTF	0	0	2	0	0	0	0	0	0	0	0	0	0	0	1	0	0	3	0	1	0	0	0	0	532	1260	1684	680	1426	1169	2304	1734	933	803	1180	797	264	798	1190	973	1024	656	692	1836	1337	909	796	534	304
BABAM1	0	20	3	20	0	44	2	2	1	1	0	0	8	0	0	8	0	2	16	0	0	10	1	3	795	963	1098	1190	1316	1085	1375	1215	694	1047	1347	913	1122	1116	1267	1042	1418	1203	628	1403	891	1021	833	930	1018
TMEM223	0	0	0	0	0	1	0	0	0	0	0	0	0	0	0	0	0	0	0	0	0	0	0	0	499	465	669	478	671	499	799	762	487	531	683	500	587	827	678	571	605	779	338	767	534	478	463	537	623
RPL38	249	180	453	323	346	434	437	302	400	390	321	128	320	239	340	472	313	324	336	461	251	238	362	327	4925	4030	8362	5918	8508	7046	7615	5420	3822	7153	7639	4993	5293	8892	7932	6078	10020	8768	3767	8684	5647	5982	4614	8396	8619
OR5K3	0	0	0	0	0	0	0	0	0	0	0	0	0	0	0	0	0	0	0	0	0	0	0	0	0	0	0	0	0	0	0	0	0	0	0	0	0	0	0	0	0	0	0	0	0	0	0	0	0
PHLDB2	0	0	0	0	0	0	0	0	0	0	0	0	0	0	0	0	0	0	0	0	0	0	0	0	2113	2448	2604	1602	2154	1818	4830	3911	1468	1523	3499	1654	1046	2123	2511	2357	1435	1593	1267	2996	1942	1500	1726	1035	804
TGS1	499	685	805	875	717	1068	1166	797	735	1336	820	836	813	489	957	1277	687	857	711	902	667	643	1362	856	265	341	488	249	507	469	514	506	192	358	407	340	66	314	373	317	434	351	161	491	315	290	268	329	121
TWNK	8	4	19	12	4	17	13	8	8	10	9	8	11	6	18	17	9	10	8	14	16	19	13	24	157	207	238	184	332	472	149	236	111	258	150	453	156	213	187	177	449	361	123	266	218	190	169	221	72
FOXRED1	1	1	0	0	1	1	4	1	1	0	1	1	1	0	1	0	1	0	1	2	0	0	1	1	1228	1713	2026	2630	1932	2066	2245	3420	1642	1822	3596	2344	1321	2655	3459	2050	1664	2470	1416	3498	2448	2211	1811	1333	1749
ZDHHC19	0	0	0	0	0	0	0	0	0	0	0	0	0	0	0	0	0	0	0	0	0	0	0	0	62	63	86	139	66	28	117	111	47	93	71	201	84	127	87	83	68	87	48	122	68	84	65	75	137
GEMIN7	0	0	0	0	0	0	0	0	0	0	0	0	0	0	0	0	0	0	0	0	0	0	0	0	285	326	303	343	357	323	406	354	255	256	356	309	351	418	401	337	500	316	191	394	263	261	234	355	331
ATF7IP	1	0	0	0	0	0	1	0	0	0	0	0	0	0	0	0	0	0	0	0	1	0	0	0	445	1462	1616	590	1436	696	2473	2205	1454	1233	1645	600	768	1516	1680	1267	959	721	914	2236	1289	914	989	583	509
FAM69A	0	0	0	0	0	0	0	0	0	0	0	0	0	0	0	0	0	0	0	0	0	0	0	0	693	1188	1292	795	953	1021	1438	1915	678	895	976	1033	790	898	1172	981	1344	987	632	1370	897	949	1178	691	488
CFHR5	0	0	0	0	0	0	0	0	0	0	0	2	0	0	0	0	0	0	2	0	1	0	4	1	4635	15750	4149	7114	4635	6151	11349	7120	1099	13079	8717	4609	1742	5545	4865	3724	3865	2954	2417	5207	8037	3828	9959	2493	3961
CDK15	0	0	0	0	0	0	0	0	0	0	0	0	0	0	0	0	0	0	0	0	0	0	0	0	1	0	6	0	5	0	6	3	2	3	0	0	0	0	0	2	0	0	2	8	1	0	1	3	0
SIRPD	1251	1763	2047	2045	1721	2502	2580	2031	1496	4084	1691	2372	2082	1470	2402	2665	1673	1986	1831	2094	1540	2483	2661	2290	1	3	4	0	2	0	2	1	0	2	2	0	0	0	1	0	1	1	0	2	2	1	0	0	0
RC3H2	0	0	0	0	0	0	0	0	0	0	0	0	0	0	0	0	0	0	0	0	0	0	0	0	851	1511	1760	747	1741	1397	2226	1817	827	1018	1110	813	622	872	1132	892	1192	694	810	1809	984	931	905	728	332
KIF27	0	1	0	0	1	0	5	2	0	0	0	3	1	1	1	1	0	0	0	0	0	0	0	0	39	48	93	23	53	79	80	60	40	47	48	48	15	38	77	38	53	26	28	59	74	38	35	37	17
FGF4	0	1	0	0	2	1	0	0	0	2	1	0	0	0	0	0	0	2	0	0	0	1	0	0	0	0	0	0	0	0	0	0	0	1	0	0	0	0	0	0	0	0	0	14	0	0	0	0	0
AC008758.5	132	102	249	124	117	196	251	149	211	208	183	68	207	78	191	187	161	120	159	201	114	161	165	234	0	0	0	0	1	0	0	1	0	0	0	0	0	0	0	1	0	1	0	0	0	0	0	0	0
COX7A2L	0	0	0	0	0	0	0	0	0	0	0	0	0	0	0	0	0	0	0	0	0	0	0	0	3192	2427	2733	2815	3003	2367	6007	3454	2615	3030	4241	2142	3791	4435	3271	3619	4250	2324	1735	4579	2873	2557	1941	2304	2890
TSPEAR	0	0	0	0	0	0	0	0	0	0	0	0	0	0	0	0	0	0	0	0	0	0	0	0	4	3	16	4	4	7	14	18	12	7	14	1	4	9	7	17	3	2	2	6	12	6	6	2	5
BTG1	0	0	0	0	2	0	1	0	2	2	1	4	0	0	0	0	0	0	0	0	0	1	0	1	6529	9193	5618	9916	7620	14795	17540	8969	5111	11584	10101	8332	4152	7265	5401	6091	10031	5772	3678	7906	4506	6923	7796	5068	4762
PDCD1LG2	151993	270433	255869	240908	299334	405941	427422	296870	252477	236838	282327	242811	453662	240968	491965	474692	175885	276178	291556	205022	277545	493637	233079	253727	67	126	139	10	103	281	162	138	97	124	76	27	30	68	97	54	45	101	40	134	92	42	23	177	4
MAEA	1	0	3	3	1	6	4	2	0	0	0	2	0	9	5	13	6	2	4	1	13	5	2	0	787	1217	1121	952	1672	1600	1203	1614	995	970	1297	1254	1315	1222	1314	1117	1276	917	835	1672	1015	1000	945	853	623
OR7G1	161	236	620	414	474	257	382	257	275	701	676	184	329	303	279	417	266	461	309	405	424	236	573	422	0	0	0	0	0	0	0	0	0	0	0	0	0	0	0	0	0	0	0	0	0	0	0	0	0
EMB	1	0	0	1	0	0	1	1	1	2	2	0	1	1	1	1	3	0	1	2	2	0	0	2	72	109	248	27	541	147	157	200	159	160	88	54	91	139	242	49	119	183	87	714	146	95	63	123	19
SPTY2D1	68	137	138	105	188	117	173	81	108	91	271	39	117	108	80	187	71	253	89	103	98	49	70	103	658	1123	913	621	975	814	1530	1216	542	601	955	842	469	672	556	567	726	448	432	976	690	537	588	711	343
CERS4	1	0	0	0	3	0	0	1	0	0	0	0	0	1	0	0	0	1	0	0	0	0	0	1	2355	2459	2510	2518	2718	2147	2715	4055	2420	1330	4346	1797	5557	3137	4168	3277	2381	1989	1772	4578	2453	2756	2744	1476	2100
EEF1B2	3	1	6	5	3	0	6	0	2	2	1	1	2	0	2	5	2	1	0	3	1	4	3	3	6456	4500	7985	5868	9311	8426	7469	7200	3562	6042	9292	5557	4279	7632	7990	5966	8851	6224	3664	10724	6062	6439	3727	8769	4696
TDRP	0	0	0	0	0	0	0	0	0	0	0	0	0	0	0	0	0	0	0	0	0	0	0	0	393	567	477	437	555	528	742	762	202	451	405	541	249	495	598	410	871	358	229	569	423	314	473	367	312
SRRM4	0	0	0	0	0	0	0	0	0	0	0	0	0	0	0	0	0	0	0	0	0	0	0	0	0	0	0	0	0	0	0	0	1	0	0	0	0	0	0	0	1	1	0	1	0	1	0	0	0
FBXO24	1344	1824	2303	1765	2109	2465	2865	1715	1852	2829	2201	2243	1912	1265	2960	2928	1798	1978	1907	2686	1985	2436	3201	2312	15	32	31	34	29	16	34	34	19	27	46	21	21	33	27	43	27	19	16	34	33	24	15	32	54
CFI	0	0	0	0	0	0	0	0	0	0	0	0	0	0	0	0	0	0	0	0	0	0	0	0	20828	44633	21596	42248	28040	38309	55223	48405	12028	51371	44519	32876	22474	34161	32355	27231	18309	28313	17920	43074	30064	38757	48302	20397	16461
FAM117B	0	0	0	0	0	0	0	0	0	0	0	0	0	0	0	0	0	0	0	0	0	0	0	0	106	171	259	102	287	120	300	352	116	189	185	56	80	204	165	183	270	74	112	412	264	94	147	120	61
FAM156B	4864	2379	3505	2587	1921	5668	7237	3283	9347	6146	5260	2189	7008	2155	5836	3975	2615	1622	2856	5048	5244	5920	4455	4782	0	0	0	0	0	0	0	0	1	0	0	1	0	1	0	0	0	0	0	0	0	0	0	0	0
KRTAP5-6	0	0	0	0	0	0	0	0	0	0	0	0	0	0	0	0	0	0	0	0	0	0	0	0	4	1	10	10	3	3	3	16	1	4	11	1	12	5	41	10	5	3	9	5	14	1	3	1	4
KPNA3	0	0	0	0	0	0	0	0	0	0	0	0	0	0	0	0	0	0	0	0	0	0	0	0	1033	1611	1575	887	1519	1858	2642	2270	992	1210	1230	1192	503	1599	1193	1107	1809	1021	880	1490	1077	1200	1338	858	532
ISL1	0	0	0	0	0	0	0	0	0	0	0	0	0	0	0	0	0	0	0	0	0	0	0	0	0	0	0	0	0	0	2	0	0	0	0	0	0	5	0	0	0	0	0	0	0	0	0	0	0
PRICKLE4	0	0	3	11	11	0	2	4	0	0	0	0	2	8	0	0	0	0	2	0	0	3	2	0	2	2	4	1	0	3	4	2	2	2	0	0	2	3	6	4	1	4	3	6	7	5	7	1	0
C18orf32	4	11	23	33	741	6	75	2	6	8	28	33	8	11	2	19	5	22	8	17	51	4	217	92	181	188	282	173	328	316	316	318	217	222	261	177	132	207	243	202	213	205	124	304	221	173	228	194	155
RRS1	1	0	0	0	2	2	1	0	0	0	2	0	0	1	0	1	0	0	2	1	0	2	1	0	313	460	535	566	744	1105	459	393	115	584	245	1048	229	468	188	238	1599	696	132	309	220	544	435	733	306
DECR2	3	5	2	4	4	8	8	4	9	13	2	4	10	3	12	5	2	3	5	3	4	8	3	7	1950	4048	2100	3503	2171	4123	3301	4445	3520	4073	5651	3085	3168	2544	4370	2830	4813	3808	1668	3027	2848	2697	4036	1888	4888
KRTAP21-1	0	0	0	0	0	0	0	0	0	0	0	0	0	0	0	0	0	0	0	0	0	0	0	0	0	0	0	0	0	0	0	0	0	0	1	0	0	0	0	0	0	0	0	1	0	0	0	0	0
PHGR1	0	0	7	2	1	0	0	0	0	0	2	0	0	0	0	0	0	0	1	0	1	0	0	1	0	0	1	1	0	1	6	1	29	105	2	1	0	0	2	0	2	0	1	2	1	1	1	0	1
C5orf34	0	0	0	2	0	0	0	1	1	0	0	0	0	1	0	0	0	0	0	0	0	0	0	0	1	6	12	2	15	6	12	6	8	17	12	1	4	9	17	15	4	8	12	27	9	3	6	11	3
AC073612.1	0	0	0	0	0	0	0	0	0	0	0	0	0	0	0	0	0	0	0	0	0	0	0	0	0	0	0	0	0	0	0	0	0	0	0	0	0	0	0	0	0	0	0	0	0	0	0	0	0
CERS5	0	0	0	0	0	0	0	0	0	0	0	0	0	0	0	1	0	0	0	0	0	0	0	0	230	347	406	294	833	484	485	409	304	444	386	248	330	388	410	360	690	479	241	693	287	311	269	456	170
SLC22A18AS	0	0	0	0	0	0	1	1	0	0	0	0	0	0	0	0	0	0	0	0	0	1	0	0	209	143	103	135	88	118	482	332	266	177	124	297	83	101	247	97	274	178	158	355	172	120	269	105	253
SNX11	0	0	0	0	0	0	0	0	0	0	0	0	0	0	0	0	0	0	0	0	0	0	0	0	389	561	586	405	650	612	499	522	441	402	598	369	550	504	569	477	541	471	371	818	502	301	336	601	308
PURB	341	161	1622	350	2278	728	1518	312	1683	396	313	195	963	194	126	3192	1357	123	514	3190	196	1406	1868	393	875	963	1538	930	1390	1447	1856	1517	532	845	1001	896	361	1039	850	974	1372	847	530	1567	949	943	884	844	532
CORT	0	0	0	0	0	0	0	0	0	0	0	0	0	0	0	0	0	0	0	0	0	0	0	0	2	3	9	3	2	3	2	2	2	2	5	2	5	5	5	5	3	3	7	6	3	2	5	5	4
CD68	0	0	0	0	0	0	0	0	0	0	0	0	0	0	0	0	0	0	0	0	0	0	0	0	106	94	63	43	408	86	81	74	99	234	53	46	42	89	71	29	42	251	54	243	61	122	71	112	19
SLC12A6	1	38	55	25	49	110	12	10	55	7	17	1	111	66	34	135	44	2	40	255	0	166	45	1	168	356	618	200	495	278	624	749	282	290	486	221	342	279	492	360	193	210	335	851	515	206	195	188	67
SNX7	0	0	0	0	0	0	0	0	0	0	0	0	0	0	0	0	0	0	0	0	0	0	0	0	222	474	382	295	692	411	550	582	325	371	444	292	271	433	382	381	420	252	279	505	297	302	250	274	160
ASB7	0	1	0	1	0	0	0	0	2	0	0	0	0	0	0	1	0	0	0	0	1	0	0	1	352	513	581	323	540	556	680	657	378	436	467	370	246	582	543	440	352	349	279	673	457	432	382	274	258
OR5B12	314	239	608	240	221	367	289	268	525	369	217	326	502	197	502	576	227	221	309	316	337	633	375	551	0	0	0	0	0	0	0	0	0	0	0	0	0	0	0	0	0	0	0	1	0	0	0	0	0
GK5	0	1	0	0	0	0	1	0	0	1	1	0	0	0	0	0	1	1	0	1	1	0	1	1	140	237	208	109	254	261	339	382	211	256	222	190	76	205	298	173	241	151	158	317	165	275	164	89	89
RFC5	190	188	453	300	285	268	286	226	199	426	367	118	207	192	173	303	285	246	211	344	195	174	332	263	211	359	379	269	310	344	452	389	291	301	371	245	331	343	406	293	267	293	250	447	331	243	257	255	137
FP236240.1	0	0	0	0	1	0	0	0	0	0	0	0	0	0	0	0	0	0	0	0	0	0	0	0	0	0	0	0	0	0	0	0	1	1	1	1	2	2	0	0	0	0	0	0	0	2	1	0	0
PUS1	0	0	2	2	0	0	2	0	0	0	1	1	0	0	1	0	0	0	1	0	1	0	0	0	318	453	498	504	838	769	614	652	285	525	536	597	443	656	436	449	1077	671	294	616	439	554	462	517	423
AC013269.1	0	0	0	0	0	0	1	1	0	0	0	0	0	0	0	1	0	0	0	0	0	0	0	0	0	0	0	0	0	0	0	0	0	0	0	0	0	0	0	0	0	0	0	0	0	0	0	0	0
TENM2	0	0	0	0	0	0	0	0	0	0	0	0	0	0	0	0	0	0	0	0	0	0	0	0	186	362	409	421	232	186	306	162	232	0	437	105	58	81	364	88	138	192	97	993	625	416	366	140	171
LNX1	375	419	861	755	669	648	940	656	400	952	482	756	875	551	795	745	562	561	615	559	565	761	1003	1121	113	244	271	134	282	209	495	620	292	170	239	221	119	249	411	300	335	155	195	338	152	192	212	137	91
BAMBI	0	0	0	0	0	0	0	0	0	0	0	0	0	0	0	0	0	0	0	0	0	0	0	0	774	699	1574	1223	2000	641	816	936	699	674	447	1251	573	755	1115	454	1132	905	553	1651	514	704	743	1075	558
CAMK1	318	662	630	677	472	704	944	511	605	476	981	459	624	480	930	955	474	782	670	1374	447	726	662	378	262	284	296	272	318	440	544	541	162	229	484	382	391	224	281	267	345	235	198	430	337	397	287	284	160
SMDT1	3	10	5	9	5	8	18	10	1	6	8	6	6	9	7	5	10	0	0	5	2	2	10	9	1362	1244	1963	1604	1399	1429	1860	1754	833	1531	1965	1422	1390	1850	2237	1653	1946	2005	771	1646	1701	1154	1126	1781	1427
LRRC75B	0	0	0	0	0	0	0	0	0	0	0	1	0	0	0	0	0	0	0	0	0	0	0	0	444	485	571	716	979	496	822	1092	553	605	955	736	895	1307	1299	1050	852	1122	596	864	1096	990	1006	554	696
GPR158	0	0	0	5	0	0	0	1	0	0	0	0	0	0	1	0	0	0	0	0	0	0	0	0	4	32	36	5	5	20	42	13	0	3	34	3	4	16	20	7	10	5	1	5	11	6	13	17	7
HDAC3	12	244	131	31	52	168	69	63	20	17	39	102	80	59	46	59	108	44	131	179	44	47	71	48	1066	1210	1284	1282	1450	1502	1612	1685	1094	863	1920	1031	1564	1191	1699	1435	1340	1242	943	2145	1352	1011	947	906	592
NT5DC2	54	80	230	76	18	61	63	67	65	89	154	21	88	45	83	65	46	12	92	180	36	28	55	90	54	59	192	98	323	85	157	141	111	164	157	38	112	113	190	170	71	129	153	338	117	140	101	181	77
UBFD1	0	1	0	0	2	2	1	0	1	1	0	0	0	0	0	1	1	0	2	0	0	0	1	2	718	1452	1335	1120	1340	1058	1677	1533	900	1207	1533	916	1143	1374	1510	1171	1168	896	1057	1788	1277	972	1202	553	850
TSPO	929	1472	1935	1707	1652	1669	3090	1533	1411	2097	1706	850	1553	1507	1637	3030	1578	2118	1852	2500	1255	1935	2373	1490	804	850	1102	1098	2879	690	689	1034	1038	918	769	990	1629	1037	1793	1217	1417	1629	1105	1712	936	728	643	1620	1193
AP5M1	1789	1613	3195	1532	2196	3978	3480	1458	3047	2374	4082	719	1679	1438	1938	3861	1663	1627	1776	3162	1914	2372	2454	1374	848	1165	1162	699	1209	1192	1549	1658	930	1140	1052	762	609	1073	1236	868	945	712	692	1414	787	908	851	570	462
TBL2	0	0	0	0	0	0	0	0	0	0	0	0	0	0	0	0	0	0	0	0	0	0	0	0	647	834	933	690	1106	1142	1147	1085	878	707	961	807	876	1068	832	804	1137	586	586	1196	753	847	682	749	562
GCLC	1315	1246	2803	1880	1504	1520	3103	1355	1890	2286	1992	750	2645	935	2643	2744	1378	1145	1256	2275	1412	1416	2759	2203	4706	4311	5896	4613	3241	9576	8768	7546	3899	3441	6183	5976	2854	5666	6074	3612	4854	5332	2471	6175	3890	7452	5337	3088	3077
FAM149B1	183	438	179	206	141	372	384	74	171	259	305	233	147	180	101	231	437	274	340	593	237	290	787	398	521	762	934	655	809	781	1243	1281	448	722	876	493	383	912	836	691	644	620	413	1069	767	683	586	606	372
NUP85	555	592	1453	2401	3037	571	1570	571	953	2066	2313	319	379	624	801	2114	669	2055	866	825	1635	923	2091	700	434	682	944	722	948	889	1040	1192	554	612	919	756	702	737	898	710	1235	783	448	1304	710	671	513	569	377
IGDCC4	0	0	4	0	0	1	0	0	0	1	1	0	0	0	3	3	1	4	1	1	1	0	0	1	1	3	4	2	36	1	20	2	1	8	0	1	1	2	6	0	11	1	10	29	7	2	6	4	0
CARMIL3	232	225	891	401	296	409	501	286	350	678	474	375	531	238	425	442	394	271	359	554	162	263	651	579	174	24	91	95	19	365	123	90	84	43	314	199	35	156	106	177	86	286	44	86	215	164	106	83	140
DMRT3	0	0	0	0	0	0	1	0	1	0	0	0	0	0	0	0	0	0	0	0	0	0	0	0	0	0	0	0	0	0	0	0	0	0	0	0	0	0	0	0	0	0	0	0	0	0	0	0	0
TNK1	3400	1112	1715	933	549	6909	2191	1953	1512	3192	1769	969	1617	541	1544	7785	10823	1537	3539	11104	773	877	19372	4353	133	194	257	207	340	260	247	292	182	155	236	320	188	222	277	272	273	194	134	358	287	154	197	161	146
CNIH2	870	475	1364	557	740	1195	1393	523	1628	948	1682	294	973	547	1047	1289	502	484	755	1134	710	905	1069	675	9	1	5	2	17	8	2	2	10	3	1	2	3	10	15	11	12	7	3	14	8	3	10	4	1
TMEM71	0	1	1	2	2	0	1	1	0	0	0	0	1	1	1	0	0	1	1	0	1	0	0	1	44	29	64	15	120	42	72	49	32	46	33	33	21	35	64	23	56	33	15	137	25	36	34	56	2
CLK1	3	0	2	1	6	2	1	2	1	0	1	0	1	0	1	3	3	0	0	0	0	0	2	6	968	983	2282	1236	2647	1849	4155	1429	521	1763	734	1277	330	2334	1935	1278	3564	1650	724	3122	1537	1270	1781	1241	393
SERPINB7	0	0	0	0	0	0	0	0	0	0	0	0	0	0	0	1	0	1	0	0	0	0	0	0	0	0	1	0	0	1	0	12	0	0	1	0	0	0	3	0	0	0	0	0	0	0	0	0	0
PSMA3	774	1266	1147	3125	4330	1784	3139	776	1906	1767	2488	728	1123	1642	1945	3076	1095	4245	792	1311	4397	921	1857	1135	2090	1976	2407	2117	2536	2680	4021	3289	1880	2892	2990	2019	1457	2985	2874	1846	3464	3032	1124	3150	1930	1988	2333	2040	1870
PDE4D	1614	1940	2520	2131	2225	3500	2728	1539	2097	2991	3247	1153	1736	1442	1930	3538	2423	2472	1938	4740	1917	2037	3831	1824	83	197	142	56	513	375	324	236	159	237	56	70	46	122	201	94	347	170	128	395	147	191	119	192	47
ABCB9	0	0	0	0	0	0	0	0	0	0	0	0	0	0	0	0	0	0	0	0	0	0	0	0	8	13	65	39	56	34	79	88	148	37	42	30	78	43	72	24	56	32	42	66	21	38	72	31	31
THOC3	0	0	0	0	0	0	0	0	0	0	0	0	0	0	0	0	0	0	0	1	0	0	0	0	124	160	169	212	173	217	308	288	89	129	314	173	296	196	186	200	122	258	156	238	186	153	233	209	95
CCDC93	0	0	0	0	0	0	0	0	0	0	0	0	0	0	0	0	0	0	0	0	0	0	0	0	228	301	576	212	444	467	304	307	200	336	271	280	198	251	579	270	508	262	365	735	593	226	199	209	111
TNC	1193	1741	1864	2031	2285	3061	2877	1594	2243	2293	2617	695	1919	1675	2523	3098	1951	2394	2114	2705	1628	2748	2413	1668	103	523	406	103	4938	681	1098	670	495	890	689	343	597	597	454	434	1580	329	568	1055	313	667	288	297	107
TRAF3	0	0	0	0	0	0	0	0	0	0	0	0	0	0	0	0	0	0	0	0	0	0	0	0	147	287	390	252	749	582	292	452	209	265	256	254	190	253	387	251	464	337	385	634	497	264	228	235	114
DHFR2	701	310	822	484	877	497	665	296	676	765	936	430	485	531	706	958	514	396	394	720	1091	682	1100	739	169	423	466	318	356	349	641	659	238	404	508	262	154	356	485	365	404	316	210	483	322	238	331	236	150
TUBE1	0	0	2	0	0	0	0	0	0	0	0	0	0	0	0	0	0	0	0	0	0	0	0	0	917	884	778	817	810	1805	2475	1842	1400	979	1398	1156	803	1761	2255	1534	808	1011	731	1344	1131	1309	527	620	453
C6orf58	1140	1278	1718	1281	1359	1872	2992	1183	1552	1864	1661	981	2153	1126	2023	2231	1317	1372	1681	1611	1134	2023	2230	2262	1	0	2	2	2	0	3	0	1	0	3	0	0	3	0	2	0	2	0	1	2	1	1	1	1
TMIGD3	5	10	34	6	2	5	15	18	7	14	10	19	18	6	6	23	15	4	5	25	9	7	6	28	259	353	166	63	500	400	166	469	100	411	184	79	84	182	78	173	108	91	38	145	87	57	67	336	5
TRIM54	19	20	60	50	16	14	31	42	26	34	41	32	32	4	23	45	56	49	20	70	30	9	67	61	1	1	1	0	6	0	2	4	0	2	1	0	1	0	3	8	7	6	3	1	1	1	4	2	2
NME8	304	431	620	576	604	606	911	436	556	691	835	338	461	416	528	796	511	553	388	736	468	570	722	481	0	0	6	2	8	2	4	5	0	8	2	0	0	1	5	0	10	4	0	10	1	5	4	0	0
ZNF605	0	0	0	0	0	0	0	0	0	0	0	1	0	0	0	1	0	0	0	0	0	0	0	0	94	111	239	102	272	71	189	275	115	115	124	63	30	190	265	167	161	90	103	332	240	87	118	62	92
TEX261	0	0	0	0	0	0	0	0	0	0	0	0	0	0	0	0	0	0	0	0	0	0	0	0	1375	2422	2769	2156	2327	3034	2127	2879	1538	1948	3177	1794	2504	2352	2711	2024	2315	2069	1776	3355	2375	2271	1612	1702	1652
TBPL1	0	0	0	0	0	0	0	0	0	0	0	0	0	0	0	0	0	0	0	0	0	0	0	0	177	292	422	265	441	247	512	479	221	406	342	227	181	407	510	442	545	301	184	558	325	271	230	215	206
MTCP1	2	2	16	4	4	0	5	6	5	5	1	1	2	0	8	4	0	1	4	10	5	2	13	6	35	13	31	55	43	46	53	34	17	47	11	41	15	36	35	23	41	60	20	46	21	47	54	9	19
CPLX3	0	0	0	0	0	0	0	0	0	0	0	0	0	0	0	0	0	0	0	0	0	0	0	0	0	0	0	0	0	0	0	0	0	0	0	0	0	0	0	0	0	0	0	0	0	0	0	0	0
AC020636.2	0	0	0	0	0	0	0	1	1	0	0	1	1	2	0	0	0	0	0	0	1	1	0	0	0	0	1	0	0	0	0	0	0	1	0	0	0	0	0	0	0	0	0	1	0	0	0	0	0
PCDHGA1	246	178	434	251	385	751	513	370	303	539	338	186	443	214	466	680	332	235	396	489	387	371	400	457	0	11	6	8	12	10	9	3	0	12	5	2	1	2	3	4	10	1	0	9	7	7	9	5	2
TAF10	0	0	0	0	0	0	0	0	0	0	0	0	0	0	0	0	0	0	0	0	0	0	0	0	999	1187	1266	1261	1790	1449	1451	1460	926	1516	1396	995	1831	1393	1510	1194	1480	1759	939	1777	1054	1318	1186	1230	1292
TANC1	326	559	756	577	718	550	681	369	518	848	580	548	639	470	528	869	591	594	428	799	807	540	920	700	239	533	733	170	947	782	877	604	442	523	561	413	258	339	605	408	625	382	369	1260	517	376	428	521	106
ATP9A	14	2	14	7	42	14	5	1	3	3	6	3	2	3	2	7	23	3	7	12	3	4	10	2	439	913	1357	559	1821	2076	1074	1733	786	785	869	1186	1038	776	1222	1092	1567	740	1277	1758	1396	962	816	429	361
AC011448.1	425	261	1059	380	344	889	598	447	614	622	1004	230	276	440	971	865	572	577	573	1180	355	469	972	497	20	16	13	15	24	17	10	32	10	12	32	25	26	28	26	26	30	21	12	35	14	18	12	21	33
LTA	1	0	1	3	0	0	0	1	3	0	1	0	0	0	0	1	0	0	0	0	0	1	0	0	4	4	8	0	8	9	5	9	2	5	7	1	3	2	9	1	5	19	9	24	12	0	3	9	0
SNW1	1059	1282	1857	1433	2047	2144	2560	968	1634	1934	3298	689	1371	1516	1436	2083	1454	2519	1592	2325	1736	1617	2231	1342	718	1138	1634	892	1959	1514	2106	1590	935	1161	1355	1207	923	1201	1246	1083	2014	1158	599	1677	1068	1064	803	1221	532
RANBP17	1	7	4	3	3	4	8	3	4	3	6	1	2	2	3	12	2	2	3	6	13	0	2	1	19	35	87	30	62	10	50	85	20	90	31	13	14	40	72	39	87	64	17	55	16	17	27	28	0
SPSB3	1	0	17	2	0	1	2	2	4	2	8	4	6	0	1	3	1	5	4	9	1	0	1	6	60	49	83	98	90	68	84	115	48	38	88	70	94	66	122	82	83	52	46	97	121	52	41	64	17
RFX1	24	17	166	41	20	40	29	51	48	53	27	24	40	8	33	20	54	23	21	51	20	20	54	67	207	335	710	351	703	540	541	430	312	399	441	686	361	398	346	421	851	440	317	409	448	533	470	428	166
PIN4	3217	5504	6777	8474	5711	7752	8176	6827	2946	7756	4933	9918	7156	4138	7567	8895	5334	4836	5128	8037	3590	8549	8011	7731	420	315	778	779	775	675	1114	803	347	669	797	629	568	1061	932	629	870	1028	405	1117	590	651	613	572	954
FNDC5	34	80	105	110	165	747	154	107	121	52	71	25	169	103	147	287	66	267	138	113	127	126	65	64	295	1069	690	882	3514	349	625	2437	3059	475	2401	2135	1965	3251	2459	653	267	743	1789	2742	503	1051	356	720	532
AL110118.2	0	0	1	1	0	0	0	0	2	0	4	0	0	0	0	0	3	3	0	2	0	0	0	0	1	0	1	0	2	4	0	0	1	0	0	1	0	1	0	0	0	0	0	1	2	0	0	0	0
FERD3L	0	0	0	0	0	0	0	0	0	0	0	1	0	0	0	0	0	0	0	0	0	0	0	0	0	0	0	0	0	0	0	0	0	0	0	0	0	0	0	0	0	0	0	0	0	0	0	0	0
PRR9	0	1	0	0	0	0	0	1	0	0	0	1	0	0	0	0	0	0	0	0	0	0	0	0	0	0	0	0	0	0	0	0	0	0	0	0	0	0	1	0	0	0	0	0	0	0	0	0	0
CRYGC	0	0	0	0	0	0	0	0	0	0	0	0	0	0	0	0	0	0	0	0	0	0	0	0	0	0	0	0	0	0	0	0	0	0	0	0	0	0	0	0	0	0	0	0	0	0	0	0	0
RNASEL	773	872	1483	943	1015	1018	2006	809	1272	1922	1136	434	1319	739	1349	1450	876	1049	857	1009	936	1157	1315	1196	81	259	247	99	195	116	325	278	115	179	216	114	145	199	255	179	140	182	112	430	163	105	144	107	66
NBPF6	20	31	255	61	42	44	63	8	46	60	89	21	37	35	42	75	75	54	45	76	31	80	65	55	0	0	0	0	0	2	0	0	0	0	0	0	0	0	0	0	0	0	0	0	0	1	0	0	0
TFRC	41	21	12	88	28	45	60	15	12	66	9	45	70	7	20	86	71	16	57	91	33	54	138	84	619	1402	1276	601	2016	3729	3928	2914	651	2353	1152	609	169	593	1124	618	3001	990	376	1494	1485	3648	1138	705	1691
SERINC3	399	495	777	644	518	777	903	447	652	854	668	489	779	507	653	1210	661	711	542	908	602	679	961	744	3586	7894	7009	4457	5134	7973	11668	7993	3936	5882	6156	6120	3699	4883	5831	4496	6867	4136	3353	6961	4776	5081	4801	5572	2346
STRC	270	298	520	259	337	565	523	267	446	571	689	175	274	252	341	629	413	441	334	732	359	368	590	284	0	0	1	1	0	0	0	0	0	1	0	0	0	0	2	1	4	0	0	2	2	2	0	0	0
ATP2B2	0	0	0	0	0	0	0	0	0	0	0	0	0	0	0	0	0	0	0	0	0	0	0	0	1682	2795	3341	2846	2516	2634	3120	2724	2152	2373	2362	1574	1770	1969	3147	2143	2462	1406	1656	2308	3530	1408	2383	1814	1076
ABHD6	0	0	0	0	0	0	0	0	0	0	0	0	0	0	0	0	0	0	0	0	0	0	0	0	1899	3951	2000	2249	1878	2914	3520	3663	1310	2548	3964	2194	1753	2226	2798	1611	2457	2157	2068	2522	2617	1947	4083	1035	1239
LCT	0	0	1	0	0	0	1	1	0	0	1	0	0	0	0	1	0	0	0	0	0	0	0	0	0	0	0	0	0	0	1	0	0	1	1	0	0	1	1	1	0	0	0	1	2	1	3	1	0
VIPR2	2197	2833	5301	3310	3210	3647	4619	2541	3005	3786	4971	2109	3164	2458	3278	5221	3600	2879	3185	5202	2431	3728	4690	2752	7	5	20	13	13	8	13	12	2	5	15	0	4	9	9	4	16	3	6	10	15	4	7	13	2
USP21	1	0	11	28	2	22	2	3	6	9	2	7	9	1	5	33	4	8	24	23	11	2	15	9	132	141	316	184	251	192	241	336	162	200	293	192	180	273	374	317	325	185	143	438	340	188	162	176	131
KLHL33	0	0	0	0	0	0	0	0	0	0	0	0	0	0	0	0	0	0	0	0	0	0	0	0	0	2	1	1	3	1	0	6	5	0	2	0	0	0	8	3	0	0	7	7	8	0	0	0	0
RPS12	0	0	1	0	0	0	0	0	0	0	0	1	0	0	0	0	1	0	0	1	0	0	0	0	11860	10523	17563	12056	23005	14694	16549	14797	8942	11285	18172	13029	11706	16189	19005	13923	18466	14757	8485	24661	11747	10939	7449	18190	6075
EMILIN1	0	0	1	1	0	0	0	0	1	0	0	0	0	0	1	1	0	0	3	1	0	0	0	0	498	1807	2224	610	4518	1652	2082	2560	2128	1296	1458	1343	1624	1090	1645	1386	1538	1576	1426	3972	1557	1554	1127	1676	635
NEK10	0	0	0	0	0	0	0	0	0	0	0	0	0	1	0	0	0	0	0	1	0	0	0	0	42	14	27	55	105	50	25	179	19	11	28	117	66	47	17	4	47	55	38	156	85	55	84	4	43
CD9	0	1	1	0	0	0	1	0	0	0	0	0	1	0	0	0	0	0	0	0	0	0	0	0	1003	1492	2280	1179	3914	969	3911	1544	557	1591	967	1171	841	1440	1584	1818	2271	1588	1283	1976	1182	1075	1369	3557	384
AC245041.1	0	0	2	0	0	3	2	4	0	0	7	0	2	1	0	3	1	0	0	8	2	1	0	1	0	0	0	0	0	2	0	0	0	0	0	0	1	0	0	0	1	0	1	0	0	0	1	0	0
TRIOBP	4	7	1	0	4	1	0	0	0	0	0	0	0	0	0	9	0	0	0	11	0	0	0	0	238	400	620	362	1055	542	725	858	417	446	663	329	477	668	510	464	675	465	368	779	526	534	314	536	348
MBP	0	0	0	0	0	0	2	0	0	0	0	0	0	0	0	0	0	0	0	0	0	0	0	0	879	936	2071	733	1426	2267	1580	1897	825	878	1954	1597	1097	1225	1546	1394	1603	1317	907	1942	1424	627	948	1021	637
OPRD1	0	0	0	0	0	0	0	0	0	0	0	0	0	0	0	0	0	0	0	0	0	0	0	0	9	13	6	8	6	13	13	4	3	10	13	4	5	12	2	6	7	6	5	9	7	6	8	5	14
EID2B	0	0	1	0	0	0	0	0	0	0	0	0	0	0	0	0	0	0	0	0	0	0	0	0	8	8	19	23	26	10	27	19	14	15	19	7	9	11	26	18	38	16	5	33	23	4	14	12	5
ESPNL	0	0	0	0	0	0	0	0	0	0	0	0	0	0	0	0	0	0	0	0	0	0	0	0	53	76	24	119	7	58	180	507	437	2	144	109	549	59	123	22	24	11	26	54	25	67	21	11	79
PGM2L1	241	299	918	481	462	412	554	316	381	526	774	265	367	305	343	543	380	429	301	537	399	355	683	462	39	189	154	18	324	103	237	133	62	237	95	34	15	61	83	57	230	46	71	169	71	45	56	78	11
PAPOLA	0	0	0	1	0	0	0	0	0	0	0	0	0	0	0	0	0	0	0	0	0	2	0	0	3201	4440	5687	3551	4848	4975	7686	6188	2751	3879	4849	3335	1629	4535	4690	3751	5560	3430	2278	5552	4451	3478	4134	2991	1994
OSBPL3	11	3	17	2	8	10	5	2	8	6	0	11	5	0	12	11	3	6	7	8	25	5	17	16	26	56	90	9	192	104	102	107	81	127	63	22	44	44	102	53	146	73	62	291	58	44	45	39	10
COX6B1	865	1330	2486	1594	1381	2076	1589	958	2022	2299	1775	753	1492	1010	1900	2712	1437	1265	1316	2108	1474	1006	2217	1295	4199	3867	5549	5164	6532	4972	6071	5076	3774	5946	6048	4441	6381	6764	7632	4953	5738	6487	3343	7079	3667	5587	4078	4716	7405
GPR137C	11	9	30	10	13	10	11	25	13	12	17	3	5	7	9	20	18	7	11	16	5	5	15	9	18	15	60	16	30	38	57	23	18	16	18	27	5	38	49	59	34	27	14	40	33	17	23	26	2
FBXL14	0	0	0	0	0	0	0	0	0	0	0	0	0	0	0	0	0	0	0	0	0	0	0	0	176	260	318	160	306	287	371	343	250	120	294	254	185	135	225	248	176	161	179	331	264	201	152	187	71
CYP4Z1	0	0	0	0	0	0	0	0	0	0	0	0	0	0	0	0	0	0	0	0	0	0	0	0	6	4	17	11	20	28	21	9	1	8	9	8	3	2	10	2	29	10	1	9	28	16	16	13	5
MDH1	0	0	0	0	0	0	0	0	0	0	0	0	0	0	0	0	0	0	0	1	0	0	0	0	3711	5614	4850	4773	6002	5457	7065	6733	6841	6211	6426	4756	5777	6224	9009	5236	5503	4714	3389	7031	4126	4126	3876	3914	3011
MYL9	0	0	0	0	0	0	0	0	0	0	0	0	0	0	0	0	0	0	0	0	0	0	0	0	815	1341	2448	1126	3801	1369	2155	1142	1006	1910	2463	895	1871	1200	1460	1620	2590	2444	1424	2716	1875	1467	2035	3142	1214
ZNF257	0	0	0	0	0	0	0	0	0	0	0	1	0	0	0	0	0	0	0	0	0	0	0	0	6	8	22	4	6	5	3	9	3	11	6	7	3	35	8	17	2	11	3	13	14	11	1	7	1
ZG16	0	0	0	0	0	0	0	0	0	0	0	0	1	0	0	0	0	1	0	0	0	0	0	0	934	556	779	1850	482	2216	2814	1767	799	577	2182	1085	1580	2473	1569	2018	522	1806	1061	947	1110	1641	842	756	1939
ST8SIA1	0	1	0	0	0	0	1	0	0	0	0	0	1	2	1	0	0	0	0	3	0	0	2	0	2	3	18	1	23	3	12	7	12	7	6	1	6	17	15	5	10	13	3	88	9	6	4	2	1
CARD9	0	0	0	0	0	0	0	0	0	0	0	0	0	0	0	0	0	0	0	0	0	0	0	0	17	62	84	18	152	91	38	84	44	48	48	17	40	59	69	44	82	57	50	123	55	37	30	74	27
JMJD7-PLA2G4B	0	0	0	0	0	0	0	0	0	0	0	0	0	0	0	0	0	0	0	0	0	0	0	0	12	16	44	33	32	61	31	48	10	17	20	19	12	34	90	22	83	53	19	94	93	36	38	4	3
KRT19	0	0	0	0	0	0	0	0	0	0	0	0	0	0	0	0	0	0	0	0	0	0	0	0	124	342	1020	427	3220	842	1737	241	195	661	192	1178	459	241	192	335	5869	2086	395	295	118	2619	842	238	346
ZNF114	0	0	0	0	0	0	0	0	0	0	0	0	0	0	0	0	0	0	0	0	0	0	0	0	4	2	5	1	1	3	3	2	5	1	5	0	4	4	3	1	0	3	2	2	6	2	3	0	0
NPB	0	0	0	0	0	0	0	0	0	0	0	0	0	0	0	0	0	0	0	0	0	0	0	0	1	0	11	3	4	4	6	5	0	0	6	1	3	1	3	9	7	6	0	1	2	1	0	0	1
LSM3	0	0	0	0	0	1	0	0	0	0	0	0	0	0	0	0	0	0	0	0	0	0	0	0	980	913	1256	1242	1419	1500	1627	1302	902	1411	1437	889	1084	1288	1731	1150	1448	1367	750	1549	853	1082	925	1111	1183
TIAM1	4	3	28	17	7	21	8	22	7	16	3	20	24	2	14	38	22	9	23	34	7	9	25	22	268	418	630	190	366	357	552	639	158	270	355	205	157	233	276	227	248	251	182	518	606	308	197	289	88
CFL1	17	9	47	5	15	17	22	22	15	26	8	22	20	8	11	42	21	8	17	27	15	16	29	27	6449	12413	10868	9983	19461	14059	13741	12431	10004	12409	12134	10239	14302	10475	12324	9262	13385	12481	7238	16115	6716	10550	9934	11503	7952
USP13	0	0	0	0	0	0	0	0	0	0	0	0	0	0	0	0	0	0	0	0	0	0	0	0	362	685	879	312	1582	866	847	755	504	570	661	438	207	554	447	500	660	440	353	764	540	686	384	478	190
MFSD3	0	0	0	0	0	0	0	0	0	0	0	0	0	0	0	1	0	0	0	0	0	0	0	0	546	985	813	1098	821	1208	976	1194	909	719	1785	1193	2405	1203	1529	1319	602	1069	1116	969	845	1019	1167	628	1309
DOPEY2	3	0	1	1	1	2	1	0	4	1	0	6	0	1	1	8	0	1	7	1	3	0	1	2	274	463	1876	799	624	807	730	1983	1663	979	1692	350	885	1649	499	1276	1299	1052	1082	2291	424	438	425	244	85
C1orf35	1398	1193	6096	1917	1947	1910	3083	1203	2273	3290	2531	1637	1700	2180	1958	2757	2011	1537	1552	3312	1705	1431	5116	2314	167	164	295	288	329	232	371	280	191	235	304	317	169	311	280	278	427	274	137	392	301	294	226	225	312
R3HDM2	313	148	1825	309	124	256	307	148	371	622	488	118	181	114	174	364	352	194	323	653	191	207	379	394	701	1579	1644	1287	1465	1416	2140	1917	681	2509	1642	1105	1079	1537	1386	1020	1612	1107	831	1654	1429	1051	1183	753	892
OR7E24	0	0	1	0	0	0	0	0	0	0	0	0	0	0	0	0	0	0	0	0	0	0	0	0	0	1	0	0	0	0	0	0	0	0	0	0	0	0	1	0	0	0	0	0	0	0	0	0	0
ZNF185	6	12	24	19	7	16	8	6	7	13	8	7	15	8	5	19	22	5	4	14	8	16	9	12	75	163	244	42	182	220	182	212	83	143	151	89	75	103	121	68	122	110	87	168	82	102	72	128	28
PHKG2	0	0	0	0	0	0	0	0	0	0	0	0	0	0	0	0	0	0	0	0	0	0	0	1	489	842	949	892	830	657	890	898	429	756	948	648	909	760	786	507	1059	900	417	949	461	610	609	1231	456
ZNF93	0	0	0	0	0	0	0	0	0	0	0	0	0	0	0	0	0	0	0	0	0	0	0	0	6	26	43	7	38	13	27	51	21	16	18	5	3	47	27	8	28	10	10	53	14	14	10	25	6
PITX1	0	0	0	0	0	0	0	0	0	0	0	0	0	0	0	0	0	0	0	1	0	0	0	0	0	0	3	0	1	3	4	30	1	35	2	0	0	0	35	0	0	10	0	2	4	11	1	0	1
SLC39A13	0	0	0	1	0	0	0	0	0	0	0	0	0	0	0	0	0	0	0	0	0	0	0	0	315	559	636	523	1274	619	542	838	489	641	746	432	653	521	761	644	944	651	490	1110	687	521	533	614	447
LYPD6B	0	0	0	0	0	0	0	0	0	0	0	0	0	0	0	0	0	0	0	0	0	0	0	0	6	23	19	8	36	7	43	12	9	18	26	10	11	21	19	10	80	44	19	31	21	22	62	10	16
PIF1	3	12	11	4	14	11	15	3	9	18	3	1	5	6	5	23	17	9	8	76	5	7	26	5	7	5	11	8	24	16	10	12	11	29	10	3	6	19	23	15	13	21	4	35	17	2	8	6	1
CSAG2	0	0	0	0	0	0	0	0	0	0	0	0	0	0	0	0	0	0	0	0	0	0	0	0	0	0	0	0	1	0	0	0	15	1	0	0	1	0	0	0	0	1	0	2	0	0	0	0	0
RPLP1	161	130	291	346	313	99	381	158	194	220	508	137	122	142	220	263	188	501	76	242	78	73	232	175	20217	15330	27678	20885	29019	19788	24993	19776	11169	19993	26348	18096	21709	31380	24949	23355	27984	26252	14004	30370	17808	20199	19558	29196	31187
3-Mar	29	154	409	237	235	159	261	251	75	419	160	458	171	208	204	207	88	184	125	128	118	222	175	224	29	48	47	19	219	75	103	28	24	51	21	62	17	39	29	28	208	53	17	82	19	37	57	63	11
TRAPPC3	0	0	0	0	0	0	0	0	0	0	0	0	0	0	0	0	0	0	0	0	0	0	0	0	1001	1196	1245	1234	1511	1433	1761	1668	981	1122	1503	1069	1336	1334	1490	1031	1534	1140	772	1692	902	1189	856	1032	923
JAK1	0	0	0	0	0	0	0	0	0	0	0	0	0	0	0	0	0	0	0	0	0	0	0	0	2852	6861	8301	3176	7239	7470	8598	8044	3575	4026	5841	4771	4937	4246	5181	4648	5606	3883	3123	7156	5043	4430	3704	4518	1522
CCDC172	1029	1089	1560	1922	2543	2476	3449	1981	1637	2599	1603	454	1581	1684	1469	2326	1600	2142	2315	1552	1467	1438	1542	1507	0	0	0	0	0	0	0	0	0	0	0	0	0	0	0	0	0	0	0	0	0	0	0	0	0
OTC	0	0	0	0	0	0	0	0	0	0	0	0	0	0	0	0	0	0	0	0	0	0	0	0	6448	9089	7987	6895	6297	10122	11252	11458	7417	4916	9390	7314	7039	5989	16515	6888	4582	7132	5398	15229	7435	6615	7111	4341	4530
NREP	0	0	0	0	0	0	0	0	0	0	0	0	0	0	0	0	0	0	0	0	0	0	0	0	332	986	786	1001	475	516	2787	3055	458	714	3065	526	861	1323	803	971	770	1009	458	954	657	373	655	356	1619
SGMS1	0	0	0	0	0	0	0	0	0	0	0	0	0	0	0	0	0	0	0	0	0	0	0	0	833	1148	1428	671	1402	1447	2821	2208	693	923	1558	1065	636	1072	1348	1357	1042	978	710	1357	1123	852	778	820	493
SYNC	0	0	0	0	0	0	0	0	0	0	0	0	0	0	0	1	0	0	0	1	1	0	1	0	10	11	9	5	17	7	12	21	3	4	13	1	7	6	17	2	9	7	6	27	12	7	14	5	0
PIK3R4	1	0	1	1	0	1	0	0	0	0	2	0	0	1	0	3	0	3	0	1	1	0	0	0	571	1433	1677	1145	949	1687	3345	2713	1012	1413	2212	1160	911	1456	1441	1451	1017	783	726	1455	1183	1129	1096	729	457
TRAPPC13	0	0	0	0	0	0	0	0	0	0	0	0	0	0	0	0	0	0	0	0	0	0	0	0	379	528	476	298	501	592	781	720	394	491	469	315	195	463	494	330	516	395	221	541	304	401	342	333	199
HAVCR2	0	0	0	0	0	0	0	0	0	0	0	0	0	0	0	0	0	0	0	0	0	0	0	0	343	512	355	55	901	863	274	338	131	334	156	164	141	164	207	79	381	455	67	470	201	143	110	573	8
GMEB1	0	4	9	1	0	0	0	2	3	0	0	0	0	0	2	0	0	0	0	0	1	1	0	2	199	356	453	296	514	367	394	331	175	270	267	286	221	259	259	262	587	299	154	514	253	260	237	333	152
ACCS	3	0	1	1	0	1	0	0	1	0	2	1	0	0	0	2	0	0	0	6	0	0	1	0	269	525	293	286	298	378	430	340	185	303	282	230	261	489	774	571	694	330	159	627	837	297	361	414	147
GLT8D1	0	1	1	5	1	2	1	0	1	1	4	3	0	3	0	4	1	5	1	2	0	2	0	3	1162	2122	1725	1497	2747	1709	2485	2118	1169	1861	2091	1267	1238	2333	3410	2080	2479	1551	1237	3178	2515	1112	1288	1076	956
KCNIP2	0	0	0	0	0	0	0	0	0	0	0	0	0	0	0	0	0	0	0	0	0	0	0	0	36	13	24	5	13	20	25	19	3	8	10	16	2	16	22	7	25	3	3	22	25	15	9	10	30
MAP1LC3A	6	18	26	11	49	25	97	14	107	8	54	4	85	57	44	39	15	27	52	13	22	40	41	42	721	859	927	835	1175	1156	1571	1281	903	751	1399	1233	2153	1790	1357	1216	1344	1462	870	1588	784	1341	621	946	1536
INO80B-WBP1	0	0	0	0	0	0	0	0	0	0	0	0	0	0	0	0	0	0	0	0	0	0	0	0	1	1	0	1	1	0	2	0	0	1	1	0	0	0	0	0	3	2	0	1	0	1	0	1	0
FAM189A1	1195	845	1416	1248	2653	1998	2713	854	1642	1265	2144	354	775	1215	1470	1664	1022	1370	1215	2048	1792	1200	2226	926	1	2	5	8	11	0	8	3	2	4	4	7	5	6	12	1	18	5	6	17	10	1	8	17	4
MMRN2	12301	14800	14678	18649	18745	25785	39460	17332	19414	32584	22561	10301	27204	15760	32207	43009	20711	16758	17758	22814	14939	47762	20616	33233	292	834	1365	148	558	570	1347	800	544	525	859	383	545	803	617	590	763	667	630	1250	764	475	489	869	201
GLS2	0	0	0	0	0	0	0	0	0	0	0	0	0	0	0	0	0	0	0	0	0	0	0	0	977	1750	1302	644	469	1452	1154	2288	1839	994	2121	1669	1044	625	2955	1453	812	1176	806	671	1429	542	574	1518	130
RAB44	0	0	0	0	0	0	0	0	0	0	0	0	0	0	0	0	0	0	0	0	0	0	0	0	0	0	6	1	1	1	2	2	1	3	1	1	1	1	4	1	4	5	2	4	2	0	0	1	0
KIAA1841	0	0	0	0	0	0	0	0	0	0	0	0	0	0	0	0	0	0	0	0	0	0	0	0	31	56	57	18	125	30	52	75	32	52	37	20	8	36	47	53	81	32	37	104	60	39	35	35	20
CDC123	0	0	0	0	0	0	0	0	0	0	0	0	0	0	0	0	0	0	0	0	0	0	0	0	969	1188	1100	922	1555	1337	1561	1552	869	1208	1308	1002	809	1112	1187	1030	1230	1053	621	1680	956	1004	1101	881	667
RIPK4	0	0	0	0	0	0	0	0	0	0	0	0	0	0	0	0	0	0	0	0	0	0	0	0	782	1263	2799	1854	3074	5096	1975	2310	528	1427	3038	4359	1878	2157	1222	878	2889	2717	859	1410	766	2351	2613	2012	806
ADGRG2	0	0	0	0	0	0	0	0	0	0	0	0	0	0	0	0	0	0	0	0	0	0	0	0	11	34	32	11	33	159	56	46	773	20	52	24	50	24	22	14	30	22	44	26	21	31	26	66	0
KCNK4	0	0	0	0	0	0	0	0	0	0	0	0	0	0	0	0	0	0	0	0	0	0	0	0	0	0	0	0	0	0	0	0	0	0	0	0	0	0	0	0	0	0	0	0	0	0	0	0	0
PTPN18	412	644	1654	885	1066	704	1577	626	935	1165	1263	452	878	709	888	1245	728	1081	788	1025	808	708	1013	823	963	1582	2047	1307	1699	1795	1638	1943	809	1346	1947	1233	1466	1600	1787	1466	1369	1508	1096	2062	1538	1224	1480	1128	1029
FOPNL	0	0	0	0	0	0	0	0	0	0	0	1	0	0	0	0	0	0	0	0	0	0	0	0	800	891	1092	810	972	923	1501	1417	603	891	1097	696	618	995	1036	978	1168	921	485	1274	838	775	808	863	616
MLLT3	6	4	11	4	2	1	11	1	3	2	2	0	6	4	2	7	6	0	7	13	3	2	3	9	44	83	92	32	166	69	255	109	81	132	131	40	41	87	82	63	170	58	49	201	48	74	72	48	28
KCNK3	0	0	0	0	0	0	0	0	0	0	0	0	0	0	0	0	0	0	0	0	0	0	0	0	4	22	98	65	35	47	72	38	12	29	80	21	28	38	19	16	55	50	22	26	76	23	30	97	17
PDSS2	0	0	0	0	0	0	0	0	0	0	0	0	0	0	0	0	0	0	0	0	0	0	0	0	1186	1662	1253	1344	1438	1699	2485	1996	1140	1233	1928	1473	1154	1256	1749	1468	1262	1180	1085	1865	1287	1237	1255	792	770
LRCH1	0	0	0	0	0	0	0	0	0	0	0	0	0	0	0	0	0	0	0	0	0	0	1	0	417	666	860	413	1153	1782	1428	1454	411	526	838	910	412	804	695	608	903	766	395	1333	524	809	658	382	164
MATR3	0	0	0	0	0	0	0	0	0	0	0	0	0	0	0	0	0	0	0	0	0	0	0	0	40	33	89	32	52	103	124	85	28	38	37	32	10	58	77	35	90	38	36	112	72	51	66	12	1
TET2	2	2	2	0	3	0	6	2	4	3	0	1	3	1	7	2	4	0	0	2	1	0	0	4	187	394	433	168	507	296	906	833	241	268	359	217	91	360	511	352	313	256	219	738	414	261	260	171	85
ZNF316	0	0	0	0	0	0	0	0	0	0	0	0	0	0	0	0	0	0	0	0	0	0	0	0	342	476	581	589	798	1044	540	646	394	443	640	539	461	482	576	511	990	631	417	882	753	514	642	447	412
GADD45A	1	0	0	0	1	1	2	0	4	0	1	0	2	0	1	1	0	1	0	0	0	0	2	2	2165	2317	2212	3288	7160	4850	8053	3024	3367	3811	4760	4496	6795	10945	4089	4182	4561	4762	3612	3532	4974	2317	6811	5426	2248
C6orf52	782	673	1561	779	867	1204	1069	794	1437	1330	1171	801	885	648	912	1266	909	843	618	1322	836	961	1486	906	8	2	11	10	5	9	9	6	2	7	18	3	9	9	4	4	8	10	1	7	16	11	2	22	10
FXYD5	2074	6620	4031	3016	2694	2864	5441	7746	3958	6655	2781	3561	4422	2289	7835	3606	5647	6419	3718	4681	3903	6819	7102	3825	523	690	1364	281	1890	818	1047	808	475	600	498	485	875	846	808	452	1193	939	524	1880	583	538	561	1325	205
LENG9	0	0	0	0	0	0	0	0	0	0	0	0	0	0	0	1	0	0	0	0	0	0	0	0	62	180	80	165	213	198	103	98	63	136	73	230	57	67	48	62	293	251	48	131	59	216	107	181	78
KIAA0319	56	31	158	46	50	83	78	59	80	125	67	40	94	63	95	77	58	31	69	106	26	98	112	82	3	2	8	6	7	4	11	2	0	3	6	2	3	7	7	5	15	5	5	10	9	2	2	5	3
RSPH3	42	46	169	56	31	71	94	88	73	74	34	35	28	26	31	81	44	37	57	82	39	58	68	105	176	431	375	194	417	276	556	482	252	277	357	215	127	281	331	254	298	240	216	422	227	252	212	184	141
TBL1Y	0	0	0	0	0	0	0	0	0	0	0	0	0	0	0	0	0	0	0	0	0	0	0	0	0	6	27	0	30	0	0	0	6	0	0	0	18	6	22	27	0	14	14	0	0	0	0	2	0
TMOD2	2298	4089	4757	3447	2310	4410	4714	2418	2807	6787	4610	5867	3851	1560	4194	5651	4393	4173	3960	4166	1998	4104	5684	3774	70	150	210	38	263	109	246	204	129	130	89	77	33	99	110	76	127	83	112	338	144	70	113	92	45
ADAM7	3	8	7	2	0	6	18	1	2	6	12	0	1	9	0	15	25	5	18	2	3	6	6	1	0	0	0	0	0	0	0	0	0	0	0	0	0	0	0	0	0	0	0	0	0	0	0	0	0
HCST	6	0	6	1	2	4	4	5	3	5	2	2	5	1	1	4	3	0	8	6	0	4	15	9	90	111	133	37	271	185	109	161	89	114	69	42	102	129	120	71	90	217	47	273	90	71	70	193	51
CTTN	0	0	0	0	0	0	0	0	0	0	0	0	0	0	0	0	0	0	0	0	0	0	0	1	1663	3338	3666	2522	5040	3554	4697	4483	2131	2622	4030	2604	2926	2618	3046	2411	4078	2841	2252	4187	2542	3232	3171	2417	1796
ADH4	0	0	1	1	0	1	0	0	0	0	0	0	0	0	0	0	0	0	0	0	1	0	0	0	73207	126997	123981	131140	23575	126475	317052	226323	53149	74231	241768	113267	93831	182759	212265	88210	31152	109681	65148	122632	113358	113738	134225	39265	145577
SDK2	2077	364	1347	327	373	3628	943	561	855	1596	799	136	504	212	608	3725	6139	659	1619	13171	605	334	17948	1697	9	18	100	14	93	61	52	53	22	14	15	21	11	15	34	20	15	25	19	57	31	68	21	31	7
IKZF5	0	0	0	0	0	0	0	0	0	0	0	0	0	0	0	0	0	0	0	0	0	0	0	0	569	697	810	437	617	704	1289	1150	496	654	779	662	264	588	655	514	526	431	355	890	812	599	484	357	274
PRH1	99	48	228	36	153	111	158	92	141	132	82	33	75	68	83	92	60	90	110	133	75	94	111	83	7	2	3	9	2	8	13	14	5	15	4	12	5	23	4	7	7	8	3	7	10	5	5	9	13
MCTP1	0	0	0	0	0	0	0	0	0	0	0	0	0	0	0	0	0	0	0	0	0	0	0	0	59	97	142	15	163	159	135	114	109	83	49	44	42	46	76	37	145	72	94	191	35	70	60	107	10
CNBD1	384	356	798	407	342	675	1003	528	653	729	859	256	619	439	630	860	497	384	462	760	398	616	712	539	0	0	0	0	1	0	1	1	0	0	0	0	0	0	1	0	1	0	0	0	0	0	0	1	0
POC5	0	0	0	1	0	0	0	0	0	0	0	0	0	0	0	0	0	0	0	0	0	0	0	0	37	95	143	68	189	113	121	179	107	107	108	61	43	123	123	102	103	89	55	254	94	58	70	62	41
OR5M8	70	63	149	79	95	119	182	102	111	149	91	41	87	95	64	219	78	72	97	145	87	88	106	117	0	0	0	0	0	0	0	0	0	0	0	0	0	0	0	0	0	0	0	0	0	0	0	0	0
AC018523.2	1492	1158	2223	1229	927	2490	1996	1520	1726	2869	1063	1336	2350	1490	2526	3804	978	813	1632	1876	2263	1423	2454	2498	0	0	1	0	1	0	1	1	0	0	0	1	0	0	0	0	0	1	0	0	0	0	0	2	0
GVQW2	1	0	2	1	1	1	1	0	0	7	2	4	0	0	1	2	1	1	0	0	1	1	0	0	6	9	13	10	20	7	8	13	9	20	13	6	10	7	23	17	13	10	9	18	15	13	12	11	6
SLC35D1	48	43	136	147	325	52	87	28	36	72	48	77	42	56	15	125	51	59	63	149	108	21	434	199	4862	9335	6759	5229	4432	9144	10070	10299	5280	5876	9404	7084	5883	5775	6624	5983	3923	4632	5597	7218	6764	5728	5838	3075	2871
POTEE	1	0	1	0	0	2	0	1	3	0	0	3	2	0	0	0	0	0	0	1	0	1	3	0	1	1	1	0	3	0	0	1	0	2	0	0	1	0	2	0	0	1	0	0	1	0	1	1	0
GPR146	1	0	0	0	0	0	0	0	0	4	0	0	0	0	1	0	0	1	0	1	1	0	0	0	170	166	92	109	138	138	191	275	114	55	215	179	199	100	177	126	103	81	132	153	187	125	152	72	24
SBDS	214	326	535	654	686	470	594	253	273	414	508	333	258	358	319	540	351	777	251	458	406	286	552	299	1589	3091	3837	2571	4112	3703	4758	3939	1956	3089	3632	2966	2193	3362	2917	2339	3973	2809	1629	3561	2328	3223	2346	3230	2153
FAM78A	0	1	0	0	0	0	0	0	0	0	0	0	0	0	0	0	0	0	0	0	0	0	0	0	66	149	206	35	210	148	121	228	116	102	96	25	76	100	168	78	74	125	68	406	192	64	51	109	6
TMEM14C	393	834	430	1887	869	886	1811	1220	712	4579	3302	509	1855	237	2123	1303	564	1048	989	1026	413	1834	2286	2507	2527	2643	2123	2043	2871	2663	3270	3146	1538	2885	2999	2100	1948	2711	3249	2281	2975	2390	1439	3179	1859	2157	1774	2261	1595
TAPT1	47	73	956	115	114	60	121	52	88	311	152	113	92	68	21	1040	232	66	94	426	81	138	419	49	1426	2213	2709	2395	2052	2471	3916	3249	1338	2068	2678	2122	1464	2487	2555	2260	2217	1644	1256	2834	2534	1974	2039	1286	1772
PRKCI	0	0	0	0	0	0	0	0	0	0	0	0	0	0	0	0	0	0	0	0	0	0	0	0	445	424	594	259	609	692	681	555	280	524	403	520	141	294	381	364	644	409	267	630	367	509	507	263	152
EFHC2	0	0	0	1	0	0	0	0	0	0	0	0	0	0	0	0	0	0	0	0	0	0	0	0	1	0	2	0	7	1	3	0	0	2	0	5	1	1	4	0	0	0	2	3	0	3	2	1	0
SEMA5B	0	0	0	0	0	0	0	0	0	0	0	0	0	0	0	0	0	0	0	0	0	0	0	0	16	31	50	14	26	36	86	56	26	21	43	15	27	27	31	17	25	37	29	45	27	22	44	14	12
PHF12	0	0	0	0	0	0	0	0	0	0	0	0	0	0	0	0	0	0	0	0	0	0	0	0	363	594	958	472	892	928	886	861	526	583	629	579	480	652	794	659	713	497	449	1161	818	605	601	449	351
SPINK4	0	0	0	0	0	0	0	0	0	0	0	0	0	0	0	0	0	0	0	0	0	0	0	0	1	0	0	0	0	0	0	1	0	93	0	0	0	0	1	1	0	0	0	0	0	0	0	0	0
CD6	3	4	9	6	3	4	4	0	2	5	7	3	5	1	2	1	3	1	2	9	3	1	7	7	44	67	128	22	621	79	82	193	116	71	71	20	89	99	185	40	94	169	77	606	114	37	45	99	12
TESK1	0	0	0	0	0	0	0	0	0	0	0	0	0	0	0	0	0	0	0	0	0	0	0	0	423	565	617	609	900	954	772	641	474	421	473	623	626	631	506	451	889	536	329	724	541	822	691	465	350
CLIP4	0	0	0	0	0	0	0	0	1	0	0	0	0	0	0	0	0	0	0	0	0	0	0	0	92	357	326	50	427	332	292	214	322	137	71	150	286	176	298	93	466	317	217	550	144	155	217	153	67
PCDHB14	0	0	0	0	0	0	0	0	0	0	0	0	0	0	0	0	0	0	0	0	0	0	0	0	21	54	67	89	156	81	234	115	16	69	66	42	32	29	32	36	140	39	31	78	86	72	75	57	47
ZNF790	0	0	0	0	0	0	0	0	0	0	0	0	0	1	0	0	0	0	0	0	1	0	0	0	165	175	357	134	241	142	241	288	162	155	168	120	94	251	257	279	244	229	145	349	309	184	152	141	95
NDRG4	0	0	0	0	0	0	0	0	0	0	0	0	0	0	0	0	0	0	0	0	0	0	0	0	42	74	78	31	95	39	76	152	95	29	53	18	24	76	54	18	50	108	58	115	69	28	50	48	20
EYS	0	0	0	0	0	0	0	0	0	0	0	0	0	0	0	0	0	0	0	0	0	0	0	0	53	183	58	18	59	161	72	47	31	111	22	43	5	40	86	26	101	60	38	72	28	41	86	67	26
CLASP1	1	2	2	1	2	2	4	3	0	0	1	2	0	0	0	3	0	6	0	5	3	0	2	1	828	1397	1906	914	1501	1334	2285	2087	1009	1078	1680	975	1043	1440	1472	1395	966	961	896	1826	1346	1218	1043	786	623
WFDC11	8984	13561	12033	15573	16419	21711	30888	10905	14624	24587	21770	7126	13403	11507	15106	24472	16315	16735	13204	21649	13665	16772	21532	12367	0	0	0	0	0	0	0	0	0	0	0	0	0	0	0	0	0	0	0	0	0	0	0	0	0
GNRHR	0	0	0	0	0	0	0	0	0	0	0	0	0	0	0	0	0	0	0	0	0	0	0	0	1	3	2	0	4	1	3	0	0	1	2	1	0	0	4	4	0	1	0	4	0	3	0	0	0
CHD8	0	0	0	0	0	0	0	0	0	0	0	0	0	0	0	0	0	0	0	0	0	0	0	0	492	1427	1582	614	1581	1335	1583	1525	1018	788	1219	727	774	875	1346	908	1021	774	684	1819	1079	812	764	717	356
AC099811.2	0	0	0	0	0	0	0	0	0	0	0	0	0	0	0	0	0	0	0	0	0	0	0	0	0	2	1	0	1	0	0	0	0	0	0	0	0	1	0	0	0	0	0	0	0	0	0	0	0
CD1C	0	3	14	15	31	2	9	2	0	5	8	14	3	7	0	3	13	13	3	8	7	7	14	16	49	19	86	16	119	36	64	81	34	17	80	16	42	63	59	54	9	79	27	353	97	28	27	36	17
AL713999.1	0	0	0	0	0	0	0	0	0	0	0	0	0	0	0	0	0	0	0	0	0	0	0	0	0	0	0	0	0	0	0	0	0	0	0	0	0	0	0	0	0	0	0	0	0	0	0	0	0
PTPN21	0	0	3	0	0	1	0	0	0	0	0	0	0	0	0	1	1	1	1	1	1	0	1	1	480	676	917	419	1034	962	903	751	530	485	764	497	281	627	926	533	691	409	443	1032	616	611	560	312	215
C1QL4	337	427	723	581	706	640	931	484	636	878	773	299	599	496	579	747	449	840	487	686	494	511	863	476	0	0	0	0	2	0	1	1	0	0	0	2	1	0	0	4	4	0	0	0	0	0	2	0	3
TBXA2R	0	0	1	4	2	1	1	2	0	1	0	0	5	2	3	5	2	2	0	0	0	2	0	2	186	440	349	247	510	472	560	430	169	321	333	265	351	386	325	369	489	381	193	377	376	497	233	638	146
MLF1	0	1	1	8	4	2	0	5	0	0	0	5	0	2	1	0	0	0	0	1	0	1	2	0	16	22	166	36	178	72	136	19	22	82	26	78	43	35	26	35	188	115	21	76	15	58	32	114	25
KCNN2	0	0	0	0	0	0	0	0	0	0	0	0	0	0	0	0	0	0	0	0	0	0	0	1	263	1078	577	1032	211	539	2944	1639	10	957	1246	1218	774	1124	616	921	364	638	448	259	1021	1028	599	379	413
MYBPC3	1	19	40	16	44	17	13	52	14	159	8	19	73	11	41	25	23	37	4	14	47	46	14	7	4	1	6	2	6	17	1	0	0	3	1	1	0	3	3	1	14	9	1	12	2	3	5	3	0
GNRH2	21	18	41	19	22	32	46	18	34	40	22	19	42	15	24	46	17	19	29	35	7	23	43	64	15	29	10	16	10	6	41	15	0	20	24	27	11	18	58	9	27	20	7	5	18	21	9	24	13
MMP27	0	0	0	0	1	0	0	0	0	1	0	0	0	0	0	0	0	0	0	0	0	0	0	0	0	1	6	2	0	0	0	3	0	2	0	0	0	0	0	0	13	1	0	5	3	2	0	0	0
POLR3E	93	41	43	132	228	214	110	54	130	71	537	64	79	199	94	131	130	185	135	102	176	170	50	45	618	762	993	671	1165	1152	935	1144	596	592	854	1034	708	722	1066	753	575	776	481	1136	847	763	729	656	375
ZNF582	4	5	14	3	3	4	10	4	13	13	10	9	9	4	6	8	11	0	4	11	0	1	20	11	58	39	127	37	101	36	75	117	55	50	73	36	25	80	86	86	70	81	22	162	62	48	47	93	31
EWSR1	0	0	0	0	0	0	0	0	0	0	0	0	0	0	0	0	0	0	0	0	0	0	0	0	2046	4732	5298	4075	6579	4984	5603	5492	3127	4520	4918	3783	3835	4220	5280	3270	7285	5410	2572	5943	3776	4089	3830	4035	2407
RSC1A1	10	13	27	2	6	18	15	8	11	28	21	3	14	7	17	19	11	15	9	17	14	12	14	5	0	0	0	0	0	0	0	0	0	0	0	0	0	0	0	0	0	0	0	0	0	0	0	0	0
ADGRB3	69	77	122	56	59	172	100	107	170	81	101	51	90	40	114	134	48	72	96	119	88	63	75	94	6	28	73	3	47	37	66	41	40	20	23	10	13	25	45	11	45	37	18	85	45	14	28	27	9
RGS20	0	0	0	0	0	0	0	0	1	0	0	0	0	0	0	0	0	0	0	0	0	0	0	0	0	1	0	0	2	0	3	1	0	0	0	0	0	1	5	1	2	2	1	5	0	0	1	0	0
DSG3	47	43	177	63	44	98	126	47	49	182	55	119	66	25	90	195	117	63	126	81	61	72	85	96	0	0	7	0	0	3	6	123	0	136	0	0	0	0	166	0	0	0	0	0	0	19	0	0	0
RTKN2	0	0	0	0	0	1	0	1	0	0	0	0	0	0	0	0	1	0	0	0	0	0	0	0	4	3	7	1	12	2	6	5	7	29	1	1	2	2	6	1	7	5	4	54	7	5	0	3	2
TNFSF11	2	4	6	1	1	7	5	5	6	8	8	0	4	5	6	6	5	8	5	10	4	12	7	2	82	65	114	128	280	130	252	144	24	71	43	181	15	125	34	53	203	63	33	106	38	229	212	108	42
CCNB3	420	572	1219	519	823	587	719	597	731	763	641	508	1010	458	840	687	683	452	495	633	298	464	560	708	14	26	21	17	27	23	44	36	15	25	23	10	6	8	24	11	27	21	8	19	18	22	23	11	12
THAP2	1238	1600	2106	3077	1800	2493	2278	2203	1250	3314	1184	4086	2790	1442	2389	1985	2092	1338	2242	1330	1344	2389	1427	3647	117	124	130	74	448	55	199	189	100	102	139	83	40	165	155	115	177	71	74	203	124	63	76	58	57
DCAF15	613	1059	1659	1538	1021	1676	1968	887	980	1693	1139	1162	1683	682	1929	1862	1249	1064	1224	1609	866	1742	2109	1659	213	374	499	396	755	388	578	580	418	399	435	285	467	481	399	381	590	463	259	690	352	437	423	374	302
ANKRD13C	61	41	227	48	59	55	86	38	105	127	190	30	39	69	35	62	97	15	73	132	38	68	42	43	448	592	616	410	611	519	1122	717	264	471	460	407	190	435	448	345	594	351	236	553	465	349	400	498	176
GAS8	0	0	2	0	0	0	0	0	0	0	0	0	0	0	0	0	0	0	0	0	0	0	0	0	135	205	472	248	961	263	272	357	152	238	227	233	187	324	335	207	529	301	195	489	232	224	194	335	153
RAB19	0	0	0	0	0	0	0	0	2	0	0	0	0	0	0	0	0	0	0	1	0	0	0	0	1	3	4	1	2	1	2	1	15	2	3	1	1	1	5	1	5	3	7	5	0	2	3	4	0
SSUH2	1	1	6	1	2	2	2	0	0	1	0	0	0	0	1	2	2	1	0	4	0	1	4	2	0	11	24	5	21	12	38	23	4	8	29	2	4	7	11	8	26	21	19	32	4	12	7	12	10
CPB1	0	0	0	0	0	0	0	1	0	0	0	0	0	0	0	0	0	1	1	0	0	0	0	1	9	11	44	5	11	35	70	6	2	7	12	3	10	3	7	7	6	5	4	9	7	120	3	8	0
WIPF1	1	0	2	0	0	0	1	4	1	1	0	0	1	0	1	0	1	1	0	0	2	0	1	1	494	903	1234	149	1899	1033	1344	1060	574	923	552	271	488	630	767	399	656	853	463	1906	686	388	413	786	53
MUC5B	0	0	1	0	1	1	4	0	0	4	1	1	1	1	2	1	0	0	0	0	1	0	1	1	6	13	117	48	10	15	276	52	30	78	48	26	35	4	29	475	355	1702	601	76	719	64	2694	6	35
KCNN4	0	0	0	0	0	0	0	0	0	0	0	0	0	0	0	0	0	0	0	0	0	0	0	0	3	5	34	8	96	30	10	35	12	52	11	16	11	20	30	16	34	102	22	76	54	9	14	9	0
SGPL1	0	0	0	0	0	0	0	0	0	0	0	0	0	0	0	0	0	0	0	0	0	0	0	0	1554	3346	2964	1726	3129	2931	2945	3063	2642	2210	2640	1617	2227	1949	2645	1802	1922	1908	1955	3185	2323	2104	2642	1136	1039
AP3B2	17	13	37	22	22	25	22	24	23	24	34	10	29	9	23	17	14	28	19	16	8	10	19	14	1	1	4	0	9	2	4	2	0	6	0	0	1	3	5	2	14	5	1	2	2	5	1	2	0
SPATS2	0	0	0	0	0	0	1	0	1	0	0	0	0	0	0	0	0	0	0	0	0	0	0	0	106	187	263	92	349	160	303	250	195	191	135	144	121	211	242	169	345	186	141	467	170	115	173	143	77
TBC1D7	0	0	0	0	0	0	0	0	0	0	0	0	0	0	0	0	0	0	0	0	0	0	0	0	264	385	338	319	410	278	513	289	255	275	317	238	460	461	454	330	313	315	213	517	223	254	263	160	259
NPPA	4	1	5	2	1	3	1	0	1	7	3	0	6	0	0	2	1	2	0	6	0	1	3	2	2	0	3	3	2	2	5	5	0	1	2	2	9	2	1	0	0	3	1	4	1	2	4	2	1
MITD1	4121	5972	6846	7141	6215	9389	7976	6127	4475	8197	7218	4193	5835	4978	6526	7923	6640	5298	5322	7517	5081	6774	8280	6641	148	179	291	214	389	229	336	321	142	276	221	129	80	273	395	248	450	297	108	504	274	195	150	147	125
CALHM1	11	4	40	6	5	18	6	12	12	29	9	1	9	4	16	17	11	4	6	14	6	17	14	21	0	0	0	0	0	1	1	0	0	0	0	0	1	0	1	0	0	1	0	1	0	0	0	0	0
FTMT	0	0	0	0	0	0	0	0	0	0	0	1	1	0	0	0	0	0	0	0	0	0	0	0	0	0	0	0	0	0	0	0	0	0	0	0	0	0	0	0	0	0	0	0	0	0	0	0	0
PNMA6E	0	0	0	0	0	0	0	0	0	0	0	0	0	0	0	0	0	0	0	0	0	0	0	0	0	0	0	0	0	0	0	0	0	0	0	0	0	0	0	0	0	0	0	0	1	0	0	0	0
ZNF385C	0	0	0	0	0	0	0	0	0	0	0	0	0	0	0	0	0	0	0	0	0	0	0	0	7	7	23	2	28	12	23	19	16	6	20	2	9	10	13	7	16	6	11	21	29	8	6	20	7
NOP2	0	0	7	4	0	2	2	0	0	0	1	2	2	0	0	3	0	0	3	2	0	2	3	2	413	693	881	619	1071	1309	783	875	450	633	563	1214	544	660	463	449	1652	854	308	800	480	667	625	929	412
FYB	0	0	0	0	0	0	0	0	0	0	0	0	0	0	0	0	0	0	0	0	0	0	0	0	270	646	749	53	788	725	594	701	266	467	306	49	60	302	476	172	206	324	153	1204	369	173	197	356	21
ZNF792	4	0	2	2	1	1	1	2	2	2	0	0	0	0	1	3	5	1	1	22	0	1	28	5	46	83	72	27	67	88	34	86	90	30	63	23	43	50	120	109	36	45	47	112	122	77	36	35	13
MTRNR2L11	0	0	0	0	1	0	0	0	0	0	0	0	0	0	0	0	0	0	0	0	0	0	1	0	0	0	0	3	1	0	0	3	0	1	1	1	0	1	3	0	1	0	1	2	2	0	0	2	2
TCTE1	3	0	10	0	0	0	0	2	3	0	0	1	0	0	0	3	1	0	2	3	2	0	1	5	0	1	4	2	1	0	1	2	0	1	8	1	6	1	8	4	8	3	1	8	5	8	0	0	0
MT-ATP6	0	0	0	1	0	0	0	0	0	0	0	0	0	0	0	0	0	0	0	0	0	0	0	0	333956	286755	444039	302287	313077	421087	716186	275850	201995	821533	487276	378473	638710	838751	727254	406101	464407	399259	478575	573671	310863	472366	493927	111775	618518
SOX12	0	0	0	0	0	0	0	0	0	0	0	0	0	0	0	0	0	0	0	0	0	0	0	0	328	463	219	314	283	251	599	388	532	228	354	359	330	531	673	428	202	287	337	551	333	238	288	104	201
STX16	0	0	0	0	0	0	0	0	0	0	0	0	0	0	0	0	0	0	0	0	0	0	0	0	666	756	1159	800	998	1301	1297	1274	576	1128	960	667	511	949	1339	980	1216	896	566	1674	1238	846	861	621	311
KCTD10	0	0	0	0	0	0	0	0	0	0	0	0	0	0	0	1	0	2	0	0	0	0	0	0	465	747	935	355	1539	1238	920	785	506	663	689	568	569	513	554	506	917	613	506	1231	532	588	718	818	263
CSGALNACT1	0	0	0	0	0	0	0	0	0	0	0	0	0	0	0	0	0	0	0	0	0	0	0	0	92	152	383	84	413	200	226	202	214	223	152	95	72	251	172	188	371	110	152	415	141	185	135	221	51
SCFD2	0	0	0	0	0	0	0	0	0	0	0	0	0	0	0	0	0	0	0	0	0	0	0	0	187	386	378	236	388	340	595	550	374	346	431	310	468	323	279	233	356	306	231	527	232	368	253	234	198
LILRB3	237	207	1133	236	242	282	307	75	215	541	548	159	153	184	133	462	361	337	269	626	242	256	410	251	39	59	86	37	141	149	69	69	23	71	33	59	36	39	49	31	107	106	16	100	55	48	48	90	16
KBTBD6	0	0	0	0	0	0	0	0	1	0	0	0	0	0	0	0	0	0	0	0	0	0	0	0	308	370	399	250	220	284	652	454	158	283	492	285	122	374	276	298	211	175	187	399	325	216	258	177	243
RBPJL	121	48	90	0	107	12	163	8	59	7	26	43	11	29	524	4	0	28	1	1	4	2	3	3	0	0	0	2	0	0	1	1	0	0	0	0	1	0	2	0	2	0	0	0	1	0	2	0	0
EBI3	9	3	18	11	11	4	12	11	9	4	2	4	35	5	15	6	15	31	3	7	12	1	3	25	116	209	121	36	194	355	115	181	98	182	77	43	112	113	76	85	43	179	24	165	137	48	40	329	3
F11R	0	2	3	0	0	3	7	1	1	4	0	5	2	2	9	6	0	1	1	3	2	4	2	0	2372	5264	5070	4401	7028	8367	6053	5177	4089	5501	4700	6327	3072	4807	5394	4110	8636	4292	2696	4885	3562	4378	4263	4920	2653
WDTC1	0	1	2	7	5	4	7	5	3	2	1	1	7	0	4	4	0	6	1	1	0	4	5	2	1290	2224	2793	1974	2116	2843	1859	2767	1977	2013	2724	1452	3146	1808	2301	2062	1390	1482	2055	2923	2691	1616	1702	1318	1124
MYH4	0	0	0	0	0	0	0	0	0	0	0	0	0	0	0	0	0	0	0	0	0	0	0	0	0	1	0	0	0	0	1	1	103	8	3	6	0	0	20	5	2	15	30	0	0	0	0	2	0
AL845331.2	50	56	92	60	34	60	149	79	93	119	63	72	123	67	100	88	62	37	64	39	55	131	46	129	6	6	5	10	1	7	14	24	2	3	6	8	7	3	11	8	23	9	7	6	13	2	2	0	9
NUDT2	0	0	0	0	0	0	0	0	0	0	0	0	0	0	0	0	0	0	0	0	0	0	0	0	556	550	500	463	550	352	773	693	140	574	467	332	506	329	431	261	494	319	198	824	209	258	219	479	262
CXCL2	0	0	0	0	0	0	0	0	0	0	0	0	0	0	0	0	0	0	0	0	0	0	0	0	2193	875	2723	6443	6507	5526	7956	5811	658	5752	2775	4525	955	2361	5183	2064	6112	5445	1968	5225	3258	5361	3294	5683	1435
CCL26	0	0	0	0	0	0	0	0	0	0	0	0	0	0	0	0	0	0	0	0	0	0	0	0	0	1	2	1	3	1	0	0	3	1	0	0	1	2	0	0	0	4	2	6	0	1	0	1	0
IL1RL1	2	4	8	2	2	1	2	2	3	9	7	3	1	2	0	8	0	0	2	5	3	8	12	3	101	253	63	43	533	1508	90	50	19	514	27	1291	147	47	6	29	253	439	73	51	6	507	163	692	30
GRAMD1B	357	503	905	836	757	770	1175	597	406	925	645	644	594	656	623	1104	610	764	643	861	573	746	1099	584	49	142	196	68	585	132	209	183	234	73	166	53	62	115	174	123	685	149	147	386	104	49	95	63	34
PSMB1	0	0	0	0	0	0	0	0	0	0	0	0	0	0	0	0	0	0	0	0	0	0	0	0	4055	4557	5736	4860	5422	5785	7560	6369	3633	5338	6396	4010	4628	6378	5711	4468	6622	6527	2638	6267	4125	4978	4365	4515	4313
POLL	0	0	1	0	0	0	0	0	2	0	0	3	0	0	0	1	2	0	1	0	0	0	0	0	344	499	565	552	687	451	725	783	415	411	731	386	674	534	783	711	700	615	367	956	688	427	356	442	381
DTNBP1	0	0	0	0	0	0	0	0	1	0	0	0	0	0	0	0	0	0	0	0	1	0	0	1	118	210	190	145	406	401	321	240	184	190	261	236	163	182	241	169	456	238	157	390	186	181	175	248	144
RCOR3	7	5	19	5	14	4	12	5	4	2	1	4	39	7	120	8	8	2	6	10	12	72	8	38	349	408	649	314	643	658	1024	824	387	440	538	323	242	608	695	528	562	416	336	846	745	473	429	294	201
FP565260.2	14	4	75	22	15	9	8	2	6	8	10	12	10	13	2	38	20	4	22	61	13	12	148	4	1	1	0	0	0	0	1	0	0	2	0	1	0	1	1	0	1	0	0	0	0	0	0	0	0
ERCC3	0	0	0	0	0	0	0	0	0	0	0	0	1	0	0	0	3	0	0	0	0	0	0	0	543	887	926	754	1148	769	1040	1090	498	704	844	552	596	630	898	696	864	669	415	1336	814	534	535	723	340
TRPC6	1	1	0	0	0	1	0	0	2	1	1	0	0	0	0	0	1	0	0	1	1	2	1	0	9	3	16	2	10	9	10	4	1	8	12	6	4	5	6	2	8	6	2	9	6	3	6	1	0
MGMT	0	0	2	0	0	0	0	0	0	0	0	0	0	0	0	0	0	2	0	1	0	0	0	0	1742	3601	3409	6131	3070	5962	4995	5367	3513	5078	8580	3281	6321	7477	6611	3199	2706	5941	2178	4831	3557	4477	4818	5249	9387
PCDHGA4	2	3	2	5	1	4	7	5	4	8	2	1	4	1	9	2	3	1	10	18	2	2	2	11	3	30	24	15	39	21	49	38	12	21	27	8	7	5	12	13	10	6	10	23	22	16	7	19	1
PRR26	0	0	0	0	0	0	0	0	0	0	0	0	0	0	0	0	0	0	0	0	0	0	0	0	254	540	392	446	493	659	491	538	112	342	315	766	367	234	281	180	311	401	104	284	201	316	278	633	173
TFAP4	5157	6189	5960	7797	12009	7409	8900	3377	4147	4920	5325	3363	9699	4264	5316	12323	6879	9491	7390	10981	4004	7357	7543	8247	117	108	214	135	140	268	159	235	109	200	176	298	117	275	170	253	365	287	115	236	264	118	154	135	147
GPIHBP1	0	0	0	0	0	0	0	0	0	0	0	0	0	0	0	0	0	0	0	0	0	0	0	0	52	27	93	12	68	81	139	148	100	89	81	63	48	58	53	103	144	63	63	128	52	99	20	156	14
TNS2	2	0	2	2	0	2	2	0	0	0	0	1	0	0	0	2	2	0	2	0	1	0	0	1	2242	3685	4892	3816	3902	2805	4654	7953	2811	3421	5859	3622	3938	4747	5897	4376	3866	3705	2611	5396	5156	3281	3021	3203	2173
AL365273.2	0	0	0	0	0	0	0	0	0	0	0	0	0	0	0	0	0	0	1	0	0	0	0	0	0	0	0	0	0	0	0	0	0	0	0	0	0	0	0	0	0	0	0	0	0	0	0	0	0
CCDC88A	0	0	0	0	0	0	0	0	0	0	0	0	0	0	0	0	0	1	0	0	0	0	0	0	297	528	706	264	704	675	976	810	361	416	357	231	59	431	591	376	390	475	190	831	459	436	317	309	99
PFN3	0	0	0	1	0	0	0	0	0	0	0	0	0	0	0	0	0	0	0	0	0	0	0	0	0	0	0	1	0	1	0	1	2	0	0	1	0	3	1	1	0	1	1	0	1	0	0	0	2
EIF5A2	0	0	0	0	0	0	0	0	0	0	0	0	0	0	0	0	0	0	0	0	0	0	0	0	50	50	99	61	211	64	93	130	51	69	48	43	38	85	70	45	232	52	77	134	58	50	51	63	39
ASAH2	568	1570	871	514	1326	2470	1131	1079	719	67	470	314	3464	1606	1653	1751	1083	2676	1941	2524	1991	3276	1055	667	49	50	34	58	67	237	209	176	134	100	120	97	91	95	161	48	32	72	85	95	57	136	116	21	46
IRF8	0	0	1	1	0	0	0	0	0	1	0	1	0	0	0	0	1	0	0	0	0	0	0	0	887	1609	2279	2116	2286	1601	2649	2107	411	970	1745	1299	2080	2479	799	493	1768	1427	535	1653	895	1315	1007	3036	953
CHAD	4	0	5	1	1	2	8	2	4	4	2	0	1	3	6	6	6	1	1	0	1	6	4	0	636	548	919	1291	563	816	1247	990	262	766	2186	755	1356	574	1241	1425	472	1379	702	789	1096	574	577	772	1451
AC110275.1	156	220	366	273	173	347	467	205	270	355	241	217	288	184	310	322	212	171	244	317	173	272	360	246	0	0	0	0	0	0	0	0	0	0	1	0	0	0	0	0	2	0	0	0	0	0	0	2	0
DLG3	8	3	14	21	35	4	10	3	10	6	3	15	11	11	2	7	12	2	8	12	7	6	15	31	60	107	184	83	314	127	279	140	169	229	132	83	75	134	238	107	396	178	120	376	121	139	135	136	70
GPNMB	7	4	48	9	0	3	13	6	2	0	3	6	1	0	2	192	72	2	5	71	3	0	77	15	583	1784	6613	183	9629	1459	1284	2326	524	1076	469	266	703	558	1066	482	2309	1227	854	3837	1233	461	661	5397	46
EFNA1	314	238	1167	308	275	479	438	168	485	431	554	244	253	217	457	583	468	200	288	571	826	411	649	348	2490	5110	3571	3017	5999	17129	6828	9392	2143	13827	5930	7217	3403	9883	8306	8009	10309	4492	3542	5791	9412	8328	2748	4903	8425
C1QTNF9B	0	0	0	3	0	0	0	0	0	2	2	0	0	0	0	1	0	1	0	0	0	0	0	0	0	2	0	1	1	0	1	2	1	0	2	0	1	1	1	1	1	1	2	2	0	0	0	0	0
DPYD	0	0	0	0	0	0	0	0	0	0	0	0	0	0	0	0	0	0	0	0	0	0	0	0	2713	4467	4836	2463	2036	4647	8317	7153	2032	2672	5414	3245	1629	3777	3323	3037	2208	2580	1677	3267	3806	3038	2970	1994	1848
PNP	0	0	2	0	0	1	2	3	0	0	2	0	0	1	0	0	1	0	4	0	0	3	0	1	1583	1143	2172	2170	1910	2585	3634	3975	1499	1637	4803	2736	2633	2994	2542	2414	2108	2368	1210	2967	1538	1515	1095	1789	1247
RPL3	0	0	0	0	0	0	0	0	0	0	0	0	0	0	0	0	0	0	0	0	0	0	0	0	40596	34174	61032	51338	72904	54777	71186	71575	27168	41447	77893	48949	50373	71528	63486	58497	70464	60744	30999	82902	54304	49942	35962	59653	60012
OR8J3	0	0	0	0	0	0	0	0	0	0	0	0	0	0	0	0	0	0	0	1	0	0	0	2	0	0	0	0	0	0	0	0	0	0	0	0	0	0	0	0	0	0	0	0	0	0	0	0	0
STPG3	0	0	0	0	0	0	0	0	0	0	0	0	0	0	0	0	0	0	0	0	0	0	0	0	15	7	7	7	1	9	11	12	1	15	13	5	3	9	39	14	11	27	29	21	29	18	25	1	8
KLHL14	0	0	0	0	0	0	0	0	0	0	0	0	0	0	0	0	0	0	0	0	0	0	0	0	1	5	0	2	5	2	6	8	5	12	7	0	2	1	6	7	0	2	2	24	6	2	0	2	0
AC009133.6	5091	5935	6456	6096	10474	9017	13228	5221	8363	5842	13857	2749	6631	14220	5686	9405	6692	9159	5510	7510	6738	5126	7643	3927	0	0	0	0	0	0	0	0	0	0	0	0	0	0	0	0	0	0	0	0	0	0	0	0	0
PLIN2	1760	1769	1724	2475	4080	4185	3797	940	1498	687	3690	583	1670	1660	1475	3177	2015	3857	1991	3606	2604	1299	2473	1160	36460	36906	21363	63252	51081	56785	41016	25296	8083	18400	36219	40707	25265	40943	11418	8675	69342	23133	14445	35494	18364	20935	35244	101577	19732
KIF3C	404	374	707	351	446	720	673	347	492	1078	639	287	413	331	490	914	454	488	434	635	528	566	705	543	73	190	123	16	193	109	155	82	96	119	82	23	59	69	74	74	73	45	62	213	69	44	41	126	5
AC092143.1	0	0	0	0	0	1	0	0	0	0	0	2	0	0	0	0	0	0	0	0	1	0	0	1	0	0	0	0	0	0	0	0	0	0	0	0	0	0	0	0	0	0	0	0	1	0	0	0	0
DEDD2	0	0	0	0	0	0	0	0	0	0	0	0	0	0	0	0	0	0	0	0	0	0	0	0	418	605	730	703	803	804	1080	927	602	550	915	893	637	952	798	699	803	496	424	861	865	684	555	508	684
MMS22L	2	4	6	2	1	1	3	2	1	8	1	2	2	1	2	3	0	7	8	1	0	1	5	0	23	70	107	29	87	51	154	78	60	70	60	22	44	54	63	58	61	49	58	113	66	39	38	22	7
TBC1D31	2279	1960	1372	767	621	1757	914	2007	3750	784	1034	672	1548	961	2722	1398	1061	614	711	1058	1021	3315	167	771	32	94	100	46	129	51	145	118	56	70	84	28	39	73	100	62	71	61	52	166	71	69	50	60	23
GPR161	0	0	1	0	0	0	0	0	0	1	0	0	1	0	0	0	0	1	2	0	0	1	0	0	19	37	69	13	104	41	86	42	30	93	35	22	16	37	42	23	44	47	35	145	60	52	43	47	7
ACRV1	0	0	0	0	0	0	0	0	0	0	0	0	0	0	0	0	0	0	0	0	0	0	0	0	0	0	0	1	2	0	4	0	0	0	0	0	2	1	2	1	0	3	2	3	0	2	2	1	0
POU1F1	78	46	80	81	36	132	196	67	120	93	67	27	124	36	119	140	90	22	52	205	45	84	95	85	1	2	5	0	1	2	6	2	0	3	2	0	1	2	1	5	1	2	0	1	1	1	2	0	4
GSK3B	0	0	0	0	0	0	0	0	0	0	0	0	0	0	0	0	0	0	0	0	0	0	0	0	771	1222	1905	952	1633	1503	1930	1767	968	1256	1443	912	914	1257	1283	1130	1143	1033	800	1914	1137	1025	1107	854	633
NRN1L	8377	10207	14336	16341	18590	27738	23731	12025	18609	13000	16917	7129	16804	11116	15260	18503	13191	12408	15902	17246	17710	13093	10416	11284	0	0	0	4	0	0	0	0	0	0	0	1	0	0	0	2	0	0	0	1	0	1	0	1	1
SYNGR1	638	622	1040	660	647	1228	1178	721	876	1893	1172	222	693	587	848	1138	857	782	774	1206	773	915	1227	806	146	119	389	221	253	182	323	299	166	153	174	143	176	226	275	193	255	224	151	402	170	132	123	342	242
MPP4	0	0	0	0	0	0	0	0	0	0	0	1	0	0	0	0	0	0	0	0	0	0	0	0	0	0	2	0	2	1	2	1	0	0	0	0	0	0	1	0	5	1	0	2	2	4	4	0	0
DYNC1H1	55	41	346	48	82	66	74	37	62	128	79	60	52	18	36	68	75	25	68	117	67	37	116	97	1754	4922	5902	2784	6617	5237	4975	6785	3961	3232	4615	3015	2942	3010	4706	3284	4297	3349	3272	7605	4811	3269	2978	2407	1091
KLHL38	0	1	0	0	2	0	0	0	0	1	1	0	0	0	0	1	2	0	2	3	0	0	1	0	0	0	3	0	0	0	1	0	1	1	6	2	0	2	0	0	1	0	0	3	0	3	1	0	0
FOXN2	0	0	0	0	0	1	0	0	0	0	0	0	0	0	0	0	0	0	0	1	0	0	1	0	699	798	1528	460	929	615	1571	1499	640	720	1477	587	200	856	933	689	681	901	552	1248	835	358	835	327	287
PLGLB1	2883	1008	6077	3691	3712	743	5781	5603	5260	3418	1594	4484	4658	3553	6624	10725	3037	2853	2509	9362	8461	3601	4929	4648	240	131	226	157	79	267	193	220	136	252	104	349	77	251	340	280	189	321	69	137	181	277	210	230	138
COL10A1	84	42	299	120	104	91	146	87	118	120	161	16	62	37	75	160	142	74	92	217	67	56	140	93	5	1	23	3	88	11	55	14	5	2	5	1	6	3	17	0	27	13	31	43	8	49	8	2	6
CISH	3386	4733	10165	6876	5252	6193	8171	5695	4944	8032	6267	9973	8050	4324	7331	7623	5089	4735	4822	6481	3870	7694	7293	7686	2152	446	3759	917	3238	7715	1696	5507	766	1962	7030	1638	2020	7731	2236	976	3189	6509	1355	658	363	5362	4643	3311	1811
GTF2H3	0	0	0	0	0	0	0	0	0	0	0	0	0	0	0	0	0	0	0	1	0	0	0	0	515	625	778	495	700	675	920	996	439	536	718	497	361	496	543	523	709	552	355	798	633	652	397	474	236
TCEAL5	0	0	1	0	0	0	0	0	0	0	0	0	0	0	0	0	0	0	0	2	0	0	0	1	0	0	0	2	3	0	0	0	0	0	1	0	0	0	0	0	2	0	0	0	1	0	0	0	0
SRM	0	1	0	0	0	0	0	2	0	1	1	0	0	0	0	5	0	0	0	1	0	0	1	0	746	1017	1047	991	1527	1483	997	1203	714	1225	1124	1316	1234	1241	1006	883	2081	1221	623	1186	866	1171	984	1411	1267
RAC2	0	0	0	0	0	0	0	0	0	0	0	0	0	0	0	0	0	0	0	0	0	0	0	0	349	475	756	138	1022	766	498	771	481	555	432	238	546	467	689	352	445	892	303	1528	526	240	293	660	34
ANGPTL3	0	0	5	3	3	0	0	0	2	2	3	0	0	1	0	1	0	0	1	1	0	2	2	1	25443	41466	27150	24873	21962	29113	43190	51721	12125	35406	32991	23333	3805	25835	33510	16797	30998	14317	11516	40495	23816	24538	27952	26303	17294
SLC25A32	1445	2853	2812	2977	3003	3740	4356	2538	2351	4999	4270	2671	2080	2288	2660	3536	2648	3221	2297	3687	1997	3111	4249	3103	794	806	1022	875	1053	1222	1632	1387	349	808	787	972	695	931	723	634	1201	801	365	1081	599	802	737	1014	261
SLC31A2	7	6	16	10	1	2	2	2	8	7	2	4	0	2	3	10	4	3	2	9	4	4	1	3	67	104	107	46	138	145	93	167	44	60	118	71	80	51	97	92	30	40	41	99	78	52	26	81	8
PIK3R1	8	13	8	7	9	16	15	23	16	14	5	2	11	5	12	15	27	22	12	23	5	6	23	20	5053	7271	4689	4095	3651	4189	15726	11660	5765	6343	10698	3402	2350	9382	7954	7005	1587	4023	3879	5381	3762	5699	3227	2566	1897
C14orf119	1498	1848	3154	2164	3047	2630	3443	1744	2427	3195	3928	1139	2554	2389	2639	3088	2559	2199	1561	2805	1893	2046	2585	2053	808	702	1119	746	1208	845	1316	1147	559	855	984	771	765	993	965	827	1261	956	311	1307	774	736	624	785	537
MRLN	0	0	0	0	0	0	0	0	0	0	0	0	0	0	0	0	0	0	0	0	0	0	0	0	0	0	0	1	0	0	0	0	0	0	0	1	0	0	0	0	0	0	0	0	0	0	0	0	0
UTP11	0	0	0	0	0	0	0	0	0	0	0	0	0	1	0	0	0	0	0	0	0	0	0	0	484	605	702	547	920	713	976	742	364	610	594	521	298	703	551	488	996	676	312	808	405	590	524	626	430
CPNE8	44	55	143	56	70	76	75	50	49	103	80	72	62	78	55	146	94	70	72	130	92	68	121	85	482	655	740	397	651	625	995	825	376	556	440	705	260	591	660	450	889	504	329	859	487	418	564	363	210
NFU1	0	0	0	0	0	0	0	0	0	0	0	0	0	0	0	0	0	0	0	0	0	0	0	0	546	553	776	618	843	684	1113	707	377	660	725	418	464	862	617	542	1009	516	382	742	587	427	424	694	523
C16orf87	316	124	335	149	70	1084	573	435	997	695	73	325	792	77	947	889	756	34	452	1120	213	985	1864	440	386	736	566	671	611	981	1401	1208	298	1047	646	922	292	778	579	493	664	525	334	639	702	878	659	376	498
NDUFB3	450	700	319	356	209	703	692	557	1127	403	453	217	227	175	593	479	627	414	554	629	217	435	970	338	1088	950	914	952	1022	1085	1317	948	906	1426	1411	831	906	1257	1835	963	938	1134	639	1261	708	834	864	791	688
GZMK	0	0	2	3	7	0	0	0	0	1	2	0	0	0	0	1	2	4	0	0	3	0	2	2	53	75	105	20	436	109	133	210	111	109	45	12	53	79	175	42	83	148	55	481	74	46	16	126	7
GOLGA6L22	0	0	0	0	0	0	0	0	0	0	0	0	0	0	0	0	0	0	0	0	0	0	0	0	0	0	0	0	0	1	0	0	0	0	0	0	0	0	0	0	0	0	0	0	0	0	0	0	0
KRTAP20-3	0	0	1	0	0	0	4	0	0	0	0	1	0	0	0	0	0	0	0	0	0	0	0	0	0	0	0	0	0	0	0	0	0	0	0	0	0	0	0	0	0	0	0	0	0	0	0	0	0
ZNF747	0	0	0	0	0	0	0	0	0	0	0	0	0	0	0	0	0	0	0	0	0	0	0	0	441	518	781	577	547	702	718	661	331	497	539	502	491	679	515	433	711	522	286	606	599	489	497	555	525
ADCY3	0	0	0	0	0	0	0	0	0	0	0	0	0	0	0	0	0	0	0	0	0	0	0	0	41	122	335	93	425	194	231	226	194	172	129	92	95	91	170	115	166	162	117	415	173	141	76	221	18
HBA2	0	4	1	6	2	1	2	0	2	2	7	4	1	0	0	3	5	1	0	2	1	2	1	3	490	175	325	515	1590	725	1860	430	300	2955	924	96	2127	466	352	695	4344	634	476	497	354	588	976	2681	202
CGA	920	934	881	1094	823	1785	1426	1044	1463	1397	1069	576	1567	699	1350	2687	722	944	1541	1389	788	1410	1254	1392	5	9	2	1	2	24	41	14	1	2	3	13	0	1	2	0	2	0	0	1	0	1	0	32	4
IL5	0	0	0	0	0	0	0	0	0	0	0	0	0	0	0	0	0	0	0	0	0	0	0	0	2	0	0	3	0	2	2	0	0	2	1	0	1	0	1	1	1	1	0	0	0	4	0	1	0
GPR21	0	0	0	0	0	0	0	0	0	0	0	0	0	0	0	0	1	0	0	0	0	0	0	0	0	0	0	0	0	0	0	0	0	1	0	0	0	0	0	0	0	0	0	0	0	0	0	0	0
MED14	0	0	0	0	0	0	0	0	0	0	0	0	0	0	0	0	0	0	0	0	0	0	0	0	834	1203	1432	930	1131	1671	2279	1908	869	1016	1411	1150	575	1050	1029	796	1251	871	600	1552	1143	1177	1008	626	352
MFSD9	0	0	0	0	0	0	0	0	0	0	0	0	0	0	0	0	0	0	0	0	0	0	0	0	388	917	519	594	443	791	1224	836	464	557	663	500	492	499	510	495	461	295	411	774	705	542	697	295	238
IGDCC3	0	0	0	0	0	0	0	0	0	0	0	0	0	0	0	0	0	0	0	0	0	0	0	0	1	0	3	0	1	1	2	0	0	1	7	0	0	0	0	1	1	0	3	1	0	3	0	0	0
ZFP57	0	0	0	0	0	0	0	0	0	0	0	0	0	0	0	0	0	0	0	0	0	0	0	0	0	0	1	0	13	13	9	3	0	1	5	1	0	1	17	0	0	0	2	17	20	1	6	30	0
KCNG2	99	96	310	133	91	1228	275	137	137	337	131	134	113	57	151	478	161	63	286	1029	177	296	683	106	1	0	1	2	3	0	0	1	2	4	0	0	2	1	4	1	0	0	0	2	4	2	0	4	1
TROVE2	5	11	38	9	14	9	8	27	17	6	14	4	10	5	10	17	8	6	2	9	7	9	11	13	579	952	958	447	819	968	1422	1270	606	599	662	628	151	622	622	564	703	539	410	906	637	696	615	423	187
PSMB6	0	0	0	0	0	2	3	0	0	0	0	0	0	0	0	0	1	0	0	1	1	1	0	0	2370	3017	3520	3459	3682	3461	4225	3858	1953	2723	4504	2883	3205	4073	4147	3455	3660	3919	1826	4266	2535	2945	2885	2957	3436
BRF1	3103	2119	5134	2817	4597	5814	5798	2179	4494	3527	5911	1048	3282	2546	3378	5701	4258	2464	3418	6935	3966	3534	4011	2462	406	717	680	591	868	724	796	871	541	568	777	844	739	657	710	706	862	685	397	992	788	649	596	647	524
PLA2G10	4	0	0	7	1	0	36	1	0	7	0	29	0	0	1	5	0	0	0	0	10	0	6	0	0	2	4	1	1	2	3	6	1	0	0	1	0	2	1	0	2	0	1	4	7	0	1	2	0
ZNF655	0	0	0	0	0	0	0	0	0	0	0	0	0	0	0	0	0	0	0	0	0	0	0	0	753	828	1330	718	1465	1237	1430	1425	633	689	917	666	649	1138	1310	849	1345	931	561	1601	1055	931	649	810	401
LETMD1	6	2	19	3	1	5	3	17	11	5	11	0	7	0	4	9	2	6	8	7	2	5	5	8	951	818	1587	1235	1323	1562	2128	2376	831	1022	1787	1260	1268	1825	2227	1656	1614	1156	887	2281	2149	1403	816	787	716
L1CAM	0	0	0	1	0	0	1	0	0	4	0	0	1	1	0	0	0	1	0	2	0	0	0	4	4	8	105	37	28	3	53	29	22	10	33	14	5	13	36	15	14	20	10	84	76	16	93	24	10
A1CF	0	0	0	0	0	0	0	0	0	0	0	0	0	0	0	0	0	0	0	0	0	0	0	0	10890	16140	19740	10468	8935	17070	31801	24716	9250	11381	16634	10803	4145	14593	12646	12098	10479	8375	7496	13948	15581	13674	12813	7388	6308
WDR48	31	38	62	36	40	103	49	70	96	66	35	9	74	45	82	77	58	40	79	69	44	70	16	116	738	929	1090	753	1164	1397	1222	1330	685	787	874	987	553	828	1140	923	1119	756	593	1359	958	908	829	592	454
WFDC8	3	7	18	21	11	16	9	4	5	1	16	5	5	8	49	117	12	0	16	11	6	5	9	6	0	0	0	0	1	0	0	0	0	0	0	0	0	0	0	0	0	0	0	0	0	1	0	0	0
LPIN3	0	0	2	0	0	0	2	0	0	1	1	0	0	0	0	0	1	1	1	0	0	0	0	1	233	206	525	381	387	276	456	723	256	338	643	327	312	435	815	543	357	430	319	486	461	362	304	334	83
ZNF180	26	88	95	69	98	100	119	54	68	76	115	65	42	101	34	71	42	38	36	63	163	61	67	49	147	200	244	111	213	231	267	245	133	165	275	116	50	226	271	251	136	161	102	321	195	148	162	198	65
GLP1R	85	39	310	89	91	141	71	78	107	191	71	91	103	56	55	148	80	22	84	129	39	131	145	156	0	0	1	0	1	0	0	0	0	0	0	0	0	1	0	0	0	0	0	1	0	0	0	0	0
AC135068.3	1	0	0	0	2	0	0	1	0	5	0	0	1	0	0	0	0	0	0	0	0	0	2	0	0	0	0	0	0	0	0	0	0	0	0	0	0	0	0	0	0	0	0	0	0	0	0	0	0
NCK1	0	0	0	0	0	0	1	0	0	1	0	1	0	1	0	0	1	0	0	1	0	0	0	0	547	757	742	413	748	747	1158	1069	587	799	648	571	326	719	902	480	805	538	340	865	546	442	551	540	282
FCHO2	0	0	0	0	0	0	1	3	0	0	0	0	0	0	3	0	0	0	0	0	0	0	0	0	720	1187	1456	466	1502	1021	1582	1522	595	785	857	424	253	758	852	653	807	611	456	1321	849	704	532	807	232
TEX29	2193	2166	3324	1724	2881	2477	2236	2034	4090	2419	3979	2245	2806	1053	4918	3508	1252	3087	3256	2664	2366	4112	2813	4034	3	4	6	6	5	2	8	6	1	13	3	5	0	1	7	3	3	6	3	7	4	8	5	5	0
NFE2L2	2	0	3	0	0	2	0	0	2	1	3	0	1	1	2	2	1	0	1	7	1	0	13	1	3370	5944	7925	4827	5953	5240	9265	5731	3610	4841	4740	5227	1460	4496	3356	2969	8549	5836	1906	6776	3475	3896	6234	3240	1965
ZNF20	1374	1915	2632	2439	1943	2407	3532	1938	1958	4215	2438	1898	2053	1445	2541	3108	1895	2082	2129	2238	1893	1920	3302	2826	6	2	6	4	13	6	13	11	2	9	17	3	8	11	8	10	8	11	4	15	10	12	8	4	3
IQCF6	9	11	49	94	28	72	59	57	8	30	39	22	78	29	30	14	48	13	18	114	46	63	108	51	0	0	0	0	0	0	0	0	0	0	0	0	0	0	0	0	0	0	0	0	0	0	0	0	0
CSRNP2	0	1	2	4	0	0	2	0	0	0	0	0	1	1	0	0	0	1	0	1	0	0	0	0	355	389	575	315	706	699	655	386	198	315	260	488	137	297	287	281	636	507	185	610	284	547	499	411	116
SLC25A4	0	0	0	0	0	0	1	0	0	0	0	1	0	0	0	0	0	0	0	0	1	0	0	0	1594	1954	1909	2129	1987	2672	2878	2865	2393	1981	2583	2540	1459	2147	2452	1599	2220	1802	1533	2269	1574	2079	1154	2079	1005
HBA1	0	0	0	0	0	0	0	0	0	0	1	0	0	0	0	0	0	0	0	0	0	0	0	0	5	4	11	11	14	27	100	2	7	130	18	1	29	14	2	8	41	12	6	2	3	18	16	37	6
SCML2	0	0	0	0	0	0	0	0	0	0	0	0	0	0	0	0	0	0	0	0	0	0	0	0	26	59	57	55	47	31	98	76	30	47	44	32	30	62	47	50	36	21	27	65	57	49	58	13	20
WDR81	78	63	74	95	64	115	76	86	145	108	96	27	112	83	118	136	77	79	112	77	59	160	39	105	1307	2254	2088	1764	1718	2331	1917	2780	1957	1132	2535	1641	2142	1377	2021	2359	1404	1627	1324	2236	2847	1884	1366	1279	1010
RSPH4A	0	0	0	0	0	0	0	0	0	0	0	0	0	0	0	0	0	0	0	0	0	0	0	0	9	1	18	5	16	10	16	6	2	2	7	6	2	9	6	3	17	8	0	19	7	2	5	20	4
CASP4	0	0	0	0	0	0	0	0	0	0	0	0	0	0	0	0	0	0	0	0	0	0	0	0	903	1322	1251	953	2644	2969	1735	1437	895	1990	1075	1690	698	1096	1292	839	5181	1749	745	2465	666	982	1264	1203	593
HPF1	11	11	2	6	12	18	56	15	7	9	9	5	7	4	33	29	20	3	3	9	6	5	5	6	304	366	440	317	529	350	584	466	269	415	436	348	124	380	460	325	688	376	191	581	317	295	307	398	251
MGAT5	0	0	0	0	0	0	0	0	0	0	0	0	0	0	0	0	0	0	0	0	0	0	0	0	187	346	596	261	883	476	363	415	287	944	268	198	183	220	326	232	512	190	389	801	477	197	198	340	191
CPOX	1	1	0	0	0	0	0	0	0	0	0	0	0	0	0	0	1	0	1	1	0	0	0	0	841	1262	1082	803	731	1008	1688	1793	682	1176	1731	771	1111	1080	1727	1036	609	915	806	1562	932	593	971	469	454
APBA1	0	0	0	0	0	0	0	0	0	0	0	0	0	0	0	0	1	0	0	0	0	0	0	1	525	560	832	656	837	2011	440	1329	510	1024	1451	1354	702	576	937	1488	363	556	621	763	848	574	456	794	279
RACGAP1	0	0	0	0	0	0	0	0	0	0	0	0	0	0	0	0	0	0	0	0	0	0	0	0	91	99	86	38	130	63	140	117	105	221	87	28	81	108	135	95	32	80	69	168	68	89	41	74	25
ID2	0	1	0	0	0	1	0	0	0	0	1	0	0	0	0	2	0	0	0	0	0	0	1	0	7730	10776	16934	13925	13540	19934	36619	25117	6028	20258	36277	12308	8171	22366	14330	13314	15507	16614	5887	14245	6507	10403	13875	12919	7951
KCNE5	2	1	77	1	0	6	5	5	9	5	2	5	3	0	4	12	7	2	9	48	3	2	36	21	1	4	0	2	3	0	1	1	2	2	4	3	2	1	0	0	1	0	1	8	2	3	5	10	0
KRT32	181	167	520	316	296	351	508	232	322	425	311	165	283	244	273	458	270	267	281	387	202	294	467	292	0	0	0	0	0	0	0	0	0	0	0	0	0	0	0	0	0	0	0	1	0	0	0	0	0
RXRA	0	0	0	0	0	0	0	0	0	0	0	0	0	0	0	0	0	0	0	0	0	0	0	0	5236	5274	10985	11129	4631	10471	5552	13281	5709	6746	13798	6015	9492	7578	10944	9513	5580	6168	9854	8720	14371	4877	4939	7203	5498
BAIAP2L2	0	0	0	0	0	1	0	0	0	0	0	0	1	0	1	0	0	0	0	0	0	0	0	0	15	48	19	13	125	19	51	63	109	50	17	33	44	39	93	30	77	129	126	93	30	23	62	7	31
SLC35A2	0	0	0	0	0	0	0	0	0	0	0	0	0	0	0	0	0	0	0	0	0	0	0	0	584	1008	845	965	1176	1354	1061	1127	926	993	1069	1002	966	844	953	890	1019	782	637	1197	794	1015	739	682	553
RAD51AP2	17	12	23	21	17	24	34	15	15	28	7	8	18	15	24	32	22	10	29	16	15	8	41	22	1	3	8	9	15	1	11	5	6	8	8	6	3	9	15	9	8	5	1	6	22	7	0	8	1
CDNF	0	1	2	0	0	2	0	0	0	0	0	0	1	0	3	1	1	0	1	1	0	0	0	0	156	125	132	158	97	235	272	289	64	122	246	136	71	209	241	171	136	90	78	184	230	164	148	126	95
PTRH1	0	0	0	0	0	0	0	0	0	0	0	0	0	0	0	0	0	0	0	0	0	0	0	0	0	1	1	1	1	3	2	0	1	1	0	0	1	0	1	1	1	2	1	2	0	1	2	7	0
ACOT13	0	0	0	0	0	0	0	0	0	0	0	0	0	0	0	0	0	0	0	0	0	0	0	0	2714	2280	2886	2499	1600	2759	4817	4091	1615	3393	4356	2348	1138	3687	3734	2962	2568	3330	1526	3383	3112	2446	2755	1846	2356
CASS4	1	3	26	7	14	12	9	0	8	8	7	1	6	12	4	8	9	11	2	20	13	6	11	3	96	183	114	101	165	37	305	134	90	153	151	52	120	270	72	62	40	104	63	216	67	44	145	96	57
SLC6A12	42	41	84	66	32	80	58	44	60	73	51	59	58	27	48	69	67	63	55	92	60	46	78	72	2162	4933	5062	3135	3154	4480	7415	7582	4855	2321	6828	3883	5031	4004	6803	3033	2508	2799	3433	5677	3503	3788	2688	2257	2044
FGF9	122	192	216	164	136	233	197	136	140	257	232	152	107	100	125	169	154	158	111	210	107	134	221	183	0	5	3	0	3	0	5	9	2	1	2	0	1	1	3	6	6	4	0	8	2	2	0	1	0
MFAP4	1	2	13	5	1	0	4	1	5	2	2	7	4	8	2	2	2	4	2	8	3	1	1	3	225	690	2566	530	7179	652	1249	2097	1963	1868	519	622	1414	1313	2241	1361	1477	2378	1581	6184	1333	879	957	2212	606
RLN1	313	781	876	640	1011	952	890	316	569	596	748	345	327	474	319	1521	1047	906	625	1394	619	386	1190	360	2	0	1	0	0	0	0	1	0	1	0	0	0	0	0	4	3	0	1	2	0	0	1	0	0
ZNF383	0	0	0	3	0	0	0	0	0	0	0	0	0	0	0	0	0	1	0	0	0	0	0	0	179	111	255	125	166	125	194	316	128	152	181	140	49	185	217	221	157	141	110	279	252	115	116	143	83
TTC37	0	2	0	0	0	0	1	0	0	1	0	0	0	0	0	1	1	0	1	2	0	0	2	0	1168	2120	2092	1082	1988	2028	2861	2571	1500	1694	1995	1100	316	1344	1737	1259	1301	1161	980	2155	1452	1499	1261	879	588
MDN1	2	1	2	0	1	5	2	0	1	1	7	0	1	1	4	1	6	2	0	2	1	1	1	1	889	1456	2213	1203	1261	2486	1885	2287	921	1294	1696	800	802	1706	2511	1957	1154	2006	1306	2496	2617	1121	1599	908	346
ANTXR1	0	0	0	0	0	0	0	0	0	0	0	0	0	0	0	0	0	0	0	0	0	0	0	0	271	455	1042	94	1542	429	1200	494	572	518	273	206	331	430	453	212	609	430	621	1556	441	375	491	388	68
CPLX1	0	0	0	0	0	0	0	0	0	0	0	0	0	0	0	0	0	0	0	0	0	0	0	0	73	215	101	169	24	135	86	171	128	148	247	125	167	44	76	66	97	72	46	110	68	55	157	72	194
CMAS	0	0	0	0	0	0	0	0	0	0	0	1	0	0	0	0	0	0	0	1	0	0	0	0	1331	1559	1219	1499	1210	1889	3042	2476	1872	2349	2421	1174	1437	1686	2585	1550	1133	1430	1133	1746	1428	1518	1742	943	1609
GDF5OS	0	0	0	0	0	0	0	0	0	0	0	0	0	0	0	0	0	0	0	0	0	0	0	0	0	1	1	0	0	1	1	0	0	1	0	0	1	0	1	0	0	0	0	0	0	0	0	0	0
CELA3B	19	28	45	27	10	15	50	31	37	35	29	11	16	29	19	22	19	44	13	16	19	18	29	33	0	0	0	0	1	1	0	0	0	0	0	0	0	0	0	0	0	0	0	0	0	0	0	0	0
PCP4	41	1	218	8	94	5	360	131	168	52	4	47	40	80	7	16	169	371	5	42	135	192	265	175	0	1	0	2	2	1	1	0	0	0	0	1	4	0	1	2	1	0	0	3	1	2	1	0	0
USP19	4842	6390	9717	7746	14011	7924	18215	5350	12106	7674	22228	2780	7532	8747	8430	10004	7716	20154	6301	7641	12174	7825	7544	5467	866	1999	2381	1558	2005	1867	2081	2761	1446	1164	2555	1416	1768	1429	1935	1812	1388	1318	1085	2248	2042	1356	1203	1359	903
PPARG	0	2	3	2	0	0	0	3	1	0	1	0	0	0	0	1	0	3	0	2	0	0	2	0	340	462	567	531	626	506	493	455	241	335	234	335	252	285	309	217	647	672	275	759	348	333	880	343	172
SLC32A1	46	93	21	151	63	201	130	43	145	235	87	24	72	78	33	136	78	64	90	128	164	155	119	124	0	0	0	0	0	0	1	0	0	0	0	0	0	0	0	0	0	0	0	0	0	0	0	1	0
FOXC1	0	0	2	0	0	2	1	0	0	2	1	2	0	1	0	0	0	0	0	2	0	2	1	1	23	93	114	14	244	66	163	34	50	70	49	17	40	88	33	57	189	68	92	156	20	73	64	178	28
MGAT1	1006	852	1853	1240	1233	1693	1790	1159	1332	1665	1902	465	1143	1201	1199	1554	1464	1197	1121	1698	1202	1248	1769	1060	5102	9663	7548	6730	9430	9823	8965	11488	6973	6567	9435	7180	8106	6185	7881	7298	6776	7128	4968	9841	7428	6032	5559	7539	4179
ACVR2A	16	13	41	35	27	36	31	33	22	63	41	24	22	22	40	40	40	30	40	67	47	40	126	57	283	461	597	334	552	491	918	695	461	362	556	450	193	530	448	473	589	341	282	812	428	407	363	259	181
PTPN7	0	0	0	0	0	0	0	0	1	1	0	1	2	0	0	0	1	0	0	0	0	0	0	0	29	38	101	20	230	107	78	116	87	111	37	22	49	86	126	47	72	198	58	401	103	29	34	63	11
SYNM	0	0	0	1	0	0	0	0	0	0	0	0	0	0	0	0	0	0	0	0	0	0	0	0	96	146	407	179	407	250	552	296	124	185	453	186	243	293	237	258	447	344	237	221	289	132	280	209	87
PCNT	0	0	0	0	0	0	0	0	1	0	0	2	0	0	0	0	0	0	0	2	0	0	0	0	446	996	934	554	789	905	751	997	487	614	688	520	376	584	771	611	568	538	469	1116	830	602	425	418	152
KISS1	0	0	0	0	0	0	0	0	0	0	0	0	0	0	0	0	0	0	0	0	0	0	0	0	11	20	32	33	29	34	16	6	15	14	26	35	17	35	13	14	48	15	12	10	15	33	30	28	85
EFNB2	1218	1505	1730	1443	1686	2839	1802	1140	2051	970	1672	668	1764	1546	1718	3200	2000	1359	1301	3774	1740	1963	1634	1110	166	425	620	98	402	810	1182	520	352	536	398	155	131	411	259	395	589	345	200	548	360	508	299	416	77
CHPF2	0	0	0	0	0	0	0	0	0	0	0	0	0	0	0	0	0	0	0	0	0	0	0	0	618	1220	1160	1057	2022	1669	1275	1699	754	770	1185	1033	1051	868	1051	1081	1382	898	808	1780	839	1166	1106	1100	602
HPR	3031	2752	6201	3653	5227	4218	5672	1209	4804	7908	8112	1628	2249	2652	2722	6242	3660	5206	3372	4782	4051	3320	5122	2723	9758	13709	28288	19988	13233	12397	27576	25031	11221	12062	27348	10912	9453	14783	8639	10912	13742	16922	8371	20876	19478	18962	13281	18607	15546
LCMT1	435	589	1441	811	819	550	1123	354	601	966	1350	427	398	471	366	1138	660	938	444	1405	501	393	1372	541	210	261	336	220	538	395	410	317	300	323	327	211	336	334	301	273	444	321	179	550	211	296	242	282	211
GALNTL6	0	0	2	2	1	2	1	0	1	2	0	1	1	0	0	2	1	0	1	0	0	0	0	2	9	46	15	4	5	1	3	55	1	25	3	6	54	35	43	4	3	2	7	8	1	1	0	64	1
ANP32D	0	0	0	0	0	0	0	0	0	0	0	0	0	0	0	0	0	0	0	0	0	0	0	0	0	0	0	0	2	0	0	0	0	1	0	0	0	1	0	0	1	0	1	0	0	0	0	0	1
TAS2R39	3085	5684	3663	5633	5218	8670	7480	4086	4305	5095	6815	4872	5388	2998	6463	10984	5450	4618	5136	7992	3743	6096	7583	3403	0	0	0	0	0	0	0	0	0	0	0	0	0	0	0	0	0	0	0	0	0	0	0	0	0
GCNT7	0	0	0	0	0	0	0	0	0	0	0	0	0	0	0	0	0	0	0	0	0	0	0	0	0	3	6	2	1	1	0	1	1	0	1	2	0	1	1	1	4	0	0	2	3	6	0	0	0
TOR3A	1	0	3	3	2	5	4	0	0	1	2	1	0	1	0	16	0	0	5	3	0	1	6	1	665	817	959	781	1458	793	1671	1123	766	423	1234	407	1301	1573	1266	1892	893	639	1001	1588	1328	300	435	1229	528
CARD11	0	0	0	0	0	0	0	0	0	0	0	0	0	0	0	0	0	0	0	0	0	0	0	0	40	67	158	32	311	121	117	206	74	94	84	13	94	76	152	65	84	104	73	414	160	55	48	84	12
RPEL1	5	3	4	4	1	1	1	3	1	4	2	0	3	1	3	4	12	5	3	4	2	2	3	10	0	1	3	0	0	0	1	2	0	0	0	1	0	0	1	0	1	0	0	1	0	0	1	1	0
CBR3	0	0	0	0	1	0	0	0	1	0	0	0	0	1	0	0	1	3	0	0	1	0	0	0	4	7	21	9	28	11	8	18	19	12	15	3	12	10	26	14	7	22	10	25	19	14	9	12	5
NQO2	0	0	2	0	0	0	0	1	0	0	0	0	0	0	0	1	0	0	0	0	0	0	0	0	1916	2188	2579	3321	930	2786	1872	1266	2949	1333	3840	2732	4497	3735	4299	2220	2232	4192	2420	4663	2961	2180	2833	1517	2235
SPACA4	216	328	282	357	270	503	370	373	296	268	285	465	462	210	468	478	421	271	380	569	305	562	529	343	1	1	0	0	0	1	0	0	0	1	1	0	0	0	0	0	0	1	0	0	0	0	0	0	0
HSD11B1	3363	3293	8539	4200	5361	6249	9525	4284	8348	10926	7297	2764	6439	3501	2925	5494	5731	4075	4532	5972	3881	5507	4605	4939	15788	24142	15360	18313	15065	27436	33425	30259	21633	22165	33855	21866	25407	22717	27414	16871	18058	23982	11409	19961	19863	19496	17863	14938	13046
CHODL	0	0	0	0	0	0	0	0	0	0	0	0	0	0	0	0	0	0	0	0	0	0	0	0	1	3	4	2	6	3	2	3	2	0	7	1	2	0	2	2	0	3	3	6	2	4	0	3	0
FAM221B	0	0	1	0	0	0	0	0	0	0	0	0	1	0	0	0	0	0	0	0	1	0	0	0	2	1	6	0	2	4	8	3	0	1	4	1	0	5	8	6	2	3	0	3	8	0	0	0	1
NDUFAF3	0	0	0	0	0	0	0	0	0	0	0	0	0	0	0	0	0	0	0	0	0	0	0	0	1183	1722	2052	1870	2085	1807	2230	2009	1086	1956	2458	1565	2483	1963	1626	1664	2060	1855	1074	1938	1709	1745	1865	1962	2310
GABBR2	0	0	3	0	0	1	3	0	0	2	1	0	0	1	0	0	1	1	0	1	2	0	0	1	0	1	0	1	3	1	0	0	69	0	3	1	2	7	3	4	0	1	6	15	0	1	0	1	0
TRIM49D2	0	0	0	0	0	0	0	0	0	0	0	0	0	0	0	0	0	0	0	0	0	0	0	0	0	0	0	0	0	0	0	0	0	0	0	0	0	0	0	0	0	0	0	0	0	0	0	0	0
AAGAB	201	267	209	330	381	649	368	385	295	245	139	191	604	113	566	688	855	372	364	1235	223	400	1756	473	471	880	787	499	1015	738	962	721	737	777	665	517	536	626	706	490	825	627	450	954	442	589	511	515	265
ETV2	1706	1634	2930	3042	2801	2893	3769	1459	1912	5879	3113	1144	2009	1969	2126	6315	2379	2904	1779	5306	3561	2190	4484	1903	52	29	22	51	31	41	43	49	20	45	104	23	38	55	58	55	23	40	29	51	37	54	44	30	66
FIGLA	2800	10704	17577	35298	35589	6886	22452	17529	16078	6623	45173	8678	14856	13828	8909	10593	29376	33214	6140	12076	26094	22804	14697	18133	0	0	0	2	2	0	1	0	0	0	0	0	0	0	0	0	0	0	0	0	0	0	0	0	0
RBM14	0	0	0	0	0	0	0	0	0	0	0	0	0	0	0	0	0	0	0	0	0	0	0	0	501	706	1146	826	1142	781	1033	1230	715	693	1316	909	946	887	1269	1340	1058	787	598	1555	1079	555	663	550	532
GPD2	0	0	0	0	0	0	0	0	0	0	0	0	0	0	0	0	0	0	0	0	0	0	0	0	201	361	395	142	504	452	570	313	157	307	223	227	130	224	239	188	501	243	181	405	205	240	255	259	94
CXorf67	0	0	0	0	0	0	0	0	0	0	0	0	0	0	0	0	0	0	0	0	0	0	0	0	0	0	0	0	1	0	0	0	0	1	0	0	0	0	0	0	0	0	0	0	0	0	0	0	1
CXCL14	451	405	885	673	848	838	867	419	709	754	1164	275	646	648	683	919	553	873	551	990	776	681	766	515	1069	1079	2711	1933	2143	1753	2770	2920	702	1793	1248	660	1426	1253	2334	1217	990	1655	799	2554	2340	2705	1918	982	1222
RPS17	12	14	91	50	20	69	12	56	13	39	17	23	11	6	10	46	12	7	5	35	33	9	16	63	13880	8451	17111	12968	19846	15072	16162	12311	8402	11823	16642	11446	11393	17097	20298	14362	19602	16235	8940	22278	13344	12809	8802	18174	14368
C21orf62	164	128	166	239	215	364	291	229	289	213	176	133	379	139	339	345	288	589	215	154	227	376	200	286	13	33	16	4	0	20	92	22	32	12	29	6	6	27	20	11	20	7	24	17	13	4	11	2	20
MAGEB4	16	9	93	15	5	17	20	4	19	31	65	11	7	5	8	13	23	6	20	30	1	5	9	17	0	0	0	0	0	0	0	0	0	0	0	0	0	0	0	0	0	0	0	0	0	0	0	0	0
ALG6	0	0	0	0	3	0	0	1	1	0	0	0	0	0	2	0	0	0	1	1	0	1	0	0	168	390	340	242	388	254	545	417	272	374	405	241	352	375	401	324	389	328	197	463	228	212	232	252	208
AMELX	1559	921	5818	1070	1606	2366	1282	2160	1549	5076	1568	1071	1006	1691	567	2302	1799	942	1306	2195	551	1002	2809	1754	0	0	0	0	0	0	0	0	0	1	0	0	0	0	0	0	0	0	0	0	0	0	0	0	0
SH3PXD2B	0	0	2	0	0	1	0	1	0	2	0	0	0	0	0	2	1	1	0	3	0	0	0	1	69	166	348	138	405	253	236	147	162	232	208	149	121	144	216	153	267	109	194	453	203	147	136	171	41
IGSF1	0	1	1	1	3	0	0	0	0	0	1	1	0	0	0	0	1	3	0	1	0	0	0	1	112	44	60	27	32	88	78	100	50	29	41	55	37	23	99	57	39	44	72	163	97	74	77	12	10
PHC3	2	1	4	12	1	3	5	1	4	1	3	0	1	0	0	2	1	10	3	5	3	1	1	8	412	725	1053	368	594	863	1247	1071	564	484	648	501	190	488	694	531	639	383	408	1038	830	573	436	296	186
VTI1B	0	0	0	0	0	0	0	0	0	0	0	0	0	0	0	0	0	0	0	0	0	0	0	0	1977	3608	2671	2204	2289	2892	3616	3428	1623	2479	3313	1728	1760	2542	2787	2046	2199	1902	1731	3117	2279	2157	2064	1924	1645
ZRSR2	0	0	1	0	0	1	0	1	1	2	1	0	1	0	0	2	0	0	1	1	2	0	0	0	107	131	241	196	262	235	376	282	116	283	268	154	94	200	231	175	377	189	85	463	255	179	161	194	207
PLPBP	0	0	0	0	0	0	0	0	0	0	0	0	0	0	0	0	0	0	0	0	0	0	0	0	2597	3667	3545	3035	2423	3913	5422	4316	1742	3429	4720	3002	2743	3414	3235	3950	3103	2664	1824	3262	3336	2764	3196	2537	2007
AC068580.4	290	682	1019	1399	1332	643	1066	273	871	1540	1165	188	709	631	821	1216	878	1900	399	1249	1597	754	1440	678	1	8	12	13	11	11	3	8	8	3	2	6	8	7	5	4	2	4	9	3	8	10	7	8	0
AL163195.3	557	908	1285	1243	872	1287	1350	744	728	1301	887	804	1103	631	1094	1608	763	1043	1023	1306	741	1045	1028	1179	0	0	0	0	0	0	0	0	0	0	0	0	0	0	0	0	0	0	0	0	0	0	0	0	0
CD81	2769	2783	2660	4804	2105	3516	4145	3924	1676	6709	2149	5998	4536	904	6273	5049	4324	2303	1716	5556	3384	3929	5756	5607	17338	34631	32577	35736	45442	32802	48494	52558	20055	33878	45833	45427	46762	38432	34511	44886	32160	33765	23020	42522	28686	38458	23063	30645	31340
BIRC8	0	0	0	0	0	0	0	0	1	0	0	0	0	0	0	0	0	0	0	0	0	0	0	0	0	0	0	0	0	0	0	0	0	0	0	0	0	0	0	0	0	0	0	0	0	0	0	0	0
SLAMF7	0	0	0	0	0	0	0	0	0	0	0	0	0	0	0	0	0	0	0	0	0	0	0	0	109	142	457	25	608	390	200	308	255	262	125	46	90	198	450	139	181	464	126	784	228	49	64	233	17
NOG	0	0	0	0	0	0	0	0	0	0	0	0	0	0	0	0	0	0	0	0	0	0	0	0	0	2	2	0	8	1	4	1	1	1	2	0	0	3	2	3	10	1	2	1	0	0	3	10	3
FOXR2	1271	1960	2476	2340	1755	2577	2865	2168	1702	2994	1884	1514	2452	1493	2660	2719	2096	1965	1915	2494	1514	2663	2562	2448	0	0	0	0	0	0	0	0	0	0	0	0	0	0	0	0	0	0	0	1	0	1	0	0	0
NUP43	776	1104	1269	1246	1596	1123	1434	932	894	2415	1828	899	1020	1136	1011	1449	1134	1701	847	1284	1351	1313	2056	1290	396	578	697	313	462	317	581	878	493	461	559	354	333	609	537	496	509	382	275	550	460	416	397	230	349
BORCS7-ASMT	0	0	0	0	0	0	0	0	0	0	0	0	0	0	0	0	0	0	0	0	0	0	0	0	0	0	0	0	0	0	0	0	0	0	0	0	0	0	0	0	0	0	0	0	0	0	0	0	0
STATH	216	198	1190	267	302	437	751	220	352	710	527	194	219	218	577	675	374	292	412	571	708	368	385	399	0	0	0	0	0	0	0	0	0	0	0	0	0	0	0	0	0	0	0	0	0	0	0	0	0
DHRS11	4865	4762	7683	3844	5378	10549	8477	4535	7991	8565	9887	2858	5505	3850	7046	7864	5216	5393	5158	7739	6010	7203	5911	5192	197	289	330	337	418	492	559	428	490	339	487	275	551	449	417	325	438	294	317	444	281	326	332	216	273
AGPAT4	8	12	37	15	7	6	9	0	18	14	26	6	3	3	6	7	9	9	14	16	9	2	7	8	23	65	77	17	212	80	102	56	44	64	37	39	23	41	56	39	214	79	35	130	32	40	37	65	22
HNRNPU	0	0	0	0	0	0	0	0	0	0	0	1	0	0	0	0	0	0	0	0	0	0	0	0	3573	7649	9177	5883	10954	8688	12293	8821	4755	7338	7237	7888	4263	7176	5929	5481	13031	6504	3719	8779	5995	6532	7267	5528	3765
B3GAT2	2	0	2	3	0	0	3	1	1	0	0	0	2	1	1	4	1	1	1	0	1	0	1	1	11	7	15	10	23	27	54	16	3	8	10	4	4	15	20	9	19	13	7	26	14	10	14	9	0
GPR83	4	3	6	5	8	4	10	4	1	3	6	6	6	3	14	9	9	3	10	21	0	8	7	8	1	1	62	2	12	5	32	21	58	14	17	4	3	38	16	18	7	13	16	25	6	4	2	22	7
GALNT5	0	0	0	0	0	0	0	0	0	0	0	0	0	0	0	0	0	0	0	0	0	0	0	0	0	1	8	0	15	3	7	2	1	19	1	0	1	0	2	3	12	9	10	5	2	3	23	1	0
PAX5	2	0	2	0	0	0	2	0	0	0	0	0	0	0	0	2	1	1	0	2	3	0	0	1	1	7	14	3	26	3	7	8	16	6	6	1	2	1	30	12	4	2	33	67	73	1	4	11	2
ZNF821	5779	1616	12672	3039	2577	3519	4699	406	6958	11148	12055	4005	3511	1055	2321	6500	4606	3755	4208	5600	3116	2189	3090	4003	17	38	54	23	64	34	63	55	51	9	40	19	28	39	62	55	59	22	26	80	58	57	25	37	6
NMU	0	0	0	0	0	0	0	0	0	0	0	0	0	0	0	0	0	0	0	0	0	0	0	0	0	0	1	0	0	0	0	2	1	1	1	0	6	0	2	4	0	0	0	1	0	0	0	0	0
C4orf46	2	0	26	2	1	1	6	0	5	7	4	0	1	1	1	2	8	0	4	16	4	10	6	14	44	54	63	24	90	50	88	82	73	51	55	13	31	69	74	71	49	40	43	97	52	49	37	34	13
GON4L	13	14	28	16	21	8	30	14	4	18	19	6	10	15	11	17	7	16	7	23	13	2	19	16	214	549	672	315	785	500	796	715	411	429	456	382	309	362	560	362	522	399	245	821	492	436	328	331	104
MUM1	0	1	1	0	0	0	1	0	0	0	1	0	1	0	0	1	1	0	0	2	1	2	0	2	660	781	1854	1425	1702	1063	1070	1452	660	743	1703	759	1146	1205	1548	940	1501	1078	1124	2135	1891	735	955	1165	728
OSTC	559	521	1291	534	407	870	1104	614	785	1054	646	390	478	244	891	1181	611	352	694	1067	684	756	816	925	2898	2934	2100	2891	3124	3237	4232	3536	2316	4748	3569	2624	2362	4023	4084	3377	2853	2736	1747	4012	2305	2761	2439	2269	2302
AWAT2	0	0	0	0	0	1	0	0	0	0	0	0	0	0	0	0	0	0	0	0	0	0	0	0	2	0	0	1	0	4	2	0	4	1	0	2	0	0	1	0	7	1	7	1	1	0	1	0	0
EPB41L4B	0	0	0	1	1	0	1	1	1	0	1	0	0	1	0	1	0	1	0	1	0	1	0	0	6118	6841	6777	5674	3792	10506	7867	6474	2567	7616	5547	5463	2726	5423	4165	4312	3805	4468	2824	4008	4517	7841	6595	3689	3551
SHB	0	0	0	0	0	0	0	0	0	0	0	0	0	0	0	0	0	0	0	0	0	0	0	0	784	847	1311	1837	2372	2869	1216	930	639	822	800	1853	828	1327	902	495	2838	3089	651	970	494	1601	2427	1185	825
NOMO1	0	0	0	0	0	0	0	0	0	0	1	0	0	0	0	0	0	0	0	1	0	0	0	0	418	1269	703	659	913	1304	986	1194	875	814	1156	647	1249	717	1571	1312	626	664	707	1813	692	892	747	480	503
AC018755.2	0	0	0	0	1	0	0	0	0	0	1	1	1	0	0	0	0	0	1	0	0	0	0	2	0	0	2	0	0	1	0	0	0	0	0	0	0	0	0	0	0	0	0	0	0	0	0	0	0
FRYL	0	0	0	0	0	0	0	0	0	0	0	0	0	0	0	0	0	0	0	0	0	0	0	0	399	726	1235	400	845	656	1118	1106	535	652	651	358	155	517	765	622	544	406	396	1361	833	558	481	383	105
SYCP3	0	0	0	0	0	0	0	0	0	0	0	0	0	0	0	0	0	0	0	0	0	0	0	0	1	1	7	7	4	4	3	3	2	4	1	1	1	2	4	3	5	3	2	11	7	7	2	3	0
STN1	0	2	2	2	5	2	4	0	0	3	2	2	1	0	0	3	1	2	0	2	1	0	1	2	256	346	347	253	386	291	522	383	263	316	408	254	269	412	324	358	412	286	229	579	295	280	271	215	222
PCBP4	0	0	0	0	0	0	0	0	0	0	0	0	0	0	0	0	0	0	0	0	0	0	0	0	134	181	380	236	925	239	409	460	371	189	242	235	392	408	544	413	1058	504	347	741	295	257	266	334	231
KIF12	1301	912	1535	1151	1739	2780	2831	1292	1863	2405	1111	927	2959	1368	2367	2558	1364	704	2000	1685	1784	2390	1062	1868	213	331	392	583	1139	445	913	1048	324	324	1123	398	458	670	848	761	1580	858	354	726	785	632	461	486	393
PLAGL1	0	0	0	0	0	0	0	0	1	0	0	0	0	0	0	1	0	0	0	0	0	0	0	0	39	54	171	24	178	94	133	120	68	98	46	72	29	62	140	70	154	128	54	183	78	74	42	83	19
TMEM202	9	1	33	3	8	9	3	9	4	5	3	2	6	0	3	5	4	1	5	5	2	2	2	10	0	0	0	0	0	0	0	0	0	0	0	0	0	0	0	0	0	0	0	0	0	0	0	0	0
MSH3	0	0	0	0	0	0	0	1	0	0	0	0	0	0	0	0	0	0	0	0	0	0	0	0	413	947	685	452	628	618	1271	824	683	614	757	437	171	480	577	530	485	445	388	696	676	555	506	324	200
FGF23	0	0	0	0	0	0	0	0	0	0	0	0	0	0	0	0	0	0	0	0	0	0	0	0	11	14	37	0	45	19	8	6	1	323	0	25	2	1	2	35	309	7	2	1	2	0	8	115	16
TMEM200B	298	322	551	337	267	474	439	275	430	659	410	286	323	196	367	615	340	316	358	555	419	408	629	464	116	86	229	199	342	79	122	260	80	84	65	86	187	168	284	278	68	170	225	322	250	70	111	157	52
SLC10A2	1	0	1	0	3	0	0	0	0	0	0	0	0	0	0	0	3	2	0	1	0	0	0	0	1	0	0	0	1	0	0	0	0	0	0	0	0	0	0	0	3	1	1	0	1	0	0	0	0
CCDC138	0	1	0	0	0	0	1	0	0	0	2	0	0	0	0	0	0	0	0	0	1	0	1	1	33	79	77	49	61	42	119	98	58	52	57	39	9	90	64	54	65	51	41	116	84	43	51	40	32
LIMS2	6	4	14	4	8	10	10	4	7	16	9	4	5	3	9	10	6	10	10	8	7	1	12	7	896	1248	1807	1306	1482	1164	1869	2353	923	897	2588	1127	2077	2090	2221	2184	1036	1920	1276	1922	2012	1239	1375	1595	1611
ALDH4A1	89	133	114	199	167	481	116	97	112	138	91	155	110	95	196	295	278	98	204	197	97	81	166	126	11762	33521	14224	30463	17310	15004	22022	28135	13994	22250	26396	19117	25552	19841	24175	21112	11766	19963	13402	25821	17032	16927	22450	7394	16175
KRTAP2-4	0	0	0	0	0	0	0	0	0	0	0	0	0	0	0	0	0	0	0	0	0	0	0	0	0	0	0	0	0	0	0	0	0	0	0	0	0	0	0	0	0	0	0	0	0	0	0	0	0
PLCH1	5	7	162	7	0	10	9	4	1	18	5	13	10	1	4	8	3	1	8	55	10	3	19	30	4	11	9	7	39	11	36	17	16	50	12	3	5	9	10	14	49	24	8	16	12	6	15	5	10
C22orf15	8	9	14	17	10	6	15	10	15	4	15	3	6	4	13	7	12	10	5	15	0	2	7	6	5	4	2	5	6	8	2	8	1	6	9	5	3	6	2	4	14	3	3	6	12	7	3	1	4
KAT6B	0	0	0	0	0	0	0	0	0	0	0	0	0	0	0	0	0	0	0	0	0	0	0	0	289	613	769	240	613	683	1256	847	421	549	630	357	244	482	627	440	464	297	360	807	569	662	358	289	178
SETD5	196	260	347	345	496	527	529	258	385	509	462	293	278	295	446	599	421	335	327	536	344	366	515	355	853	1248	2187	1117	1834	1709	2447	2146	1127	1106	1548	1191	598	1507	1820	1418	1590	1034	845	2327	1942	1343	1329	674	479
EFNA2	0	0	0	0	0	0	0	0	0	0	0	0	0	0	0	0	0	0	0	0	0	0	0	0	25	128	56	105	47	140	90	55	84	39	81	164	74	43	29	22	100	44	123	59	66	52	167	30	33
CENPVL1	0	0	0	0	0	0	0	0	0	0	0	0	0	0	0	0	0	0	0	0	0	0	0	0	0	0	0	0	0	0	0	0	0	0	0	0	0	0	0	0	0	0	0	0	0	0	0	0	0
SEPHS1	930	1012	2165	985	814	1344	1473	1025	1254	1899	2209	1002	1049	690	1326	1552	1301	937	1081	1551	1155	1343	1994	1431	1325	1825	1920	1754	1920	2124	1904	2174	1022	1643	2484	1454	1372	1865	1848	1635	1405	1362	1014	2204	1947	1215	1712	1494	1053
EHMT2	0	0	0	0	0	0	0	0	0	0	0	0	0	0	0	0	0	0	0	0	0	0	0	0	323	843	793	522	1012	378	1113	953	686	559	1052	362	749	866	928	796	714	428	591	1304	934	371	504	570	638
RWDD3	0	0	0	0	0	0	0	0	0	0	0	0	0	0	0	0	0	0	0	0	0	0	0	0	99	95	184	111	175	169	225	194	85	155	138	87	91	193	224	163	173	157	77	269	150	171	115	113	76
MPC2	30	40	95	60	40	52	86	44	37	71	49	24	82	20	52	82	81	29	40	51	41	72	43	96	7337	6327	7417	6998	5604	7472	10821	9789	4678	6753	8585	6021	5258	9525	6710	8398	7333	6224	4118	6189	6285	6620	6959	6010	4554
RAC1	0	0	0	0	0	0	0	0	0	0	0	0	0	0	0	0	0	0	0	0	0	0	0	0	3579	5826	7795	3730	8121	8075	9872	6867	3606	5678	5709	4461	4301	6168	4957	4173	9186	6099	3187	6559	4080	7472	5410	5001	4351
NPFFR1	339	417	1048	554	403	475	576	297	283	877	572	503	493	251	295	498	465	263	413	670	378	313	650	743	0	0	1	1	10	1	1	1	0	3	0	0	0	0	3	1	1	6	0	4	1	0	0	0	0
JSRP1	0	0	0	0	0	0	0	0	0	0	0	0	0	0	0	0	0	0	0	0	0	0	0	0	3	13	5	1	21	12	6	4	20	12	4	5	10	26	23	15	9	12	11	29	4	4	6	11	2
TRIM58	0	0	0	0	2	0	0	0	0	0	0	0	0	0	0	0	0	0	0	0	0	0	0	0	7	7	8	1	2	6	9	8	3	24	3	0	1	0	0	0	4	3	1	7	10	1	1	1	0
COPA	0	0	3	0	1	2	1	1	1	1	0	0	4	4	0	0	0	0	0	4	1	3	1	1	3695	7385	7584	4731	7492	8793	8189	8529	4682	5728	8337	4744	5003	4762	6144	4856	4904	3824	3672	8604	6014	6452	5408	3564	2527
VSIG10	0	0	1	0	1	0	0	1	0	0	0	0	0	0	0	0	0	2	0	1	0	0	0	0	393	693	953	467	1146	854	575	714	514	446	616	336	413	548	703	401	617	401	610	1050	654	417	654	436	281
ITIH2	0	0	0	0	0	0	0	0	0	0	0	0	0	0	0	0	0	0	0	0	0	0	0	0	49744	71529	117011	87046	118836	112340	207687	167040	53886	65349	132425	97794	75764	106974	139431	111478	61789	78656	54427	143034	113797	119237	53505	82074	46990
SPOPL	0	0	0	1	0	0	0	0	0	0	0	0	0	0	0	0	0	0	0	0	0	0	0	0	572	863	816	436	857	774	1282	1139	496	707	560	481	283	576	753	483	913	573	371	931	616	490	694	433	253
CT47A5	2	0	0	0	0	0	0	0	1	1	1	0	0	0	0	0	0	0	0	0	0	1	0	0	0	0	0	0	0	0	0	0	0	0	0	0	0	0	0	0	0	0	0	0	0	0	0	0	0
NECAP2	492	534	625	480	440	731	601	558	744	930	840	475	618	340	440	770	881	823	559	617	480	468	659	719	1090	1703	1690	941	2297	1488	1942	1897	931	1346	1549	799	1488	1270	1209	1269	1534	1173	712	2390	1254	962	924	1747	618
HECTD2	0	0	0	0	0	0	0	0	0	0	0	0	0	0	0	0	0	0	0	0	0	0	0	0	81	123	170	64	199	121	211	130	58	101	77	70	20	124	127	104	183	74	63	227	142	121	80	79	15
CEP250	0	0	0	0	0	0	0	0	0	0	0	0	0	0	0	0	0	0	0	0	0	0	0	0	174	531	530	235	548	386	508	582	473	356	590	252	340	282	455	354	296	339	331	855	447	283	242	211	144
HOXD9	22	3	4	1	17	1	32	4	26	39	25	4	2	2	7	37	42	39	25	27	3	1	28	6	1	1	3	2	8	0	4	1	1	8	2	1	1	2	6	2	0	3	2	43	0	0	2	3	0
RPAP2	0	0	0	0	0	0	0	0	0	0	0	0	0	0	0	0	0	0	0	0	0	0	0	0	224	401	432	229	437	298	580	517	219	302	389	223	55	334	346	288	431	247	153	533	423	250	267	201	175
ABCF1	1183	1299	2506	1590	1334	1911	2847	1785	1814	2559	1486	1074	2192	1510	2414	2854	1836	1416	1545	2477	1207	2127	2425	2156	1219	3138	2987	2045	3379	3530	3456	2994	2070	2003	3028	2860	2155	2283	2268	2010	3652	2012	1367	3197	2130	2239	1882	2152	1287
ASCC3	0	0	0	0	0	0	0	0	0	0	0	0	0	0	0	0	0	0	0	0	0	0	0	0	517	1528	1635	687	1561	1378	1941	1983	1109	1502	973	802	644	1098	1172	800	1523	804	1065	1913	952	1090	696	645	446
PRR30	0	0	0	0	0	0	0	0	0	1	0	0	0	0	0	0	0	0	0	0	0	0	2	0	0	0	0	0	0	0	0	0	0	0	0	0	0	0	0	0	0	0	0	0	0	0	0	0	0
HOGA1	0	0	0	0	0	0	0	0	0	0	0	0	0	0	0	0	0	0	0	0	0	0	0	0	2392	2167	2742	2255	1380	1546	3112	2873	1493	2260	3974	2464	3572	2728	4134	2482	2639	3430	1552	2159	3243	2384	3000	2047	2477
OR2L2	17823	26553	20203	18491	19880	16256	27480	25758	28901	26974	49683	16520	19158	15537	33748	21218	19618	27917	13208	19157	15482	15455	23778	17949	0	0	0	0	0	0	0	0	0	0	0	0	0	0	0	0	0	0	0	0	0	0	0	0	0
UNC13C	0	0	1	0	0	1	0	0	0	1	0	0	0	0	0	0	0	0	0	0	0	0	0	0	0	0	0	0	2	0	3	0	0	0	0	0	0	0	4	1	0	4	2	2	0	1	1	0	0
CFC1B	0	0	0	0	0	0	0	0	0	0	0	0	0	0	0	0	0	0	0	0	0	0	0	0	0	0	0	0	0	0	0	0	0	0	0	0	0	0	0	0	0	0	0	0	0	0	0	0	0
PLXND1	0	0	0	1	1	0	1	0	0	0	0	0	0	0	0	0	0	0	0	0	0	0	0	0	719	1712	2848	471	2506	1866	2036	2208	1384	1157	1543	531	1231	1325	1407	1351	1109	1510	1543	3382	1768	1410	776	2075	262
CCIN	0	0	1	0	0	0	0	0	0	0	0	0	0	0	0	0	0	0	0	0	0	0	0	0	0	0	1	0	1	0	2	0	0	2	0	0	0	1	0	1	1	5	0	1	0	0	0	1	0
FUK	0	0	0	0	0	0	0	0	0	0	0	0	0	0	0	0	0	0	0	0	0	0	0	0	338	614	790	699	743	605	796	944	368	410	732	596	907	568	627	571	655	491	567	910	811	574	664	487	454
TRHDE	814	972	1328	828	993	1172	1656	1001	1321	1500	1286	565	1497	748	1576	1521	983	1206	923	1493	1057	1517	1730	1272	28	48	59	45	87	139	253	153	2	55	46	78	87	65	5	100	49	25	37	72	28	134	98	9	28
STIM2	1215	1209	1792	1131	832	1867	1439	1192	941	2700	1126	1839	1038	539	1417	2567	3446	1263	1569	5057	689	1036	9183	1945	284	664	583	368	809	938	916	591	385	445	482	369	236	538	563	355	740	415	277	805	393	551	362	430	157
KIF21B	2	0	0	1	0	1	0	0	0	0	0	0	0	0	0	0	0	1	0	1	0	0	0	0	36	72	143	24	290	186	122	181	107	138	78	37	65	77	168	70	128	110	122	456	146	63	45	66	2
FAM43A	0	0	0	0	0	0	0	0	0	0	0	0	0	0	0	0	0	0	0	0	0	0	0	0	122	172	178	59	288	344	73	157	94	194	153	80	335	608	103	138	734	398	91	395	81	90	218	520	50
ARL15	3208	4663	9885	5441	5784	5530	8169	3779	4849	8373	7713	3496	4156	4000	4692	7881	5181	5126	4539	7818	5017	5184	9588	4561	291	462	586	269	506	591	1051	607	528	587	416	468	242	507	437	365	683	411	273	640	308	493	376	348	261
ZNF648	0	0	0	0	0	0	0	0	0	0	0	0	0	0	0	0	0	0	0	0	0	0	0	0	8	12	23	10	20	13	43	11	12	1	6	3	6	21	1	5	8	2	7	23	25	15	12	2	1
FIZ1	87	90	173	59	64	147	140	90	107	213	65	21	102	109	110	161	79	35	108	137	60	150	130	115	182	276	398	298	453	372	361	299	187	323	326	290	365	386	284	306	465	352	184	418	295	324	259	352	330
APOC4-APOC2	0	0	1	0	0	0	0	1	0	0	0	0	0	0	1	0	0	0	0	0	0	0	0	2	434	335	445	605	596	400	600	770	207	441	640	435	553	496	667	635	679	654	387	638	683	460	466	426	486
MANEAL	66	34	137	56	62	106	80	94	330	22	60	25	59	102	54	223	121	53	30	378	102	88	69	58	262	281	339	291	247	393	402	646	272	304	344	214	342	318	301	211	272	251	270	534	326	340	270	182	373
CACNG5	24	25	21	14	22	13	19	17	25	27	21	8	13	18	14	33	16	10	17	22	6	15	21	28	0	0	0	0	0	0	0	0	0	0	0	3	0	0	0	0	0	0	1	0	0	0	0	0	0
MMP2	0	0	0	0	0	0	0	0	0	0	0	0	0	0	0	0	0	0	0	0	0	0	0	0	90	643	1220	215	4203	431	1171	1041	1337	1094	413	304	643	680	969	484	819	808	1032	2859	483	618	771	833	215
ADAMTS5	0	0	0	0	0	0	0	0	0	0	0	0	0	0	0	0	0	0	0	0	0	0	1	0	48	117	310	43	121	60	417	185	158	132	240	35	53	172	224	140	93	38	84	224	191	43	144	141	83
PROZ	0	0	1	0	0	0	0	0	0	0	0	0	0	0	0	0	0	0	0	0	0	0	0	0	1899	961	3161	1259	2372	2607	3063	2680	1477	1969	4375	2607	1235	3890	3375	3431	2260	2472	2093	1911	3392	2350	2348	988	600
ZNF444	0	0	0	0	0	0	0	0	0	0	0	0	1	0	0	0	0	0	0	0	0	0	0	0	903	1659	1444	2180	1771	1137	2022	1522	1305	1709	2229	1166	1730	2222	1972	1873	2163	1616	1229	1702	1812	1323	1947	1364	2894
COG8	0	0	0	0	0	0	0	0	0	0	0	0	0	0	0	0	0	0	0	0	0	0	0	0	0	0	0	0	0	0	0	0	0	0	0	0	0	0	0	0	0	0	0	0	0	0	0	0	0
TM9SF4	0	0	0	0	0	0	0	0	0	0	0	0	0	0	0	0	0	0	0	0	0	0	0	0	1197	3017	2653	2003	2649	3288	3747	3652	2510	2502	3136	2407	3035	2463	2783	2440	2280	2173	1514	3153	2489	2597	1975	1894	1383
ABCD2	0	0	0	0	0	0	0	0	0	0	0	0	0	0	0	0	0	0	0	0	0	0	0	0	4	5	21	1	24	6	6	21	19	6	5	1	2	8	21	9	6	12	1	57	10	4	1	3	1
OR8S1	0	0	1	0	0	0	0	0	0	0	0	3	1	0	0	4	0	0	0	0	0	0	0	0	0	1	3	0	1	0	1	1	0	0	0	1	0	2	0	0	0	0	0	1	0	0	0	0	0
CLCN7	0	0	2	0	0	1	0	0	1	0	0	0	0	0	0	1	0	0	0	3	0	0	1	0	599	1352	1548	921	1696	1581	1116	2020	1166	795	1507	1007	2490	828	1187	954	1193	1168	1200	1961	1158	1097	985	794	509
ALDH1L2	0	0	0	0	0	0	0	0	0	0	0	0	0	0	0	0	0	0	0	0	0	0	0	0	4	16	28	3	60	12	26	24	23	91	6	8	7	12	23	11	15	12	22	83	17	17	29	10	3
LSR	3	2	6	0	0	3	1	1	0	0	0	1	1	0	3	2	1	0	1	2	0	0	1	2	4619	7215	8703	10818	10958	9899	12033	13382	13347	6459	12486	12822	10036	10011	8102	8890	12433	10481	6130	10310	8244	10797	9058	7470	7131
FLG2	0	0	0	0	0	0	0	0	0	0	0	0	0	0	0	0	0	0	0	0	0	0	0	0	0	0	1	0	0	1	0	31	0	0	0	0	0	0	1	0	0	0	0	0	0	2	0	0	0
TLK1	0	0	0	0	0	0	0	0	0	0	0	0	0	0	0	0	0	0	0	0	0	0	0	0	1073	1863	2123	1121	1625	1528	3106	2529	1243	1648	1940	1006	486	1743	1786	1422	1620	1175	912	2123	1581	1432	1447	963	640
RTN4RL2	5	1	4	3	2	5	5	2	7	2	6	0	0	1	2	7	6	3	2	7	1	2	4	0	289	875	464	409	504	460	657	530	467	411	556	861	542	481	551	300	551	475	520	406	389	400	701	488	326
B4GALNT3	0	0	0	0	0	0	0	0	0	1	0	0	0	0	0	0	0	0	0	0	0	0	0	0	15	28	74	11	151	65	71	47	29	99	45	21	15	23	38	13	232	39	43	69	33	77	26	16	17
DMBX1	264	224	583	324	267	454	733	417	384	677	393	390	609	221	616	531	397	247	344	568	269	479	807	459	0	1	0	0	0	0	0	1	0	1	0	1	1	1	1	1	3	1	0	0	0	0	0	0	0
ZDHHC11	0	0	0	0	0	0	0	0	0	0	0	0	0	0	0	0	0	0	1	0	0	0	1	0	16	73	93	51	68	58	57	27	62	58	15	69	9	35	128	11	184	104	22	86	123	49	35	102	26
DCTN4	0	0	0	0	0	0	0	0	0	0	0	0	0	0	0	0	0	0	0	0	0	0	0	0	1360	2020	1784	1024	1574	1866	2951	2068	1162	1656	1601	1130	902	1494	1515	1289	1503	1122	786	1979	1444	1436	1452	1053	675
LPIN1	0	0	0	1	0	0	0	0	0	0	0	0	0	0	0	0	0	0	0	0	0	0	0	0	849	1060	1310	823	913	2598	1310	1758	573	952	968	1574	954	1955	1396	1515	1378	1227	766	1869	1555	1225	1275	417	548
PDIA3	820	983	3003	2879	2463	1113	4129	941	882	3441	2095	674	1091	1309	1631	2175	1417	2174	1221	1737	1969	1132	2776	1828	6278	16026	9487	12978	20239	17579	16491	17210	14641	22064	18971	12739	13889	18345	19270	16057	13376	13046	9028	20652	9708	18353	17943	11114	11121
ALDH5A1	0	0	0	0	0	0	0	0	0	0	0	0	0	0	0	0	0	0	0	0	0	0	0	0	4309	6704	9187	7237	4818	9965	13670	12500	4532	6466	10847	6738	7143	10115	7998	9511	6137	7726	6611	10786	10587	8188	6759	4437	4535
RETREG2	10	16	19	13	8	22	17	16	31	17	31	12	26	9	11	21	22	10	12	18	18	19	13	17	2537	3671	3794	3336	3498	3921	3811	4561	2818	2571	4504	2616	3802	2921	4055	3194	3008	2676	2516	4733	4076	2772	2930	2358	2066
NANOG	0	0	1	0	0	0	1	0	0	0	0	1	0	0	0	1	0	0	0	0	0	0	0	0	0	0	0	1	0	1	1	0	0	0	1	0	0	0	0	0	2	1	0	0	1	0	1	0	0
PTGDS	2	3	15	2	1	7	3	0	5	4	1	0	4	2	3	8	1	1	2	3	4	6	1	4	217	328	902	696	5035	330	844	580	1679	583	360	288	1268	1172	1312	445	294	2617	2232	6718	905	502	750	1054	441
PLD3	479	498	2256	837	1092	353	601	306	422	804	1165	457	348	539	374	552	790	880	563	1079	774	371	872	489	3680	6492	7200	4100	12435	7435	6175	7496	4645	4883	8031	4029	6963	5267	5515	5059	5114	6377	3743	7929	6219	4529	4456	9489	3262
GAGE12B	1	0	1	0	0	2	3	2	0	0	0	1	1	0	1	3	0	0	3	3	2	0	1	1	0	0	0	0	0	0	0	0	0	0	0	0	0	0	0	0	0	0	0	0	0	0	0	0	0
LATS2	22	6	24	19	30	15	5	18	6	18	9	18	10	8	6	20	7	12	31	25	5	31	15	18	662	1275	1291	792	1610	1611	1380	951	417	934	621	901	624	791	613	576	865	688	512	1360	589	1004	1152	810	260
GRP	0	0	0	0	0	0	0	0	0	0	0	0	0	0	0	0	0	0	0	0	0	0	0	0	0	0	0	0	0	0	0	0	0	1	0	0	0	0	1	0	0	0	0	1	0	1	0	0	0
PHIP	0	0	0	0	0	0	0	0	0	0	0	0	0	0	0	0	0	0	0	0	0	0	0	0	282	606	1109	356	859	568	1223	946	432	591	573	347	87	512	615	466	982	463	282	1032	672	530	425	310	203
SKP1	0	0	0	0	0	0	0	0	0	0	0	0	0	0	0	0	0	0	0	0	0	0	0	0	4356	5785	5998	3783	6579	5848	7682	5866	4314	5571	6261	4253	4768	4321	6010	4439	7071	4465	2847	6773	4175	4306	3820	5790	2272
BAIAP3	0	0	0	0	0	0	0	0	0	0	0	0	0	0	0	0	0	0	0	0	0	0	0	0	272	324	565	384	480	515	625	666	387	271	479	334	537	502	562	862	472	474	316	737	670	617	304	456	278
LRTOMT	309	356	699	403	267	878	702	311	476	1092	557	419	504	234	499	688	552	286	514	721	320	356	610	509	179	254	331	268	233	217	349	310	163	256	389	198	311	330	351	304	280	290	170	302	268	178	226	238	192
MAP3K8	0	0	0	0	0	0	0	0	0	0	0	0	0	0	0	0	0	0	0	0	0	0	0	0	162	183	168	230	488	610	239	282	96	194	155	438	105	155	218	141	283	284	123	455	134	266	129	265	42
TBC1D30	7	10	32	13	14	17	31	9	25	31	19	4	17	8	14	31	15	13	11	22	15	21	21	12	40	41	108	13	129	224	52	48	89	87	26	151	186	38	75	66	402	144	43	105	28	43	58	71	16
VAX1	7658	13137	13254	10149	18880	3535	16040	20528	15952	11508	12604	11267	32637	12793	22559	35990	15394	20669	15252	14460	17778	12038	20461	17442	0	0	3	1	0	0	0	0	0	0	0	0	0	0	0	0	1	0	0	0	0	2	0	0	0
SCAF1	386	537	890	588	843	706	885	663	583	1126	810	469	748	516	769	896	529	713	571	641	722	637	699	805	998	2034	1878	1628	2210	1849	2212	2279	1494	1525	2437	1957	2132	1682	1524	1567	2241	1619	1287	1797	1923	1584	1904	1714	1606
CCDC86	0	0	0	0	0	0	0	0	0	1	0	0	0	0	0	0	0	0	0	0	0	0	0	0	261	378	516	398	742	555	464	435	243	374	297	740	395	422	323	273	1019	504	206	486	304	448	346	595	303
YIF1A	0	0	0	0	0	0	0	0	0	0	0	1	0	0	0	0	0	0	0	0	0	0	0	0	2630	2820	3593	3785	4224	4283	3991	4945	3198	2953	5496	3684	4920	3333	3822	4514	4346	4057	2651	4726	3139	3889	2971	3205	3788
AP004243.1	0	0	0	0	0	0	0	0	0	0	0	0	0	0	0	0	0	0	0	0	0	0	0	0	0	0	0	0	0	0	0	0	0	0	0	0	0	0	0	0	0	0	0	0	0	1	0	0	0
DDX18	1	0	0	0	0	0	2	1	2	3	0	0	1	0	3	1	0	2	2	9	1	1	2	1	1236	2104	2710	1402	2334	2404	3497	2661	1179	1980	2211	1728	835	1696	1592	1238	2699	1558	891	2341	1406	1727	1395	2014	789
SLC16A6	1	1	2	0	1	2	3	0	1	6	1	2	0	1	0	1	1	1	2	2	0	1	7	1	22	53	69	16	146	89	37	46	24	71	25	30	16	29	31	6	44	34	18	66	20	32	17	71	2
MFN2	1052	1915	1610	1875	1924	1942	2567	1705	1634	2236	1701	1415	1796	1821	2209	2846	1745	2204	1681	2356	1402	1873	3075	1565	3447	7511	5793	5813	5104	10160	8192	9094	3902	4507	7386	6115	5721	4770	4687	3614	5489	3245	3708	6746	5247	4728	4872	3717	2751
R3HCC1	16	12	59	19	12	46	25	36	39	28	31	16	10	10	15	48	16	12	18	117	6	10	69	11	755	1044	1278	1283	1320	1190	1392	1512	648	867	1568	942	1229	1218	1181	1141	1489	1120	672	1445	1057	958	778	1395	1030
DCAF16	6	97	116	66	270	54	49	45	21	15	192	31	4	64	80	5	8	73	47	1	177	9	11	46	110	253	364	126	443	211	528	416	262	205	201	151	129	294	316	264	478	235	161	482	301	163	147	142	119
RPS21	0	0	0	0	0	0	0	0	0	1	0	0	0	0	1	1	0	0	0	0	0	0	0	0	5598	2864	6291	5185	7479	5532	5995	5216	2596	4822	6513	4372	3296	6885	6659	5418	7081	6062	2782	8311	4396	4540	2742	7067	6680
SGF29	298	135	1600	173	31	207	521	83	475	785	692	172	214	99	230	332	237	110	372	467	124	212	254	261	324	339	825	496	587	513	605	779	358	440	934	450	560	783	661	575	791	594	281	608	709	435	321	656	649
PRKAG3	0	0	0	0	0	0	0	0	0	0	0	0	0	0	0	0	0	0	0	0	0	0	0	0	1	2	5	1	1	0	0	0	0	0	0	1	0	1	9	3	4	4	2	10	4	1	1	2	0
LRRC3	1369	1907	2760	2041	1817	2481	2813	2308	1988	3039	2294	1651	2387	1371	2512	2900	2012	1884	1864	2666	1556	3000	2723	2276	740	859	1949	1486	1018	1561	1549	2132	1364	895	2854	1413	2574	1415	2674	2262	630	688	2510	1815	3552	699	665	1074	663
JPT2	0	0	0	0	0	0	0	0	0	0	0	0	0	0	0	0	0	0	0	0	1	0	0	0	1724	1958	3266	2619	3721	2328	2611	3399	1205	2734	2901	2102	1835	2715	2155	2201	3025	1864	1337	2608	2277	1786	1530	1484	1815
PLPPR1	0	0	0	0	0	0	0	0	0	0	0	0	0	0	0	0	0	0	0	0	0	0	0	0	111	351	311	216	209	107	274	245	143	144	141	216	235	228	494	316	275	160	186	320	239	108	126	116	69
PPIB	1	11	2	14	29	3	0	2	7	1	14	5	8	9	2	6	1	15	1	14	9	1	5	9	4574	6169	4778	6833	11078	8266	7022	8911	7296	11215	8905	6404	8539	7615	9577	8087	8414	6783	4348	10705	5092	9306	7853	6296	7480
CERCAM	0	0	0	0	0	0	0	0	0	0	0	0	0	0	0	0	0	0	0	0	0	0	0	0	34	123	270	51	701	133	255	142	141	212	96	130	139	121	196	154	179	167	234	491	108	138	123	249	63
PPP2R3C	5	5	17	4	4	9	15	10	10	8	9	0	7	3	11	11	8	13	8	10	3	13	4	12	270	324	385	280	480	289	530	530	243	268	289	238	101	294	378	393	569	314	173	462	264	262	240	356	86
BMP2K	2	0	0	0	0	0	0	0	0	0	0	0	0	0	0	0	0	0	0	0	0	0	0	0	217	295	301	122	248	298	298	297	152	163	214	196	80	168	165	127	160	223	98	289	189	310	166	137	71
PTP4A2	282	393	787	441	440	399	425	218	278	1187	455	904	310	309	210	460	499	383	347	737	365	436	900	862	3518	5051	5237	3602	5190	6633	7298	5613	2369	4885	5244	4232	1920	4433	4147	3177	5102	3893	2286	5016	3594	4846	3916	4152	2166
AC112484.1	839	401	4501	561	1065	506	1394	480	473	917	1052	1049	547	607	399	964	671	372	725	5457	683	1186	18377	1577	0	3	10	2	7	4	4	1	3	3	1	3	1	1	0	2	2	4	1	6	2	2	1	0	1
OR1J4	0	0	0	0	0	0	0	0	0	0	0	0	0	0	0	0	0	0	0	0	0	0	0	0	0	0	0	0	0	0	0	0	0	0	0	0	0	0	0	0	0	0	0	1	0	0	0	0	0
RPS4Y2	0	0	0	0	0	0	0	0	0	0	0	0	0	0	0	0	0	0	0	0	0	0	0	0	0	0	0	0	1	0	0	0	0	0	0	0	0	0	2	1	0	0	0	0	0	0	0	0	0
SAMD1	0	0	0	0	0	0	0	0	0	0	0	0	0	0	0	0	0	0	0	0	0	0	0	0	347	503	719	475	792	570	836	551	421	549	529	537	471	871	371	445	919	553	412	785	470	484	708	437	495
E2F3	0	0	0	1	1	0	5	0	1	0	0	1	2	2	0	2	0	3	0	3	0	1	2	0	213	396	226	127	533	659	331	234	266	418	81	296	113	194	254	121	261	356	168	466	172	264	435	174	53
PRODH2	0	0	1	0	0	0	0	0	0	0	0	1	0	0	0	0	0	0	0	0	0	1	0	0	3489	3091	4265	6670	5610	7396	8060	8645	3650	3274	8824	6333	6583	6448	7002	5861	5240	7343	3322	7457	5000	6367	5341	4815	5404
FBXO40	0	0	0	0	0	0	0	0	0	0	0	0	0	0	0	0	0	0	0	0	0	0	0	0	2	6	0	2	1	1	21	8	1	2	10	0	7	1	6	0	0	0	0	1	2	1	3	0	5
TREML2	0	0	1	0	0	0	0	0	0	0	0	0	0	0	0	0	0	1	0	0	0	1	0	0	3	5	4	1	10	11	3	11	6	7	4	14	1	1	4	0	0	5	1	31	15	8	2	2	0
SPARC	2427	3666	3978	5223	3883	6224	6764	3744	3346	5925	4847	4347	4761	3226	4898	7608	4157	3272	4763	5668	3042	3935	5277	3262	3306	8552	10107	2206	16587	8899	13920	8911	4956	8869	7628	4762	5467	6375	6847	5585	5286	6664	4702	15381	5890	8044	5390	9293	1155
PDIK1L	807	835	1310	962	1292	1691	1780	961	923	1502	1498	545	895	820	1093	1740	1134	1214	1160	1668	1041	1191	1310	941	315	429	401	269	378	390	746	811	363	428	584	311	139	470	572	416	272	282	244	561	469	278	272	214	205
NAT8L	1	0	5	3	0	7	1	0	2	2	0	0	0	0	0	0	0	0	0	2	1	0	2	2	2	12	14	6	8	4	2	9	3	4	11	3	5	2	5	3	0	2	2	16	18	2	4	1	0
MAPK8IP2	86	73	186	121	134	120	141	127	113	69	126	129	144	101	142	151	75	65	64	205	70	100	153	155	4	35	40	10	91	21	18	38	85	20	19	20	40	28	36	11	47	29	30	26	17	16	23	32	7
POGLUT1	0	0	0	0	0	0	1	0	0	0	0	0	0	0	0	0	1	0	0	0	0	0	0	0	192	355	302	179	487	408	610	490	303	458	425	273	122	601	420	329	416	258	183	623	278	331	297	208	162
CCDC47	0	1	1	0	0	0	0	1	0	0	0	1	0	0	2	0	0	1	0	1	0	0	0	0	2384	5852	4323	3279	5000	5647	6622	6530	3583	4366	5546	4522	2481	4171	4455	3547	4707	3167	2388	5041	3814	4360	3514	3192	2148
YTHDF1	0	0	0	0	1	0	0	0	0	0	0	0	0	0	0	0	0	0	0	0	0	0	0	0	1131	1520	1815	1420	2251	2449	2255	2195	968	1404	1640	1904	1222	1543	1447	1283	2368	1548	894	1817	1442	1467	1194	1510	989
MIS12	0	0	0	0	0	0	0	0	0	0	0	0	0	0	0	0	0	0	0	0	0	0	0	0	284	359	506	247	514	365	507	575	174	368	434	192	180	492	288	353	478	242	174	610	375	232	252	357	169
ARHGAP5	0	0	0	0	0	0	0	0	0	0	0	0	0	0	0	0	0	0	0	0	0	0	0	0	1342	2208	2449	1080	2320	2302	3394	3145	1200	1826	1734	1610	467	1753	1930	1609	1758	1331	1082	2314	1782	1255	1478	851	591
ZNF132	10	5	17	5	12	17	12	13	13	12	8	0	4	7	11	30	12	0	15	22	6	4	9	8	47	35	103	31	60	17	48	100	53	32	22	22	29	52	67	42	32	50	41	124	43	42	23	40	16
CTGF	99	108	212	122	103	272	225	145	136	221	169	47	223	147	209	251	121	163	232	236	158	143	209	187	327	2434	4011	1282	15207	1654	4052	6346	1955	2236	3833	1548	4901	2764	6348	4250	1285	866	3133	14701	831	1668	1523	7160	2287
SOX21	2595	5012	3933	3634	6975	7349	3090	4711	2556	901	1896	1112	5135	4033	3571	8416	5889	4895	6914	7285	4114	9919	4645	2416	0	0	2	0	0	0	1	1	2	1	0	1	0	0	4	0	0	0	0	0	0	0	0	0	0
EIF4EBP1	0	0	0	0	0	0	0	0	0	0	0	0	0	0	0	0	0	0	0	0	0	0	0	0	630	682	938	1036	1084	915	1255	1376	639	957	1845	1035	1414	1442	1057	1190	1586	969	634	836	892	851	855	862	1781
CMPK2	0	0	0	0	0	1	0	0	0	1	0	0	0	0	0	0	0	0	0	0	0	0	0	0	89	320	179	84	225	444	585	324	2729	157	296	299	123	107	228	91	94	624	91	219	147	192	95	322	37
WDFY1	3	1	4	2	8	5	5	0	6	3	1	7	2	1	1	3	2	1	4	0	18	1	12	8	846	1329	1236	644	1298	1449	1971	1471	881	858	946	968	592	946	1132	829	1140	739	663	1510	918	845	899	785	289
DBN1	0	0	0	0	0	0	0	0	0	0	0	0	0	0	0	0	0	0	0	0	0	0	0	0	96	187	446	87	1340	303	350	188	192	168	166	166	169	151	233	204	1037	214	258	651	167	217	181	500	76
NR5A1	0	0	0	0	0	0	0	0	0	0	0	0	0	0	0	0	0	0	1	0	0	0	0	0	0	1	0	0	0	354	0	0	0	1	3	0	0	0	4	0	0	0	0	1	0	1	0	0	0
ZCCHC8	308	259	668	565	446	816	1479	296	924	871	688	232	434	291	407	1087	634	404	361	680	461	533	718	327	342	475	922	510	664	586	927	994	428	546	682	539	317	675	739	598	772	594	269	975	717	523	442	353	273
CAPN10	0	0	0	0	0	0	0	0	0	0	0	0	0	0	0	0	0	0	0	0	1	0	0	1	139	88	225	236	376	284	124	311	120	193	198	154	106	230	301	211	312	225	194	467	280	165	185	183	102
PEMT	0	0	0	0	0	0	0	0	0	0	0	0	0	0	0	0	0	0	0	0	0	0	0	0	3547	5341	2493	5243	2566	6546	7871	8398	4774	4034	7376	5370	8408	4378	4341	4536	4647	6030	3094	5090	4762	4699	4322	3266	3708
SPANXA1	0	0	0	0	0	0	0	0	0	0	0	0	0	0	0	0	0	0	0	0	0	0	0	0	0	0	0	0	0	0	0	0	0	0	0	0	0	0	0	0	0	0	0	0	0	0	0	0	0
RPAIN	0	0	0	0	0	0	0	0	0	0	0	0	0	0	0	0	0	0	0	0	0	0	0	0	492	460	635	709	911	574	816	637	265	571	695	602	261	703	700	593	1016	511	266	968	811	512	416	662	338
ATF1	657	577	1202	1014	1015	973	2206	709	704	1376	1440	390	766	403	658	1658	695	763	543	899	1022	627	1213	945	679	530	730	423	622	626	883	723	319	536	531	566	232	514	482	393	927	488	218	622	430	340	463	502	209
NT5M	0	0	0	0	0	0	0	0	0	0	0	0	1	0	0	0	0	0	0	0	0	0	0	0	32	23	24	41	61	61	44	59	34	35	93	29	64	48	38	31	20	15	22	44	48	49	18	24	63
ASB3	172	89	481	122	72	170	187	217	264	235	128	91	158	40	168	246	214	64	115	235	144	171	285	290	25	43	86	47	93	20	111	101	20	78	76	21	48	58	75	47	88	76	27	96	41	33	27	46	24
CHST12	0	2	5	1	5	2	3	0	2	7	6	0	2	0	0	3	1	1	3	3	4	3	6	1	132	268	311	158	534	244	311	373	277	335	260	142	206	304	229	388	438	233	285	450	266	640	166	387	137
TMEM147	8	7	28	3	11	18	26	15	4	22	11	14	21	23	12	20	10	16	15	12	12	10	8	12	801	1278	1391	629	1551	1171	1255	1016	765	1130	668	569	1763	1687	1163	1399	1875	1136	990	1524	511	1213	884	998	1451
ERMN	2	0	0	2	0	1	0	1	2	0	1	2	0	0	1	4	1	0	0	12	0	0	27	0	2	3	3	2	18	13	2	6	2	3	1	0	0	4	17	8	3	4	1	24	3	10	2	7	0
HYLS1	0	0	0	0	0	0	0	0	0	0	0	0	0	0	0	0	0	0	0	1	0	0	0	0	116	78	150	89	112	150	137	143	98	127	110	112	51	174	138	161	121	116	72	280	200	99	86	96	64
IDH3B	0	0	0	0	0	0	0	0	0	0	0	0	0	0	0	0	0	0	0	0	1	0	0	0	1236	1509	2327	1914	2543	2656	2916	2859	1655	1644	2999	1873	2296	2018	2564	1994	2273	2438	1337	3035	1869	1963	1375	1745	1169
SEC22C	421	702	882	733	987	968	1066	478	849	869	1357	360	529	625	636	1096	823	1147	657	1323	582	628	1286	683	464	647	691	394	803	697	697	734	457	548	637	428	476	480	681	597	607	448	444	919	613	427	361	543	183
DNTTIP1	0	0	0	0	0	0	0	0	0	0	0	0	0	0	0	0	0	0	1	0	0	0	0	0	416	464	735	479	813	483	714	618	395	592	674	475	510	722	549	536	883	667	266	836	455	535	427	764	528
SSB	0	1	2	1	0	0	4	2	0	1	1	0	2	0	0	1	1	0	1	1	1	1	0	1	942	1383	1659	1190	2235	1774	2487	2023	934	2245	1575	1303	291	1515	1795	1083	2658	1693	595	2099	1268	1274	1271	1281	933
MTMR6	3	3	7	2	1	1	5	2	0	7	2	4	2	0	0	5	4	2	5	3	3	1	2	1	1008	1130	1020	549	1074	1217	1563	1347	639	824	839	750	250	669	808	544	931	661	433	1071	692	768	572	830	332
LPAR1	125	53	180	191	102	283	170	108	39	228	72	73	232	141	187	108	115	93	141	313	214	335	302	217	42	52	108	32	222	126	172	86	70	158	66	71	20	73	79	27	107	91	50	257	74	97	61	94	21
LAP3	331	582	1375	532	476	1001	674	473	847	1109	903	694	961	499	644	1336	644	851	862	780	509	936	670	891	4695	8872	6887	7633	6586	11376	13018	12523	9042	5491	10008	9692	3860	6088	8701	5881	4572	7256	3456	9903	5700	7102	4463	4484	3480
SORBS2	0	0	0	0	0	0	0	0	0	0	0	0	1	0	0	0	0	0	0	0	0	0	0	0	3821	7009	6001	4192	7286	6614	8909	9465	3647	5048	7214	5539	3207	5723	6530	5437	4832	2600	3228	6651	5308	4757	3703	3307	2544
SLC18A3	0	0	0	0	0	0	0	0	0	0	0	1	0	0	0	1	0	0	0	0	0	0	2	0	0	0	0	0	0	0	0	0	0	0	0	0	0	0	0	0	0	0	0	0	0	0	0	0	0
BNC1	221	344	245	424	224	346	600	329	166	352	295	578	437	238	451	434	386	229	301	386	209	374	543	503	5	10	18	2	22	5	7	8	4	6	3	1	5	6	38	8	7	9	3	7	3	4	3	14	0
SLC2A4	1	5	15	11	10	19	3	0	4	6	48	4	7	5	5	12	10	31	11	12	25	36	6	4	48	852	183	85	60	94	230	408	78	49	171	125	653	348	175	204	56	152	56	134	136	85	75	91	32
MID2	0	2	0	1	1	1	0	0	0	1	0	1	0	1	0	2	0	0	0	1	1	1	2	3	157	266	217	114	241	332	316	292	158	147	161	180	115	96	146	118	199	90	133	240	148	155	181	98	38
ANKRD63	176	462	306	44	1060	1186	379	196	111	199	114	92	423	269	74	1619	492	550	1295	2562	49	830	1242	120	0	1	0	0	0	0	0	0	0	0	1	0	0	0	0	0	0	0	0	0	0	0	0	1	0
RPS14	0	0	0	0	0	0	0	0	0	0	0	0	0	0	0	0	0	0	0	0	0	0	0	0	14688	8687	17901	14450	20654	13951	17637	16974	6800	11560	20106	11457	13430	17198	19753	15887	21787	17414	7618	21880	14787	13348	9278	19260	18756
AC009779.3	0	0	0	0	0	0	0	0	0	0	0	0	0	0	0	0	1	0	0	0	0	0	0	0	56	39	114	46	90	79	130	103	45	46	47	78	46	131	182	159	178	178	50	201	181	82	89	32	41
C18orf63	1	0	1	4	2	1	0	0	1	0	0	2	0	0	1	0	0	0	2	0	0	2	16	0	0	0	0	0	0	0	1	0	0	0	0	0	0	0	0	0	0	0	0	0	0	0	0	0	0
FREM2	1	0	3	0	0	0	0	0	0	0	0	0	0	0	0	0	0	1	0	0	0	0	0	0	126	231	711	116	667	879	785	452	216	497	341	111	304	470	1170	1627	228	698	584	1111	522	800	173	294	86
RGS10	0	0	0	0	0	0	1	0	0	0	0	1	0	0	0	0	2	0	1	0	0	0	0	0	88	108	195	26	352	172	126	139	83	216	86	41	73	143	123	83	139	201	68	389	100	83	76	195	20
CHD1	0	0	0	0	0	0	2	0	0	0	1	0	0	0	0	0	0	0	0	0	0	1	1	2	775	1053	1593	862	1454	1439	2263	1348	454	951	832	1227	142	767	803	671	1184	782	382	1384	947	1093	936	885	362
ANKHD1	0	0	0	0	0	0	1	2	1	1	2	0	0	0	0	2	0	2	0	1	0	0	1	0	82	110	157	101	185	212	231	205	97	127	127	110	77	128	138	88	204	148	69	156	175	163	125	114	68
ZNF264	1	0	0	0	0	0	0	0	0	0	0	0	0	0	0	0	0	0	0	0	0	0	0	0	320	410	825	307	737	521	731	804	316	372	454	384	344	609	508	551	578	424	303	839	668	459	345	308	283
LIN37	0	0	0	0	0	0	0	0	0	0	0	0	0	0	0	0	0	0	0	0	0	0	0	0	33	36	92	52	54	64	67	78	46	73	60	60	62	82	96	53	100	74	28	68	49	82	41	57	34
MED29	0	0	0	0	0	0	0	1	0	0	0	0	1	0	0	0	0	2	1	0	0	1	1	0	1489	1811	2322	1818	2183	2156	2955	2421	1507	1542	2124	1669	1219	1662	1840	1555	1967	1890	912	2488	1846	1470	1589	1933	1546
TEX15	0	0	0	0	0	0	0	0	0	0	0	0	0	0	0	0	0	0	0	0	0	0	0	0	3	12	8	2	5	5	10	7	1	2	4	0	0	2	3	0	7	3	1	3	6	4	3	2	0
FAM160A2	0	0	0	0	0	0	0	0	0	0	0	0	0	0	0	0	0	0	0	0	0	0	0	0	816	1002	1108	1706	1643	1403	1906	1798	941	995	1453	1126	964	1385	1499	1311	1630	1309	643	1695	1156	1239	1185	800	520
COMP	1	0	9	0	1	0	0	0	0	0	0	0	0	0	0	1	3	1	0	2	2	0	2	0	0	0	39	0	352	10	32	1	3	6	1	2	6	1	3	11	13	3	8	26	2	51	5	7	0
LILRB1	3919	4482	4314	3256	4519	5153	5218	3109	6310	4380	10328	1906	3228	4355	4990	5074	2376	6887	3614	4478	4613	4298	3435	3616	160	557	425	42	392	733	295	400	124	219	145	69	67	119	280	81	96	285	47	387	213	116	114	348	8
KRTAP9-3	60	48	190	45	78	110	77	42	151	66	85	38	95	44	33	75	61	15	47	67	144	64	47	90	0	0	0	0	0	0	0	0	0	0	0	0	0	0	0	0	0	0	0	0	0	0	1	0	0
SLC7A1	0	0	0	0	0	0	0	0	0	0	0	0	0	0	0	0	0	0	0	0	0	0	0	0	58	67	244	54	813	303	219	75	42	235	39	245	51	96	94	49	511	206	70	212	59	87	108	222	18
PKD1	0	0	0	0	0	1	0	0	1	2	0	0	0	0	0	1	0	0	1	3	0	0	0	1	303	346	968	498	969	816	537	1010	592	389	742	341	407	610	1351	912	672	606	1025	1565	1365	453	474	474	296
ARMCX4	1	0	0	0	0	0	0	0	0	0	0	0	0	0	0	0	0	0	0	0	0	0	0	0	51	98	188	68	186	155	214	166	75	98	102	60	54	114	172	96	182	107	75	241	157	108	78	98	36
DDX60	0	0	0	2	1	0	1	0	0	0	0	0	0	0	0	0	0	1	0	0	0	0	0	1	272	994	1026	355	826	852	1610	1308	4748	522	955	839	255	467	747	338	521	956	354	998	544	728	370	536	128
LELP1	662	802	1223	1118	1741	1443	1840	772	1103	1325	2269	531	799	1310	816	1841	1149	2145	1172	1431	1375	1185	1403	859	0	0	1	0	0	0	0	0	0	0	0	0	0	0	0	0	0	0	0	0	0	0	0	0	0
NANS	1	0	0	0	0	0	0	0	0	0	0	0	0	0	0	0	1	0	0	0	0	0	0	0	807	934	963	934	1403	1683	1174	1074	664	1301	1294	1253	730	991	1055	894	1591	1024	693	1395	762	1153	981	1055	869
NSD1	1	0	9	0	0	1	2	0	1	0	2	1	0	0	1	1	0	0	0	3	0	1	1	0	452	1019	1569	699	1294	1076	934	1068	838	741	950	434	498	810	1217	664	712	460	783	1594	1253	492	628	532	338
DAW1	2	0	0	0	0	0	0	0	0	0	0	0	0	0	0	0	0	0	0	0	0	0	0	0	1	0	0	0	0	1	0	0	0	1	0	0	0	0	0	0	0	0	0	0	2	1	0	1	0
MAGEB2	130	81	1842	208	361	254	302	83	215	366	312	156	154	184	60	440	695	183	299	726	114	292	606	106	0	1	0	0	0	1	0	0	0	0	0	0	0	0	0	0	0	0	0	1	0	0	0	0	0
BUB1	0	0	0	0	0	0	0	1	0	0	0	0	0	0	0	0	0	0	0	0	0	0	0	0	19	11	14	4	37	15	37	17	28	117	11	2	3	27	51	43	8	10	8	44	9	25	11	6	2
UTP15	21	18	187	17	9	43	70	6	74	60	63	4	15	16	13	43	44	22	35	93	28	30	32	37	252	363	476	286	454	475	443	367	207	335	295	410	215	305	237	227	427	333	192	471	241	370	315	324	157
THOC6	0	0	0	0	0	0	0	0	0	0	0	0	0	0	0	0	0	0	0	0	0	0	0	0	265	302	593	418	749	509	596	608	248	377	519	392	412	577	429	497	983	580	215	710	448	427	452	448	479
PMP22	365	505	863	505	512	683	780	421	404	822	866	356	399	384	420	618	463	518	458	592	379	423	820	617	147	261	522	157	1283	351	457	284	286	365	242	301	202	381	309	260	394	430	265	1207	275	408	291	552	125
HIST2H3A	0	0	0	0	1	1	0	0	0	0	1	0	0	0	0	1	0	0	1	1	1	0	0	0	0	0	0	0	1	0	0	0	0	0	0	0	0	0	0	0	0	0	0	0	0	0	0	0	0
CT45A5	12328	17832	19556	28432	23241	27997	27714	24998	13978	15320	19027	14592	34873	19624	26268	33918	23867	24694	22279	23180	14566	32563	16160	22939	0	0	0	0	0	0	0	0	0	0	0	0	0	0	0	0	0	0	0	0	0	0	0	0	0
HTR1D	0	0	0	0	0	0	0	0	0	0	0	0	0	0	0	0	0	0	0	0	0	0	0	0	0	0	3	2	1	0	5	0	0	4	8	2	0	1	0	7	4	21	5	3	9	0	28	26	0
C20orf202	0	0	0	0	0	0	0	0	3	0	0	0	0	0	0	0	0	0	0	0	0	0	0	0	2	1	5	0	5	5	3	8	2	2	2	7	2	4	3	5	5	0	6	7	4	3	2	5	5
XKR6	0	0	0	0	0	0	0	0	0	0	0	0	0	0	0	0	0	0	0	0	0	0	0	0	1	12	4	3	5	5	9	9	5	10	8	2	2	2	9	4	16	11	5	11	2	11	5	3	0
SMARCC1	0	0	0	0	0	0	0	0	0	0	0	0	0	0	0	0	0	0	0	0	0	0	0	0	846	2145	1907	969	2013	1885	2614	2269	1281	1478	1608	1344	1013	1139	1351	1034	1788	1017	978	2038	1474	1541	1222	793	562
NUDCD1	356	594	946	877	902	656	1332	565	543	1073	922	811	615	643	668	914	571	909	454	688	791	760	1273	805	211	274	325	177	363	375	437	451	185	338	295	260	87	236	300	226	392	222	140	375	212	230	184	225	85
CCNK	0	0	0	0	0	2	0	0	0	0	0	0	0	1	0	0	0	0	3	0	0	0	0	0	120	158	228	65	158	190	226	257	147	91	148	154	104	87	121	110	131	97	66	160	134	123	130	97	12
ADO	0	2	10	0	2	2	1	1	1	2	1	0	3	0	2	0	2	1	2	4	0	0	1	7	293	459	780	386	747	519	790	612	214	562	571	479	236	614	337	440	907	429	255	736	403	366	439	499	265
FGF22	28	47	57	67	57	56	48	38	44	34	48	48	51	28	44	64	59	109	37	77	40	55	66	47	1	0	3	0	3	1	1	0	4	1	4	3	2	2	5	5	0	1	0	3	3	0	0	2	0
MBD1	0	0	1	0	0	0	1	2	0	0	0	1	2	0	0	1	0	0	0	3	0	0	1	1	830	1216	1395	1024	1397	1279	1493	1649	864	910	1450	1013	1040	1106	1376	1142	1348	1054	711	1846	1305	883	989	905	504
AC009690.1	18	1	82	11	11	12	37	3	20	46	19	10	27	14	2	15	7	10	16	22	20	20	20	79	0	1	3	1	3	6	2	8	1	1	1	1	0	2	3	2	4	1	1	5	8	0	4	0	0
FOXN3	0	0	0	0	0	0	0	0	0	0	0	0	0	0	0	0	0	0	0	0	0	0	0	0	2495	3298	4200	1727	2833	3729	4334	4174	1735	1641	3368	2285	1468	1988	2207	1871	1227	1728	1618	3780	3413	2866	2042	1436	936
TSACC	2	2	1	0	0	3	0	2	0	2	0	2	2	2	2	3	2	0	2	3	1	5	4	4	11	22	16	13	8	16	24	11	21	27	27	11	20	11	17	4	6	15	10	14	5	3	23	10	29
GSAP	1	0	0	0	0	1	0	0	0	1	1	0	0	1	0	0	0	0	0	0	0	0	0	1	696	488	1251	568	940	738	1192	1032	537	739	564	440	309	710	738	521	949	698	756	1145	757	693	602	396	170
AC113554.2	5	3	14	5	6	3	10	4	2	11	0	0	4	2	6	16	2	4	4	6	1	5	11	1	0	0	0	0	0	0	0	0	0	1	0	0	0	0	0	0	0	0	0	0	0	0	0	0	0
TPR	0	0	0	0	0	0	0	0	0	0	0	0	0	0	0	0	0	0	0	0	0	0	0	0	867	2132	2713	1158	2867	2180	3427	2923	1535	1741	2205	1408	439	1668	2083	1456	2266	1504	1025	3300	2040	1945	1309	1019	566
ZNF684	0	0	0	0	0	0	0	0	0	0	0	0	0	0	0	0	0	0	0	0	0	0	0	0	328	209	530	276	218	383	364	708	442	343	369	255	62	536	482	499	220	345	174	433	360	320	295	164	165
PDCD6IP	0	1	0	0	0	0	0	0	0	0	0	0	0	0	0	0	0	0	0	0	0	0	0	0	2012	4107	4156	2311	4493	4152	5678	5358	2912	3473	3758	2595	2272	3346	3676	2824	3714	3012	2209	4657	2808	3255	2915	2221	1356
HEBP1	0	0	0	0	0	0	0	0	0	0	0	0	0	0	0	0	0	0	0	0	0	0	0	0	2234	3681	3653	3289	3071	4404	5760	4599	4129	3617	5229	2949	3479	5183	4406	3207	3090	2956	2236	4143	2574	2828	3201	2882	2492
TMEM167A	0	0	0	0	0	0	0	0	0	0	0	0	0	0	0	0	0	0	0	0	0	0	0	0	1817	2231	2209	1428	2196	2555	2971	2925	1340	2310	2334	1480	1033	2101	2182	1705	1945	1644	1203	2720	1784	1823	1695	1319	951
MTF1	0	0	0	0	0	0	1	0	0	0	0	0	0	0	0	0	0	0	0	0	0	0	0	0	202	345	559	248	407	436	422	307	212	297	301	313	109	248	304	245	317	171	220	531	375	142	212	281	98
DCAF12	4	2	9	6	2	7	8	5	7	8	6	0	2	4	3	10	7	3	2	8	6	10	7	6	1012	1732	1583	1044	1691	1607	2345	2058	1043	1264	1479	1240	1042	1299	1183	1155	1457	885	808	1783	1218	1130	1051	816	606
AGA	297	160	331	273	127	197	414	65	220	1772	620	235	174	103	143	266	136	69	147	299	314	208	300	145	435	665	485	421	926	803	984	880	565	897	675	482	391	619	747	508	645	444	508	1237	589	632	502	398	315
NRG2	0	0	1	0	1	0	0	0	0	0	0	0	1	0	0	0	0	0	0	1	0	0	0	0	4	4	22	2	21	1	13	7	21	19	7	3	1	10	15	4	10	2	13	14	11	4	5	3	2
GUCY1A3	0	0	0	0	0	0	0	0	0	0	0	0	0	0	0	0	0	0	0	0	0	0	0	0	182	272	488	83	581	317	625	472	279	462	204	174	212	188	296	524	433	269	359	815	403	186	276	199	78
TPTE2	886	552	1307	572	648	1583	1069	610	1731	1836	1263	413	891	588	756	1436	1032	467	693	1417	685	1585	888	1027	0	0	1	0	1	0	0	0	0	0	1	1	0	1	1	2	4	0	0	3	0	1	0	0	0
C1orf68	0	0	0	0	0	0	0	0	0	0	0	0	0	0	0	0	0	0	0	0	0	0	0	0	0	0	0	0	0	0	0	0	0	0	0	0	0	0	0	0	0	1	0	0	0	0	0	0	0
NUSAP1	928	1087	1850	915	2600	1389	921	480	643	814	730	421	901	455	975	1849	1209	1060	1917	1757	505	1015	1084	872	114	131	197	113	315	183	256	272	92	277	134	53	52	172	304	199	152	108	64	392	124	195	119	78	47
PODXL	0	0	0	0	0	0	0	0	0	0	0	0	0	0	0	0	0	0	0	0	0	0	0	0	148	277	832	96	602	269	1203	404	550	265	413	189	243	341	463	224	558	570	442	915	271	320	414	317	157
METTL26	320	226	887	333	344	496	665	281	477	495	547	122	394	176	341	848	449	364	332	711	305	305	582	412	703	851	1020	1351	1086	1146	1230	965	620	1252	1593	1220	1241	1369	1244	1435	1287	1383	596	1084	1109	993	1036	1139	1913
KIR2DL4	0	1	0	1	20	1	1	0	0	0	1	0	0	0	0	0	9	5	0	4	4	2	14	7	2	7	4	0	1	8	10	8	1	4	4	3	20	5	4	1	2	6	2	5	5	9	2	12	0
RSAD1	0	0	0	0	0	0	0	0	0	0	0	0	0	0	0	0	0	0	0	0	0	0	0	0	1054	1181	1531	1401	1490	1702	1900	2241	977	1426	2324	1459	1923	1212	2286	1741	1913	1740	1163	2548	1915	1389	1444	1035	1185
BORA	0	0	2	1	0	0	0	1	3	0	2	0	2	0	0	3	1	0	1	2	0	1	2	0	27	24	34	12	36	20	35	57	26	20	28	8	12	26	25	38	22	22	15	64	30	17	12	15	13
PRRG4	1	0	0	1	0	1	1	0	3	2	1	0	1	0	2	3	0	2	4	0	1	0	1	2	1489	1644	2415	1431	1234	1784	4000	4034	1476	1364	2592	1992	639	2280	1849	2163	1791	1484	1161	1878	1965	1431	1412	1102	961
ADH1C	19	22	32	73	27	222	79	11	6	9	30	11	68	18	22	42	27	109	75	29	6	17	5	29	25966	45305	45345	37331	31777	47146	89113	64363	23849	19581	96262	36798	51125	80417	92744	33054	53255	28600	28209	33813	42601	38870	41568	31083	54139
AGAP4	0	0	0	0	0	0	0	0	0	0	0	0	0	0	0	2	0	0	0	0	0	0	0	0	11	5	33	10	14	21	11	18	10	16	21	4	2	21	21	11	32	15	13	55	21	19	15	14	4
MAGEB3	0	1	0	4	4	0	0	0	1	0	0	4	1	3	0	1	5	1	2	0	0	1	1	1	0	0	0	0	0	0	0	0	0	0	0	0	0	0	0	0	0	0	0	0	0	0	1	0	0
DDR1	0	0	0	0	0	0	0	0	0	0	0	1	0	0	0	0	0	0	0	0	0	0	0	0	182	265	739	343	1785	447	847	699	281	316	452	452	410	534	505	267	2196	679	450	842	555	644	576	492	207
ANGEL1	1256	1775	2047	2619	2358	2657	3283	1207	2478	1543	4091	602	1555	1873	1465	2828	2166	2531	1325	3221	2193	1698	2784	1193	353	640	1095	464	508	528	656	689	389	484	603	344	768	475	972	718	407	409	701	928	1096	370	323	409	164
KRT6C	0	0	0	0	0	0	0	0	0	0	0	0	0	0	0	0	0	0	0	0	0	0	0	0	0	0	0	6	1	0	14	1302	7	2	0	4	5	0	131	0	0	9	1	3	0	2	2	0	0
MMP1	0	0	0	2	0	0	1	0	1	0	0	0	0	0	1	1	0	2	0	0	0	0	0	1	0	7	8	1	21	3	14	34	0	151	5	5	1	0	33	2	41	64	3	3	3	19	31	6	0
GGT1	0	0	0	0	0	0	0	0	0	0	0	0	0	0	0	0	1	0	0	0	0	0	0	0	574	3050	1456	1487	2844	758	2670	2264	4060	1788	1495	2658	4224	2103	3468	2350	2710	4175	1938	2233	1446	2195	2906	1057	970
GNAT2	0	0	0	0	0	0	0	0	0	0	0	0	0	0	0	0	0	0	0	0	0	0	0	0	0	0	0	0	0	0	0	0	0	0	1	0	0	0	0	0	0	0	0	0	0	0	0	0	0
WTIP	0	0	0	0	0	0	0	0	0	0	0	0	0	0	0	0	0	0	0	0	0	0	0	0	38	73	137	42	239	68	102	48	43	52	77	55	43	84	72	52	232	128	59	175	70	57	79	113	48
TAAR5	65	535	47	170	335	169	233	126	47	287	15	26	70	79	524	495	85	1270	158	116	402	23	41	50	0	0	0	0	0	0	0	0	0	0	0	0	0	0	0	0	0	0	0	0	0	0	0	0	0
DIRC2	0	0	0	0	0	0	0	0	0	0	0	0	0	0	0	0	0	0	0	0	0	0	0	0	216	523	363	204	518	515	424	492	291	325	292	352	350	308	378	273	406	259	174	463	277	320	245	327	107
SLC39A9	0	0	3	0	0	0	0	0	0	0	0	0	0	0	0	0	0	1	1	0	0	0	0	0	2541	4530	3721	3057	2844	4294	5166	4775	2785	3738	4664	2803	3474	3526	3750	3432	2796	2497	2462	4720	3109	3509	2911	1617	2033
ATP8A1	0	0	0	0	0	0	0	0	0	0	0	0	0	0	0	0	0	0	0	0	0	0	0	0	60	144	206	53	304	109	304	215	147	153	110	64	30	179	177	76	163	124	84	327	177	68	112	121	35
NPIPA5	0	4	8	3	0	2	15	7	6	8	6	0	2	3	6	14	1	2	4	4	6	5	1	6	9	3	8	15	41	3	28	25	11	12	4	7	2	36	22	13	13	17	8	21	2	2	2	26	3
PET100	1226	539	6726	769	515	1162	1222	176	1021	1324	2038	284	485	406	570	1619	1927	652	1876	3993	1116	1186	1862	964	735	382	697	737	837	784	785	434	391	814	927	546	664	1002	1107	678	646	1193	375	904	557	700	471	657	1212
OR8B8	1160	1425	1831	1537	3107	2903	2873	1256	2533	2708	2674	952	2511	1728	2627	2864	1784	2309	1659	1865	2215	2359	1744	1781	0	0	0	0	0	0	0	0	0	0	0	0	0	0	0	0	0	0	0	0	0	0	0	0	0
ZDHHC15	0	0	1	0	1	0	0	0	1	0	0	0	0	0	0	0	0	0	0	0	0	0	0	0	9	9	28	2	20	11	23	13	18	7	8	11	3	13	7	14	23	8	8	28	5	7	8	10	3
GPAA1	164	161	381	228	161	229	409	178	283	403	184	216	215	176	511	411	197	159	192	254	192	291	271	254	1976	2936	2721	3404	3522	3322	2320	4148	1991	1981	4099	2206	3519	2543	4202	3431	2690	2215	2435	4585	3223	2454	2863	2542	2809
TPSD1	0	0	0	0	0	0	0	0	0	0	0	0	0	0	0	0	0	0	0	0	0	0	0	0	5	1	31	4	0	0	4	15	4	6	1	0	14	1	4	11	1	7	3	2	5	6	0	19	0
DGKQ	0	0	0	0	0	0	0	0	0	0	0	0	0	0	0	0	0	0	0	0	0	0	0	0	180	268	335	364	572	524	286	573	365	352	438	241	374	299	391	352	398	279	415	612	369	278	295	185	148
TNFAIP6	0	0	0	0	0	0	0	0	0	0	0	0	0	0	0	0	0	0	0	0	0	0	0	0	6	3	10	1	67	10	10	4	5	4	1	9	1	2	1	2	23	15	1	7	2	10	0	2	0
PLEKHM1	1	0	1	1	0	0	0	0	0	0	0	0	0	0	0	0	0	0	0	0	0	0	0	0	368	592	734	532	889	868	496	731	440	475	592	485	552	389	508	451	644	523	364	791	621	315	499	548	247
GPATCH2	1	0	0	1	0	1	0	0	0	0	1	0	0	0	0	0	0	0	0	0	1	0	2	0	167	263	379	166	412	262	531	275	160	284	184	206	76	244	202	141	493	230	140	328	155	213	216	190	106
NRL	0	0	0	0	0	0	0	0	0	0	0	0	0	0	0	0	0	0	0	1	1	0	0	0	85	55	99	87	84	91	83	97	55	73	112	58	116	85	93	105	87	124	50	82	85	86	73	92	103
CTSK	96	99	209	110	104	81	104	154	104	167	175	104	176	42	141	211	143	268	108	129	78	82	122	179	55	112	280	95	885	130	324	150	198	162	95	54	106	128	268	128	194	183	155	931	160	124	125	183	19
RPL39L	0	0	0	0	0	0	0	0	0	0	0	0	0	0	0	0	0	0	0	0	0	0	0	0	14	21	47	35	351	41	68	51	59	35	69	28	54	50	77	28	81	65	39	129	21	32	34	110	18
DOCK1	0	0	0	0	0	0	1	0	0	0	0	0	0	0	0	0	0	0	0	0	0	0	0	0	744	1401	1937	779	1985	1261	1673	1855	999	1186	1477	834	606	1069	1482	1090	1064	919	966	2114	1157	1033	817	665	366
MSS51	287	398	667	700	1000	539	1158	301	511	647	1054	354	564	360	413	829	643	771	355	601	459	387	584	441	5	3	11	16	8	11	3	11	4	3	8	12	2	16	21	7	14	15	15	23	25	11	7	4	2
TM2D2	0	0	0	0	0	0	0	0	0	0	0	1	0	0	0	1	0	0	0	0	0	0	4	0	1107	1778	1461	1245	1621	1222	1871	1785	1078	1409	1831	1129	1286	1547	1495	1365	1208	1156	707	1590	1291	949	954	1636	936
USP16	0	0	0	0	2	0	0	0	0	0	0	0	0	0	1	0	0	0	0	0	0	0	0	0	807	1323	1478	870	1530	1423	1764	1547	630	941	1310	807	203	916	1370	705	1687	1020	418	1364	1013	879	913	892	381
DOC2B	0	0	0	0	0	0	0	0	0	0	0	0	0	0	0	0	0	0	0	0	0	0	0	0	14	25	190	14	161	79	161	81	57	49	51	8	17	45	43	51	42	36	92	168	45	64	35	115	5
OR6C1	29	24	52	14	35	65	76	31	64	65	22	15	72	24	56	46	27	30	30	50	19	49	66	48	0	0	0	0	0	0	0	0	0	0	0	0	0	0	0	0	0	0	0	0	0	0	0	0	0
ODAM	0	0	0	0	0	0	0	0	0	0	0	0	0	0	0	0	0	0	0	0	0	0	0	0	0	0	1	3	0	0	0	0	1	0	2	0	0	0	0	4	1	1	0	1	0	1	2	0	5
BICDL2	0	0	0	0	0	0	0	0	0	0	0	0	0	0	0	0	0	0	0	0	0	0	0	0	16	18	32	16	122	32	47	46	24	54	17	45	13	24	51	28	167	69	27	42	9	38	38	5	25
UGT3A2	0	1	0	0	0	0	0	1	0	0	0	0	0	0	0	0	0	0	0	0	0	0	0	0	17	32	10	9	32	9	34	34	8	28	15	6	12	8	40	14	14	6	7	96	5	9	34	13	9
STAT4	0	0	16	0	2	2	5	6	3	8	8	25	2	0	5	2	1	5	5	5	17	2	4	7	66	101	199	129	232	198	208	194	65	143	118	45	35	119	184	150	266	190	62	354	141	73	184	146	30
MS4A13	640	840	932	917	916	1237	1608	762	1006	1026	1211	405	882	508	992	1778	948	923	807	1356	760	1006	1349	874	0	0	0	0	0	0	0	0	0	0	0	0	0	0	0	0	0	0	0	0	0	0	0	0	0
MED21	2	1	13	9	5	6	3	2	1	5	6	6	6	0	2	7	2	0	0	4	4	2	4	3	316	451	552	281	631	448	830	742	317	531	440	295	219	422	532	382	634	367	264	672	283	267	334	322	184
AIPL1	0	0	0	0	0	0	0	0	0	0	0	0	0	0	0	0	0	0	0	0	0	0	0	0	0	0	0	0	0	0	0	2	1	0	1	0	0	0	1	0	0	0	0	1	0	0	0	0	2
PRRX1	0	1	0	0	0	0	0	0	1	0	1	0	0	0	0	0	2	0	0	0	0	0	0	0	0	5	27	1	93	30	41	17	18	23	16	4	7	5	19	5	57	27	26	148	18	32	15	14	6
HLA-B	558	863	1386	1223	1080	1075	1370	999	754	1853	1102	1221	1191	831	1265	1460	956	1290	724	1094	730	979	1484	1327	14230	45004	36254	13517	66012	41910	64768	40557	103110	34933	30816	31091	31791	25623	37304	17310	24649	35884	27518	59238	18062	16055	28874	47039	8049
MYC	5	29	21	12	15	27	14	14	8	77	35	16	15	4	29	44	17	41	26	20	17	20	24	14	1353	5024	5843	5386	13239	5595	2411	6167	546	3395	1958	5799	1248	3757	2338	1046	6795	5163	1133	4854	433	3952	5235	7099	1415
DBP	32	12	54	38	93	110	137	38	221	100	163	6	57	63	51	71	24	33	65	59	51	64	47	22	208	504	367	312	297	143	700	1359	389	184	768	209	849	939	2103	798	472	347	386	514	578	122	198	263	289
BCAS3	0	0	0	0	0	0	0	0	0	0	0	0	0	0	0	0	0	0	0	0	0	0	0	0	453	963	859	631	806	978	1406	985	627	726	1158	678	1007	525	813	588	643	698	525	935	716	663	645	702	421
ITLN1	6	4	5	15	6	14	8	5	8	16	15	1	20	6	9	11	9	14	11	9	7	6	11	5	121	181	41	16	127	139	195	146	73	146	118	19	46	81	152	26	51	226	15	175	48	52	144	126	9
HTR2B	0	0	4	2	1	1	0	2	1	0	0	1	0	0	0	0	0	0	0	1	0	0	0	0	36	127	49	21	151	29	129	108	107	32	53	16	38	82	92	42	25	39	42	171	88	50	38	38	6
PTPN2	0	0	5	0	0	0	0	0	0	1	2	0	0	0	1	0	1	0	0	0	0	0	1	3	409	692	581	606	995	1321	848	637	476	982	425	718	191	582	647	447	1311	651	324	941	391	799	593	503	202
PFKM	0	0	0	0	0	0	0	0	0	0	0	0	0	0	0	0	0	0	0	0	0	0	0	0	167	342	449	245	524	327	609	479	300	396	347	216	337	269	366	244	406	265	268	574	313	329	213	325	90
B3GNT8	1	0	0	0	0	0	0	1	0	0	0	0	0	0	0	0	0	0	0	1	0	0	0	0	24	30	30	5	73	42	32	64	25	42	29	26	12	20	22	25	36	37	13	51	49	7	9	69	3
NT5C3B	0	0	0	0	0	0	0	0	0	0	0	0	0	0	0	0	0	0	0	0	0	0	0	0	1399	1078	959	865	1386	866	1703	1236	801	686	1265	720	976	1080	1197	932	1280	762	515	1529	1317	907	977	1116	880
SLC30A10	0	0	2	0	1	2	0	1	1	0	0	0	0	1	0	0	1	0	0	0	0	0	0	0	1418	1504	1565	869	1095	2051	2505	1679	1850	923	1519	1210	456	1340	1026	1099	1292	667	623	1704	2533	1752	1259	568	443
TFPI	49	42	123	84	60	90	114	86	60	45	72	61	102	46	94	128	61	32	47	83	37	91	72	89	6902	13613	16988	9015	15553	12092	20095	15293	6281	13865	13169	8713	4979	14421	9734	8409	13041	9830	5443	11472	9785	10224	9608	11233	6142
MRPS36	0	0	0	0	0	0	0	0	0	0	0	0	0	0	0	0	0	0	0	0	0	0	0	0	826	746	902	760	808	829	1245	1180	667	1090	1066	714	638	1281	1228	824	1006	981	436	1018	692	795	571	851	658
TMEM200C	0	0	1	0	0	0	0	0	0	0	0	0	0	0	0	0	0	0	0	0	0	0	0	0	10	38	114	30	90	80	108	70	40	36	50	36	30	76	75	103	73	52	83	121	63	19	44	98	17
TFDP1	0	0	0	4	1	0	0	2	0	0	1	0	1	0	0	0	0	0	1	1	1	0	1	0	1010	1062	1404	939	1395	1456	1795	1596	738	1021	1384	938	719	1338	985	975	1065	878	688	1417	1044	1148	842	1031	516
FUNDC1	21	14	173	28	26	16	23	16	13	44	23	59	16	18	18	27	39	29	29	61	32	24	53	75	131	187	201	153	295	197	329	267	170	340	207	146	114	247	295	199	279	173	103	346	175	122	176	170	122
MRGPRX1	0	0	0	0	0	0	0	0	0	0	0	0	0	0	0	0	0	0	0	0	0	0	0	0	0	0	0	0	0	1	0	0	0	0	0	0	0	0	0	0	0	0	0	0	0	0	0	0	0
SPDYE16	0	0	0	0	0	0	0	0	0	0	0	0	0	0	0	0	0	0	0	0	0	0	0	0	0	0	0	0	0	0	0	0	0	0	0	0	0	0	0	0	0	0	0	0	0	0	0	0	0
CA8	0	0	0	0	0	0	0	0	0	0	0	0	0	0	0	0	0	0	0	0	1	0	0	0	1	6	1	0	2	6	5	6	15	18	40	0	0	2	4	0	3	1	4	12	1	5	1	1	0
CRP	0	0	0	0	0	0	0	0	0	0	0	0	0	0	0	1	0	0	0	0	0	0	0	0	26537	1022009	34114	274164	24582	174521	16098	55805	500	696841	47799	88660	14192	13879	6590	3580	200838	23849	35030	37347	41844	53592	308032	47367	60463
RYK	382	517	811	601	658	847	1161	596	785	1116	663	381	941	528	741	1174	513	506	624	750	676	877	712	692	680	766	1020	610	1174	913	1076	988	516	707	699	667	362	763	859	773	1164	606	536	1274	879	780	636	643	293
MED11	32	47	92	95	87	112	73	121	55	118	41	52	74	62	50	117	46	89	79	151	89	48	170	92	502	470	637	530	715	612	890	682	357	670	665	408	448	733	732	512	635	729	326	810	489	459	500	539	537
PIH1D3	0	0	0	0	0	0	0	0	0	0	0	0	1	0	0	0	1	0	0	0	0	0	0	0	0	0	0	0	0	0	0	1	0	0	0	0	0	0	0	0	0	1	0	1	0	0	0	3	0
HIST2H3D	362	179	305	710	326	940	336	354	339	329	172	319	323	258	429	790	521	118	500	784	246	321	586	385	0	0	1	1	1	1	1	0	0	0	0	0	0	0	0	0	0	0	1	0	0	0	0	1	0
HIST1H2BF	77	82	318	84	89	135	169	97	90	237	137	176	120	73	157	158	89	67	92	159	104	119	282	147	0	2	0	0	0	0	0	0	0	4	1	0	1	0	0	0	3	1	2	0	0	0	0	0	0
CAPN6	343	288	681	405	551	553	612	373	640	913	712	317	569	438	500	568	325	465	362	498	479	382	508	619	20	53	34	16	1459	24	124	48	77	27	59	24	20	42	52	25	127	51	86	132	8	32	69	26	20
SFI1	0	0	0	4	6	0	0	0	0	0	1	0	1	2	0	0	2	0	0	0	1	1	1	3	92	106	215	148	408	180	198	293	117	169	212	104	122	211	233	205	417	234	154	440	243	161	165	135	103
CRYBB3	2	0	3	0	0	0	1	1	1	0	0	2	0	1	0	1	1	0	1	0	1	1	0	1	16	8	7	20	5	10	8	8	0	9	4	3	0	5	9	2	27	7	5	13	23	9	12	10	15
CBS	0	0	0	0	0	0	0	0	1	1	0	0	0	0	0	0	0	0	0	2	0	0	1	0	483	870	857	33	231	397	478	1170	258	186	1416	480	318	277	852	4	605	584	203	623	408	18	314	557	8
C19orf12	0	0	0	0	0	0	0	0	0	0	0	0	0	0	0	0	0	0	0	0	0	0	0	0	1633	2114	1692	1331	2293	4438	2445	3004	1522	1261	1823	2323	1482	2620	2674	2557	2293	2683	1599	2258	1594	2433	1318	2189	1092
TOR1AIP2	0	2	1	1	1	0	1	1	1	1	0	0	0	0	2	0	3	0	1	0	0	0	0	0	3703	6012	6467	4480	5463	5639	8130	6400	3207	5745	4901	5204	2506	6426	3885	4475	5148	4210	2825	4765	3529	6874	4768	2761	2881
NUBP2	2053	2268	1955	1597	2044	2683	2893	1989	2369	3869	4399	1964	3234	1766	3326	2700	1883	1998	2246	2142	1497	2643	1657	2622	1438	1319	1893	2097	1976	1652	1895	2561	1351	1412	2714	1591	2429	2040	1965	2002	1918	1858	1111	2133	1980	1651	1346	1838	2167
ODF1	0	0	0	0	0	0	0	0	0	0	0	0	0	0	0	0	0	0	0	0	0	0	0	0	0	0	0	0	0	0	0	0	0	0	0	0	0	0	0	0	0	0	0	2	0	0	0	0	0
MFSD7	0	0	0	0	0	0	0	0	0	0	0	0	0	0	0	0	0	0	0	0	0	0	0	0	83	141	362	33	821	198	237	146	647	114	84	118	1233	374	686	324	179	530	634	410	98	189	92	441	56
ARL2BP	0	0	1	0	4	0	0	0	0	0	0	0	0	0	0	1	0	0	0	0	0	0	0	1	75	122	156	65	175	118	152	195	103	61	125	90	103	79	67	92	108	45	83	166	101	90	110	88	14
AMTN	0	0	0	0	0	0	0	1	0	0	0	1	0	0	0	0	0	0	0	0	0	0	0	0	0	0	0	0	0	0	0	0	0	0	0	0	0	0	1	0	0	0	0	0	0	1	0	0	0
RS1	0	0	0	0	0	0	0	0	0	0	0	0	0	0	0	0	0	1	0	0	0	0	0	0	0	0	0	0	2	1	2	0	3	0	0	0	0	1	0	4	0	1	1	1	0	0	0	0	0
CSAG1	1	0	0	1	1	2	0	1	5	0	0	3	1	0	0	0	0	2	1	2	1	2	3	0	0	0	0	0	1	0	2	0	52	7	0	4	0	0	0	0	0	1	0	17	1	0	0	0	0
PCDHGA9	0	0	0	1	0	0	2	0	1	0	0	0	0	0	0	2	0	0	0	0	1	0	2	0	14	35	43	10	28	19	19	44	12	13	23	23	8	7	6	5	14	5	4	19	18	4	17	12	4
KRTAP19-4	0	0	0	0	1	0	0	0	0	0	0	0	0	0	0	0	0	0	0	0	0	0	0	0	0	0	0	0	0	0	0	0	0	0	0	0	0	0	0	0	0	0	0	0	0	0	0	0	0
LARP4B	3	0	2	31	26	2	4	0	1	0	2	1	1	0	66	2	1	1	0	3	2	50	4	33	570	1256	1404	774	1415	1704	1669	1722	846	1033	1163	1141	753	989	978	925	1230	957	653	1365	939	1094	898	593	464
PTGES3L-AARSD1	4	6	11	1	1	8	22	6	4	10	8	7	3	2	12	17	2	7	2	14	6	5	8	9	1	1	1	0	1	1	0	0	1	1	0	0	1	1	0	0	0	0	0	0	0	0	0	1	0
GOLPH3L	0	1	0	0	0	0	0	0	0	0	0	0	0	0	0	0	0	0	0	0	0	0	0	0	251	470	663	255	494	227	705	766	355	424	628	216	347	551	454	419	510	235	332	734	488	261	289	316	245
RAB3C	0	0	0	0	0	0	0	0	0	0	0	0	0	0	0	0	0	0	0	0	0	0	0	0	22	51	36	15	31	25	40	65	23	56	25	16	6	26	15	12	17	9	13	141	17	20	1	31	2
HOXC13	0	0	0	0	0	0	0	0	0	0	0	0	0	0	0	1	0	0	0	1	0	0	0	0	0	0	0	0	0	0	0	1	0	0	1	0	0	0	3	0	0	0	0	0	0	0	0	0	0
PF4	0	0	0	0	0	0	0	0	0	0	0	0	0	1	0	0	0	0	0	0	0	0	0	0	10	6	16	4	17	2	28	3	3	87	10	2	9	8	1	2	66	2	4	5	8	6	10	26	2
FAM20C	640	504	1249	686	1088	1071	1223	482	979	731	1800	122	497	523	510	1280	781	958	591	1147	878	645	1079	538	2022	4092	4387	5433	4032	4766	4144	6971	2237	3407	5428	4309	4804	5804	4058	4308	3082	3101	2865	4550	3871	3370	3260	3528	4094
IL26	0	0	0	0	0	0	0	0	0	0	0	0	0	0	0	0	0	0	0	0	0	0	0	0	1	0	0	0	0	3	0	1	1	1	0	0	0	0	2	0	0	2	0	1	0	0	0	1	0
FAM228A	240	312	701	399	496	414	446	249	290	705	583	247	300	336	274	489	280	432	348	464	664	343	650	437	3	9	3	4	10	3	9	1	7	1	5	2	0	5	14	16	9	10	9	5	9	6	1	6	0
SMC3	0	0	0	0	0	0	0	0	0	0	0	0	0	0	0	0	0	0	0	0	0	0	0	0	466	1151	1500	629	1396	1165	1777	1480	836	1075	1244	755	291	1003	1047	909	1222	880	515	1414	1108	965	774	574	361
ANKRD22	0	0	0	0	0	0	0	0	0	0	0	0	0	0	0	0	0	0	0	0	0	0	0	0	16	34	9	5	60	1790	22	31	10	64	9	5	6	5	17	3	26	69	2	41	13	76	8	6	0
ADA2	155	348	394	299	259	515	637	196	271	595	427	221	400	205	502	567	272	354	296	234	275	447	241	323	644	1870	2215	192	3191	3199	1194	2096	960	971	659	352	1130	922	1339	702	805	1563	630	2887	1074	446	639	1871	116
SRY	0	0	0	0	0	0	0	0	0	0	0	1	0	0	0	0	0	0	0	0	0	0	0	0	0	0	0	0	0	0	0	0	0	0	0	0	0	0	0	0	0	0	0	0	0	0	0	2	0
SBSPON	520	629	1286	915	1042	1027	1228	680	944	1149	1105	339	811	659	1004	813	680	941	634	1188	771	849	1081	864	11	21	33	18	26	10	41	35	15	38	14	9	1	24	15	39	40	18	20	67	16	17	30	16	18
ST6GALNAC3	0	0	0	1	2	0	0	0	0	0	0	3	0	0	0	0	0	0	0	0	0	0	0	0	78	141	152	21	92	113	168	132	70	97	108	64	37	114	65	90	70	94	53	118	79	129	42	84	7
WDR43	0	0	0	0	0	1	0	0	0	0	0	0	0	0	0	0	0	0	0	0	0	0	0	0	930	1107	1190	664	1559	1875	1553	1397	533	1111	881	1498	435	855	776	665	1927	1042	475	1075	683	1058	851	904	314
TBC1D2	0	1	1	1	0	0	0	0	1	0	0	1	0	0	0	0	0	0	0	0	0	0	1	2	623	547	715	764	666	725	664	644	724	401	812	631	878	744	808	528	534	454	426	1033	910	380	334	537	235
CETN3	1787	1903	3282	2251	1846	3662	4579	2356	3449	2950	2975	1324	3410	1602	2815	4656	2359	1853	2365	3777	2122	2192	3361	2569	137	182	264	196	298	149	426	323	154	359	287	122	125	287	339	228	286	193	135	435	230	146	147	155	140
TMCO2	0	0	0	0	0	0	0	1	0	0	0	0	0	0	0	0	0	0	0	0	0	0	0	0	0	0	0	1	0	1	0	0	0	1	2	0	0	0	0	0	0	0	0	0	0	0	1	0	0
CNOT11	0	0	0	0	0	0	0	0	0	0	0	0	0	0	0	0	0	0	0	0	0	0	0	0	639	1170	1214	950	1374	1080	1365	1345	768	1114	1063	830	828	1155	1022	901	1623	976	629	1409	874	830	995	804	589
AC005324.4	706	832	1817	1471	1038	1849	1553	1241	1624	3345	1249	1477	1338	672	1084	1931	1377	1502	1228	1999	1026	1239	1788	1297	0	0	0	0	0	0	0	0	0	0	0	0	0	0	0	0	0	0	0	1	2	0	0	1	0
COL22A1	0	0	0	0	0	0	0	0	0	0	0	0	0	0	0	0	0	0	0	0	0	0	0	0	0	2	3	0	30	1	6	5	4	2	4	0	4	3	7	3	22	2	10	21	2	6	1	1	3
OR5AN1	82	102	200	282	94	114	137	76	85	153	92	39	121	30	94	212	206	146	104	229	60	69	206	222	0	0	0	0	0	0	0	0	0	0	0	0	0	0	0	0	0	0	0	0	0	0	0	0	0
HEATR5A	0	0	0	0	0	0	0	0	0	0	0	0	0	0	0	0	0	0	0	0	0	0	0	0	356	776	575	286	690	575	657	847	544	719	571	338	217	371	563	350	410	305	385	702	486	410	351	218	102
DES	1	0	5	1	0	2	0	1	2	0	2	0	1	1	0	0	2	2	0	2	0	1	1	3	23	14	129	18	130	3	93	13	30	77	45	22	16	37	85	155	476	371	44	40	174	3	170	130	83
PARVG	24	43	57	18	7	67	32	38	29	39	20	7	31	6	22	45	40	12	38	112	9	20	75	39	133	195	370	64	670	443	238	312	112	273	157	81	184	211	308	167	360	360	114	685	238	153	165	338	25
HERC2	398	444	541	466	405	902	827	360	620	669	637	329	568	446	631	871	563	367	463	852	426	697	815	457	546	1052	1765	829	1294	1051	952	1888	1019	995	1474	508	854	923	1617	1060	760	937	1060	2050	1559	778	757	810	286
AC007906.2	0	0	0	0	0	0	0	0	0	0	1	0	0	0	0	0	0	0	0	0	0	1	0	0	16	48	84	59	86	59	253	63	31	39	49	51	45	22	31	115	386	52	30	114	26	26	38	64	65
TRIB1	94	99	400	200	178	287	251	194	117	331	120	197	154	241	178	219	183	162	133	319	166	133	302	222	3245	15648	19935	18378	25748	11291	33290	26013	2965	10203	18527	13895	10583	15629	7479	6923	14814	8100	3640	23385	5925	5382	14188	11600	11071
IFITM3	36	31	101	47	46	66	63	90	66	129	57	32	94	37	94	64	28	74	61	106	66	65	120	101	18285	41066	42100	38321	42990	32512	31913	34931	35403	39130	37750	28477	27804	33712	29672	22417	48308	45932	18023	45185	18628	27803	27797	48234	32645
FUS	0	0	0	0	0	0	0	0	0	0	0	0	0	0	0	0	0	0	0	0	0	0	0	0	1450	2604	3579	2561	5372	4682	3872	3138	2517	3359	3041	2394	2740	2706	3588	2002	7293	4353	1691	4312	2343	3240	1781	3402	1701
CDH18	1	2	5	7	6	1	1	2	5	0	2	2	5	2	2	1	0	1	0	3	0	2	0	0	1	0	0	2	0	1	3	1	0	0	0	1	0	2	0	0	3	0	0	0	3	1	1	0	0
NCBP2-AS2	35	34	78	55	24	128	45	49	36	35	57	31	29	24	29	102	34	43	47	144	25	18	130	44	233	191	277	302	353	399	350	356	286	257	390	349	274	494	594	430	365	353	153	343	308	259	220	254	322
DYNC1LI2	3	4	8	6	10	3	7	3	1	2	7	2	6	3	8	7	12	16	2	1	2	3	6	4	654	1124	1492	472	1201	1196	1758	1584	649	732	1036	788	578	617	1255	872	850	646	656	1651	1183	846	762	394	97
LRRC25	0	0	0	0	0	0	0	0	0	0	0	0	0	0	0	0	0	0	0	0	0	0	0	0	283	504	333	91	473	845	225	411	163	389	170	173	221	206	264	109	200	458	83	426	211	130	136	562	57
TTLL12	102	92	307	157	102	105	157	135	151	134	111	83	147	52	89	213	153	125	79	163	69	47	137	231	920	2257	1812	1245	1778	1215	1974	2221	1176	1240	2693	1850	2475	1175	2081	1420	911	1073	1150	1941	1161	1005	1000	1078	586
PARD6A	0	0	0	0	0	0	0	0	0	0	0	0	0	0	0	0	0	0	0	0	0	0	0	0	247	124	87	238	133	154	181	257	46	104	210	168	216	149	122	137	98	79	94	159	99	134	78	243	241
G6PD	0	0	1	1	0	0	1	0	1	0	0	1	1	0	0	1	0	1	0	0	0	0	0	0	119	243	402	125	464	341	272	279	168	247	199	211	240	151	207	180	404	290	138	382	208	170	237	278	46
HSD17B14	2	2	4	1	0	3	1	2	3	1	0	1	0	2	2	1	0	0	3	2	0	3	5	0	771	1007	897	1613	299	716	2124	2765	41	682	3221	1434	1116	894	298	431	598	273	86	628	622	1459	1233	555	978
RCN1	5	1	2	0	0	1	2	2	2	6	0	2	3	0	3	3	0	0	4	2	0	0	1	4	1716	3106	2542	2287	3134	4259	4097	3548	2119	2972	4048	2811	1826	3537	3149	2650	2637	2661	1730	3975	1929	3479	2366	2015	1909
KCNAB2	6	6	8	12	9	0	0	0	11	2	12	7	3	0	1	0	7	12	0	15	2	0	7	11	188	474	940	232	1161	568	275	566	254	604	264	213	5281	918	2546	1056	396	1054	2133	1110	292	518	181	549	66
C5	77	123	345	258	287	107	175	147	133	453	186	232	235	132	261	180	150	311	80	194	165	141	382	180	18069	69614	42847	28448	27839	37073	51292	49791	18727	34669	40787	30011	19194	20257	41842	24785	27950	16316	13696	33961	40577	29035	28895	29218	12355
TEX26	26	46	42	75	161	96	89	27	256	64	122	13	113	86	43	108	180	66	86	131	102	14	67	45	3	9	17	6	14	4	25	11	16	12	3	6	12	12	12	15	21	26	8	13	1	3	5	4	2
ANKRD9	6	2	9	5	4	3	7	0	4	1	3	1	3	2	2	5	5	8	6	8	2	4	30	2	109	212	483	280	531	400	284	293	305	206	348	272	413	258	419	196	261	236	370	417	427	180	262	330	240
ZNF493	113	100	153	168	192	196	164	125	133	154	162	126	165	99	186	167	152	105	103	277	92	126	182	144	42	82	161	61	105	67	117	166	37	85	91	42	15	69	164	83	124	81	52	171	191	72	61	63	24
POLI	1	0	1	0	0	1	0	0	0	0	2	0	0	0	0	0	0	3	0	2	0	0	1	0	224	282	248	172	401	208	553	466	176	278	214	154	63	287	383	281	318	199	165	634	263	247	190	105	144
ADRA2A	0	0	0	0	0	0	0	0	0	0	0	0	0	0	0	0	0	0	0	0	0	0	0	0	18	56	61	19	130	18	58	50	120	42	34	19	47	47	54	33	76	57	114	251	46	28	82	27	58
CD69	2039	5575	3495	2409	6469	2356	5361	4196	7204	3110	10792	1136	2732	2358	4846	1972	2478	9092	3049	3366	2111	2723	3674	2286	60	157	159	39	1056	143	166	254	140	146	48	16	38	227	230	132	401	171	66	904	118	87	64	151	7
ZNF250	0	0	0	0	0	0	0	0	0	0	0	0	0	0	0	0	0	0	0	0	0	0	0	0	135	125	226	126	144	122	170	177	80	130	151	153	89	142	155	157	129	135	77	230	198	100	114	109	67
CFAP53	4	0	2	3	6	3	1	0	1	1	3	7	1	2	0	1	3	3	0	2	2	1	0	4	1	12	13	3	16	8	10	7	5	6	7	3	3	11	26	11	13	4	6	20	11	7	8	5	8
RPL22	2	6	7	4	4	4	4	8	4	6	2	10	5	0	7	2	0	2	1	12	2	2	5	8	3994	4696	7770	5469	7718	6804	8718	6662	3110	5708	7316	4800	4609	8236	8318	6028	8960	5798	3463	8355	5678	5720	4088	6786	5519
AK2	0	0	1	0	0	0	0	0	0	0	0	0	0	0	0	0	0	0	0	0	0	0	0	0	3247	3742	4699	3946	4030	4306	6825	6276	4619	4104	5366	3749	5405	4977	6234	3621	5984	4520	2915	5657	3482	4421	4022	3295	3399
GPATCH4	0	0	0	0	0	0	0	0	0	0	0	0	0	0	0	0	0	0	0	0	0	0	0	0	315	709	816	531	1094	1047	738	742	467	642	668	861	353	607	639	509	1473	644	359	839	408	615	470	754	350
ERBB3	7784	13262	24596	18213	16378	14627	24500	17209	9147	30076	13246	21444	21421	11678	19861	20880	10828	15070	13018	11382	11684	23807	16800	20759	1840	3863	7860	2989	6373	4037	5009	5486	4717	3588	4787	2502	2747	3588	5375	4685	3453	2960	2797	5853	7605	4330	2863	1429	1979
CNEP1R1	679	552	1401	565	656	1100	1135	565	993	963	1121	320	776	565	798	934	1218	443	867	1384	584	777	715	596	379	345	365	252	365	562	511	362	172	336	265	359	147	312	277	229	436	329	130	404	260	305	323	271	139
RCBTB2	124	92	576	141	113	131	239	27	154	368	350	150	165	113	125	198	169	99	144	246	124	169	171	252	209	482	565	179	433	291	590	501	266	389	343	197	207	337	383	299	307	276	226	625	321	256	274	406	119
GFM1	386	413	688	539	626	728	823	421	467	778	633	355	531	448	509	888	491	595	609	688	412	509	809	541	1487	2749	2493	1932	2057	2775	3597	3972	1755	2614	3023	2276	2336	2188	3069	2176	2561	2008	1520	2929	1972	2036	1872	1228	1094
FOXE1	2	9	28	4	5	8	15	5	4	11	4	10	5	5	6	14	4	6	6	20	9	1	8	4	0	0	0	0	5	0	1	4	0	0	1	0	5	0	13	6	5	1	1	5	0	1	0	0	0
CTSB	0	0	0	0	0	0	0	0	0	0	0	0	0	0	0	0	0	0	0	0	0	0	0	0	40307	70970	79573	39284	96450	75129	64421	76582	28744	51160	56008	46333	66157	52273	56104	38419	99510	49697	50618	81262	58163	46181	36728	85050	15744
VBP1	0	1	2	0	0	0	0	1	0	0	0	0	0	0	0	0	0	0	0	1	0	0	0	0	538	763	775	457	874	651	1032	913	487	751	705	516	385	681	728	561	898	506	352	837	503	459	498	714	317
ADD1	120	140	186	173	128	222	150	106	110	238	146	155	167	83	204	218	164	73	152	297	134	191	298	156	2436	5720	6390	3499	6957	5289	5934	6555	3797	3245	6010	3230	4235	3835	4694	3532	4678	3523	2983	6713	4277	3849	3790	4302	2297
NFKBIZ	1	0	1	1	0	0	0	0	0	1	1	0	1	0	0	2	0	0	0	1	0	0	1	0	471	400	870	761	1510	1919	1700	1398	219	1240	638	1152	158	579	1526	793	2218	1483	290	1812	2087	915	499	825	186
MRM3	0	2	0	0	0	1	0	2	1	1	2	1	2	0	3	2	2	0	0	4	0	1	5	3	483	596	629	680	814	870	924	844	557	623	921	771	876	711	660	707	794	692	410	758	669	503	508	689	635
YBX1	1	0	3	2	1	2	7	1	3	3	0	2	0	1	3	8	4	0	1	3	0	0	18	1	6671	8992	8832	6156	10450	9938	9633	9991	4990	8671	9062	6573	5994	10100	9671	8185	9361	8465	5143	10527	6394	6380	7617	7431	3895
PNMA8C	0	0	1	0	0	0	0	0	0	0	0	0	0	0	0	0	0	0	0	0	0	0	0	0	0	0	0	0	0	0	0	0	0	0	0	0	0	0	0	0	0	0	0	0	0	0	0	0	0
FAM71F2	0	0	0	0	0	0	0	0	0	0	0	0	0	0	0	0	0	0	0	0	0	0	0	0	6	3	7	14	20	12	9	8	5	5	6	8	0	4	23	3	18	14	4	27	11	16	8	6	2
ZER1	0	0	0	1	0	0	0	0	0	0	0	0	0	0	0	0	0	0	0	0	0	0	0	0	804	1358	1292	1280	1211	1107	1444	1966	1026	991	1703	829	1242	1176	1705	1711	1152	1062	937	1934	1590	800	1101	656	839
PRPSAP2	0	0	0	2	6	0	0	0	0	0	0	0	0	1	0	0	1	1	0	0	0	0	1	0	397	559	752	632	925	489	945	795	428	553	803	373	434	576	737	652	839	567	403	1028	649	357	535	486	288
TEX35	0	0	0	0	0	0	0	0	0	0	0	3	0	0	1	0	0	0	0	0	0	0	0	0	1	1	2	0	0	0	3	0	0	1	0	1	0	1	2	1	0	0	0	1	2	0	0	0	0
NRP2	4	0	1	0	4	2	3	1	2	2	0	1	1	0	1	3	0	0	2	5	0	0	2	0	413	912	1587	118	900	941	1221	788	486	988	794	303	272	476	486	517	442	644	321	1132	812	476	286	1080	40
TAS2R3	0	0	2	0	0	0	1	0	0	0	0	0	0	0	0	0	0	1	1	0	0	0	0	0	0	0	0	0	0	0	0	1	0	0	0	0	0	0	0	0	0	0	0	0	0	0	0	0	0
DDX27	0	0	2	1	2	1	2	3	9	2	1	0	3	0	3	0	1	2	1	2	0	0	1	0	606	1064	1303	1077	1906	1262	1771	1300	614	1116	1148	1156	586	1078	1019	778	2125	1136	495	1402	897	887	856	1269	614
NOL10	0	0	0	0	0	0	0	0	0	0	0	0	0	0	0	0	0	0	0	0	0	0	1	0	492	691	827	585	943	970	1032	935	491	797	774	830	366	719	609	574	1115	802	366	833	653	630	530	622	402
TRAPPC6B	21	23	36	52	37	28	40	5	9	88	18	42	19	30	12	40	18	14	24	31	19	21	26	26	913	1016	1025	856	1029	1082	1689	1411	647	1037	1014	887	291	1019	1300	879	1277	736	552	1304	966	956	1039	647	485
GHSR	0	0	0	0	0	0	0	0	0	0	0	0	0	0	0	0	0	0	0	0	0	0	0	0	0	0	0	0	0	0	0	0	0	0	0	0	0	0	0	0	0	0	0	0	0	1	0	0	0
PCBD1	408	504	821	714	1029	749	992	469	626	1550	977	379	817	609	808	758	571	856	570	680	614	799	855	804	8339	8787	9300	11117	6314	8489	12246	9813	5303	11619	14914	8233	9457	8701	13336	9569	9464	10595	4011	9553	10094	7316	9942	8641	9439
GDI1	20	21	1537	93	42	48	84	28	17	61	43	82	48	19	13	62	84	105	34	40	32	10	39	2951	992	1966	2315	1761	3940	2638	2499	2387	1143	1991	2270	1615	1990	2439	2106	1559	3661	1809	1353	2739	1754	1646	1700	2079	1381
PMEL	0	0	0	0	0	0	0	0	0	0	0	0	0	0	0	0	0	0	0	0	0	0	0	0	221	242	250	409	237	334	366	373	185	174	465	252	256	228	307	283	305	190	139	315	354	242	185	196	233
CES1	2851	2633	1472	1747	3004	3604	3347	1788	2719	2139	3459	970	2448	1759	3589	4621	2978	4163	1918	3419	2537	1997	2863	1643	47915	75730	85247	87342	29681	118814	157569	133442	70129	56611	164542	92015	147982	86844	118471	103287	40096	70917	62177	98708	93491	108380	160390	32356	84444
OR2AE1	1	0	0	3	1	0	1	0	0	0	0	0	0	0	0	2	0	0	0	0	0	0	0	0	0	0	1	0	0	0	0	2	0	0	0	0	0	0	1	0	0	0	0	0	1	0	0	0	0
PURG	28	49	58	66	42	48	68	53	52	58	46	39	44	25	36	63	74	35	33	112	29	19	97	62	0	2	1	0	0	0	2	0	1	0	0	0	1	0	0	0	0	0	1	3	0	0	0	0	0
CCT4	0	0	0	0	0	0	0	0	0	0	0	0	0	0	0	2	0	0	0	0	0	0	0	0	2173	2994	3919	2559	3595	2964	3722	3623	2087	2511	3440	2496	2155	2822	2936	2349	4005	2500	1670	3929	2527	1977	2091	2688	1282
BCL3	1	13	11	13	1	4	4	1	11	3	0	2	7	2	7	15	12	12	19	15	5	14	17	8	3204	2480	4190	4559	5647	6440	2457	2060	746	2627	1555	6774	1709	2571	1518	1422	14102	9010	997	2889	2324	5173	3926	7244	3795
SNX15	0	0	0	0	0	0	0	0	0	0	0	0	0	0	0	0	0	0	0	0	0	0	0	0	3	8	17	2	4	6	16	9	8	8	9	6	4	4	11	4	8	5	4	14	12	9	10	1	2
DEFB125	37	40	43	98	87	65	56	47	36	109	48	54	56	27	53	61	37	49	52	40	37	61	34	63	0	0	0	0	0	0	0	0	0	0	0	0	0	3	0	0	0	0	0	0	0	0	0	0	0
FLT3	0	0	0	0	0	0	0	0	0	0	0	0	0	0	0	1	0	0	0	0	0	0	0	0	15	29	52	4	64	32	37	65	16	17	26	10	14	39	33	15	5	14	8	130	60	40	9	34	5
EHD1	0	4	2	2	5	1	0	0	1	1	1	0	2	1	2	0	2	5	0	0	0	1	1	2	891	1489	1314	1020	2805	1809	1658	1777	1761	875	2221	1126	1704	1610	1443	1397	1617	1335	1145	2095	1603	759	1184	998	1018
ACOT9	1	0	0	0	0	0	0	0	0	0	0	0	0	0	0	0	0	0	0	1	0	0	0	0	303	537	626	269	1365	887	588	653	339	448	417	444	351	430	538	355	797	630	321	829	366	452	411	502	166
ZNF688	2079	3485	2259	2238	2676	5989	4624	1562	3692	3441	5984	788	2236	2269	1939	3730	3358	3134	2573	3247	2427	2649	3137	1621	285	363	386	450	499	301	347	426	253	341	492	253	438	425	397	536	457	371	272	394	476	295	347	441	595
DBNDD1	102	149	329	216	150	193	403	115	167	767	283	216	125	107	161	222	228	190	149	267	192	159	188	232	77	98	1127	97	4776	168	214	388	258	140	125	141	315	926	191	116	1258	197	413	846	169	147	154	649	172
NIN	19	26	44	94	56	42	72	36	50	28	34	9	23	7	49	69	46	69	8	26	41	19	22	31	302	557	720	187	843	761	897	808	338	427	436	286	152	354	511	281	368	334	334	1065	435	458	295	233	95
NAPRT	0	0	0	0	1	0	0	0	0	0	0	0	1	0	0	2	2	1	0	0	0	0	0	1	2367	5330	4396	4996	2831	4139	4112	5317	3121	4157	6753	4213	5115	4814	4592	3980	4202	4120	2677	3987	4001	3857	4537	4173	4928
CFH	766	953	1207	1163	927	1646	1600	970	1445	1126	1459	547	1004	766	1205	2014	1417	894	1021	1631	826	1331	1271	795	41071	117128	78123	61466	66422	83137	102248	97268	35814	71328	84467	67718	37109	61589	79259	61091	36690	44787	36208	95494	61155	58416	58585	53864	23207
OR11L1	461	470	1316	703	733	803	1214	499	871	1094	1222	393	535	602	532	879	621	736	582	948	726	689	909	738	0	0	0	0	0	0	0	0	0	0	0	0	0	0	0	0	0	0	0	0	0	0	0	0	0
INMT-MINDY4	0	0	0	0	0	0	0	0	0	0	0	0	0	0	0	0	0	0	0	0	0	0	0	0	2	6	6	0	5	2	1	1	1	1	0	0	1	0	4	7	6	4	2	6	2	5	0	1	0
MAN2A1	2147	3022	5272	4853	3660	3976	4993	3190	2222	5063	4509	4296	3363	2304	3473	5797	3771	3523	3145	6228	3092	3700	9199	5226	2193	5490	4671	2527	3373	4775	6488	6254	2842	3376	4481	3005	2800	3271	3370	3499	2908	2210	2342	4940	3566	3231	2837	1856	1522
C14orf1	0	0	0	0	0	0	0	0	0	0	0	0	0	0	0	0	0	1	0	0	0	0	0	0	2014	1814	3009	2744	2719	2896	5357	4165	2744	3033	4113	2221	3662	3332	3254	12203	2634	5228	1450	4106	4163	2989	3596	1598	2419
MBOAT4	11	17	28	32	28	8	28	11	18	27	43	16	12	5	17	27	24	27	7	16	14	6	13	28	5	40	21	9	68	36	65	8	5	9	5	31	7	4	8	1	117	9	6	19	2	6	11	20	9
HUWE1	71	115	133	99	61	115	157	99	94	173	113	66	164	46	127	140	109	73	85	155	65	70	147	123	2197	5459	6431	2974	4792	5484	5289	6698	4001	3799	5517	2919	3200	3340	5350	3504	3667	3302	3328	6790	5160	3854	3452	2158	1484
TTC39C	1	0	0	0	1	1	1	0	2	3	0	1	1	2	0	1	3	3	0	1	0	0	2	0	8626	9778	3995	6449	2719	11719	12669	7739	5048	5875	7088	9388	5430	6671	6930	3457	2980	3761	3240	4566	2854	6444	5676	8314	4090
APOA5	2	0	22	0	1	2	2	3	3	4	2	9	2	1	1	0	0	0	1	3	1	3	8	3	22086	27296	11066	23143	18373	51396	25070	35480	9795	34429	55680	24014	19630	13699	21104	22744	11814	25578	18041	17044	47195	13503	17839	13315	19916
KCNS2	1	1	2	1	5	1	1	1	2	0	1	2	4	0	0	3	0	0	0	0	3	0	0	0	0	4	1	1	2	3	3	1	1	2	0	2	0	0	1	0	2	0	1	5	2	0	0	2	0
NOL6	0	0	0	0	0	0	0	0	0	0	0	0	0	0	0	1	0	0	0	1	0	0	0	0	608	1159	1200	844	1269	1436	971	1308	881	869	1094	1146	1160	879	792	804	1798	996	769	1290	920	1023	842	901	452
PCDHA8	0	0	0	0	0	0	0	0	0	0	0	0	0	1	0	0	0	0	0	0	0	0	0	0	0	0	1	0	1	0	0	0	1	0	3	0	0	0	0	0	0	0	0	1	0	0	0	1	0
OR2T4	0	0	0	0	1	0	0	0	0	0	1	0	0	0	0	0	0	0	0	1	0	0	0	0	0	0	0	0	0	0	0	0	0	0	0	0	0	0	0	0	0	0	0	0	0	0	0	0	0
SLC22A9	360	742	868	597	771	838	1093	817	595	973	412	824	1104	563	1071	1130	686	582	582	988	503	789	1034	955	890	1189	1869	1284	1310	1548	2776	2744	1778	1066	2771	1604	886	1808	1781	1992	1274	1646	1279	2052	1438	1487	1437	585	1094
JARID2	0	0	1	0	1	2	1	2	0	1	0	1	0	0	0	4	2	0	0	3	0	0	2	0	205	363	442	180	605	785	517	377	250	316	344	408	215	242	338	257	342	343	196	465	326	383	278	276	83
NAALADL1	0	0	0	0	0	0	0	0	0	0	0	0	0	0	0	0	0	0	0	0	0	0	0	0	31	42	47	17	71	30	56	55	40	50	48	12	39	26	50	42	47	59	35	129	47	26	38	63	16
SYNE3	0	0	0	0	0	0	0	0	0	0	1	0	0	0	0	0	0	1	0	0	0	0	0	1	85	115	196	117	241	218	308	267	187	92	210	89	122	231	404	147	95	122	189	457	272	142	91	86	26
RPS6KC1	2232	2732	7919	4295	3573	3358	6398	2574	3101	5182	5179	2821	2512	2331	2980	6713	4027	3503	3094	6137	2687	3071	7139	3096	286	586	426	283	496	397	644	589	424	362	446	203	267	340	571	297	377	339	293	674	318	286	335	207	175
LDLRAP1	0	0	3	9	7	8	3	0	2	5	9	0	1	3	2	1	4	2	0	4	4	3	6	2	799	1799	1281	1286	1556	1438	2196	2494	1358	1161	2035	1173	1532	1399	1247	1118	1080	879	991	1724	1088	1248	1275	859	1140
MS4A4E	747	2548	786	1252	1537	1901	1273	1021	842	1155	1782	2000	723	530	1025	1412	1173	841	916	1542	728	1161	1636	1143	13	14	11	5	14	20	7	28	5	15	8	9	4	9	20	8	5	10	7	40	17	10	5	0	1
GYPB	0	0	16	3	0	1	3	0	3	2	2	0	0	0	0	2	3	1	1	0	0	1	2	0	0	0	0	0	0	0	0	0	0	6	0	0	0	1	0	0	1	0	0	0	0	0	1	0	0
CALHM3	0	0	0	0	0	0	0	0	0	0	0	0	0	0	0	0	0	0	0	0	0	0	0	0	0	0	0	0	0	2	0	0	0	2	0	0	0	1	0	0	3	0	0	0	0	0	0	0	0
FAM156A	5323	7628	5926	5460	5561	8937	8009	8790	8156	8395	7001	4686	9196	4011	10207	9515	7161	5287	5589	8149	5566	6558	8768	5848	1	0	4	1	4	2	4	4	2	1	1	0	1	2	2	3	0	1	3	2	5	2	1	0	1
MTIF3	0	0	0	0	0	0	0	0	0	0	0	0	0	0	0	0	0	0	0	0	0	0	0	0	765	915	1122	1006	1163	1103	1763	1325	678	1273	1445	833	504	1409	1397	998	1485	1155	566	1554	864	905	984	944	1001
AC004233.2	0	0	0	0	0	0	0	0	0	0	0	0	0	0	0	0	0	0	0	0	0	0	0	0	0	0	0	0	1	0	1	0	0	1	0	0	0	0	0	3	0	0	0	0	1	3	1	0	0
ZBTB3	0	0	0	0	0	0	0	0	0	0	0	0	0	0	0	0	0	0	0	0	0	0	0	0	80	110	153	76	67	78	83	129	65	58	115	56	96	106	112	130	86	78	63	165	174	62	62	70	48
ZBTB42	0	0	1	0	0	0	0	0	0	1	0	0	1	0	2	0	0	0	0	1	1	0	0	0	200	215	383	395	355	451	164	408	322	199	436	270	307	207	316	308	278	241	306	397	416	221	152	361	208
PLEKHM3	792	818	2626	943	866	1253	1615	654	1191	1347	1490	455	934	700	1037	1647	745	785	1058	1475	741	1303	1397	1047	68	123	161	52	82	147	179	173	66	65	129	76	88	44	113	69	73	58	71	139	121	70	95	28	21
RRBP1	5	2	2	2	7	5	4	1	4	5	5	1	1	2	0	12	4	2	6	29	4	7	16	1	6411	17121	19845	20645	26830	25139	25991	27634	32378	15128	18733	24174	18629	24589	20573	16877	36297	24862	14727	22566	14489	26397	21176	12641	16019
FUT10	0	1	4	7	3	1	3	1	1	1	4	2	3	3	0	1	3	0	1	1	0	5	0	2	83	123	226	110	146	93	215	181	92	157	169	61	87	128	122	128	98	98	95	170	126	100	98	82	71
USP17L8	0	1	0	0	0	0	0	0	0	0	0	0	0	0	0	0	0	0	0	0	0	0	1	0	0	0	0	0	0	0	0	0	0	0	0	0	0	0	0	0	0	0	0	0	0	0	0	0	0
RRNAD1	0	0	0	0	0	0	1	0	0	0	0	0	0	0	0	2	0	0	0	0	0	0	0	0	533	794	1229	1022	967	895	1185	1425	554	845	1373	813	1125	843	1049	906	950	1121	513	1192	1056	872	654	917	683
LCE3B	0	1	4	0	3	0	11	0	1	0	0	0	1	2	1	1	0	1	2	2	0	1	4	2	0	0	0	0	0	0	0	0	0	0	0	0	0	0	0	0	0	0	0	0	0	0	0	0	0
INPP5F	4	5	17	12	14	16	22	10	15	18	17	2	11	7	10	19	10	21	21	18	11	16	10	7	82	96	237	74	311	123	229	157	96	125	101	87	55	156	139	125	605	144	121	353	173	148	126	94	34
PDE4A	27	18	38	15	21	36	47	26	40	33	33	14	31	18	20	38	46	18	27	45	14	29	23	39	204	160	253	78	521	267	353	193	198	184	129	122	228	121	220	284	295	163	167	452	169	109	105	373	51
PPL	0	0	1	1	0	0	0	0	0	1	1	0	1	0	0	1	0	4	2	0	3	0	1	0	900	2306	1337	1068	1962	1432	2018	1917	1233	871	1970	1850	1323	1036	1634	792	2454	1136	1213	2049	1182	963	1497	490	512
SOD1	0	0	0	0	0	0	0	0	0	0	0	0	0	0	0	0	0	0	0	0	0	0	0	0	25794	28393	38247	33657	27897	30948	48508	30740	14377	36784	48933	25649	26174	40818	38685	30136	37017	32795	13514	35359	32849	23539	37557	26281	39109
2-Sep	0	0	0	0	0	0	0	0	0	0	1	0	0	0	0	1	0	0	0	0	0	0	0	0	2917	4793	6180	2682	7500	4892	6630	6025	3489	4434	4336	2796	2049	4336	4969	3651	7306	3573	2773	7455	4037	3517	3357	3601	1733
ESPL1	3	0	4	1	3	1	2	2	0	3	2	0	0	2	2	4	1	1	2	3	1	0	3	2	120	99	109	262	25	148	196	50	115	611	5	35	18	11	121	143	691	657	73	148	11	88	829	47	96
POLR3G	2	2	0	2	1	4	6	3	2	6	0	7	5	0	6	9	1	0	4	3	1	5	7	15	53	75	41	60	65	59	117	96	25	67	63	40	16	76	68	43	70	56	23	91	71	51	61	53	38
UTRN	12	4	134	6	20	14	21	32	10	78	22	23	5	6	17	53	18	4	45	32	6	10	62	36	857	2211	2416	580	1763	2610	3815	2116	1358	1487	1660	696	548	1316	1587	1065	1097	1152	958	2569	1259	1388	1286	945	305
HAS1	0	0	0	0	0	0	0	0	0	0	0	0	0	0	0	0	0	0	0	0	0	0	0	0	4	11	1	8	385	3	7	1	4	1	0	4	7	8	0	2	56	51	50	23	2	3	41	18	0
NAALAD2	3	0	23	0	0	0	1	0	0	0	0	0	0	1	1	0	3	0	2	4	3	3	2	0	13	27	46	19	21	40	41	60	29	26	20	14	9	34	38	19	33	14	11	61	26	11	19	45	11
PTDSS1	3	2	2	4	2	7	3	3	4	1	0	2	10	3	12	7	1	0	3	1	5	5	3	5	1544	2572	2979	1565	2082	2439	3569	2728	2052	1869	2645	2137	2459	2377	2932	2370	2426	2085	1834	3011	2018	2022	1872	1865	1181
HIST2H4A	2182	3596	2973	3027	2833	6515	5179	3507	2973	4894	2354	3500	5323	2471	7074	5816	3536	2461	4474	5222	3825	6138	4987	5552	1	5	1	1	4	0	4	2	8	7	5	1	2	6	5	3	0	1	2	7	4	0	3	2	1
FGB	22	16	110	8	7	13	31	13	46	51	64	18	21	8	26	41	26	9	58	61	8	12	40	35	366665	1209444	807479	801121	632447	790556	707786	752733	301721	1226065	447476	710108	244195	611240	747829	523278	825636	503241	284154	645732	604270	550420	641898	754249	403657
TMEM209	0	0	0	0	0	0	0	0	0	0	0	0	0	0	0	0	0	0	0	0	0	0	0	0	260	563	719	312	469	452	746	666	465	482	482	318	273	542	421	434	518	372	284	676	413	363	342	383	152
NUMBL	1693	1605	3838	2356	2226	2926	3827	2370	2592	4013	2608	1289	2674	1729	2498	3067	2410	2059	1725	3274	2191	1804	3344	2407	56	106	173	109	351	182	192	144	98	129	128	207	62	155	163	136	304	260	92	325	176	94	179	129	74
RSRP1	198	152	287	157	144	179	228	227	162	221	134	227	236	138	249	269	285	232	195	365	196	199	302	256	240	132	638	233	353	406	493	430	167	375	202	439	59	434	864	417	1235	534	243	987	726	307	315	95	115
NUDT11	1	1	9	7	1	2	10	1	1	5	0	3	2	0	2	6	6	5	3	4	6	0	3	16	0	2	1	0	19	3	1	2	2	1	0	1	3	4	2	0	1	1	0	4	3	2	0	3	0
SAP130	0	0	0	0	0	0	0	0	0	0	0	0	0	0	0	0	0	0	0	0	0	0	0	0	290	709	601	319	571	499	712	600	495	367	513	308	399	525	509	441	330	296	310	698	497	372	411	316	161
PCDHGA6	0	0	0	0	0	0	0	0	0	0	0	0	0	0	0	0	0	0	0	0	0	0	0	0	2	26	46	33	49	35	73	62	13	33	50	8	21	17	21	24	73	15	10	50	39	23	28	21	3
AGBL3	0	0	0	0	0	0	0	0	0	0	0	0	0	0	0	0	0	0	0	0	0	0	0	0	49	48	76	54	123	78	131	59	49	64	72	36	21	72	72	40	111	22	44	141	58	50	59	33	29
EVI2A	37	35	66	66	71	43	50	70	73	53	73	21	31	84	49	39	43	49	46	52	51	62	34	82	85	114	129	15	298	119	126	153	63	157	75	39	13	110	100	49	68	106	45	403	63	47	47	141	2
MLF2	153	160	673	216	183	291	383	162	304	237	467	110	146	154	153	292	282	160	229	482	182	160	414	244	6639	8667	9241	10310	10399	10513	13468	13856	7874	10627	14219	10238	14104	11171	12457	10161	12968	12737	6676	11724	7577	8685	9069	7024	9242
VKORC1L1	0	0	0	0	0	0	0	0	0	0	0	0	0	0	0	0	0	0	0	0	0	0	0	0	2114	2310	2435	1436	1631	3507	3569	3301	1085	1671	2688	2512	1063	1608	1787	1511	1814	1482	1127	2027	1687	2283	1640	1398	888
PTAFR	52	27	99	31	60	41	29	38	14	58	30	20	35	28	25	59	29	18	48	70	30	37	72	40	189	323	599	58	820	428	258	328	158	245	195	103	168	172	206	109	128	272	100	643	198	89	92	428	3
NEDD8-MDP1	141	212	150	209	235	315	240	121	206	376	193	162	152	97	166	247	223	250	217	251	222	220	294	319	1	0	1	2	3	2	0	3	0	0	5	0	0	2	1	1	0	3	0	1	3	3	0	2	0
RBM7	0	0	1	0	0	0	0	0	0	0	1	0	0	0	0	0	0	0	1	0	0	0	0	0	763	832	1078	777	1128	1125	1578	1180	492	722	1104	983	401	697	846	685	1465	773	363	1078	721	708	571	914	360
PDCD2	0	0	0	0	0	0	0	0	1	0	0	0	0	0	0	0	0	0	0	0	0	0	0	0	806	807	1021	781	1191	1019	1175	1129	533	960	1082	623	559	958	1069	826	1286	871	478	1258	842	832	690	761	514
EMD	0	0	0	0	0	0	0	0	0	0	0	0	0	0	0	0	0	0	0	0	0	0	0	0	954	1142	1565	1274	1718	1807	1931	1346	819	1261	1553	1390	1390	1337	1372	1085	2106	1434	740	1550	940	1369	1100	1576	1104
TMEM78	0	0	0	0	0	0	0	0	0	0	0	0	0	0	0	0	0	0	0	0	0	0	0	0	0	0	0	0	0	0	0	0	0	0	0	0	0	0	0	0	0	1	0	0	0	0	0	0	0
PLA2G4A	638	766	1237	747	727	1198	1752	1050	854	617	1065	545	625	700	877	1174	1184	487	810	954	535	758	730	866	18	69	107	17	87	96	92	66	41	53	30	12	17	33	43	19	44	61	33	151	46	20	32	59	4
WDR25	1	0	2	3	1	3	0	1	1	3	2	0	1	1	1	2	0	1	1	0	0	0	1	0	159	226	279	228	351	231	375	373	214	216	406	163	352	298	254	336	268	270	144	307	225	223	184	243	301
MANBAL	0	0	1	0	0	0	0	0	0	0	0	0	0	0	0	0	0	0	0	0	0	0	0	0	586	647	783	682	1237	814	1049	1123	660	780	972	663	1066	937	1158	846	1008	912	594	1357	770	602	698	749	653
NTSR2	470	336	591	432	215	622	419	805	756	608	465	404	871	86	669	1132	981	537	416	715	488	1018	390	1284	0	0	0	0	0	0	0	0	0	1	0	0	0	0	0	0	0	0	0	0	0	0	0	0	2
ZNF565	0	0	2	4	5	0	0	0	0	1	3	0	1	2	0	0	1	1	0	0	0	1	1	0	42	61	86	54	64	82	100	83	50	57	86	60	41	74	84	75	76	58	29	78	50	48	27	54	9
C1orf43	0	0	0	0	0	0	0	0	0	0	0	0	0	0	0	0	0	0	0	0	0	0	0	0	7533	7572	7998	7514	7977	8157	10501	10020	5512	6869	9536	6133	7176	8475	9584	7039	7868	6773	4715	10184	7345	6601	6262	5870	4592
GDPD1	0	0	1	0	0	1	0	0	0	0	0	2	0	0	0	0	0	0	0	0	0	0	1	0	35	49	40	31	73	24	69	48	24	39	25	35	16	48	37	23	42	23	35	73	65	22	48	30	17
LRFN2	0	0	0	0	0	0	0	0	0	0	0	0	0	0	0	0	0	0	0	0	0	0	0	0	0	0	0	0	0	2	0	0	2	1	0	0	5	0	2	0	0	0	8	6	0	1	1	0	1
PCNX3	3	10	6	14	19	14	17	18	5	22	13	11	6	11	3	19	6	11	24	12	31	20	25	30	486	624	997	786	1074	1139	530	1232	1081	729	1044	571	1393	626	1187	662	832	664	1255	1226	1060	578	479	645	362
ZNF200	20	70	78	121	57	53	64	24	93	32	91	93	88	72	51	48	54	45	51	32	65	40	55	71	108	159	245	80	226	192	195	236	133	199	139	145	115	140	197	141	143	164	107	292	148	131	109	141	51
CGB7	13	12	50	40	42	34	37	48	32	54	51	9	16	12	84	16	2	55	46	21	54	10	14	66	0	0	0	0	1	0	0	0	0	0	1	0	0	1	2	0	0	0	0	2	0	0	0	0	0
HLA-DMA	19	18	63	28	22	23	33	11	34	29	47	12	29	23	34	38	41	71	68	37	22	35	48	26	761	801	1827	315	3771	1990	1248	1380	787	1021	699	601	754	1076	1307	683	1237	1459	497	3141	1191	691	490	2373	203
ZNF492	192	374	377	303	247	505	590	370	271	630	265	561	441	182	527	605	505	276	346	540	233	561	491	569	0	1	3	0	1	2	0	3	1	1	0	0	0	3	0	0	1	3	2	5	3	0	1	0	0
YPEL5	0	0	0	0	0	0	0	0	0	0	1	0	0	0	0	0	0	0	0	0	0	0	0	0	2133	2401	2162	1754	3280	3023	3565	3040	1973	2459	2198	1816	1853	2920	3148	2291	2876	2029	1468	3470	1907	2278	1825	1726	1076
ULK4	408	438	706	417	385	956	882	429	564	880	673	193	561	328	668	740	620	234	495	935	403	524	744	417	48	67	234	128	350	136	93	122	98	103	121	87	38	86	71	41	256	61	52	130	83	55	70	54	26
RAD51	129	167	336	300	300	267	390	211	266	368	369	179	205	243	265	347	272	276	162	324	196	265	417	266	15	22	22	15	30	11	22	25	23	75	13	8	29	17	29	24	21	17	17	47	9	15	9	15	5
PEX26	20	36	91	71	115	25	78	0	26	19	100	32	7	26	14	87	85	237	19	99	50	158	26	38	1025	1588	1842	1203	1614	1777	1776	2067	1149	1378	1812	1319	1434	1493	1531	1362	1720	1213	1343	1864	1478	1370	1426	873	808
YIPF1	29	35	62	46	29	44	92	42	50	94	40	69	54	14	57	77	37	29	27	104	24	17	63	75	726	1693	1401	1120	1657	1382	1282	1372	863	1286	1268	1022	1102	1458	1235	863	2141	1042	741	1383	919	804	1071	1059	975
RSPO3	0	0	1	0	0	0	0	0	1	0	0	1	1	1	0	0	0	0	0	0	0	0	1	0	132	289	285	159	589	231	483	273	145	417	223	154	65	346	367	218	284	145	88	470	340	358	141	164	45
EFL1	0	0	4	0	0	0	0	1	0	0	1	0	1	0	4	0	4	1	1	2	1	0	0	0	292	557	536	408	912	756	753	734	463	484	556	698	361	431	460	305	945	501	265	699	481	717	647	431	140
EPPK1	2	2	8	0	3	0	8	2	4	13	10	0	3	2	3	6	4	4	1	4	2	4	8	7	1	23	28	10	67	45	44	51	24	76	25	12	75	21	50	22	40	28	19	57	11	54	19	24	9
SLC35B1	0	0	0	0	0	0	0	0	0	0	0	0	0	0	0	0	0	0	0	0	0	0	0	0	1257	1538	1198	1895	1846	2425	1951	2247	1927	2217	2479	1469	1831	2282	2231	2158	2018	1493	1306	2109	1373	2126	1706	1400	1679
ELMSAN1	0	0	0	0	0	0	0	1	2	1	0	0	1	0	0	0	0	0	0	1	0	3	0	1	417	1304	1397	949	1642	4131	1581	1266	429	676	660	1287	428	659	528	509	1463	1215	429	1674	698	1514	1060	796	329
TP53BP1	0	0	0	0	0	0	0	0	0	0	0	0	0	0	0	0	0	0	0	0	0	0	0	0	137	383	349	150	555	257	511	326	256	269	185	112	157	169	330	185	387	169	196	569	273	201	232	165	42
PDPN	0	0	0	0	0	0	0	0	1	0	0	0	0	0	0	0	0	0	0	0	0	0	0	0	5	28	13	2	126	6	58	4	17	52	10	8	11	8	23	5	21	20	13	80	9	17	24	9	0
RFXANK	0	0	0	1	0	0	0	0	0	0	0	0	0	0	0	1	0	0	0	0	0	0	0	0	291	371	506	433	810	324	587	655	369	397	591	260	528	459	528	411	698	458	255	736	424	346	329	545	475
TIMM23	8	12	13	5	11	20	32	12	24	7	14	1	12	13	23	15	10	20	6	9	10	13	8	8	1309	1664	1500	1478	1916	2327	2426	1952	1281	1905	1739	1777	1562	1990	1680	1096	2275	1634	894	1834	1044	1724	1435	1229	1052
MOGAT1	0	0	0	0	0	0	0	0	0	0	0	0	0	0	0	0	0	0	0	0	0	0	0	0	17	13	24	26	19	16	47	36	13	14	37	13	4	25	57	28	23	20	8	21	40	18	19	19	14
ENDOU	25	27	32	17	19	59	48	16	48	64	28	49	76	15	78	52	26	18	46	41	27	60	30	114	1	3	6	2	6	10	5	7	2	5	2	1	1	3	12	3	5	7	2	7	2	2	0	6	0
BRDT	7	23	19	12	22	16	11	10	12	5	22	7	11	18	0	0	14	16	14	0	17	17	6	14	1	0	0	0	0	0	1	0	0	0	0	0	0	0	0	0	2	1	0	0	0	0	0	0	0
LCP1	0	0	1	5	2	0	1	2	4	0	2	2	1	1	0	2	2	2	1	0	0	3	1	1	2064	5566	3954	822	5408	5791	3096	4160	2259	4046	2111	1527	1624	2164	2478	1998	1698	3837	1385	5950	2238	1601	1316	2977	273
NLRP13	19	18	61	33	4	15	31	39	24	26	27	15	34	9	21	43	40	20	37	59	16	8	37	50	0	0	0	0	0	0	0	0	0	0	0	0	0	0	0	0	0	0	0	0	0	0	0	0	0
ERICH5	0	0	0	0	0	0	0	0	0	0	1	0	0	0	0	0	0	0	0	0	0	0	0	0	142	192	391	228	973	218	1432	569	675	297	468	263	779	454	557	653	671	600	366	400	263	153	339	390	183
ZNF407	0	0	0	0	0	0	0	0	0	0	0	0	0	0	0	0	0	0	0	0	0	0	0	0	138	299	465	172	408	328	459	412	265	213	384	201	272	192	324	286	247	213	233	477	293	173	210	271	88
CEP104	396	449	741	680	749	875	976	391	566	917	893	467	521	439	583	870	597	755	522	867	667	513	1002	515	757	1149	1271	949	1313	1307	1471	1668	618	941	1335	821	557	862	932	881	876	533	685	1437	1197	899	926	464	471
AP002360.1	0	0	1	0	0	0	0	0	0	0	0	0	0	0	0	0	0	0	0	0	0	0	0	0	8	6	25	9	16	12	40	20	25	16	33	8	12	29	37	29	11	13	12	39	31	18	9	10	17
FCHO1	461	452	991	619	509	799	810	445	655	789	880	243	591	236	409	1161	602	484	497	977	500	311	762	546	118	166	83	28	153	61	115	115	55	92	59	38	59	66	107	45	147	127	42	183	120	44	41	57	16
OSBPL9	0	0	0	0	0	0	0	0	0	0	0	0	0	0	0	0	2	0	0	0	0	0	0	0	3170	4257	3317	2777	3241	5456	5100	5896	2399	3619	3816	4681	1575	3034	5288	2671	4155	3159	1964	4348	3085	3603	3255	2732	1339
CRACR2A	0	0	0	0	0	0	0	0	0	0	0	0	0	0	0	0	0	0	0	0	0	0	0	0	24	38	59	15	89	41	58	59	56	50	37	15	66	33	117	36	17	47	63	124	50	25	27	30	14
TMEM74B	0	0	0	0	0	0	1	0	0	0	0	0	0	0	0	0	0	0	0	0	0	0	0	0	47	19	33	98	96	63	56	80	6	25	14	93	11	41	46	20	130	27	26	85	17	36	35	80	28
TANC2	0	0	0	0	0	0	0	0	0	0	0	1	0	0	0	0	0	0	0	0	0	0	0	0	72	170	236	49	202	133	251	197	68	122	127	66	77	74	145	89	141	61	107	294	97	111	98	67	34
MTMR10	0	0	2	0	0	1	1	1	0	0	0	0	0	0	1	0	0	1	0	3	1	0	0	0	1220	1516	1855	1143	1426	2054	2497	2571	887	1260	2045	1398	1080	1452	1807	1567	1070	1039	966	2117	1787	1607	1201	942	797
RPS18	9	9	100	23	4	27	19	25	13	17	25	6	10	1	6	25	26	2	22	33	15	6	33	23	22974	12914	28720	16048	25859	21804	27423	20014	13552	16977	21572	15954	17769	28212	28844	19119	26808	24279	12063	36700	17867	20157	12691	29085	19229
BCL7C	8	11	7	6	11	5	15	8	5	15	8	7	13	7	12	13	6	1	8	8	7	11	0	4	474	359	661	697	1020	466	754	706	410	609	786	418	740	664	816	686	998	826	409	1017	626	529	462	810	929
TNFRSF4	2	0	0	1	0	0	1	0	0	0	0	2	0	0	1	0	0	0	0	1	1	0	0	1	7	14	15	12	55	15	8	14	29	11	14	8	15	10	25	7	43	48	32	65	27	10	14	15	4
KPNA7	0	0	0	0	0	0	0	0	0	0	0	0	0	0	0	0	0	0	0	0	0	0	0	0	11	3	25	16	33	19	12	11	6	12	8	14	1	4	17	3	31	21	5	10	5	6	12	28	4
FUCA2	0	0	0	0	0	0	0	0	0	0	0	0	0	0	0	0	0	0	0	0	1	0	0	0	1730	2345	2408	1596	3473	2834	3313	2810	2161	2255	2269	2056	2965	2455	3014	1802	3111	2166	1958	3527	1592	2106	1790	2190	1378
MINOS1-NBL1	0	0	0	0	0	0	0	0	0	0	0	0	0	0	0	0	0	0	0	0	0	0	0	0	0	0	1	0	0	0	0	0	0	0	0	0	0	0	0	0	0	0	0	0	0	0	1	0	0
GPR101	63	34	85	66	48	55	76	69	37	61	51	78	109	33	51	121	56	44	78	79	30	73	103	132	0	0	1	2	1	1	0	0	1	1	0	0	4	0	1	0	0	2	0	0	2	0	0	0	5
TBC1D22A	265	393	768	548	643	367	603	520	604	844	849	258	412	407	566	520	413	655	246	494	385	289	631	557	491	866	906	673	1333	1008	911	1054	805	664	1188	570	937	871	916	843	926	751	672	1280	775	570	660	953	569
RTTN	0	0	0	0	0	0	0	0	0	0	0	0	0	0	0	0	0	0	0	0	0	0	0	0	175	219	261	228	280	210	671	766	169	202	579	171	195	312	370	366	160	188	154	430	333	342	162	124	99
ZNF569	767	632	1216	1018	1559	959	1168	569	816	659	1036	565	1065	1201	828	1937	1129	427	615	1952	722	740	2502	641	110	109	164	88	151	122	224	210	81	112	156	94	19	157	177	138	95	119	73	206	124	82	85	89	66
COL20A1	0	0	0	2	0	0	0	0	0	0	0	0	0	0	0	0	0	0	0	0	0	0	0	0	0	1	2	2	7	1	3	2	5	2	0	0	0	1	1	2	2	1	4	10	7	4	1	2	5
FGD6	0	0	0	2	3	0	1	0	2	0	0	0	0	1	0	0	1	1	0	0	0	0	2	0	189	293	392	123	554	420	483	385	229	215	249	221	90	251	342	235	356	213	258	612	259	280	215	115	80
TMEM199	172	103	784	185	392	202	320	88	203	289	318	104	124	262	101	323	164	143	200	396	160	127	511	208	284	418	501	360	574	490	513	459	282	331	420	279	356	422	360	301	506	362	177	527	315	299	308	417	304
PIK3CG	0	0	0	0	0	0	0	0	0	0	0	0	0	0	0	0	0	0	0	0	0	0	0	0	30	78	103	6	121	52	63	103	58	50	51	6	12	17	59	20	9	30	46	205	56	4	10	31	0
GLRX3	41	52	132	98	121	98	84	57	63	92	97	136	94	63	32	74	20	40	77	51	63	48	40	215	832	830	948	681	1235	1252	1205	1224	654	857	814	853	695	980	1074	714	1251	1029	510	1344	647	790	723	747	372
ZNF32	0	0	0	0	0	0	0	0	0	0	0	0	0	0	0	0	0	0	0	0	0	0	0	0	690	456	613	646	686	499	785	728	299	620	742	441	362	783	610	595	761	581	352	780	547	496	459	651	403
PCDHGA5	0	0	1	0	0	0	0	0	0	0	1	0	0	0	0	0	0	0	0	0	0	0	0	0	3	14	18	6	26	6	16	17	4	11	9	4	6	11	11	2	19	9	4	13	12	18	16	7	7
FRG1	0	0	0	0	0	0	0	0	0	0	0	0	0	0	0	1	0	0	0	0	0	0	0	0	389	474	663	581	807	717	940	654	399	594	702	532	186	607	574	529	909	711	268	730	415	679	390	610	377
EGFL7	0	0	0	0	0	0	0	0	0	0	0	0	0	0	0	0	0	0	0	0	0	0	0	0	695	689	1111	732	1113	1270	1093	1182	654	1019	1057	848	700	1083	1045	1031	1397	1609	660	1540	796	954	1016	1531	725
ZNF469	0	0	2	0	1	0	0	1	0	0	0	0	0	0	0	0	0	0	0	0	0	0	2	2	23	66	80	10	184	109	48	68	37	40	38	47	24	39	28	52	38	54	39	142	46	33	22	72	13
TRPV3	1	2	2	0	0	0	0	1	3	0	1	0	0	0	1	0	3	0	1	0	0	0	0	2	104	6	112	5	22	211	44	21	62	25	1	90	27	17	259	6	110	82	60	82	20	10	7	3	21
F2	282	150	1004	444	224	644	590	240	300	939	558	375	241	214	544	579	476	215	423	668	472	210	672	531	49490	103950	87835	98247	94315	113240	143866	117199	52285	81390	173768	94866	93737	93744	104733	90715	89043	78894	52476	89160	94280	98525	72330	107752	61401
OR4E2	29	25	63	34	19	30	29	42	29	34	27	9	44	18	32	42	19	27	31	33	8	21	29	58	0	0	0	0	0	0	0	0	0	0	0	0	0	0	0	0	0	0	0	0	0	0	0	0	0
FAM71F1	51	139	88	104	102	160	128	52	121	95	192	36	117	63	96	305	125	176	64	159	119	117	82	103	0	0	0	0	3	2	3	0	1	0	2	0	0	0	1	0	2	0	0	0	0	0	0	0	0
USP17L1	18	31	45	58	24	43	33	30	26	39	18	27	40	40	33	35	29	43	41	51	23	41	32	47	0	0	0	0	0	0	0	0	0	0	0	0	0	0	0	0	0	0	0	0	0	0	0	0	0
NEU4	0	1	0	0	0	0	0	0	1	0	0	0	0	0	0	0	0	1	0	0	0	0	0	2	1623	1403	1350	2575	1021	1875	2076	3462	567	1293	4279	2267	2358	2056	1289	1018	1588	805	1215	1765	2124	1468	2166	132	2087
PRKCSH	2	2	11	9	3	9	7	6	10	3	6	9	8	2	3	6	3	2	11	11	6	4	4	3	4075	9800	10398	9802	11956	10919	12317	12815	8051	8779	14517	10337	12720	11076	11641	10779	11730	10708	6639	11671	10509	9627	8460	9509	9575
RNASEH2A	0	0	0	0	0	0	0	0	0	0	0	1	0	0	0	0	0	0	1	0	0	0	0	0	115	89	193	139	250	196	249	205	156	207	264	117	233	155	296	265	175	252	133	291	154	154	107	159	170
NECAP1	0	0	0	0	0	0	0	0	0	0	0	0	0	0	0	0	0	0	0	0	0	0	0	0	698	1026	1056	845	897	984	1651	1134	619	873	894	745	687	835	793	637	987	659	450	1180	604	648	628	696	373
UGT2B11	588	570	860	512	446	750	743	679	677	1363	627	338	683	228	852	1127	583	427	639	935	607	721	961	943	44	30	46	92	36	46	173	110	177	30	98	107	67	119	411	121	61	114	48	243	131	57	81	75	26
ZIC3	0	0	0	0	0	0	1	0	0	0	1	0	0	0	0	0	1	0	0	0	0	0	0	0	0	0	0	0	0	0	0	0	0	0	0	0	0	0	0	0	0	0	0	0	0	1	0	0	0
IL33	0	0	0	0	0	0	0	0	0	0	0	0	0	0	0	0	0	0	0	0	0	0	0	0	1476	1554	1705	168	717	841	1993	1297	473	1005	759	517	116	1092	977	623	724	982	566	1485	1040	898	536	950	82
PCBP3	0	0	0	0	0	0	0	0	0	0	0	1	0	0	0	0	0	0	0	1	0	0	0	0	12	24	22	12	86	19	10	27	17	25	9	35	28	21	19	10	44	22	20	60	18	26	15	16	15
ERCC4	0	0	0	0	0	0	1	0	0	0	0	0	0	0	0	0	0	0	0	0	0	0	0	0	144	230	363	127	295	205	431	425	267	170	288	162	116	235	313	314	197	141	169	386	318	151	130	91	114
UCHL1	0	0	0	0	0	0	0	0	0	0	0	0	0	0	0	1	0	0	0	0	0	0	0	0	3	11	59	11	84	11	25	9	16	12	12	4	14	13	15	3	29	21	19	47	7	18	23	15	6
HOMEZ	123	200	2312	175	542	210	396	166	330	693	235	461	144	606	109	415	853	275	917	1573	169	308	4443	197	206	385	393	228	373	194	385	523	341	229	414	276	220	476	575	444	260	252	206	441	362	178	215	194	257
SS18L2	0	0	1	0	0	1	0	0	0	0	0	0	0	0	0	0	0	0	0	0	0	0	0	0	537	376	615	484	501	500	621	575	302	495	523	366	423	642	599	515	623	593	239	645	353	353	450	467	516
BBS9	2	0	6	0	1	1	1	1	0	0	0	0	1	2	1	6	2	1	1	2	1	1	0	10	187	284	332	178	405	247	378	276	137	241	249	203	137	206	220	241	333	219	124	366	248	171	217	236	101
CDRT1	0	0	0	0	0	0	0	0	0	0	0	0	0	2	0	0	0	0	0	0	0	0	0	0	0	1	3	1	2	6	2	2	2	1	1	0	1	2	6	1	6	1	0	1	8	4	2	0	1
DGAT2L6	654	941	1735	1648	1168	1650	1974	1363	879	1983	1884	1666	1058	776	1202	1981	1523	1409	1058	1740	950	1306	2358	1372	0	0	0	0	0	0	0	1	0	0	0	0	0	0	0	0	0	0	0	0	0	0	0	0	0
INO80E	1	0	0	1	0	0	0	1	0	3	1	0	3	0	0	3	2	1	0	0	0	2	0	2	384	340	612	540	1011	616	697	761	355	547	566	471	560	718	782	584	1087	805	407	1122	650	577	518	519	453
TMUB1	0	0	3	0	1	0	4	1	0	2	0	0	0	0	2	0	2	0	1	0	1	0	1	0	1220	1614	1578	2211	1932	1482	2085	2484	1290	1450	2716	1885	2256	2180	2020	2127	1900	1796	1169	2041	1843	1480	1990	1333	2029
GNAZ	382	258	1419	460	1413	572	737	263	602	477	995	203	426	689	318	656	802	1194	478	1166	730	314	759	432	7	28	23	18	48	20	44	30	20	27	22	14	17	34	12	35	76	29	30	45	18	15	34	52	28
AFP	0	0	0	0	0	0	0	0	0	0	0	0	0	0	0	0	0	0	0	0	0	0	0	0	250	91	336	249	229	186	305	94	190	203	140	63	64	257	269	141	116	270	131	144	429	167	186	106	61
HES6	624	636	1200	819	888	918	1279	541	774	1038	1119	338	635	609	723	1209	828	743	656	1226	687	545	1193	684	59	49	99	79	115	77	101	164	60	97	146	84	149	102	117	196	130	101	64	110	85	79	78	54	124
PITHD1	0	0	2	0	1	0	0	0	0	0	0	0	0	0	0	0	0	0	0	1	0	0	0	0	866	1283	1439	977	1469	1796	1741	1456	1160	1311	1428	1529	1196	1527	1445	1136	1760	1252	781	1671	1104	1315	1032	1091	985
ACAD9	1	0	0	1	2	1	1	0	0	0	0	0	0	0	0	1	0	0	2	2	0	0	1	2	873	1469	1734	1513	1754	1819	2210	2396	1219	1454	2047	1504	1983	1532	1672	1658	1835	1497	972	2162	1467	1593	1317	1138	866
SCGN	0	1	2	3	1	2	4	0	0	2	2	3	1	2	0	1	1	1	3	1	0	0	3	4	28	126	111	74	21	14	153	232	203	44	142	43	84	165	110	50	198	104	51	61	71	112	71	51	328
FGF14	0	0	0	0	0	0	0	0	0	0	0	0	0	0	1	0	0	0	0	0	0	0	0	0	27	28	65	38	215	32	162	111	40	370	29	43	20	25	29	25	101	42	52	94	248	46	34	82	2
FAM53C	47	23	34	20	28	49	20	14	21	9	20	12	16	24	13	39	81	9	25	118	12	39	299	30	551	652	947	585	890	802	920	615	384	549	624	973	488	463	494	507	662	355	341	1076	651	366	540	663	194
ZNF555	0	0	1	0	0	0	0	0	0	0	0	0	0	0	0	0	0	0	0	0	0	0	0	0	41	75	106	48	88	52	78	87	54	43	51	61	32	64	100	97	75	65	45	107	98	45	41	67	34
GAGE1	2	3	7	2	7	3	10	6	2	11	7	5	5	2	8	10	6	8	4	2	6	19	11	6	0	0	0	0	1	0	0	0	0	0	0	0	0	0	0	0	0	0	0	0	0	2	1	0	0
PAQR5	0	0	0	0	0	0	0	0	0	0	0	1	0	0	0	0	0	0	0	0	0	0	0	0	24	109	67	25	548	94	232	141	103	111	48	108	97	91	139	76	689	99	202	238	25	68	56	31	51
SIRT4	0	0	0	0	0	0	0	0	0	0	0	0	0	0	0	0	0	0	0	0	0	0	0	0	37	42	32	45	64	72	91	118	65	38	129	44	69	107	134	135	38	31	45	106	79	35	32	25	64
C8orf4	0	0	1	0	0	0	1	0	1	1	0	0	1	0	0	1	0	0	0	1	0	0	1	0	2120	8126	5224	8023	10350	4548	19572	14582	1566	9388	6277	7018	3156	12619	7191	5250	3760	3634	3140	9111	2074	4440	3007	4609	2658
FASTKD1	0	0	0	0	0	0	0	0	0	0	0	0	0	0	0	0	0	0	0	0	0	0	0	0	245	399	424	364	500	377	705	749	372	455	504	325	366	426	593	342	424	221	213	529	354	231	237	362	186
MAGEA9B	0	0	0	0	0	1	1	0	0	0	0	0	0	0	0	0	0	0	0	0	0	0	0	0	0	0	0	0	0	0	0	0	0	0	1	1	0	0	0	0	0	0	0	0	0	0	0	0	0
RANBP1	0	0	0	0	0	0	0	0	0	0	0	0	0	0	0	0	0	2	1	0	0	0	1	0	1162	1215	1837	1634	1714	1695	2986	1798	1117	1606	1990	1572	1410	2102	1515	1307	2375	1407	708	1635	1376	1708	1131	1649	1389
RAB40A	1801	865	1292	3230	1371	3233	1119	1202	989	978	1311	855	412	890	373	3932	1115	1506	1979	6629	1046	818	5345	877	0	0	6	1	8	1	4	3	5	3	1	1	0	0	6	2	2	3	2	6	1	3	3	2	1
PKNOX2	6	4	6	28	43	4	14	4	2	8	1	4	8	24	7	25	1	3	0	7	31	3	49	21	9	37	60	13	78	13	52	24	38	22	22	9	21	32	27	21	30	29	28	85	39	20	42	29	21
NCLN	0	0	0	0	0	0	0	0	0	0	0	0	0	0	1	0	0	0	0	0	0	0	0	0	1635	2966	2132	3148	2978	2964	2721	3653	2623	2285	4017	2884	3499	2454	2831	2739	2239	2309	2001	2909	2730	2293	2475	1830	2497
CYGB	40677	40720	20106	39498	40531	83220	33547	32329	34186	13151	31795	12565	105541	4949	46215	44394	68381	16054	33561	47789	10187	31086	6999	18562	374	326	987	459	1171	443	886	1200	565	389	368	433	2305	695	1407	695	734	814	644	1719	830	822	375	532	1025
HEPACAM	0	1	0	0	1	0	1	0	0	0	0	1	0	0	0	0	0	0	0	1	0	0	0	0	226	155	242	255	84	148	710	1104	504	114	4	369	316	116	456	408	252	349	283	210	148	726	207	39	49
CST11	0	0	0	0	0	0	0	0	0	0	0	0	0	0	0	0	0	0	0	0	0	0	0	0	0	0	0	0	0	0	0	0	0	0	0	0	0	0	0	0	0	0	0	0	0	0	0	0	0
LARP4	0	0	0	0	0	0	0	0	0	0	0	0	0	0	0	0	1	0	0	0	0	0	0	0	2786	3905	5517	2773	3787	4610	6886	6367	2200	3255	4298	3006	1167	4412	3644	3410	3821	2874	1938	4072	3956	4023	2886	2117	1820
HUNK	0	0	0	1	0	0	0	0	0	0	0	0	0	0	0	0	0	0	0	0	0	0	0	0	21	90	59	39	173	62	164	103	61	111	82	42	40	72	49	48	165	61	69	166	45	80	55	35	40
NMI	0	0	0	0	0	0	0	0	0	0	0	0	0	0	0	0	0	1	0	1	0	0	0	0	431	600	626	453	858	725	975	949	867	577	706	474	202	716	641	572	1091	695	279	859	441	458	385	488	410
ANKRD46	0	0	0	0	0	0	1	0	0	0	0	1	0	0	0	0	0	0	0	0	0	0	0	0	1333	1476	1326	1328	846	1368	2806	2234	747	1579	2247	1345	1232	1975	1518	1356	906	1005	800	1568	1162	1195	1283	791	1289
DACT1	0	0	1	0	0	0	0	1	0	0	0	0	0	0	0	0	1	0	0	0	0	0	2	0	43	100	210	31	199	132	238	201	209	106	161	40	83	153	174	92	164	110	106	470	175	70	90	196	54
TMEM269	1258	1388	26541	1712	1797	1754	2054	431	1661	1660	2722	533	493	836	547	2833	2015	762	2268	11002	1806	3003	34214	1720	0	0	1	0	1	2	0	3	1	0	3	0	0	0	0	1	0	0	1	1	1	0	1	0	0
IRX5	796	1094	2057	1484	1856	1517	2247	969	1119	2132	1690	860	1566	1233	1487	1729	1356	1978	1267	1779	1189	1175	2065	1478	0	0	28	0	1	13	34	2	2	3	2	1	0	1	0	1	3	0	0	0	0	80	0	0	0
AC008575.2	0	0	0	0	0	0	1	0	0	0	0	0	0	0	0	0	0	0	0	0	0	0	0	0	2	1	1	0	0	2	0	4	1	2	0	1	0	3	0	1	1	1	1	2	1	2	0	1	0
AGTRAP	69	41	152	58	49	180	83	131	106	91	83	38	81	20	113	221	50	32	166	177	76	81	84	96	321	516	462	335	966	464	575	645	327	382	465	343	573	510	508	400	690	494	242	868	483	381	279	479	468
SBK2	0	0	0	1	8	0	0	0	0	0	0	4	0	0	1	1	0	0	0	0	0	2	0	0	0	0	0	0	1	1	0	0	0	0	0	0	0	0	1	0	1	0	0	0	0	0	0	1	0
KRT80	0	0	0	0	0	0	0	0	0	0	0	0	0	0	0	0	0	0	0	0	0	0	0	0	25	78	155	77	1282	145	289	120	35	118	26	189	114	58	59	31	420	213	64	187	7	94	125	70	43
CYP2C8	0	0	0	0	0	0	0	0	0	0	0	0	0	0	0	0	0	0	0	0	0	0	0	0	37812	45323	59933	40871	25103	140682	109725	57436	49360	43185	71479	63698	43171	70942	88623	58567	33247	59403	29484	73517	77794	69636	106099	56473	50332
GNG4	0	1	0	0	0	0	0	0	0	0	0	0	0	0	0	0	0	0	0	0	0	0	0	0	2	25	4	0	19	3	0	1	1	177	4	3	3	1	9	0	1	2	4	0	3	4	2	1	6
KLK14	1	2	3	2	1	0	0	1	1	2	3	1	1	0	6	1	1	3	1	1	0	0	2	3	2	0	1	2	1	2	4	9	1	3	0	0	0	2	42	0	5	3	1	1	0	1	2	1	2
SEC11C	0	0	0	0	0	0	0	0	0	0	0	0	0	0	0	0	0	1	0	0	0	0	0	0	2865	2681	1047	3286	2780	3419	2228	3103	2711	3196	3321	2781	1563	2654	4017	2884	1688	2813	1636	3838	1816	2939	2380	1261	1777
FAM155B	0	0	0	0	0	0	0	0	0	0	0	0	0	0	0	0	0	0	0	0	0	0	0	0	3	14	10	9	27	21	7	3	4	18	3	7	7	7	8	10	13	4	7	14	4	0	7	20	1
TRIP11	425	519	792	692	493	912	920	640	584	934	567	721	863	463	805	984	591	596	566	883	526	940	982	905	765	1339	1674	843	1337	942	2111	1803	819	960	1231	732	142	936	1245	998	1094	632	483	1778	1176	857	749	573	307
NR3C2	2	1	17	4	1	5	3	1	1	1	2	0	5	0	0	3	4	48	10	7	1	1	5	2	358	664	1121	534	648	392	1444	1033	413	441	1113	480	605	650	746	840	391	468	334	879	831	300	431	566	348
CLK2	0	0	0	0	0	0	0	0	0	0	0	1	1	0	0	0	2	2	0	0	0	0	0	0	243	381	677	429	579	401	786	767	315	433	601	354	300	645	789	524	839	528	317	785	656	471	498	343	284
PCDHB12	0	0	0	0	0	0	0	0	0	0	0	0	0	0	0	0	0	0	0	0	0	0	0	0	3	17	34	6	24	17	27	9	11	12	10	16	7	14	20	18	22	17	12	23	13	10	11	16	0
MC2R	0	0	0	0	0	0	0	0	0	0	0	0	0	0	0	0	0	0	0	0	0	0	0	0	0	0	0	0	0	0	0	0	0	0	0	0	0	0	0	0	0	0	0	0	0	2	0	0	0
APH1B	0	0	9	0	0	1	2	0	2	6	2	3	1	1	1	3	1	0	4	1	0	0	0	1	107	216	223	64	417	226	277	230	161	188	151	77	136	140	209	130	208	144	113	396	127	103	120	223	65
DLGAP3	0	0	0	0	0	0	0	0	0	0	0	0	0	0	0	0	0	0	0	0	0	0	0	0	14	12	7	6	16	15	8	14	8	14	13	11	16	9	6	11	10	12	10	12	11	9	16	33	10
GFER	1188	1068	4010	1258	675	1435	1685	1014	1271	1908	1703	1068	1256	818	1430	1902	1315	771	1379	2432	1088	1277	1995	1498	485	462	634	605	696	494	669	571	401	501	511	567	544	610	514	637	919	755	378	707	463	623	487	547	687
TMEM104	5	2	9	9	2	5	5	4	2	8	7	5	10	2	8	3	1	5	8	1	5	2	1	4	353	676	797	484	658	718	518	850	660	505	982	587	963	480	658	496	518	575	598	846	576	474	572	409	316
LPAR5	971	1342	2459	1828	1476	1312	1857	1455	1143	2450	1590	1612	1348	980	1400	2155	1497	1823	1272	1956	1365	1177	2143	1819	48	111	101	19	120	92	79	129	46	100	44	14	29	49	75	35	24	53	23	110	76	26	32	92	5
UBA3	1264	1641	1868	1782	1272	2431	3743	1628	2400	2634	2267	1337	2715	1560	3076	3263	2076	1555	2067	2659	1361	2294	2469	1631	620	834	804	542	1031	892	1207	1071	671	810	820	540	450	684	944	612	961	666	387	1225	671	662	620	608	236
CRKL	0	0	0	0	0	0	0	0	0	0	0	0	0	0	0	0	0	0	0	0	0	0	0	0	1904	2280	2812	1815	1752	2699	3001	2073	1294	2078	2520	2321	1932	2084	2316	1928	1835	1326	1404	2799	2092	1322	1702	1302	1117
MRPL42	267	372	756	559	523	542	874	448	446	771	671	330	672	456	625	831	509	665	378	650	432	579	781	588	814	1087	1164	964	1321	1230	2015	1725	726	1402	1305	924	774	1351	1114	997	1459	1036	677	1328	809	972	947	838	879
GHRH	0	0	0	0	0	0	0	0	0	0	0	0	0	0	0	0	0	0	0	0	0	0	0	0	0	0	0	0	0	0	0	0	0	0	2	0	0	0	0	0	0	0	0	0	1	0	0	0	0
DNMT1	0	0	0	0	0	0	1	0	0	0	0	0	0	0	1	0	0	0	0	1	0	0	0	0	306	661	856	466	928	620	750	771	573	642	434	453	339	427	567	357	742	503	357	1088	531	430	456	433	119
PTTG2	0	0	0	0	0	0	0	0	0	0	0	0	0	0	0	0	0	0	1	0	0	0	0	1	0	0	1	1	2	2	3	4	0	0	3	0	0	4	1	0	0	2	1	0	0	0	0	1	0
PRDM4	0	0	0	0	0	0	0	0	0	0	0	0	0	0	0	0	0	0	0	0	0	0	0	0	235	415	547	287	718	689	544	448	315	381	409	415	188	371	454	312	444	328	237	643	461	405	306	344	117
NGRN	0	0	1	0	0	0	0	0	1	0	0	0	0	0	0	0	0	0	0	0	0	1	0	1	524	863	879	589	1034	758	910	974	766	513	683	871	617	589	666	633	1010	597	478	849	667	614	665	655	232
CYB561	0	0	0	0	1	0	0	0	0	1	0	0	1	0	0	0	4	0	0	0	0	0	0	0	479	965	512	599	753	1064	795	926	729	915	954	507	540	604	703	675	556	455	671	983	496	839	674	380	649
GTF2H5	0	0	0	0	0	0	0	0	1	1	0	0	0	0	0	0	0	0	0	0	0	0	0	0	765	791	956	828	1112	856	1468	944	804	1435	1088	864	1163	1333	1351	963	1245	1411	719	1339	844	994	925	807	1152
UPF3A	1	1	2	1	1	1	1	0	2	4	0	0	0	1	0	1	2	0	0	1	2	0	2	2	205	351	654	310	655	542	801	711	395	345	362	341	227	412	624	380	580	500	269	786	432	489	319	346	142
NTRK1	3951	5117	7892	4957	5133	7535	10250	5112	7010	11838	7950	4610	8064	5832	6996	7773	7292	5798	5326	8177	5808	9155	10148	7876	3	3	2	3	15	15	4	4	3	8	3	1	4	3	8	3	12	9	2	5	6	7	2	5	0
SPC24	0	0	0	0	0	0	1	0	0	0	0	0	0	0	0	0	0	0	0	0	0	0	0	0	39	17	40	29	35	14	48	19	56	31	18	15	35	62	79	61	24	28	28	47	28	43	18	8	16
PDLIM2	0	0	0	0	0	0	0	0	0	0	0	0	0	0	0	0	0	0	0	0	0	0	0	0	550	874	949	863	915	665	1337	1431	1413	625	1468	680	1359	963	1581	1155	679	1044	849	1225	1014	598	699	935	615
LYPD5	0	0	0	0	0	0	0	0	0	0	0	0	0	0	0	0	0	0	0	0	0	0	0	0	11	13	14	0	37	27	11	23	7	12	6	57	12	3	20	3	20	34	9	38	12	11	7	13	0
FDXR	0	0	0	2	0	1	1	0	1	1	0	0	0	0	1	0	0	1	0	3	2	0	0	3	755	685	1031	512	1504	803	857	955	965	547	768	654	1690	992	1396	823	879	992	900	2074	898	980	623	413	683
SLC10A7	0	0	0	0	0	0	1	0	3	0	1	0	0	0	0	3	1	0	0	0	0	0	0	0	213	280	275	194	287	316	406	387	238	297	271	260	154	262	258	222	293	213	164	299	244	330	268	164	158
ADRA2B	938	1576	1091	1026	1938	1858	1706	887	1547	1165	2572	726	899	938	1056	1981	1198	1781	1532	2825	975	1234	1612	970	96	211	658	266	286	242	692	323	154	253	389	178	98	352	318	712	208	102	120	405	591	146	119	327	116
IL5RA	318	380	540	619	404	481	956	499	314	677	450	476	693	381	618	937	545	344	488	715	352	644	988	805	0	1	12	2	11	8	7	1	6	15	5	4	6	0	5	1	9	1	5	9	3	3	0	10	0
NIPBL	0	0	0	0	0	0	0	0	0	0	0	0	0	0	0	0	0	0	0	0	0	0	0	0	757	1628	2291	891	1759	1693	2413	2320	1004	1302	1583	1109	214	1201	1531	1187	1511	993	665	2117	1506	1251	1097	689	412
CARD8	0	0	0	0	0	0	0	0	0	0	0	0	0	0	0	0	0	0	0	0	0	0	0	0	355	601	854	281	640	466	743	849	658	531	550	318	228	588	709	468	498	351	276	1110	632	349	312	413	207
TMEM86A	0	0	0	0	0	0	0	0	0	0	0	0	0	0	0	0	0	0	0	0	0	0	0	0	127	328	348	157	331	193	253	324	166	196	272	151	334	213	276	147	154	150	121	307	217	150	112	239	113
NT5DC1	2	2	4	1	0	0	0	0	0	4	0	2	0	0	1	5	5	1	0	2	0	1	8	0	1543	1919	2182	1489	1811	2338	3723	3257	2248	1655	2578	1518	1088	1957	2405	1699	1688	1778	1190	2338	1822	1962	1624	1235	957
RPL22L1	144	21	160	41	10	45	20	15	38	52	121	14	40	12	13	39	189	12	53	166	43	12	51	44	307	142	653	352	966	684	953	442	290	575	379	453	304	613	522	329	1434	611	186	637	418	516	310	568	344
TBX20	0	0	0	0	0	0	0	1	0	0	0	1	0	0	0	0	0	0	0	1	1	0	0	0	3	15	21	1	21	22	15	10	5	4	9	5	2	1	4	6	2	3	8	10	11	8	3	2	1
ARMCX5	0	0	0	0	0	0	0	0	0	0	0	0	0	0	0	0	0	0	0	0	0	0	0	0	146	338	262	209	262	198	365	397	161	268	254	150	157	241	294	236	316	221	135	343	223	173	192	168	117
RGS12	0	0	0	0	0	0	0	0	0	0	0	0	0	0	0	0	0	0	0	0	0	0	0	0	582	788	996	663	977	937	983	1224	460	547	988	657	680	714	1147	834	972	454	459	1606	945	515	842	422	540
TSPYL6	0	0	1	1	0	0	0	0	0	1	0	0	0	0	0	0	2	0	0	1	0	0	0	0	0	0	0	0	0	0	1	0	0	1	2	0	0	0	0	0	0	0	1	1	2	0	0	0	0
MAML1	505	1059	1355	1419	1351	1767	1116	677	791	843	1316	685	1159	685	1166	2544	649	1072	1168	1099	626	1575	891	1401	253	455	896	368	699	729	633	696	423	541	520	437	314	494	601	487	598	437	396	1030	748	355	409	379	161
TRA2B	0	0	0	0	0	0	0	0	0	0	0	0	0	0	0	0	0	0	0	0	0	0	0	0	1627	2085	3337	2327	3406	2941	3402	3319	1346	2250	3001	2472	1544	2657	2016	1863	3382	2154	1131	3445	1887	2291	2018	2629	1251
KRT6A	0	0	2	0	2	2	0	0	1	0	0	0	2	0	0	1	0	0	0	1	0	3	0	2	0	0	29	0	17	15	36	3422	0	28	8	0	0	0	1539	0	0	0	0	1	0	76	0	0	0
ARHGAP30	0	0	5	2	2	1	4	1	1	1	4	1	0	4	3	3	0	0	4	1	2	0	2	2	213	551	740	89	1217	749	416	763	361	392	390	187	281	245	660	264	198	480	226	1497	503	230	156	557	16
TBX5	6	12	17	5	9	14	11	14	8	9	10	11	12	12	22	4	15	18	8	12	5	4	12	9	0	0	1	0	0	1	0	0	0	0	1	0	0	1	0	1	0	1	1	0	0	2	0	0	1
NDUFS4	0	0	0	0	2	0	1	0	0	0	0	0	0	1	0	0	0	1	0	0	0	0	1	0	1124	972	1928	1383	1578	1702	1912	1653	1218	1302	1954	1364	1186	1743	1960	1384	1506	1564	812	1849	1249	1192	871	1523	857
DNAAF5	0	3	2	3	4	2	5	3	3	6	4	3	1	2	2	3	2	0	1	2	4	2	2	6	301	675	689	421	778	653	718	740	381	631	638	520	701	581	593	493	676	529	396	817	516	573	459	453	246
ZNF749	0	0	0	1	0	0	0	0	0	0	0	0	0	0	0	0	0	0	0	0	0	0	0	0	120	45	103	68	88	51	81	56	23	55	45	59	22	45	91	42	50	67	53	86	70	48	60	49	28
KLHDC2	0	0	0	0	0	0	0	0	0	0	0	0	0	0	1	0	0	0	0	0	0	0	1	0	1533	2029	2548	1936	2106	2127	3382	3371	1288	1454	3099	1835	1763	1707	2912	2400	1903	1343	1340	2893	2601	1566	1487	1504	628
INS-IGF2	0	0	0	0	0	0	0	0	0	0	0	0	0	0	0	0	0	0	0	0	0	0	0	0	276	698	485	267	269	414	778	1182	333	102	607	467	131	252	480	390	93	151	324	337	463	410	366	117	41
SURF4	0	0	0	0	0	0	0	0	0	0	0	0	0	0	0	0	0	0	0	0	0	0	0	0	8538	14427	11396	13358	14637	21393	17080	17634	11152	11669	19016	13426	14359	13875	11561	12154	13038	8652	9280	14011	11260	15202	13647	9631	8611
ZNF35	0	0	0	0	0	0	0	0	0	0	0	0	0	0	0	0	0	0	0	0	0	0	0	0	63	74	76	64	161	132	77	85	51	65	57	43	32	73	62	59	82	71	33	106	73	29	52	94	42
GSTA3	17	12	18	3	19	20	29	7	39	7	32	0	8	16	13	24	6	43	14	18	22	22	4	3	0	0	1	1	1	3	2	3	1	1	3	1	1	0	3	3	4	0	1	2	1	0	0	2	0
NFE4	9	8	25	28	5	23	18	11	10	23	47	5	11	8	8	24	18	17	11	16	9	4	28	5	0	1	3	0	6	2	3	3	0	1	1	3	0	1	0	1	0	1	0	2	0	2	0	1	0
UTP18	0	0	0	0	0	0	0	0	0	0	0	0	0	0	0	0	0	0	0	0	0	0	0	0	454	789	798	538	922	904	903	821	431	673	660	660	497	556	604	430	1090	610	335	874	535	530	486	839	193
EEF2K	48	44	67	13	19	55	93	66	53	106	42	30	86	32	71	81	42	8	43	55	24	45	47	70	548	795	962	658	869	1071	1144	1199	537	554	974	550	554	886	669	825	233	400	539	1104	802	736	605	451	530
FARSB	0	0	0	0	0	0	0	0	0	0	0	0	0	0	0	0	0	0	0	0	0	0	0	0	484	752	767	529	897	967	1038	966	502	860	786	808	649	797	783	552	1280	784	408	763	583	633	602	630	622
SLC26A9	1	2	6	3	2	2	1	4	0	6	3	3	4	3	3	3	0	2	1	4	3	2	3	2	2	2	3	1	2	6	6	10	11	2	4	1	1	9	6	6	4	3	1	19	5	0	7	2	6
ZNF662	0	0	0	0	0	0	0	0	0	0	0	0	0	0	0	0	0	0	0	0	0	0	0	0	61	105	97	70	134	82	169	108	54	75	103	86	35	111	125	108	156	68	69	186	91	84	62	81	45
OR8H3	219	355	472	728	809	521	720	175	188	344	303	183	329	635	214	922	544	465	593	517	590	374	560	513	0	0	0	0	0	0	0	0	0	0	0	0	0	0	0	0	0	0	0	0	0	0	0	0	0
CEP162	650	665	1406	718	600	899	1196	699	914	1313	1053	517	1096	448	994	1429	679	638	679	1072	682	765	1380	788	52	94	166	67	160	91	248	150	78	112	134	47	11	119	117	110	121	82	45	200	129	77	65	70	36
MFSD6	408	519	816	1459	1576	1071	1038	449	679	811	3097	397	743	473	752	1438	965	1461	480	945	1103	789	1178	560	75	177	270	84	623	157	369	210	126	262	124	101	45	137	155	73	373	151	157	400	113	115	134	78	29
ZNF213	0	0	0	0	0	0	0	0	0	0	0	0	0	0	0	0	0	0	0	0	0	0	0	0	63	85	224	70	150	89	129	155	106	80	101	76	105	120	159	92	156	109	105	191	163	96	71	89	57
ACOX3	0	0	0	0	0	0	0	0	0	0	0	0	0	0	0	0	0	0	0	0	0	0	0	0	609	878	1047	953	1290	1767	1541	1878	1197	644	1544	1320	1675	1402	1083	1161	1270	898	752	1026	815	1294	686	862	582
NUFIP2	0	0	0	0	0	0	0	0	0	0	0	0	0	0	0	0	0	0	0	0	0	0	0	0	1832	2649	3250	1900	2842	4236	4180	2781	1362	2145	1722	3214	1008	2280	1811	1577	3857	2080	1116	3364	1917	2728	2779	1824	1167
DAB2	5	5	33	7	12	15	11	14	20	29	12	37	20	20	17	9	12	14	17	25	9	17	34	22	874	2351	1968	221	1964	1480	2103	1552	872	1005	1075	498	797	866	1127	614	1651	1364	652	2250	1203	947	689	1590	118
PALM3	4	1	5	1	6	1	3	2	3	4	1	1	1	1	3	4	4	0	1	5	1	3	5	4	860	1302	782	1330	1134	1264	1530	1010	1321	1651	2123	630	795	1652	2040	1085	1365	1642	924	1782	1804	865	1709	469	1654
DKK4	2	0	0	0	0	0	0	1	2	0	1	0	0	0	0	0	0	0	0	3	0	0	0	0	9	28	4	4	0	17	11	0	6	7	5	24	3	1	12	0	0	0	3	1	5	10	0	3	0
TYK2	2	3	9	9	0	3	4	7	0	5	6	8	2	5	4	2	2	8	12	10	2	4	1	8	1021	1530	1866	1676	1852	1923	2031	2438	1222	1305	2156	1363	1408	1497	1828	1587	2507	1613	1067	2660	1798	1809	1424	976	736
ARHGAP28	0	0	0	0	0	0	0	0	0	0	0	0	0	0	0	0	0	0	0	0	0	0	0	0	8	16	62	7	26	9	45	25	26	29	26	2	5	42	13	11	7	11	20	69	25	24	8	29	1
WDFY3	0	0	0	0	0	0	0	0	0	0	0	0	0	0	0	0	0	0	0	0	0	0	0	0	650	1169	1206	467	968	717	1293	1292	541	617	745	386	247	614	854	563	810	419	562	1273	992	430	600	553	206
PRORY	0	0	0	0	0	0	0	0	0	0	0	0	0	0	0	0	0	0	0	0	0	0	0	0	0	0	0	0	0	0	0	0	0	0	0	0	0	0	0	0	0	0	0	0	0	0	0	0	0
NPIPB4	0	0	2	3	0	0	0	1	1	2	0	0	0	0	0	0	0	1	0	0	0	0	0	3	14	9	26	14	16	44	32	10	5	8	16	17	2	10	24	13	3	8	13	23	23	12	9	1	1
GNLY	0	0	0	0	0	0	1	0	0	0	0	0	0	0	0	0	0	0	0	0	0	0	0	0	156	55	222	57	88	138	122	188	36	124	154	39	164	56	157	72	167	131	29	263	85	146	61	190	39
SEC14L6	0	0	0	0	0	0	0	0	0	0	0	0	0	0	0	0	0	0	0	0	0	0	0	0	11	21	35	9	76	16	59	22	55	11	29	15	19	34	40	22	101	37	23	77	12	18	48	8	23
GID8	0	0	0	0	0	0	0	0	0	0	0	0	0	0	0	0	0	0	0	0	0	0	0	0	1497	1575	2041	1745	1780	2109	2520	2284	1361	1735	2129	1864	1726	1837	2057	1772	2488	1689	1229	2158	2168	1645	1500	1491	1114
OR52N4	0	0	0	0	0	0	0	0	0	0	0	0	0	0	0	0	0	0	0	0	0	0	0	0	1	0	2	0	1	4	1	0	2	2	1	4	2	1	3	2	0	5	0	6	1	4	0	1	0
PRKAB2	0	0	0	0	0	0	0	0	0	0	0	0	0	1	0	0	0	0	0	0	0	0	0	0	1893	975	2307	1054	1028	1255	1477	2468	1670	1254	2068	1458	1617	1570	4402	3371	853	1527	1928	3469	3786	1624	1239	542	477
SPATA1	0	0	0	0	0	0	0	0	0	0	0	0	0	0	0	0	0	0	0	0	0	0	0	0	14	11	24	6	30	18	27	17	31	13	17	22	4	11	23	8	12	13	5	25	16	16	11	9	3
FKBP8	2	3	6	1	5	4	4	2	3	2	4	1	5	0	5	3	2	1	3	5	3	0	114	2	5436	6542	7702	10028	8515	7137	9502	10322	4479	7057	11660	8228	9320	6462	6909	6123	11476	6601	3925	8598	7782	6902	8561	6771	12218
MPO	1404	1500	2505	1804	1686	2383	2352	1589	2052	2440	2272	1248	1666	1248	1917	2657	1855	1740	1642	2541	1712	1979	2163	1751	6	10	10	1	27	19	15	9	20	31	13	7	13	4	9	0	24	8	4	16	8	17	11	2	0
MSN	0	0	1	0	2	0	0	0	0	0	0	1	0	0	0	0	0	0	0	0	0	0	0	0	2578	9435	7385	2242	11617	8931	7872	7527	3134	6011	3687	5049	5492	4496	5232	2854	8154	5671	4452	11208	4026	4037	7368	3593	1712
LRIT1	0	0	0	2	0	0	0	0	0	0	0	0	0	0	0	0	0	0	0	0	0	0	0	0	0	0	0	0	0	0	0	0	0	0	0	0	0	0	0	0	0	0	0	0	0	0	0	0	0
MPI	0	0	0	0	0	0	0	0	0	0	0	1	0	1	0	0	0	0	0	0	0	0	1	0	1064	1615	1350	1224	1228	1173	1879	1541	607	1664	1649	1016	1151	1522	1462	1242	1209	833	648	1499	1159	1135	1164	1216	1126
NCAPD2	0	0	0	0	0	0	0	0	0	0	0	0	0	0	0	1	0	0	0	0	0	0	0	0	157	329	613	234	447	328	347	536	302	474	481	143	286	351	523	491	265	204	312	788	551	216	173	223	115
TEKT3	0	0	0	1	0	0	0	0	0	0	0	0	0	0	0	0	0	0	0	0	0	0	0	0	1	0	5	3	6	5	7	3	3	5	1	1	3	1	1	7	6	0	4	9	2	3	3	2	0
USH1C	77	120	88	118	195	146	231	208	151	87	78	99	205	96	137	248	161	105	302	44	55	145	107	115	19	54	71	30	158	46	163	80	100	147	62	57	58	60	50	80	358	130	59	96	42	51	85	26	68
IL22	983	1945	2631	1917	1260	2464	3549	1332	1744	3177	2854	1458	2225	1022	2050	2753	1846	1907	1967	1673	1449	2646	1825	2425	0	0	0	0	1	0	0	0	0	0	0	0	0	0	0	0	0	2	0	0	0	0	0	0	0
CLRN3	2749	3223	8252	6942	4507	6610	8619	4472	5289	7078	7642	4720	6743	2919	5452	8919	5788	3678	4259	9395	5421	5673	12616	5971	742	1170	1157	1620	1177	523	1293	1126	690	1263	1659	1002	1593	1385	1892	1404	1025	2266	981	837	472	491	1013	1122	878
ISG20	0	0	0	0	0	0	0	0	0	0	0	0	0	0	0	0	0	0	0	0	0	0	0	0	301	357	281	329	937	963	457	386	1179	416	296	493	247	372	369	162	768	746	147	438	150	314	221	606	222
CEBPD	0	0	0	0	0	0	0	0	0	0	1	0	1	0	0	1	0	0	0	0	0	0	0	1	2578	6162	7831	9050	8349	11345	6386	5485	2264	8761	5747	10678	3002	7929	3159	3774	12530	9542	3343	3189	3117	9093	13931	12056	10894
SOX3	0	0	0	0	0	0	0	1	0	0	0	0	0	0	0	0	0	0	0	0	0	0	0	0	0	0	0	0	0	0	0	0	0	0	0	0	0	0	0	0	0	0	0	0	0	0	0	0	0
CCAR1	1015	759	1660	318	846	1061	1689	1078	1060	710	1016	263	2211	665	777	1145	5389	1454	821	9466	822	1281	4498	353	550	922	1522	644	1580	1076	1821	1332	600	1049	883	667	98	949	1159	807	1572	859	360	1590	974	792	781	506	408
CDC42BPA	263	299	494	362	438	508	676	310	364	499	508	166	489	383	471	596	385	450	362	635	334	392	619	411	1177	2450	2378	1257	2072	2246	3005	2731	985	1461	1805	1562	385	1423	2049	1389	1861	1274	1172	2743	2378	1309	1857	723	750
ADSSL1	711	422	2273	606	411	651	850	616	891	1114	776	355	729	292	805	921	769	530	614	1197	785	792	983	1127	399	765	492	559	591	547	933	1678	570	967	1156	955	1484	584	804	585	408	529	671	501	392	738	342	879	260
MBTPS1	8	1	9	12	18	9	16	4	17	33	8	13	13	7	11	9	18	8	5	24	4	21	11	16	1813	2690	3566	2708	3406	3659	2101	3333	2066	2654	3293	2328	2260	2147	3014	2554	2312	1695	2450	4313	3234	1933	1599	1809	977
CACTIN	0	0	0	0	0	0	0	0	0	0	0	0	0	0	0	0	0	0	0	0	0	0	0	0	198	361	551	345	615	402	486	569	429	335	504	363	471	408	459	473	525	513	308	563	504	270	376	444	340
ELF2	0	0	0	0	0	0	1	0	0	1	0	0	0	0	0	0	0	0	0	0	0	0	0	0	476	851	927	554	799	1019	1400	1037	428	770	794	882	309	713	721	588	904	597	323	955	756	687	667	599	310
C10orf107	0	0	0	0	0	0	0	0	0	0	0	0	0	0	0	0	0	0	0	0	0	0	0	0	9	4	6	2	12	6	5	2	13	7	3	8	3	8	14	2	7	6	4	7	1	3	4	16	6
OR6Q1	14	5	19	4	4	29	10	7	14	13	7	4	17	4	26	25	10	7	20	13	7	18	19	24	0	0	0	0	0	0	0	0	0	0	0	0	0	0	0	0	0	0	0	0	0	0	0	0	0
MAPRE2	0	0	1	0	1	0	2	0	1	0	0	1	0	0	0	2	0	0	0	0	1	0	0	1	1430	2306	2910	1172	3321	2500	4577	2721	1277	1543	2973	2194	2165	1752	1375	1264	3198	1400	1153	2748	2003	1581	1599	1644	1039
PNMA6F	0	0	0	4	0	0	1	0	0	0	0	0	0	0	0	0	0	0	1	0	0	0	0	0	0	0	0	1	0	0	0	0	0	0	0	0	0	0	0	0	0	0	0	0	0	0	0	0	0
KIAA1211L	0	0	0	0	0	0	0	0	0	0	0	0	0	0	0	0	0	0	0	0	0	0	0	0	20	29	36	7	87	25	40	22	20	31	19	34	35	24	20	19	80	46	42	54	16	70	45	32	7
SPON1	1	2	2	0	1	1	0	0	0	2	0	0	4	0	0	1	0	1	0	1	0	0	0	1	25	136	235	24	688	55	357	118	291	140	44	52	56	127	94	58	86	130	178	951	96	59	137	136	25
PAWR	0	0	0	0	0	0	0	0	0	0	0	0	0	0	0	0	0	0	0	0	0	0	0	0	1033	1302	1857	1015	2265	1835	2525	1739	896	1460	1020	1022	552	2052	1560	1346	2396	1215	942	2086	1095	2115	1522	830	705
PCDHB3	0	0	0	0	0	0	0	0	0	0	0	0	0	0	0	0	0	0	0	0	0	0	0	0	6	8	16	1	23	4	13	7	6	13	1	4	6	9	6	11	17	6	1	26	6	3	10	11	3
RAB11FIP2	672	383	831	759	609	1613	883	511	1133	1502	1123	369	911	398	824	1348	938	458	1019	1170	393	813	823	696	271	394	510	209	439	316	610	553	235	323	430	161	76	319	351	256	387	241	210	462	414	286	249	272	146
CDC42EP1	0	0	0	0	0	0	0	0	0	0	0	0	0	0	0	0	0	0	0	0	0	0	0	0	4177	5144	4661	6580	8388	9401	5877	4555	2856	2624	3407	8341	4597	3136	2724	2656	13163	6425	1902	5912	2644	3431	6591	8007	4768
VASH2	0	0	0	0	0	0	0	0	0	0	0	0	0	0	0	0	0	0	1	0	0	0	0	0	7	13	12	6	38	8	19	7	13	18	5	4	1	13	12	8	21	7	12	45	7	7	14	7	12
ZBTB44	0	0	0	0	0	0	0	0	0	0	0	0	0	0	0	0	0	0	0	0	0	0	0	0	952	1511	2093	957	1322	1290	2234	2116	948	1112	1481	934	730	1281	1458	1411	1097	862	908	1984	1589	795	883	699	591
REC114	0	0	0	0	0	0	0	0	0	0	0	0	0	0	0	0	0	0	0	0	0	0	0	0	0	2	0	0	1	0	1	0	2	0	0	0	0	0	0	0	0	0	0	0	1	0	0	0	0
CLDN1	840	627	1757	559	1143	1521	1300	886	1096	1862	1077	622	1427	1164	3102	2427	524	299	763	1428	1138	1431	2239	1406	12763	11683	23746	15213	26084	24369	31174	18015	12083	11445	15599	21145	10363	16470	12303	13624	29602	17300	9986	19183	12477	17956	15184	10124	9428
IL23R	0	0	1	0	1	1	0	0	0	0	0	0	0	0	1	0	0	0	0	0	1	0	0	0	4	2	1	0	1	2	2	3	3	0	2	1	0	2	4	0	2	1	0	7	2	1	2	1	0
SLC16A4	208	240	1159	432	246	267	434	95	401	351	692	246	290	223	187	422	377	355	290	908	275	279	389	361	295	203	617	406	407	254	1495	315	156	312	628	484	112	638	880	178	720	456	155	501	745	576	267	200	343
NEDD4	12967	17751	16948	20699	16329	32931	24811	22048	19120	20449	14859	14921	28473	12464	24930	37546	25943	18040	20992	23893	16985	29235	21315	21724	1395	2234	1978	1202	1828	1824	2842	2555	541	1069	1037	1472	343	1184	2125	1007	1905	840	736	2362	1768	1780	1343	680	523
ATP1B4	3	2	7	4	2	7	10	9	4	7	0	4	6	4	5	7	12	6	5	3	3	2	6	3	1	1	0	1	1	0	2	0	0	1	1	0	0	0	0	0	0	2	0	0	1	0	1	0	1
SLC35G4	0	0	0	1	0	0	1	1	1	0	1	1	1	0	1	0	0	1	0	0	1	0	0	0	0	0	0	0	0	0	0	0	0	0	0	0	0	0	0	0	0	0	0	0	0	0	0	0	0
GSPT2	1	5	16	15	14	9	12	9	7	6	2	1	13	7	3	7	6	12	5	11	1	3	10	3	364	572	606	614	544	541	772	862	279	612	725	545	413	595	634	592	557	437	307	705	482	426	474	442	355
SLIT1	17	13	66	11	23	18	24	37	36	55	16	13	14	5	21	21	29	6	13	23	18	28	41	26	5	4	14	4	24	12	14	17	2	11	5	3	6	1	15	5	3	8	4	24	15	4	8	13	0
FAM159A	51	47	177	159	233	57	318	83	88	256	406	106	65	74	95	149	73	148	73	115	92	48	443	172	3	6	8	2	21	2	8	7	3	3	6	2	3	8	9	4	13	4	4	26	9	4	5	1	8
LFNG	3	24	13	15	20	6	12	5	6	11	30	15	3	7	7	9	15	23	7	9	3	2	16	11	84	72	171	45	311	104	130	128	83	185	102	76	91	136	170	103	169	186	68	485	139	58	43	163	23
IARS2	0	0	3	1	0	0	0	2	0	0	0	3	0	0	0	0	0	3	0	0	0	0	0	0	3210	5528	5007	3489	4731	5565	7589	7044	3124	3868	6309	3648	3542	3634	5501	4265	3501	2940	2825	6588	4448	3500	3741	2234	1742
SEMA3C	0	0	0	0	0	0	0	1	0	0	0	0	0	0	0	0	0	0	0	0	0	0	0	0	11	41	96	15	198	89	131	55	63	108	43	48	10	36	64	13	64	74	57	178	49	161	49	35	12
NME9	0	0	0	0	1	3	0	0	0	0	0	1	0	1	0	1	0	2	0	0	0	0	0	0	1	8	2	2	2	8	6	0	7	3	1	0	2	0	6	1	5	3	5	8	7	6	3	2	2
FAM236A	0	0	0	0	0	0	0	0	0	0	0	0	0	0	0	0	0	0	0	0	0	0	0	0	0	0	0	0	0	0	0	0	0	0	0	0	0	0	0	0	0	0	0	0	0	0	0	0	0
TIMM23B	1	0	0	2	2	0	0	1	0	0	4	0	0	0	0	3	4	1	0	0	0	0	0	5	95	170	187	127	200	322	300	244	139	113	143	214	153	119	156	91	273	198	120	179	116	223	161	193	35
ADAMTSL5	127	91	336	108	107	107	120	131	259	166	168	73	152	51	245	211	146	63	108	185	233	214	224	281	38	55	120	82	162	138	122	146	71	86	75	75	76	59	76	69	144	50	122	186	90	91	79	119	74
PRM3	1927	2200	4843	3333	2050	4821	4705	2504	2997	5348	2227	2590	4566	2116	3323	5850	3568	1790	3186	4104	2144	3968	3442	3040	0	0	0	0	0	0	0	0	0	0	0	0	0	0	0	0	0	0	0	0	0	0	0	0	0
TKFC	0	0	0	0	0	0	0	0	0	0	0	0	0	0	0	0	0	1	0	0	0	0	0	0	4776	3132	8494	13606	4452	8867	27799	17371	17898	2557	18373	12095	27063	19161	15677	16192	7516	9855	9703	7413	11665	15939	4923	5198	12317
CDIP1	15	1	5	29	35	9	1	0	2	0	4	1	2	18	1	4	3	1	1	5	2	1	5	0	1063	1563	1678	1609	1816	1602	2194	1882	1234	985	1880	1924	3318	1736	1641	1271	1660	1366	1415	2198	1261	1365	1324	1780	1253
IGF2BP3	4328	3475	6366	3181	3992	8407	6508	3136	6451	7138	6084	2086	4977	2729	5263	7757	4397	3583	4478	6547	4405	6127	4933	4267	2	5	6	1	1	7	10	7	5	11	9	6	1	3	9	1	1	3	4	7	15	5	3	0	0
RCE1	0	0	0	0	0	0	0	0	0	0	0	0	0	0	0	0	0	0	0	0	0	0	0	0	138	182	325	183	493	442	348	255	140	223	258	390	200	213	227	222	711	317	123	330	235	251	209	376	87
ATRIP	1	0	1	0	1	1	1	0	0	4	1	1	0	1	1	2	1	1	1	0	0	3	5	0	1	5	2	0	2	1	1	0	2	3	0	0	0	0	1	1	0	1	2	3	4	0	1	2	0
TELO2	0	3	19	2	3	2	4	0	1	3	3	2	6	0	2	1	4	3	6	2	9	1	4	7	379	431	729	536	905	609	748	816	470	538	789	532	706	686	850	753	1178	833	455	1120	820	608	505	489	365
TGM5	0	0	0	0	0	0	0	0	1	0	0	0	0	0	0	0	0	0	0	0	0	0	0	0	0	0	0	0	0	0	0	3	2	0	0	0	1	0	2	0	0	1	0	1	0	1	0	0	0
ASNA1	0	0	0	0	0	0	0	0	0	0	0	0	0	0	0	0	0	0	0	0	0	0	0	0	939	1281	1306	971	1829	1206	1462	1391	997	1313	1506	931	1629	856	1243	867	1207	1275	687	1767	850	892	900	1055	673
MBD4	0	0	0	0	0	0	0	0	0	0	0	0	0	0	0	0	0	0	0	0	0	0	0	0	1092	691	1175	1109	1950	2721	1598	1153	660	1147	1112	1167	321	1146	1020	633	1900	1333	553	1491	1028	891	1273	734	690
PGLS	284	2429	1366	3722	2536	1613	1923	6673	885	2951	4937	2031	6607	2328	3611	1516	2903	5280	1559	1584	3379	1821	2352	1929	920	1038	1405	1281	1835	1259	1388	1629	875	1159	1625	1113	1972	1445	1295	1267	1438	1502	940	1583	1124	1304	1097	1236	1681
PASK	0	0	1	0	0	0	0	0	0	0	0	0	0	0	1	1	0	0	0	0	0	0	0	0	33	65	150	44	182	116	162	125	62	201	74	35	45	111	140	131	111	71	46	257	112	96	65	95	8
BPIFA3	0	0	0	0	0	0	0	0	0	0	0	0	0	0	0	0	0	0	0	0	0	0	0	0	0	0	0	0	0	0	0	0	0	0	0	0	0	0	0	0	0	0	0	0	0	0	0	0	0
PCDHA7	0	0	0	0	0	0	0	0	0	0	0	1	0	0	0	0	0	0	0	0	0	0	0	0	0	2	3	2	6	3	2	6	4	2	0	0	0	0	0	1	8	0	2	6	0	3	1	4	0
PFN2	10	22	58	53	51	29	61	38	24	44	39	78	34	29	30	40	14	16	10	19	12	35	33	50	1036	471	393	1027	313	1028	1240	1757	129	696	1920	842	515	469	432	576	593	343	406	730	1011	725	867	360	521
STRN3	4	23	18	7	5	10	10	10	11	12	12	5	19	3	28	10	20	7	6	17	7	8	15	21	850	1124	1408	921	1423	1759	2132	1716	543	1260	1068	1553	355	1211	1050	998	1852	916	565	1276	877	807	1226	598	417
ZBED2	0	0	0	0	0	0	0	0	0	0	0	0	0	0	0	0	0	0	0	0	0	0	0	0	0	0	0	1	1	1	1	1	3	2	0	0	4	0	7	0	0	2	0	4	1	0	0	0	0
APOBEC3D	7	9	36	17	16	26	29	16	16	18	13	13	16	7	13	58	22	8	22	43	11	12	41	14	23	26	80	22	108	29	83	81	74	44	41	13	22	45	63	53	37	52	52	152	25	23	26	47	7
LAIR2	2	14	41	6	5	17	33	3	5	41	10	7	17	2	14	29	14	6	4	36	8	7	50	8	1	0	2	1	7	3	1	1	0	3	5	3	2	0	4	2	3	2	2	0	0	0	1	8	0
LAMP3	114	174	215	427	326	169	251	223	188	208	623	124	125	186	214	176	189	509	146	328	185	137	317	176	17	30	50	10	72	25	58	33	1016	20	24	36	19	31	55	17	9	82	13	167	53	12	15	30	8
OR10J1	31	23	50	24	8	28	37	9	21	81	33	30	21	5	17	40	46	10	18	42	12	25	30	40	0	0	0	0	0	0	0	0	0	0	0	0	0	0	0	0	0	0	0	0	0	0	0	0	0
POFUT1	34	20	72	61	11	26	67	56	29	27	34	18	73	3	38	80	121	65	30	94	28	7	113	88	1893	2616	3486	2346	2775	4438	3931	4854	2958	2556	4244	2461	3350	3051	2935	4078	1457	1822	2504	3696	4460	3673	1968	1959	1436
LIN28B	0	0	0	0	3	0	4	0	0	0	0	1	0	0	0	0	0	0	0	0	0	0	0	0	0	0	0	0	0	0	0	0	0	2	0	0	0	0	0	0	0	0	0	0	0	0	0	0	0
C14orf28	0	0	0	0	0	0	0	0	0	0	0	0	0	0	0	0	0	0	0	0	0	0	1	0	125	176	202	143	165	181	222	320	90	141	223	126	115	234	248	178	150	131	84	274	222	152	133	126	96
SMARCA2	7	8	39	9	6	18	14	10	8	16	13	4	12	12	14	16	14	6	11	17	6	14	26	24	2031	4631	4443	2656	3252	3464	7176	5607	2487	2539	7305	2985	3117	3108	3636	2786	2447	2426	2718	5023	3334	2683	3042	1917	1725
POTED	137	149	300	219	155	251	380	215	177	287	196	155	264	144	251	378	264	186	178	333	141	222	380	248	0	0	0	0	0	0	0	0	0	0	0	0	0	0	0	0	0	0	0	0	0	0	0	0	0
SKOR2	0	1	2	4	0	1	0	0	1	2	2	0	1	0	1	1	0	0	0	4	0	0	4	0	0	0	0	0	0	0	0	0	0	0	0	0	0	0	0	0	0	0	0	0	0	0	0	1	0
TMEM221	0	0	0	0	0	1	0	0	0	0	0	0	1	0	0	0	0	0	0	3	0	0	0	0	5	7	13	7	6	4	12	15	3	11	9	4	3	10	14	7	9	4	9	12	6	0	8	8	7
ATPAF2	0	0	0	0	0	0	0	0	0	0	0	1	0	0	0	0	0	0	0	0	0	0	0	0	399	626	523	543	615	436	731	808	453	621	794	561	908	579	833	633	519	750	417	701	492	440	444	435	490
RBMY1A1	0	0	0	0	0	0	0	0	0	0	0	0	0	0	0	0	0	0	0	0	0	0	0	0	0	0	0	0	0	0	0	0	0	0	0	0	0	0	0	0	0	0	0	0	0	0	0	0	0
ANO4	0	0	0	0	0	0	0	0	0	0	0	0	0	0	0	0	0	0	0	0	0	0	0	0	3	0	1	1	49	3	4	2	3	1	0	0	0	3	5	0	0	0	4	16	2	1	0	2	0
NCOR2	1576	2584	4952	2920	2594	2977	4197	2781	2105	5159	2893	5531	4535	2120	4093	3929	2079	2774	2180	2029	2164	5277	3330	3664	1172	2303	2911	1861	2622	3031	1422	2484	2003	1534	2440	1684	1857	1252	2391	1295	1544	1641	2124	2787	2192	1570	1769	1727	697
TESK2	0	0	3	1	0	2	1	5	0	1	2	0	0	0	0	2	1	2	0	2	0	3	0	1	277	323	450	277	396	345	493	520	362	214	490	178	333	325	482	413	176	245	214	567	432	273	175	252	71
AC011530.1	14	18	50	36	20	66	33	82	14	40	25	18	12	15	19	39	27	9	27	144	22	3	192	17	0	0	0	0	0	0	0	0	0	0	0	0	0	0	2	0	0	0	0	0	0	0	0	0	0
USP10	1599	1382	1440	1830	1994	4475	5010	1483	1943	1950	2996	1094	2829	3454	2651	4056	2124	1275	2361	1914	1572	3482	412	1525	1091	1955	2185	1378	1857	2839	2910	2451	1401	1516	2014	2046	1345	2166	1872	1423	2436	1655	980	1959	1564	1884	1691	1303	993
SLCO1C1	0	0	0	0	0	0	0	0	0	0	0	0	0	0	0	0	0	0	0	0	0	0	0	0	0	0	0	1	3	0	1	0	0	0	0	0	1	2	0	1	0	0	0	0	1	1	0	0	0
AC012531.3	1	0	0	0	0	0	0	0	0	0	0	0	0	0	0	0	0	0	0	0	0	0	0	0	0	0	0	0	0	0	0	0	0	0	0	0	0	0	0	0	0	0	0	0	0	0	0	0	0
DNAJC6	0	0	0	0	0	0	0	0	0	0	0	0	0	0	0	0	0	0	0	0	0	0	0	0	4	42	20	8	154	31	45	20	24	67	11	29	9	30	21	3	69	10	29	102	16	23	18	6	8
H2AFY2	348	565	732	574	497	732	693	407	530	617	610	324	552	332	644	971	656	361	440	950	303	592	914	466	112	287	166	258	287	336	544	460	531	324	342	234	219	175	217	189	491	265	274	579	159	276	383	81	195
SDC1	0	0	0	0	0	0	0	0	0	0	0	0	0	0	0	0	0	0	0	0	0	0	0	0	25417	52607	26530	31630	36429	46821	42712	44523	47746	34854	38955	30528	38789	54558	36608	27035	23830	28528	29045	37556	26549	28186	35676	21779	19533
SUPT16H	1862	2451	3353	4797	3370	5828	3895	3577	1935	3437	2113	3047	5878	3255	5627	6516	4467	3527	4106	4833	2705	6729	3863	5238	828	1796	2335	1193	2820	2082	2489	2400	1329	1436	2198	1351	1013	1464	1491	1472	2369	1377	972	2482	1687	1433	1138	1437	818
ATF5	157	160	276	211	174	320	363	198	278	275	326	76	270	239	314	340	217	192	234	320	149	248	232	190	29996	59633	14694	76000	14031	71909	122980	95119	15745	75874	87105	80385	37584	56312	36775	37369	66662	19276	43535	27289	43509	40882	63729	13848	62347
PUS10	0	0	0	0	0	0	0	0	0	0	0	0	0	0	0	0	0	0	0	0	0	0	0	0	602	751	425	557	519	645	1161	790	436	592	653	560	203	529	777	528	353	510	287	737	597	453	595	281	312
TBC1D3B	34	57	44	61	44	93	76	58	56	37	46	73	77	47	86	121	70	68	39	81	25	54	83	62	1	0	1	0	3	0	5	1	1	1	0	0	0	0	4	0	2	0	1	3	0	3	2	3	0
MPIG6B	0	0	0	0	0	0	0	0	0	0	0	0	0	1	0	0	0	0	0	0	0	0	0	1	7	3	4	5	4	4	24	5	6	43	7	2	13	2	5	7	18	4	7	2	7	5	3	8	0
ERGIC3	777	1048	1257	893	1029	942	1663	1223	973	1584	983	1610	1948	756	1873	1028	884	762	990	1366	771	1472	1309	1476	4023	6087	5566	5519	7424	6330	7733	6599	3813	5111	7165	5376	6347	6094	7221	5917	5911	5124	3922	7517	4736	5788	4624	5380	5167
MYT1L	0	0	1	0	0	0	0	0	0	0	0	0	0	0	0	0	0	0	0	0	0	0	0	1	1	1	4	2	0	0	1	2	1	1	4	2	0	1	6	2	0	4	0	0	2	2	0	0	0
IKZF1	0	0	0	0	0	0	0	0	0	0	0	0	0	0	0	0	0	0	0	0	0	0	0	0	136	286	384	31	571	391	271	427	233	226	162	46	169	186	287	131	116	264	143	829	264	126	91	220	22
GBP1	0	0	1	0	0	0	0	0	0	1	0	0	0	0	0	0	0	0	0	0	0	0	0	0	1396	3083	4033	2295	4823	9762	3700	4566	3729	1310	2570	4872	905	2248	2398	1162	2922	6706	692	5069	1193	2489	2529	2593	633
KIF18B	986	895	2506	1176	1489	1451	1619	871	1233	2384	1789	739	1183	1097	1035	1602	1486	1104	1073	1741	1344	1003	1407	1373	8	5	7	6	14	15	19	9	22	58	4	1	4	14	28	16	5	7	4	27	16	23	13	2	1
REEP5	0	0	0	0	0	1	0	0	0	0	0	0	0	0	0	0	0	0	0	0	0	0	0	0	4770	7512	6887	5822	6596	8453	10642	8149	4658	8084	8016	5157	4180	8462	6736	5828	7380	5929	4253	8116	5297	6626	6750	4737	5143
FAM196B	322	282	650	518	262	487	702	382	487	743	410	399	490	304	514	666	338	426	305	575	270	334	654	512	7	10	4	0	5	1	7	3	3	0	0	0	0	1	2	0	1	6	2	13	3	1	2	0	0
TRIM49B	2	0	8	3	3	2	6	6	1	8	2	5	0	1	5	5	0	8	1	5	2	1	4	2	0	0	0	0	0	0	0	0	0	0	0	0	0	0	0	0	0	1	0	0	0	1	0	0	0
HELQ	0	0	0	0	0	0	0	0	0	0	0	0	0	0	0	0	0	0	0	0	0	0	0	0	219	333	402	269	382	277	528	462	192	285	404	240	178	263	344	282	350	206	153	472	325	196	199	274	89
TAF5L	0	0	0	0	0	0	0	0	0	0	0	0	0	0	0	0	0	0	0	0	0	0	0	0	705	818	873	666	857	1287	1190	932	474	679	709	930	484	724	656	574	935	748	362	890	556	961	815	644	357
AHSG	716	629	2966	1061	920	817	998	266	812	1681	1743	634	505	1005	481	1014	883	914	725	1421	1416	853	1164	1068	133237	137672	166631	183111	213964	279039	246810	337866	237634	77261	304124	212857	222819	228241	303294	279610	137008	175491	154732	260617	184447	207146	118342	165001	107842
MAB21L2	0	0	0	0	0	0	0	0	0	0	0	0	0	0	0	0	0	0	0	0	0	0	0	0	16	52	48	26	124	52	188	90	192	91	83	72	33	54	49	61	487	56	51	102	62	29	37	42	45
XRRA1	3	3	3	1	4	1	3	1	2	0	0	0	2	1	0	1	3	0	0	3	0	0	1	3	168	325	121	271	97	75	337	335	179	246	315	84	227	180	231	97	243	163	93	285	106	136	108	158	90
OSBPL10	0	0	0	0	0	0	0	0	0	0	0	0	0	0	0	0	0	0	0	0	0	0	0	0	77	117	166	43	242	130	196	114	75	171	75	83	61	68	113	84	139	111	59	208	114	85	77	132	15
CHRM5	2096	2340	4225	2667	2746	3252	3836	2876	4068	3150	3035	1865	2739	1887	3526	4736	1772	2311	2798	3700	2152	3990	3715	2654	8	3	10	7	2	14	6	12	2	4	4	0	0	12	7	6	7	4	6	21	23	11	7	2	0
C11orf98	0	0	3	0	1	1	1	0	0	1	2	0	0	0	4	0	3	0	3	1	0	1	1	0	43	56	70	57	82	53	81	132	52	61	83	58	66	67	78	55	181	58	28	75	68	48	52	83	80
ZNFX1	7	10	33	8	5	11	16	3	8	13	11	12	8	8	12	17	26	13	25	24	13	31	7	10	668	1687	1879	627	1900	2270	1878	1877	4362	883	1134	1408	673	789	1306	757	1447	1284	827	2186	1139	871	837	843	342
NDOR1	0	0	0	0	0	0	0	0	0	0	0	0	0	0	0	0	0	0	0	0	0	0	0	0	74	137	202	95	184	131	120	167	145	129	130	106	144	105	150	123	203	147	120	222	176	116	120	111	68
HDX	584	531	961	668	796	999	1573	591	851	981	1247	371	743	583	875	1264	861	707	764	1299	628	750	1129	699	26	68	73	21	142	94	154	113	93	41	32	43	5	43	73	34	122	69	25	85	29	35	35	70	11
DCTN1	11	11	6	190	66	2	82	10	3	2	132	15	8	6	9	135	18	30	3	33	27	12	479	11	1066	3001	2962	1754	3112	2513	3442	3602	2014	1811	3351	2240	2819	1817	2245	1803	2615	1797	1573	2885	1992	1959	1856	1889	1166
PEX5L	272	201	138	197	440	208	265	83	353	263	374	53	137	189	210	256	156	313	73	217	351	308	193	187	0	2	4	0	3	6	1	0	1	3	3	0	0	6	2	2	1	1	0	1	5	1	4	1	0
UBL4B	0	3	2	4	0	0	1	0	1	0	3	0	1	2	1	6	10	5	0	5	1	0	1	2	0	0	0	0	0	0	0	0	0	0	0	0	0	0	0	0	0	0	0	0	0	3	0	0	0
AMT	0	2	7	2	0	0	1	4	0	3	0	3	1	1	4	0	3	2	0	3	1	0	0	2	2206	2083	2127	2566	1926	2925	4204	3340	1175	1681	3964	2644	2093	2425	3666	3095	2356	2228	1443	2389	2882	2102	1776	2263	1394
DTX1	87	35	564	56	15	50	53	26	27	102	74	35	34	14	25	76	98	15	98	197	50	17	136	90	1166	1327	1080	3208	1301	4248	2848	1959	1270	668	638	3408	1385	2442	659	762	4702	1837	1420	1180	1344	4488	2080	1593	798
B3GAT1	0	0	2	0	0	0	0	0	0	0	0	0	0	1	0	0	0	0	0	0	0	0	0	0	389	45	253	331	37	736	164	569	85	145	311	176	773	262	626	1232	438	207	688	143	264	224	106	92	163
CHRNA10	626	697	1415	780	691	1160	1183	631	902	1539	1078	519	899	504	1105	1259	889	743	754	1312	742	1040	1168	1009	12	3	14	13	15	14	9	12	1	15	7	10	5	6	10	11	31	18	7	21	9	17	8	18	5
TMEM125	0	0	0	0	0	0	0	0	0	0	0	0	0	0	0	0	0	0	0	0	0	0	0	2	9	30	35	19	46	24	54	33	69	40	25	17	43	34	65	42	63	51	27	32	24	26	32	8	49
ZNF549	0	0	2	1	0	0	4	0	2	0	1	1	0	2	0	1	0	0	0	1	0	0	0	2	24	75	124	23	151	65	70	66	59	42	55	21	19	76	54	80	52	67	45	128	59	31	31	92	11
AC009336.2	294	205	493	255	365	481	529	163	444	340	638	127	286	207	273	532	363	334	226	407	251	295	332	238	0	0	0	0	0	0	0	0	0	1	0	0	0	0	0	0	0	0	0	0	0	0	0	0	0
DUPD1	0	0	0	0	0	0	0	0	0	0	0	0	0	0	0	0	0	0	0	0	0	0	0	0	0	0	0	0	2	0	0	0	0	0	1	0	0	0	0	0	0	0	0	0	0	0	0	0	0
ARL8B	0	0	0	0	0	0	0	0	0	0	0	2	0	0	0	0	0	0	0	0	1	0	0	0	1537	2009	2475	1433	2507	2730	3024	2628	1375	1775	2152	1759	1415	1850	2057	1645	2695	1739	1209	2439	1597	1655	1461	1641	1001
XYLT1	1861	2043	3372	2756	3138	2650	4622	1973	2917	4053	3854	1550	2611	2156	2592	4726	3210	3386	2407	3812	2267	2335	3957	2862	10	52	119	17	208	69	67	85	42	78	38	13	24	37	52	46	17	42	46	177	65	31	16	52	2
NES	115	66	708	99	74	129	148	86	123	307	119	115	118	36	83	181	167	66	110	295	93	81	291	213	136	411	910	143	835	421	860	278	417	305	925	396	458	281	428	398	759	492	517	912	401	451	559	494	258
SLC5A4	0	0	0	0	0	0	0	0	0	0	0	0	0	0	2	0	0	0	0	0	0	0	0	3	1	0	5	0	5	8	6	8	1	0	3	2	1	4	1	6	4	2	1	12	4	0	0	0	0
FHL2	0	0	0	0	0	0	0	0	0	0	0	0	0	0	0	0	0	0	0	0	0	0	0	0	1728	568	500	1419	2340	1352	1299	966	174	1691	189	2205	1127	236	282	252	372	1343	454	945	246	233	795	544	295
RAP1GDS1	0	0	0	0	0	0	0	0	0	0	0	0	0	0	0	0	0	0	0	0	0	0	0	0	828	1256	1264	778	1104	1335	1648	1470	452	1352	1358	850	670	947	1124	604	968	587	596	1423	764	726	962	745	503
DDIAS	0	0	0	0	0	0	0	0	0	0	0	0	0	0	0	0	0	0	0	0	0	0	0	0	11	41	37	7	42	15	38	28	26	87	19	13	5	19	28	17	23	26	9	39	23	8	31	32	5
PPP2R5D	0	0	0	0	0	0	0	0	0	0	0	0	0	0	0	0	0	0	1	0	0	0	2	0	768	1349	1412	853	1124	1289	1902	1422	1154	831	1436	958	1418	1090	1191	1076	1043	1044	735	1438	997	1183	910	963	503
SEMA4C	0	4	4	5	2	4	6	5	1	9	6	8	6	5	10	12	2	7	2	5	0	6	5	7	658	976	914	1144	1296	1763	1066	1356	711	825	868	1652	567	588	951	925	1185	1070	515	1637	1040	1182	758	730	325
AQP6	0	1	0	0	1	5	1	0	0	0	1	2	3	1	0	0	1	0	2	0	0	0	0	2	13	30	4	11	6	11	9	13	1	8	19	9	32	21	40	4	4	5	7	19	8	9	20	5	5
ERCC8	0	0	1	0	0	0	0	0	0	0	0	0	0	1	0	0	0	0	0	0	0	0	0	0	106	119	101	81	154	129	180	233	120	98	122	94	92	121	173	133	146	128	79	176	108	109	91	60	62
PCGF1	6218	6859	7680	9328	9858	13776	13767	7211	9652	8906	8584	3439	16651	8378	13621	16382	9688	8128	8558	12948	4651	18672	7992	7691	174	224	363	279	354	298	459	391	201	377	319	294	262	383	430	393	478	297	164	436	355	212	246	304	305
ABCA8	0	0	4	0	0	2	1	0	0	0	0	0	0	0	0	2	1	2	0	0	1	0	1	0	1627	3426	3576	2068	3230	3138	3740	4536	1445	1608	2869	2311	993	2015	3719	1834	1804	1576	1610	4401	3673	1826	1589	1484	535
WDR59	372	354	481	364	382	704	678	425	439	625	474	480	549	292	610	631	338	384	603	548	441	654	384	507	1115	1506	1926	1664	2106	2059	2803	3230	1218	1191	2112	1642	1730	1847	2435	1936	2061	1410	818	2500	1937	1645	1264	1052	670
WWP2	0	0	0	0	0	0	0	0	0	0	0	0	0	0	0	0	0	0	0	0	0	0	0	0	634	1475	1599	972	1564	1332	1680	1487	1069	921	1560	793	1458	1010	1121	939	1460	993	840	1414	1019	921	952	984	510
[truncated: 17,677 more rows]
[truncated: 375 more columns]
